# Supplementary material for: Discovering biclusters in gene expression data based on high-dimensional linear geometries
Source: BMC Bioinformatics. 2008 Apr 23;9:209. doi: 10.1186/1471-2105-9-209 (PMC2386490; doi:10.1186/1471-2105-9-209)
Supplement: Additional file 2 — All detected biclusters. A list of all biclusters with 1 showing corresponding genes/arrays covered by the bicluster while 0 is the contrary. [file 1471-2105-9-209-S2.txt]

bi_1.txt
000111111000101111100001000000000000100001000000000000000000000000000000000000000000000000000001
101001000000000000001100000000000000000000000000000000000000000000000000000000000000000000000000000000000000000000000000000011110000000001000010000000000000100000000000000000000000000000000000000100000110110001101000000001010000000000000000000000000100000000000000000000000000000000000000000000000000000000000000000000000000000000000000000000000000000000000000000000000000000000000000000000000000001000000000000000000000000100000100000000000000000001000011000001000010010001000000001000000000100000000000000000000000000000001100000110000000011000000110110000000000000000010000100010000000001000000100000000000000000100100100000010000011000000001000000000000000000000000000000000000000000000000000100000000000010010000000000000000000000000000000000000000000000000000000000000000000000000000000001110100000000000000010000000000000000000010000000000100000000000000000000000000000010110000000000000000000010000000010000000000110000001010000001001000100000000000000100010000000000000000000000000000100101011100000010000000000000000000000000000000100001000000100000000000001000000001010011100001101011100011101000000011100000000000010000000001100000000000000000000000000010000000100000000000001000100000000000000000000000000100000100000000000000000000000001000000000000000000000000000000000000000000000000100000000000000000000000000000000000000000000000010000000100000000000000000010001101000000001000000000100010010000001100000000001011000000000100000000010011100011010000010000000100000000001000000000011001100011001000000000000000000000000000001000000000000011001000000101000100100100110110100000000110110000011010000000000100100000000000000000011000001100010010000000000010000000000011000000000010100001000100100100001100000010000001001000000100000000001000000000100000001000100001000000000000010000000010000000010000000100000000101000000000110000000000001000001000011100000000100101000000000110111000010001001000000000100000000000010011001100000000010000000001101000000010110000100100001000100011001001001110000000000000000101000110000000000000000000000011000000011101111000110100000000100000001000000010000000101010001000010000000000000000000000000010000000000010000100000010010000000000001100000100000000000000000000000000000000000000001000000000000000000000000000000000000000000000000000000000000000010000100000000000000001000000000000000101001010010000001000011000000010000001000010000000000001000000000100000000000001100000000000010000000001110011000000000000000000011000100000010111000000000000000000000100000000000010100010000000100000001010000001100001000000010100110010110100000101101000100000000000000100000010110000000000000000000000010010100000001000000000000000000000010010000000000000100000001100000000010000000000000000000000000110000000000000000000000001010010000000000000000000000000000000000000000000000000000000000000001000000000000000000000001000010000000000100100000001100100000000001000001000000001000000001110000000000000011000000000010011100000000110000000000111100100001010000000000110010000000000000000100000000000010010001000000011010010100001110001000000000000000000000000000000000000001000000110010000000000000001000000000000001001000000000000100000000100100111000100000000011100010001000111111101000001000100000000000000100000000000000000001100000100100010000001000000010000010000000001100000100000000000100001000000100000000010000000000001100000001000011000000100000000000001100001000000000000000000010000111100000001000000000000000000010001010010001001000100000000000000000000101000000001001000000000000000010000000100000000000000000010000000000000000000000000000000000000000000000010010000000011100000001100110000000000000001000000000000000100000000000000000000010000000000000000000000000000000010000000000000000000000000000000000000000000000000000000000000000000000000000000000000010000000000000000100000000000000000000000000000000000000000000000000000000000000000100011001100100010000100010000000111000001000000100000111001110010001100101010000000001000000000001000100101000100001000000000000
bi_2.txt
000111111000110111100001000000000000100001000000000000000000000000000000000000000000000000000001
101001000000000000000100100000000000000000000000000000000000000000000000000000000000000000000000000000000000000000000000000011110000000001000010000000000000100000000000000000100000000000000000000000000000010001101000000000010000000000000000000000000100000000000000000000000000000000000000000000000000000000000000000000000000000000000000000000000000000000000000000000000000000000000000000000000000000000000000000000000000000100000100000000000000000000000011000001000010010011000000001000000001100000000000000000000000000000001100000110000000011000000110000000000000000000000000000000000000001000000000000000000000000100000100000010100011000000001000000000000000000000000000000000000000000000000000000000000000000010000000000000000000000000000000000000000000000000000000000000000000000000000000001110000000000000000010000000000000000000011000000010100000000000000000000000000000000000000000000000000000000000000010000000000110000001000000000011000100000000000000000010000000000100000000000000000100101011100000010000000000000000000000000000000100001000000100000000000001000000001010000100001101011100011111001000010000000000000010000000001100000000000000000000000000000000000000000000000001000000000000000000000000000000100000100000000000000000000000000000000100000000000000000000000000000000000000000100000000000000000000000000000000000000000000000010000000100001000000000000000001101000000001000000010100010010000001100001000001011100000000100000000010011100011010000010000000000000000001000011000011001100000001000000000000000000000000000001000000000000001001000000001000100100100110110100000000010100000010010000000000100100000000000000000001000001100010000000000000000000000000011000000000010100000000100100100001100000010000001001000000000000000001000000000101000000000100001000000000000010010010010000000000000000100000000000000000000110000000000001000001000011000000000000101000000000100011000010001001000000000100000000000010011001100000000010000000001101000000010010000100000000000100011001001001010000000001000000100000110000000000000000000000010000000011001111000110100000000100000001000000010000100001000001000010000000000000001000000000010000000000010000100000000010000000000000100000100000000000000000000000000000000000000001000000000000000000000000000000000000000000000000000000000000000010000100000000000000001000000000000000101000010010000001000010000000010000001000010000000000001000000000000000000000001100000000000010000000001110011000000000000000010001000000000000111000000000000000000000100000000000010100010000000100000001010000001000001000000010100010000010100000001001000100000000000000000000010010000001000100000000000010010000000001000000000000000000000010010000000000000100000000000000000010000000000000000000000000110000000000000000000000000010000000000000000000000000000000000000000000000000000000000000000001000000000000000000000101000000000000001100100000001100100000000001000000000000001000000001110000000000000011000000000010011000000000110000000000001100000001010000000000110000000000000000000100000000000010010000000000011010110100001110001100000000000000000000000000010000000001000000110010000000000000101000000000000001001000000010000000000000000100111100000000000011000010001000111011101000001000100000000000000000000000000000000000100000100100000000001001000000000010000000001100000000000000000100001000000100000000010000000000001000000001000111000000100000000000001100001000000000000000000010000111100000001000000000000000000010001010010011001000100000000010000100000101100000001001000000000000000010000000100000000000000000010000000000000000000000000000000000000000000000010010000000000100000001100111000000000000000000000000000000000000000000000000000010000000000000000000000000000000010000000000000000000000000000000000000000000000000000000000000000000000000000000000000010000000000000000100000000000000000000000000000000000000000000000000000000000000000100011000100100010000100010000000110000001000000000000111001110010001100101000000000001000000000000000100100001100001000000000000
bi_3.txt
000110111000111111100001000000000000100001000000000000000000000000000000000000000000000000000001
101101000000000000001100100000000000000000000000000100000000000000000000000000000000000000000000000000000000000000000000000010110000000001000010000000000000100000000000000000000000000000000000000000000000010001101000000000010000000000000000000000000100000000000000000000000000000000000000000000000000000000000000000000000000000000000000000000000000000000000000000000000000000000000000000000000000001000000000000000000000000100000100000000000000000000000011000001000010010001000000001000000000100000000000000000000000000000001100000110000000011000000110000000000000000000000000000000000000001000000000000000000000000100000100000010000011000000001000000000000000000000000000000000000000000000000000000000000000000010000000001000000000000000000000000000000000000000000000000000000000000000000000001110000000000000000010000000000001000000010000000010100000000000000000000100000000000000000000001000000000000000000010000000000110000001000000100001000100000000000000000010000000000000000000000000000100101011100000010000000000000000000000000000000100000000100100000110000001000000001010000100001101001100001101001100010000000000000000000000001100000000000000010000000001000000000000000000000001000000000000000010000000000000100000100000000000000000000000000000000000000000000000000000000000000000000000000100000000000000000000000000000000000000000000000010000000100001000000000000000001101000000001100000000100010010000001100000001011011100000000100000000010111100011010000010000000000000000001000001000011001100000001000000001000000000000000000001000000000000001001000000001000101100100110110100000000010100000011010000000000100100000000000000000001000001100000000000000000000000000000011000000000010100000000100100100001100000010000001001000000000000000001000000000100000000000100001000000000000010000000010000000000000000100000000000000000000110000000000001000001000011000000000000101000000000100011000010001001000000001100010000000010011001100000000010000000101101000000110110000100000000000110011001001011010000000000000000101000110000000000000000000000110000010011001111000110100000010100000001000000010000000001000001000000000000000000000000000000010000000000011000100000010010000000000000100010100000000000000000000000000000000000000001000000000000000000000000000000000010000000000000000000000000000010000100001000000000001000000000000000101000010010000001000010010000010000001001010000000000001000000000000000000000001100000000000010000000001110011100000000000000000001000000000000111000000000000000000000100000000000010100010000000100000001010000001100001000000010100110000010100000001001000100000000100000000000011010000001000011000000000010010000000001100000000000000000000010010000000000000100000000000000000010000010000000000000000000110000000000000000000000000010000000000000000000000000000000000000000000000000000000000000000001000000000000000000000101000000000000001100000000001100100000000001000000000000001000000001110000000000000011000000000010011000000000110000000000001100000001010000000000110000000000000000000100000000000000011000110000011000110100001110001000000000000000000000000000000000000001000000110010000000000000001000000000000001001000000010000000000000000100111000000000000011111010000000111011101000000000100000000000000000000000000000000000100000100100000000001000000000000010000000001100000000000000000100001000010100000000010000000000001000000001000111000000101000000100001100101000000000000000000010000111100000001000000000000000000010001010010001001000100000000000000000000101100001001001000000000000000010000000100000000000000000010000000000000000000000000000000000000000000000010010000000000100000001100100000000000000000000000000000000100000000000000000001010000000000000000000000000000000010000000000000000000000000000000000000000000000000000000000000000000000000000000000000010000000000000000000000000000000000000000000000000000000000000100000000000000000000100001000100100010000100010000000110100001000000000000101001010010001100101000000000001000000000001100100100000100001000000010000
bi_4.txt
000101111000111111100001000000000000100001000000000000000000000000000000000000000000000000000001
101001000000100000001100100000000000000000000000000000100000000000000000000000000000000000000000000000000000000000000000000011110000010001000010000000000000100000000000000000000000000000000000000000000000010001101000000000010000000000000000000000000100000000000000000000000000000000000000000000000000000000000000000000000000000000000000000000000000000000000000000000000000000000000000000000000000000000000000000000000000000100000100000000000000000000000011000001000010010001000000001000000000100000000000000000000000000000001100000110000000011000010110000000000000000000000000000000000000001000000000001000000010000100000100000010000011000000001000000000000000000000000000000000000000000000000000000000000000000010000000000000000000000000000000000000000000000000000000000000000000000000000000001110000010000000000010000000000000000000010000000000100000100000000000000000000000000000000000000000000000010000000010000000000110000001000000000001000100000000000000000010000000000000000000000000000100101011100000010000000000000000000000000000000100000000000100000000000001000000001010000100001101001100011101000000010000000000000010000000001100000000000000000100000000000000000000000000000001000000000000000000000000000000100000100000000000000000000000000000000000000000000000000000000000000000000000000100000000000000000000000000000000000000000000100010000000100000000000000000000001101000000001000000000100010010000001100000000001011000000000100000000010111000011010000010000000000000000001000000000011001100000001000000000000000000000000000001100000000000001001000000001000100100100111110100000001010100000011010000000000100100000000000000000001000001100010000000000000000000000000011000000000010100000000100100100001100000010000001001000000000000000001100000000100000000000100101000000000000010000010010000000000110000100000000000000000000110000000000001000001000011000000000000101000000000100011000010001001000000000100000000000010011001100000000010000000001101000000010010000100000000000100011001001001010000000000000000100000110000000000000000000000010000000011011111000110100010000100000001000000010000000001000001000000000000000000000000000000010010000000000000100000010010000000000000110000100000000000000000000000000000000000000001000000000000000000001000000000000000000000000001000000000000000010000100000000100000001000000000000010101000010010001001000010000000010000001000010000000000001000000000000000000000001110000000000010000000001111011000000000000000000101000000000000111000000000000000000000100000000000010100010000000100000001010000001000001000000011101110000010100000001001000100000000000000000010011010000001000000000000000010010000000001000000000000000000000010010000000000000100000000000000000010000000000000000000000000110000000000000000000000000010000000000000000000000000000000000000000000000000000000000000000001000000000000000000000101000000000000000100100000001100100000000001000000000000001000000001110000000000000011000000000010011010000000110000000000001100000001010000000000110000000000000000000100000000000010010000010000011010010100001110001100000000000000000000000000000000000001000000110010000000000000001000000000000001001000000000000000000000000100111000000000000011100010001100111011101000000000100000000000000000000000000000000000100000100100010000001000000000000010000000001100000000000000000100001000000110000000010000000000001000000001000111000000100000000000001100001000000000000000000010000111100000001000000000000000000010001010010001001000100000000000000100001101100000001001000000000000000010000000100000000000000000010000000000000000000000000000000000000000000000010010000000000100000001100110000000000000000000000100000000100000000000000000000010000000000000000000000000000000010000000000000000000000000000000000000000000000001000000000000000000000000000000000000010000000000000000100000000000000000000000000000000000000000000000000010000000000000100011000100100010000100010000001110000101000000000000111001110010001100101000000000001000000000001000100100000100001000000000000
bi_5.txt
000111111000111011100001000000000000100001000000000000000000000000000000000000000000000000000000
101001000000000000001100100000000000000000000000000000000000000000000000000000000000000000000010000000000000000000000000000010110000001001000010000000000000100000000000000000000000000000000000000010000000010001101000000000010000000000000000000000000100000000000000000000000000000000000000000000000000000000000000000000000000000000000000000000000000000000000000000000000000000000000000000000000000001000000000000000000000000100000100000000000000000000000011000001000010010001000000001000000100100000000000000000000000000000011100000110000000011000000110000000000000000000100000000000000000001000000000000000000000000100000100000010000011000000001000000000000000000000000000000000000000000000000000000000000000000010000000000000000000000000000000000000000000000000000000000000000000000000000000011110000000000000000010000000000000000000010100000000100000000000000000000000000000000000000000001000000000000000001110010000000110000001000000100001000100100000000000000010000000000100000000000000000100101111100000010000000000000000000000000000000100101000010100000000000001000000001010000100001101001100111101001000010000000000000000000000001100000000000000100001000000000000000000000000000001000000000000000000000000000000100000100000000000000000000000000000000000000000000000000000000000000000000000000100000000000000000000000000000000000000000000000110100000100001000000000000000001101000000001000000000100010010000001100000000011011110000000100000000010111000011010000010000000000000000001000000000011101100000001001001000000000000000000000001000000000000001001010000001100100100100110110100000000010100000010110000000000100100000000000000000011010001100000000000000000000000000000011000000000010100000000100100100001100000010000001001000000000000000001000000000100000000000100001000000000000010000010010000000000000000100000000000000000001110000000010001110001000011000000000000101000000000100011000010001001000000000100000000000010011001100000000010000100001101000000010110000100000000000100011000011001010000000000000000100000110010000000000000000000010000000011001111000110100000010100000001000000010000000001000001000010000000000000000000000000010000000000000000100000010010000000000000101000100000000000000000000000000000000000000001100000000000000000000000000000000000000000000000000000000000010110000100000000000000001000000000000000101000010010000001000010010000010000001000010000000000101000000000000000000001001100000010000010000000010110011000000000000000000001000000000000111000000000000000000000100000000000010100010000000100000001010000001100001000000010100110000010100000000001000100000000100000000000111010000001000000001000000010010000000001000000000000000000000010010000000000000100000000010000001110000000000000000000000000110000010000000000000000000010000000000000000000000000000000000000000000000000000010000000000001000000000000000000100101000000000000001100100001101110110000000001000000000000001000000001110000000000000011000000000010011000100000110000000000001100000001010000000000110000000000000000000100000000000010010000000000011000010100001110001100000000000000000000000000000000000001000000110010000000000001001000000000000001001001000000000000000000000100111000000000001011000010001000111011101000001000100000000000000000000000000000000000100000100100000000001000000000000010000000001100100010000000000100001000100100000000010000000000001000000001000011000000100000000000001100001000000000000000000010000111100000001000000000000000010010001010011001001000100000000000001100000101100001001001000000000100000010000000101000000000000000010000000000000000000000000000000010000000000000010010000000000000000001100100001000000000000000000000000000100000000000000000000010000000000000000000000000000000010000000000000000000000000000000001000000000000100000000000000000000000000000000000000010000000000000000100000000000000000000000000000000000000000000000000000000000000000100001000100100010010100010000000110000001000000000000101001010010001100101000000000001000000000000100100100000100001000000000000
bi_6.txt
000011111000111111100001000000000000100001000000000000000000000000000000000000000000000000000001
101001000000000000000100100000000000000000000000000000000000000000000000000000000000000000000000000000000000000000000000100011110000000001000010000000000000100000000000000000000000000000000000001000000000010001101000000000010000000000000000000000000100000000000000000000000000000000000000000000000000000000000000000000000000000000000000000000000000000000000000000000000000000000000000000000000000001000000000000000000000000100000100000000000000000000000011000001000010010001000000001000000000100000000000000000000000000000001100000110000000011000000110000000000000000000000000000000000000001000000000000000000000000100000100000010000011000000001000000000000000000000100000000000000000000000000000000000000000000010000000000000000000000000000000000000000000000000000000000000000000000000000000001110000000000000000010000000000000000000010000000000100000000000000000000100001000000000000000000000000000010000000010000000000110000001000000000001000100000000000000000010000010000100000000000000000100101011100000010000000000000000000000000000000100001000000100000000000001000000001010000100001101001100011101001000010000000000000000000000001100000000000000000000000000000000000000000000000001000000000000000000000000000000100000100000000000000100000000000000000000000000000000000000000000000000000000000100000000000000000000000000000000000000000000000010000000100000000000000000000001101000000001000000000100010010000001100000000011011000000000100000000010011100011010000010000000000000000001000000000011001100000001000000000000000000000000000001000000000000001001000000001000100100100110111100000000010100000111000000000001100100000000000000000001000001110010000000000000000000000000011000000000010100000000100101100001100000110000001001000000000000000001000000000100000000000100001000000000000010000010010000011000000000100000000000000000000110000000000001000001000011000000000000101000000000100011000010001001000000001100000000000010011001100000000010000000001101000000010110000100000001000100011000001001010000000000000000100000110000000000000000000000010000000011001111010110100000010100000001000000010100000001000001000010000000000000000000000000010000000000010000100000000010000000000000100000100000000000000000000000000000000000000001000000000000000000000000000000000000000000000000000000000000000010000100010000000000001000000000000000101000010010000001000010010000010000001000010000000000001000000000000000000000001100000000000010000000001110111000000000000000000001000000000000111000000000000000000000100000000000010100010000000100000001010000001000001000000010100110000010100000001001000100000000000000000000010010000001000000000000000010010000000001000000000000000000000010010000000000000100000000000000000010000000000000000000000000110000000000000000000000000010000000000000000000000000000000000000000000000000000000000000000001000000000000000000000001000000000000000100100000001100100000000001000000000000001000000001110000000000000011000000000010011000000000110000010000001100000001010000000000110000000000000000000100000000000010011000010000011010010100001110001100000000000000000000000000000000000001000000110010000000000000001000000000000001001000000000000000000000010100111000000000000011100010001000111011101000001000100000000000000000000000000000000000100000100100010000001000000000000010000000001100000000000000000100001000000100000000010000000000001000010001000011000000100000000000001100011010000000000000000010000111100000001000000000000000000010001010010001011000100000000000000000000101100000011001000000000000000010000000100000000000000000010000000000000000000000000000000000000000000000010010000000000100000001100110000000000000000000000000000000100000000000000000001010000000000000000000000000000000010000000000000000000000000000000000000000000000000000000000000000000000000000000000000010000000000000000100000000000000000000000000000000000000000000000000000000000000000100001000100100010000100010000000110000001000000000000101001110010001100101000000000001000000000001100100100000100001000000000000
bi_7.txt
001110111000100111100001000000000000100001000000000000000000000000000000000000000000000000000000
101100000000000000001100000000000000000000000000000100000000000000000000000000000000000000000010000000000000000000100000000011110000000001000000000010000000100000010000000000000000000000000000010100000110110000101000000001010000000000000000000000000100000000000000000000000000000000000000000000000000000000000000000000000000001000000000000000000000000000000000000000000000000000000000000000000010000000000000000000000000000100000100000000000000000000000011000001000000000011000000000000000100100000000000000000000000000000001100000100000000011000000100000000000000000000010000000010001000000000000000000000000000000000100100000000100011000000000000000000000000000000000000000000000000000000001000000000000000010000000000000000000000000000000000000000000000000000000000000000000000000000000000000010000000000000000000000000000001000000011101000000100000000000000000000000000000010100000000001000000000010000000000010000000010000000010001101011000000000000000000000010100000000100000000100000000100001001000000010000000000000000000000000000000100000001100000000010000001000000000010011100000101011100010110000100011100000000000000000000001000000000000000110001000001100000000100000000000001000100000000000000000000000000100000000000000000000000000000001000000000000000000000000000000000000000000000000100000000000000000000000000000000000000000000000100000000100001000000000000010001101000000001000000010100010010000000100001001011000110000000100000000000101100000010000000000000100000000000000000000011101000011000000000001000000000000000001001000000001000001001000000101000101000110110110000000000000000000010010000000000001000000000000000000010010001000000000000000001010000000000010000000000000000000000000000000100000000010000001001000010100000000000000000000100000001000100001000000010000010100000000000000110000000000000000101000000000110000000000001000001000011100000000010100000000000110111001010001001000000000100000000000010001000000000000010000010001101000000100110000100100000000010001000000010000000000101000000001000100000000000000000000000011000000010100011000010100000000100000000000000000000000000000001000010000000000000000000000000001000000000011000100000000000000000000001100110100000000000000000000000000000000000000001000000000000000000000000000000000010000000000000000000000000000010000100001000000000101000000000000000101100000010000001000000000000010000000001010000000000001000000000100000000000001000000000000000000000000110010000000000000000000001000100000000011000000000000000000000100000000000001000010000000100001001000000000100000000000010100010000000100000100100000100000000100100100000010001011000000011000000000010010000000001000000000000000000000010110010010100000100000000100100001110000010000000000000000000010000010000000000000000000010010000000000000000000000000000000000000000000000000000000000000001000000000000010000100101000010000000000100000001101010100000000001000010000000000000000001110000000000000011000000000010001000100000010000000000101100100001010000000000101010000000000000000000000000000000011000000000010010110100000000001000000000000000000000000000000000000001000000110010000010000001101000000000000001001001000000000100000000100100111100000000000011011000000000001001111000001000100000000000000100000000000000000001100000100100010000001001000010000010000000000100000000000000000100000000000010000000000000000000000000001000000010000000101000000000000100000000000000000000000000000000100000000000000000000000000010000010010011000000100000000000000000000101000000001001000000000100000010000000100000000000000000010000000000000000000000000000000000000000000000000010000000001100001001100111000000000000000000000000110001100000000000000000000010000000000000000000000000000000000000000000000000000000000000000000000000000000000000000000000000000000000000000000000000000000000000000000000001000000000000000000000000000000000000000000000000000000000100001001100100000000000000000000111100000000000000000100000010010001000001010000000001000000000001100000101000100001000000000000
bi_8.txt
001111111000000111100000000000000000100001000000000000000000000000000000000000000000000000000000
101000000000000000001100100000000000000000000000000000000000000000000000000000000000000000000101000000000000000001001000000011111000000001000010000010000000100000000000000000000000000000000000000100000110111000101000000001011000000000000000000000000100000000000000000000000000000000000000000000000000000000000000000000000000000000000000000000000000000000000000000000000000000000000000000000000000000000000000000000000000000100000100000000000000000000000011000001001000000011000000000000000100100000000000000000000000000000001100100100000000010000000110000000000000000000010000000010001000000000000000000000000000000000100010000001100011000000000000000000000000000000000000000000000000000000001000000000000010010000000000000000000000000000000000000000000000000000000000000000000000000000000000000010101100000000000000000000000000010000010101000000100000000000000000000000000000001100000000001000000000010100000000000000000010000000010001101010100000000100000000000010100000000100000000100000000100001101000000000000000000000000000000000000000100001000000100000000000001010000000010011100000100011100010110000000011100000000000000000000001100010000000000100001000000000000000100000010000001000100000000000000000000000000100000000000000000000000000000001000000000000000000000000000000000000000000000000100000000000000000000000000000000000000000000000100000000100000000000000000010001101000000001001100010100010010000000100001000001000010000000100000000000011100000010000000000000100000000000000000000010001100011000000000000000000000000000001000000000000000001001000000111000100000110010110000000000000000100010010000000000001000000000000000000010010001100000000000000001010000000000010000000000000000000000000000000100000000010000001001000000100000000000000000000100100001000100001000000000000010000001000000000110000000000000000101000000000110000000100001000001000011100010000010100000000000111111001010001001000000000100000000000010001000000000000010000010001101000000000010000000100010000000101000000000100000000000000000000000110000000000000000000000010000000010100011000110000000000110000000000000000000010000000001000010000000000000000000000000001000000000000000100000010000000000000001100100100000000000000000000000000000000000000001000000000000000000000000000000000000000000000000000000000000000010001100000000000001101000000000000000011100000010000001000011000000010000000000010000000000001100001000100000000000001000000000000000000000000110010000000000000000000001000100000001111000000000000000000000100001000000011010010000100100000001000000000100000000010010100010010100100000100100000100000000000001100000010000000000000000000000000010010000000001000000000000000000000010010000000100000100000000100100001110000010000000000000000000010000010000000000000000000010010000000000000000000000000000000000000000000000000000000000000000000100000000010000100000000000000001000100100001101010100000000001000011000000000000000011110000000000000011000000000010001000100000110100000000101110100001010100000000101010000000000010000000000000000110010000000000010010110100000000001100000000000000000000000000000000000001000000110010000000000001101000000000000001001001000000000100000000100101111100101000000011000000000000011001101000001000010001010000001100100000000010000001100110101100010000001001000010000010000000010100000100000000000100000000000000000000000000000000000000001001000011000000100000000000000100000000000000000000000000000000100000000000000000000000000110000010010011000000100000000000000000000101000000001101100000000100000010000000100000000000000000010000000000000000000000000000000000000000000000000010000000011100001001100111000000001000001000000000010000000000000000000000000010000000000000000000000000000000000000000000000000000000000000000000000000000000000000000000000000000000010000000000000000000000000000000000000000000000000000000001000000000000000000000000000000000000000100001001100100000000000000000000111000001000000100000110001010010001000001010000000001000000000000100000101000000001100000000000
bi_9.txt
001110111000110011000000000000000000000001000000000000000000000000000000000000000000000000000000
101100000000000000001100100000000000000000000000000100000000000000000000000000000000000000000010000000000000000000100000000010110100001001000000001000000000100000000000000000000000000000000000000010000000010000100000000000010000000000000000000000000100000000000000000000000000000000000000000000000000000000000000000000000000000000000000000000000000000000000000000000000000000000000000000000000000000000000000000000000000000100000100000000000000000000000011000001000000100011000000000000000100100000000000000000000000000000011100100100000000011000000110000000000000000000100000000000011000000000000000000000000000000000000110000000100011000000001000000000000000000000000000000000000000000000000000000000000000000000000000000000000000000000000000000000000000000000000000000000000000000000000010010010000100000000000000000000000001010000011101000000100000000000000000000000000000000000000000001001000000001000000100010000000010000000000000100010000001100000000000000010100000000100000000000000000101001101000000010000000000000000000000000000000100000000110000000011100001010000000010000100000101011100010100000100010000000000001000000000001100000000000000110001000001000000000000000001000001000000000000000000000000000000111000000000000000000000000000000000000000000000000000000000000000000000000000000000000000000000000000000000000000000000000000000100000010100001000000000000010001101000000001000000010100010000000000100001101011000110000000100010000000111000000000000000000000000000000000000001000011111000000000001001001000000010010000101001000000000000000001010000001000101010100110110000000000000000000010110000000000001000000000000000000010010001100000000000000001000000000000010000000000000000100000000000000000000001010000000000000000000000000000000000000100000000000100001000000010000010100100000001000100000000000001000000000000001110000100110001110001000011000000000010100000000000101011000000001001000000010100000000000010001000000000000110000110001101000011100110000100000000000010001000010010000000000000000000001000110000000000000000000000010000000010000011000000100000000110000000000000000000010000000001000010100000000000000000000000000000000000001000100000000000000000000000100110100000000000000000000000000000000000000001100000000000010000000000000000000010000000000000000000000000110110001100001000000000000001000000000000101000010010000001000000000000000000000001010000000000001000001000000000000001001000000010000000000000010110010000000000000000000001000000000001011000000000000000000000100000000000001000010000000101000001000000000100000000000010100010000000100000001000000100000000100100000000110001001000000011000000001010010000000001000000000000000000000010110000010000001100000000010100001110000010000000000000000000110000000000000000000000000010000000000000000000000000000000000000000000000000000000000000000001000100000000011000100101000000000001000100000001101010100000000001000000000000100000100011110000000000000011000000000010001000100001010001000000001100000001010000000000101000000000000000000000000000000000011000000000010000110100000000001100000000000000000000000000000000000001000000110010010000000001001000000000000001001001000010000000000000011100111000000000001011011000000000001001001000001000100000000000000000000000000000000000100000100100000000001001000100000010000000010100101010100010000100000010100000001000000000000000000000001000000011000000101000000000000100000000000000000000000000000000100000000000011000000000000110000010010011000000100000000000001100000101000011001001000000000100000011000000100000000000000010010000000000000000000000000100000000000000000000000010000000000110001001100011000000001000000000000000000000100000000000000000000000000000000000000000000000000000000000000000000000000000000000000000000000000000000000000000000000000000000000000000000000000000000000000000000001000000000000000001000000000000000000000100000000000000000100001000111110000000000000000000110100001010000000000100000010010001000001000000000001000000000000100000100000100001100000000000
bi_10.txt
000110111000110111100001000000000000100001000000000000000000000000000000000000000000000000000000
101101000000000000001100100000000000000000000000000100000000000000000000000000000000000000000010000000000000000000100000000010110000000001000000000000000000100000000000000000100000000000000000000000000000010001101000000000010000000000000000000000000100000000000000000000000000000000000000000000000000000000000000000000000000000000000000000000000000000000000000000000000000000000000000000000000000000000000000000000000000000100000100000000000000000000000011000001000010010011000000001000001101100000000000000000000000000000001100000110000000010000000110000000000000000000000000000000001000001000000000000000000000000100000100000010100011000000001000000000000000000000000000000000000000000000000000000000000000000010000000001000000000000000000000000000000000000000000000000000000000000000000000001110000000000000000010000000000001000000010100000010100000000000000000000100000000000000100000001000000000000000000010010000000110000000000000100011000000000000000000000010100000000000000000000000000100001011100000010000000000000000000000000000000100000000100100000010000001000000001010000100001101011100011101000100000000000000010000000000001100000000000000110001000001000000000000000000000001000000000000000000000000000000100000000000000000000000000000000000000100000000000000000000000000000000000000000100000000000000000000000000000000000000000000000110001000100001000000000000000001101000000001110000010100010010000001100001001011011110000000100000000000111100011000000010000000000000000001000011000011101000000001000000001000000000000000000001000000000000001001000000001100101000100110110100000000010100000000110000000000101000000000000000000011010001000000000000000001000000000000011000000000010100000000100100000000000000010000001000000000000000000001000000000101100000000100001000000000000010010000010000000000000000000000000000000000000110000000000001000001000011000000000000101000000000100011000010011001010000000100010000000010011001100000000010000000101101000000110110000100000000000110011001000011010000000000000000101000110000000000000000000000010000010011001111000110100000000100000000000000010000000001000001000010000000000000001000000000000000000000011000000000000010000000000000100010100000000000000000000000000000000000000001000000000000000000000000000000000000000000000000000000000000000010000100001000000000000000000000000000101000010010000001000000000000010000001001010000000000101000000000000000000000001100000000000010000000000110010100000000000000000001000000000000111000000000000000000000100000000000000100010000000100000001010000001100001000000010100010000000100000001001000100000000000100000000011011001001000111000000000010010000000001100000000000000000000011110000000000000100000000000100001110000010000000000000000000110000000000000000000000000010000000000000000000000000000000000000000000000000000010000000000001000000000000000000100101000000000000001100000001101110100000000001000000000000001000000001110000000000000011000000000010011000100000110000000000001100000001010000000000110000000000000000000100000000000000011000010000011000110100001110001000000000000000000000000000000000000001000000110010000000000001101000000000000001001001000010000000000000000000111000000000000011011010000000001011100000000000000000010000000000000000000000000000100000100100000000001001000000000010000000000100000000000000000100001000010100000000000000000000000000000000000111000000101000000100000100101000000000000000000010000110100000001000000000000000000010000010010011001000100000000000000000000101000000001001000000000100000010000000100000000000000000000000000000000000000000000000000000000000000000000010000000000100000001100111000000000000000000000000001000100000000000000000001010000000000000000000000000000000010000000000000000000000000000000001000000000000000000000000000000000000000000000000000010000000000000000100000001000000000000000000000000000000000000100000000000000000000100011000100100010010100010000000110100001000000000000101000010010001100101000000000001000000000000000100100001100001000000010000
bi_11.txt
001110111000001111100000000000000000100001000000000000000000000000000000000000000000000000000000
101100000000000000001100100000000000000000000000000110000000000000000000000000000000000000000011101000000000000001101000000011101000000001000010000000000000100000000000000000000000000000000000000100000110110000101000000001011000000000000000000000000100000000000000000000000000000000000000000000000000000000000000000000000000001000000000000000000000000000000000000000000000000000000000000000000000001000000000000000000000000100000000000000000000000000000011000001001000000001000000000000000100100000000000000000000000000000001100100110000000011000000110000000000000001000010000000010000000000000000000000000000000100000100110000000000000000000000000000000000000000000000000000000000000000000000000100000000000010000000000000000000000000000000000000000000000000000000000000000000000000000000000000010101100000000000000000000000000010000010101000000100000000000000000000000000000011100000000001000000000011000000000010000000010000000010000101001100000000100000000000010000000000100000000100000000100001011000000010000000000000000000000000000000100000011000000000010000001010000000010011100000101011100010100000100001100000000000000000000001100010000000000110001000001000000000100000010000001000100010000000000000000000000100000000000000000000000000000001000000000000000000000000000000000000000000000000100000000000000000000000000000000000000000000000100000000100001000000001000010001101000000001000100000100010010000000100000001011000110000000100000000000111100000010000000000000100000000000000000001011101100011000000000001000000000000000101001000000001000001001000000111000101000100110110000000000000000000001010000000000001000000000001000000010010001100000000000000000010000000000010000000000000000001000000000000000000001010000001001000001100000000000000000000100000001000100001000000000000010100001000000000110000000000000000100000000000110000000100000000001000011100000000000100000000000111111000010001001000000000100000000000010011000000000000010000010101101000000100110000000100010000010101000000010100000000000000000001000100000000000000000000000011000000010100011000110100000000110000000000000000000010001000001000010000000000000000000000000001000000000001000100000010000000000000001100010100000000000000000000000000000000100001001000000000000000000000000000000000010000000000000000000000000000010001100001000000000001000000000000000011001010010000000010000000000010000100001010000000000000100001000100000000000001000000000000000000000000110010000000000000000000001000100000001011000000000000000000000100001000000010010010000100100000001000000000110000000010010000010010000100000100100000100000000100101100000010000010000000011000000000010010000000001000000000000000000000010010010000000001100000000100000001110000010000000000000000000110000010000000000000000000010010000000000000000000000000000000000000000000000000000000000000001000100000000001000100000000010000001000100100001101010100000000001000011000000000000000011110000000000000011000000000010001100100000110100000000101110100001000100000000100010000000000010000000000000000100011000000000010000110100000000001000000000000000000000000000000000000011000000110010000010000001001000000000000001001001000000000100000000110101101000101000000011011001000000011001101000000000000001000000001100000000000000000000100110101100010000001000000010000010000000011100000100000000000100000000010000000000000000000000000000000000000011000000101000000000000100000000000000000000001000000000100000000000000000000000000010000010010001000000100000000000000000000101000000001101100000000100000010000000100000000000000000010000000000000000000000000000000000000000000000000010000000011100000001100100000000000000001000000000100000100000000000000000000010000000000000000000000000000000000000000000000000000000000000000000000000000000000000000000000000000000000000000000000000000000000000000000000000000000000000000001000000000000000000000000000000000000000100001001100100000000000000000000111100001000000100000100001010010001000001010000000001000000000000100000101000000001100000000000
bi_12.txt
000101111000101111100001000000000000100001000000000000000000000000000000000000000000000000000000
101001000000100000001100000000000000000000000000000000000000000000000000000000000000000000000010000000000000000000000000000011110000010001000000000000000000100000010000000000000000000000000000000100000110110001100000000001010000000000000000000000000100000000000000000000000000000000000000000000000000000000000000000000000000000000000000000000000000000000000000000000000000000000000000000000000000001000000000000000000000000100000100000000000000000001000011000001000010010001000000001000000100100000000000000000000000000000001100000110000000011000010100110000000000000000010000000010000000000000000100000000000010000100000100000010000011000000001000000000000000000000000000000000000000000000000000000000000000010010000000000000000000000000000000000000000000000000000000000000000000000000000000001110100010000000000000000000000000000000010100000000100000100000000000000000000000010010000000001000000000010000000010010000000110000000010000101001000100000000000000100010000000000100010000100000000100001011100000010000000000000000000000000000000100000000000100000000000001000000001010000100000101011100011101001000011100000000000010000000001000000000000000100001000000000000000100000100000001000000000000000000000000000000100000100000000000000000000000001000000000000000000000000000000000000000000000000100000000000000000000000000000000000000000000100110000000100000000000000000010001101000000001000000000100010010000001100000000001011010000000100000000010111000011010000010000000100000000001000000000011000100011001000000000000000000000000000001100000000000001001000000101100100100100011110100000001110110000010110000000000101100000000000000000010010001100010010000000000010000000000011000000000000100000000100100100001100001010000001001000000100000000001100000000100000001000100101000000000000010000000010000000000110000100000000101000000000010000000000001000001000011100000000100101000000000110101000010001001000000000100000000000010011001100000000010000000001101000000000010000101100000000100011000001000110000000000010000100000110000000000000000000000011000000011111011000110100000000100000001000000010000000101000001000010000000000000000000000000011000000000000000100000010010000000000000110000100000000000000000000000000000000000000001000000000000000000001000000000000000000000000001000000000000000010000100000000100000001000000000000010101000000010001001000000000000010000001000010000000000101000000000100000000000001110000000000010000000000101011000000000000000000111000100000000111000000000000000000000100000000000010100011000000100000001010000001100001000000011101010010110100000000101000100000000000000100010011110000000000000000000000010010100000001000000000000000000000010010000000100000000000000000000001110000000000000000110000000010000010000000000000000001010010000000000000000000000000000000000000000000000000010000000000001000000000000000000100001000010000000000100100001111110100000000001000001000000001000000001110000000000000011000000000010011010100000110000000000110100100001010000000000110010000000000000000100000000000010010001010000011010010100001110001000000010000000000000000000000000000001000000110010000000000001001000000000000001001001000000000100000000100100111000100000000011000000001100111011100000000000100000000000000100000000000000000001100000100100010000001000000010000010000000001100000100000000000100001000000010000000000000000000000000000001000110000000100000000000001100001000000000000000000010000111100000001000000000000000000010000010000001001000100000000000000000001101000000001001000000000100000010000000100000000000000000010000000000000000000000000000000000000000000000010010000000001100000001100110000000000000000000000000000000100000000000000000000000000000000000000000000000000000010000000000000000000000000000000001000000000000001000000000000000000000000000000000000010000000000000000110000000000000000000000000000000000000000000000000010000000000000100011001100100010010000010000001111000101000000100000111000110010001100101010000000001100000000001000100101000100001000000000000
bi_13.txt
000110111000101111100001000000000000100001000000000000000000000000000000000000000000000000000000
101101000000000000001100100000000000000000000000000100000000000000000000000000000000000000000000000000000000000000100000000011100000000001000000000000000000100000010000000000000000000000000000000100000110110001100000000000010000000000000000000000000100000000000000000000000000000000000000000000000000000000000000000000000000001000000000000000000000000000000000000000000000000000000000000000000000001000000000000000000000000100000100000000000000000000000011000001000010010001000000001000000100100000000000000000000000000000001100000110000000011000000110110000000000000000010000000010000000000000000100000000000000000100100100000010000011000000000000000000000000000000000000000000000000000000000000000000000000010010000000001000000000000000000000000000000000000000000000000000000000000000000000001110000000000000000000000000000001000000010100000010100000000000000000000100000000010110100000001000000000010000000010010000000110000000010000101001000000000000000000100010000000000000000000100000000100001011100000010000000000000000000000000000000100000001000100000010000001000000001010000100000101011100011101001100001100000000010000000000001100000000000000110001000001000000000100000000000001000000000000000000000000000000100000000000000000000000000000001000000000000000000000000000000000000000000000000100000000000000000000000000000000000000000000000110000000100000000000000000010001101000000001110000000100010010000001100000001011011110000000100000000010111100011010000010000000100000000001010000000011100100011001000000001000000000000010000001000000001000011001000000101100101100100110110100000000110100000001010000000000101000000000000000000011010001100000010000000000010000000000011000000000000100000000100100100001100000010000001001000000100000000001000000000100000001000100001000000010000010000000010000000010000000100000000101000000000110000000000001000001000011100000000100101000000000110111000010001001000000001100010000000010011001100000000010000000101101000000110110000100100000000110011000000011110000000100000000101000100000000000000000000000011000010011101111000110100000000100000000000000010000000101000001000010000000000000000000000000000000000000011000100000000010000000000000100010100000000000000000000000000000000000000001000000000000000000000000000000000010000000000000000000000000000010000100001000000000001000000000000000101001010010000001000000000000010000001001010000000000101000000000100000000000001100000000000010000000000110010100000000000000000011000100000000111000000000000000000000100000000000000100010100000100000001010000001100001000000010000010010010100000101101000100000000100100100000011110010001000011000000000010010100000001100000000000000000000010010010000000000100000010100000001110000010000000000000000000110000010000000000000000001010010000000000000000000000000000000000000000000000000010000000000001000000000000000000100001000010000000001100000001101110100000000001000011000000001000000001110000000000000011000000000010011000100000110000000000111100100001010000000000110010000000000000000100000000000000011001010000011000110100001110001000000000000000000000000000000000000011000000110010000010000001001000000000000001001001000000000100000000100100111000100000000011011010000000011011101000000000100000100000000100000000000000000000100000100100010000001000000010000010000000001100000100000000000100001000010000000000000000000000000000000000000110000000101000000100000100101000000000000000000010000111100000001000000000000000000010000010010001001000100000000000000000000101000000000001000000000100000010000000100000000000000000000000000000000000000000000000000000000000000000010010000000011100000001100100000000000000000000000000100000100000000000000000001010000000000000000000000000000000010000000000000000000001000000000001000000000000000000000000000000000000000000000000000010000000000000000100000001000000000000000000000000000000000000100000000000000000000100011001100100010010100010000000111100001000000100000101000010010001100101010000000001100000000001000100101000100001000000010000
bi_14.txt
000110111000011111100000000000000000100001000000000000000000000000000000000000000000000000000000
101101000000000000001100100000000000000000000000000010000000000000000000000000000000000000000010000000000000001001101000000010111000000001000000000000000000100000000000000000000000000000000000000000000000010001101000000000010000000000000000000000000100000000000000000000000000000000000000000000000000000000000000000000000000000000000000000000000000000000000000000000000000000000000000000000000000001000000000000000000000000100000100000000000000000000000011000001001110010001000000001100000100100000000000000000000000000000001100100110000000010000000110010000000000000000000000000000000000001000000000000000000000000100100110000010000011000000000000000000000000000000000000000000000000000000000000000000000000000010000000001000000000000000000000000000000000000000000000000000000000000000000000001110101100000000000000000000000000010000010100000010100000000000000000000100000000000000100000001000000000011000000010010000000110000001000000100001000100000000000000000010000000000000000000000100000100001011101000000000000000000000000000000001000100000000100100000110000001010000001010000100001101001100001101011100000000000000010000000000001100000000000000110000000001000000000000000010000001000000000000000000000000000000100000000000000000000000000000000000000000000000000000000000000000000000000000000100000000000000000000000000000000000000000000000110000010100001000000001000000001101000000001110000000100010010000001100000001011011110000000100000000010011100011010000010000000000000000001000101000011101100000001000000001000000000000000101001010000000000001001000000001100101000100110110100000000010111010001001000000000101000000000000000000001010000000010000000000000000000000000011000000000010100000000110100100000000000010000001001000000000000000001000000000100000000000100001000000000000010000010010000000100000000000000000000000000000110000000100000000001000011100000000100101000000000101011000010011001010000000100010000000010011001100000000010000010101101000000110110000100000010000110011001000011010000000100000000101000110000000000000000000000010000010011001111001110100000000110000001000000010000010001000001000000000000000000000000000000010000000000011000100000010010000000000000100010100000000000000000000000000000000100000001000000000000000000000000000000000000000000000000000000000000000010001100001000000000001000000000000000101000010010000001000000000000010000100001010000000000001000001000000000000000001100010000000010000000000100010100000000000000000101000000000001111000000000000000000000100001000000000110010000000100000001010000001010001000000010000010000010100000001001000100000000000100000000001010000001000011000000000010010000000001100000000000000000000011010000000000001100000000000000001110000000000000000000000000110000010000000000000000000010000000000000000000000000000000000000000000000000000010000000000001000100000000011000100001000000000001001100100001101110100000000001000000000000001000000011110000000000000011000000000010011000110000110000000000001110000001010000000000110000000000000000000100000000000100011000010000010000100100001110001100000000000000000000000000000000000001000000010010000000000001001000010000000001001001000010000000000000000100100010000000000011011010000000011011100000000000000000000000000000000000000000000000100000100100010000001000000000000010001000011100000000000000000100001000011100000000000000000000000000000000000011000000101000000100000100101000000000000000000010010111100000001000000000000000000010001010010001001000100000000000000000000101000000001001100000000100000010000000100000000000000000010000000000000000000000000000000000000000000000010010000000000100000001100110000000000000000000000000001000000000000000000000001010000000000000000000000000000000010000000000000000000000000000000001000000000000000000000000000000000000000000000000000010000000000000000100000000000000000000000001000000000000000000110000000000000000000100011000100100010110100010000000110100001000000000000101000010010001100111000000000001000000000000000100100000100001100000010000
bi_15.txt
000111111000100111100001000000000000100001000000000000000000000000000000000000000000000000000000
101001000000000000000100000000000000000000000000000100000100000000000000000000000000000000000010000000000000000000000000000011110000000001000000000010000000100000010000000000100000000000000000000100000110110001101000000001010000000000000000000000000100000000000000000000000000000000000000000000000000000000000000000000000000000000000000000000000000000000000000000000000000000000000000000000000000001000000000000000000000000100000100000000000000000000000011000001000010010011000000001000000101100000000000000000000000000000001100000100000000011000000110110000000000000000010000000010001000001000000100000000000000000100000000000010100011000000001000000000000000000000000000000000000000000000000000000000000000010010000000000000000000000000000000000000000000000000000000000000000000000000000000001110000000000000000010000000000000000000010100000000100000000000000000000000000000010010000000001000000000010000000010010000000110000000010001101011000100000000000000100010100000000100000000100000000100001011100000000000000000000000000000000000000100001000000100000000000001000000001010011100000101011100011111001000011100000000000010000000001000000000000000100001000000000000000100000000000001000000000000000000000000000000100000000000000000000000000000001000000100000000000000000000000000000000000000000100000000000000000000000010000000000000000000000110000000100001000000000000010001101000000001000000010100010010000001100001000001011010000000100000000010111100011010000010000000100000000001000010000010001100011001000000000000000000000000000001000000000000011001000000101100100100110110110100000000110110000010010000000000101000000000000000000010010001100000010000000001010000000000011000000000000100000000100100100101100000010000001001000000100000000001000000000101100001000100001000000000000010010000010000000000000000100000000101000000000010000000000001000001000011100000000110101000000000110111001010001001000000000100000000000010001001100000000010000000001101000000000010000100100000000100011000000000110000000001000000101000110000000000000000000000010000000011101011000110100000000100000001000000010000000101010001000010000000000000001000000000011000000000010001100000000010000000000001100100100000000000000000000000000000000000000001000000000000000000000000000000000000000000000000000000000000000010000100000000000000101000000000000000101100000010000001000000000000010000001000010000000000101000000000100000000000001100000000000010000000000110011000000000000000000011000100000010111000000000000000000000000000000000000100010000100100000001010000001100001000000010100010010010100000000101000100000000000001100000010100000001001100000000000010010100000001000000000000000000000010010000000100000100000000000100001110000000000000000000000000010000010000000000000000001010010000000000000000000000000000000000000000000000000010000000000001000000000000000000100001000010000000001100100001101100100000000001000001000000001000000001110000000000000011000000000010011000100000110000000000111100100001010000000000111010000000000000000000000000000010010001000000011010010100001110001000000100000000000000000000000000000001000000110010000000000001101000000000000001001001000000000100000000100100111100100000000011000010000000011011101000001000100000010000000100000000000000000001100000100100010000001001000010000010000000000100000000000000000100001000000000000000010000000000000100001001000011000000100000000000001100001000000000000000000010000111100000001000000000000000000010000010010011001000100000000000000000000101000000001001000000000100000010000000100000000000000000010000000000000000000000000000000000000000000000010010000000001100001001100111000000000000000000000000000000000000000000000000000010000000000000000000000000000000010000000000000000000000000000000001000000000000000000000000000000000000010000000000000010000000000000000100000000000000000000000000000000000000000000000000000000000000000100011001100100010110100010000000111000001000000100000110000110010001100101010000000001100000000000000100101001100001000000000000
bi_16.txt
000111111000110011100000000000000000000001000000000000000000000000000000000000000000000000000000
101001000000000000000100100000000000000000000000000000000000000000000000000000000000000000000010000000000000000000000000000010110100001001000000000000000000100000000000000000100000000000000000000010000000010001100000000000010000000000000000000000000100000000000000000000000000000000000000000000000000000000000000000000000000000000000000000000000000000000000000000000000000000000000000000000000000000000000000000000000000000100000100000000000000000000000011000001000010010011000000001000000101100000000000000000000000000000011100100100000000010000000110000000000000000000100000000000010000001010000000000000000000000100000010000010100011000000001000000000000000000000000000000000000000000000000000000000000000000010000000000000000000000000000000000000000000000000000000000000000000000000000000011110000100000000000010000000000000010000010100000000100000000000000000000000000000000000000000001000000000000000001110010000010110000000000000100011000000100000000000000010100000000100000000000100000100001111100000000000000000000000000000000011000100101000010100000001000001010000001010000100000101011100111101001000000000000000000000000000001100000000000000100001000000000000000000000000000001000000000000000000000000000000100000000000000000000000000000000000000100000000000000000000000000000000000000000000000000000000000000000000000000000000000000000110100000100000000000000000000001101000000001000000010100010000000001100001000011011110000000100010000010111000011000000010000000000000000001001101000011001100000001001001000010000010000000001001010000000000001001110000001100100100100110110100000000010110110010110000000000101000000000000000000011010001100000000000000000000000000000011000000000000100000000110100100000000000010000001000000000000000000001000000000101000000000100001000000000000010010000010000000100000000000001000000000000001110000000110001110001000011000000000010101000000000101011000010001001010000110100000000000010001001100000000010000110001101000011010110000100000000000100011000011001010000000000000000101001110010000000000000000000010000000001001011001110100000010110000001000000010000010001000001000010100000000000001000000000010000000000000000100000000010000000000000101000100000000000000000000000000000000000000001100000000000000000000000000000000000000000000000000000000000110110001100000000000000000000000000000000101000010010000001000010000000010000001000010000010000101000001000000000010001001100010010000000000000010110010000000000000000000001000000000001111000000000000000000000000000000000001100010000000100000001010000001100001000000010100010000000100000000001000100000000100000000000111010000001000100000000001010010000000001000000000000000000000010010000000000000100000000010100001110000010000000000000000000010000010000000000000000000010000000000000000000000000000000000000000000000000000010000000000001000100000000010000100101000000000001001100100001101110100000000001000000000000001000000011110000000000000011000000000010011000110001110000000000001100001001010000000000110001000000000000000100000000000010010000000000011000110100001110001100000000000000000000000000000000000001000000010010000000000001101000000000000001001001000010000000010000001100111110000000001011000010001000011111001000001000110000010000000000000000000000000000100000100100000000001001000100000010000000010100101010100010000100001010100100000000010000000000000000000000000011000000100000000000000100001000000000000000000010000110100010001000000000000000010110000010011011000000100000000000001000000101100011001001000000000100000010000000100000000000000000010000000000000000000000000000000100000000000110000010000000000100000001100110000000001000000000000000000000100000000000000000000010000000000000000000000000000000010000000000010000000000000000000001000000000000000000000000000000000000000000000000000010000000000000000100000000000000000000000001000000000000000000000000000000000000000100011000111110110110100010000000110000001110000000000101000010010001100101000000000001000000000000000100100001100001100000000000
bi_17.txt
000111111000001111100000000000000000100001000000000000000000000000000000000000000000000000000000
101001000000000000000100100000000000000000000000000000000000000000000000000000000000000000000001000000000000001001001000000011111000000001000010000000000000100000000000000000000000000000000000000100000110110001101000000001011000000000000000000000000100000000000000000000000000000000000000000000000000000000000000000000000000000000000000000000000000000000000000000000000000000000000000000000000000001000000000000000000000000100000100000000000000000001000011000001000010010001000000001100000100100000000000000000000000000000001100100110000000010000000110110000000000000000010000100010000000001000000100000000000000000100100110000011000011000000000000000000000000000000000000000000000000000000000000100000000010010010000000100000000000000000000000000000000000000000000000001000000000000000000000001110101100000000000000000000000000010000010100000010100000000000000000000000000000011110000000001000000000010000000010000000000110000000010000101010000100000100000000100010000000000100000000100100000100001011101000000000000000000000000000000001000100001000000100000000000001010000001010011100000101011100001111011000001100000000000000000000001100010000000000100001000000000000000100000010000001000100010000000000000000000000100000100000000000000000000000001000000000000000000000000000000000000000000000000100000000000000000000000000000000000000000000000110000000100000000000000000010001101000000001000100000100010010000001100000000001011110000000101000000010011100011010000010000000101000000001001100000011001100011000000000000000000000000000001001010000000000011001000000111100100100100010110100000000110111010000001000000000101000000000001000000000010001100010010100000000010000000000011000000000010100000000110100100001100000010000001001000000100000000001000000000100000101000100001000000000000010000011010000000110000000100000001101000000000110000000100001000001000011100000000100101000000000111111000010001001000000000100000000000010011001100000000010000010001101000000000010000100100010000100011001001001110000000000010000101000110000000000000000000000011000010011101011001110000000000110000001000000010000010101000001000010000000000100000000000000011000000000000000100000010010000000000001100000101000000000000000000000000000000000000001000000000000000000000000000000000000000000000000000000000000000010001100000000000000001000000000000000101001010010000001000011000000010000100000010000000000100100001000100000000000001100010000000000000000000100011000000000000000000111000100000001111000000000000000000000100001000000010100010000100100000001010000001100001000010010000010010010100000100101000100000000000001100000010100000000000010000000000010010100000001100000000000000000000010010000000000000100000001100000001010000010000000000000000000110000010000000000000000001010010000000000000000000000000000000000000000000000000010000000000001000100000000010000100000000010000001000100100001101110110000000001000001000000001000000011110000000000000011000010000010011100110000110100000000111110100001010100000000110010000000000010000100000000000100010001000000011000110100001110001100000000000000000000000000000000000001000000010010000000000001001000010000000001001001000000000100000000100101101010100000000011000011000000011111100000000000100001000000001100000000000000000001100110101100010000001000000010000010000000011100000100000000000100001000001000000000010000000000000100000001000011000000100000000000001100001000000000000000000010010111100010001000000000000000000010001010010001001000100000000000000000000101000000001101100000000100000010000000100000000000000000010000000000000000000000000000000000000000000000010010000000011100000001100110000000000000001000000000000000000000000000000000000010000000000000000000000000000000010000000000000000000000000000000001000000000000000000000000000000000000000000000000000010000000000000000110000010000000000000000001000000000000000000000000000000000000000100011001100100010110100010000000111000001000000100000101000010010001100111000000000001100000000000000100101000100001100000000000
bi_18.txt
000111111000110101100001000000000000100001000000000000000000000000000000000000000000000000000000
101001000000000000000100100000000000000000000000000000000000000000000000000000000000000010000010000000000000000000000000000011110001000001000000000000000000100000000000000000100000000000000000000000000000010001101000000000010000000000000000000000000100000000000000000000000000000000000000000000000000000000000000000000000000000000000000000000000000000000000000000000000000000000000000000000000000001000000000000000000000000100000100000000000000000000000011000001000010010011000000001000000100100000000000000000000000000000001100000110000000010000000110000000000000000000000000000000001000001000000000000000000000000100000100000010100011000000001000000000000000000000000000000000000000000000000000000000000000000010000000000000000000000000000000000000000000000000000000000000000000000000000000001110000000000000000010000000000000000000011100000000100000000000000000000000000000000000000000001000000000000000000010010000000110000000000000100001000100000000000000000010000000000100000000000000000100001111100000000000000000000000000000000000000100001000000100000000000001000000001010000100001101011100011101001000010000000000000000000000001100000000100000100001000000000000000000000000000001000000000000000000000000000000100000000000000000000000000000000000000100000000000000000000000000000000000000000000000000000000000000000000000000000000000000000110000000100001000000000000000001101000000001000000010100010010000001100011000011011110000000100000000000111100011000000010000000000000000001000000000010001000000001000000000000000000000000000001000000000000001001000000001100100100100110110100000000010100000010110000000000101000000000000000000010010001100000000000000000000000000000011000000000000100000000100100100000000001010000001000000000000000000001000000000101000000000100001000000000000010010000010000000000000000100000000000000000000010000000000001000001000011000000000010101000000000100011000010001001010000000100000000000010001001100000000010000000001111000000000010000100000000000100011000000000010000000000000000101000110000000000000000000000010000000001001011000110100000000100001000000000010000000001000001000010000000000100001000000000000000000000000000100000000010000000000000100000100000000000000000000000000000000000000001000000000000000000000000000000000000000010001000000000000000000010000100000000000000001000000000000000101000000010000001000010000000010000011000010000000000101000000000000000000000001100000000000000000000000110011000000000000000000001000000000000111000000000000000000000000000000000101100010000000100000001010000001100001000000010100010000000100000000001000100000000000000000100010010000001000000000000000010010000000001000000000000000000000010010000000000000000000000000100001110000000000000001000000000010000000000000000000000000010000000010000000000000010000001000000000000010000000010000000000001000000000000000000100101000000000000001100100001101110110000000001000000000000011000000001110000000011000011000000000010011001100000110000000000001100010001010000000000110000000000000100100100000000000010110000000000011000011100001110011000000000000000000000000100000000000001000000110010000000000001111000000000000001001001000000000001000000000100111100000000000011000010001000011011101000001000100000010000000000000000000000000000100000100100000000001001000000000110000000001100000000000000000100001000000100000000010000000000000000000001000011000000100110000000000100001000000000000000000010000111100000001000000000000000000010000010010001000000100000000000000000000101100000001001000000000101000010000000100000000000000100000000000001000000000000000000000000000000000000000010000000000100000001100111000000000000000000000000001000000000000000001000000010000000000000000000000000000000010000000000000000000000000000000001000000000000000000000000000000000000000000000000000010000000000000000100000000000000000000000000000000000000000000000000000000000000000100011000100100010010100010000000110000001000000000000101000110010001100101000000000001000000000000000100100001100001000000000000
bi_19.txt
000110111000111011000000000000000000000001000000000000000000000000000000000000000000000000000000
101101000000000000001100100000000000000000000000000100000010000000000000000000000000000000000010000000000000000000100000000010110100001001000000001000000000100000000000000000000000000000000000000010000000010001100000000000010000000000000000000000000100000000000000000000000000000000000000000000000000000000000000000000000000000000000000000000000000000000000000000000000000000000000000000000000000001000000000000000000000000100000100000000000000000000000011000001000010110001000000001000000100100000000000000000000000000000011100100110000000011000000110000000000000000000100000000000000000001010000000000000000000000100000110000010000011100000001000000000000000000000000000000000000000000000000000000000000000000010000000001000000000000000000000000000000000000000000000000000000000000000000000011110000000000000000000000000000001010000010100000010100000000000000000000100000000000000100000001001000000001000000010010000000110000000000000100001000001000000000000000010000000000000000000000100000101001011100000000000000000000000000000000001000100100000110100000011100001010000001010000100000101001100111101001100000000000000011000000000001100000000000000110001000001000000000000000000000001000000000000000000000000000000110000000000000000000000000000000000000000000000000000000000000000000000000000000100000000000000000000000000000000000000000000000110100011100000000000000000000001101000000001110000000100010010000001100000101011011110000000100000000010111000011000000010000000000000000001000101000011110111100001001001001000000000000000101001010000000000001001000000001100101100100110110100000000010110010001010000000000111000000000000000010011010001100000000000000000000000000000011001000000010100100000110100100001100001010001001000000000000000000001000000000100000000000100001000000000000110100100010000000100000000000001000000000000001110000000110001000001000011001000000000101000000000101011000010001001010000111100010000000010011001100000000110000010101101000010110110000100000000000110011000011011010000000000000010101000110000000000000000000000010000010001001111001110100000000110000000000000010000010001000001000010000000000000000000000000000000000000000000000000000010000000000000101010100000000000000000000000000000000000000001100000000000000000000000000000000010000000000000000000000000010010001100001000000000000001000000000000101000010010000001010000000000010000001001010000010000101000001000000000000001001100010000000010000000000100010100000000000000000001000000000001011000000000000000000000100000000000000100010000000101010001010000001100001000000010100010000000100000001001000100000000100100000000111010000001000011000000001010010000000001100000000000000000000010010000000000001100000000010000001110000010000000000000000000110000010000000000000000000010000000000000000000000000000000000000000000000000000010000000000001000100000000011000100101000000000001001100100001101110100000000001000000000000101000100011110000000000000011000000000010011000110001010001000000001100000001010000000000110000000000000000000100000000000000011000010000010000110100001110001000000000000000001100000000000000000001000000010010000000000001001000000000000001001001000010000000000000000100110010000000001011011010000000011111100000000000100000000000000000000000000000000000100000100100000000001000000000000010001000011100101010000000000100001010110100000000010000000000000000000000000011000000101000000100000100101000000000000000000010000110100010001000011000000000010010000010000001001000100000000000001000000101000001000001000000000100000010000000100000000000000010000000000000000000000000000100001100000000000110000010000000000110000001100100000000000000000000000000000000100000000000000000001000000000000000000000000000000000010000000000010000000000000000000001000000000000100000000000100000000000000000000000000010000000000000000100000001000000000000000001000000000000000000100100000000000000000100011000111110010110100010000000110100001110000000000101000010010001100101000000000001000000000000100100100000100001100100010000
bi_20.txt
000110111000111101100001000000000000100001000000000000000000000000000000000000000000000000000000
101101000000000000001101100000000000000000000000000100000000000000000000000000000000000000000010000000000000000000100000000010110000000001000000000000000000100000000000000000000000000000000000000000000000010001100000000000010000000000000000000000000100000000000000000000000000000000000000000000000000000000000000000000000000010000000000000000000000000000000000000000000000000000000000000000000000001000000000000000000000000100000100000000000000000000000011000001000010010001000000001000000100100000000000000000000000000001001100000110000000010000000110000000000000000000000000001100000000001000000000000000000000000100000100000010000011000000001000000000000000000000000000000000000000000000000000000000000000000010000000001000000000000000000000000000000000000000000000000000000000000000000000001110000000000000000000000000000001000000010100000010100000000000000000000100000000000000100000001000000000000000000010010000000110000000000000100001000100010000000000000010000000000000000000000000000100001011100000010000000000000000000000000000000100000000100100000010000001000000001010000100001101011100011101001100000000000000000000000000001100000000100000110001000001000000000000000000000001000000000000000000000000000000100000000000000000000000000000000000000000000000000000000000000000000000000000000100000000000000000000000001000000000000000000000110000000100000000000000000000001101000000001110000000100010010000001100010001010011110000000000000000010111100011010000010000000000000000001000000000011100000000001000000001000000000000000000001000000000000001001000000001100101100100110110100000000010100000001110000000000001000000000000000000011010001100000000000000000000000000000011000000000010100000000100100100001100000010000001000000000000000000001000000000100000000000100001000000010000010100000010000000000000000000000000000000000000110000000000001000001000011000000000000101000000000100011000010001001010000001100010000000010011001100000000010000000101111000000110110000100000000000110011000000011010000000000000000101000110000000000000000000000110000010001001111000110100000000100001000000000010000000001000001000000000000000100000000000000000000000000001000000000000010000000000000100010100000000000000000000000000000000000000001000000000000000000000000000000111010000000001000000000000000000010000100001000000000001000000000000000101000010010000001000000000000010000011001010000000000101000000000000000000000001100000000000010000000000110010100000000000000000101000000000000111000000000000000000000100000000000101100010000000100000001010000001100001000000010000010000000100000000001000100000000100100000100011011000001000011000000000010010000000001100000000000000000000010010000000000000100000000000000001110000010000000001000000000110000010000000000000000000010000000010000000000000010000001000000000000010000000010000000000001000000000000000000100101000000000000001100100001101110110000000001000000000000011000000001110000000111000011000000000010011001100000010000000000001100010001010000000000110000000000000101100100000000000010011000010000010000111101001110011000000000000000000000000000000000000001000000110010000000000001011000000000000001001001000000000001000000000100111000000000000011111010000000011011100000000000100000000000000000000000000000000000100000100100000000001000000000000110000000001100000000000000000100001000010100000000000000000000000000000000000110000000101110000100000100100000000000000000000010000111100000001000000000000000000010000010010001001000100000000000000000000101000000001001000000000101000010000000100000000000000100000000000000000000000000000000000000000000000000000010000000000100000001100100000000000000000000000000001000100000000000000000001000000000000000000000000000000000010000000000000000000000000000000001000000000000000000000000000000000000000000000000000010000000000000000100000001000000000000000000000000000000000000100000000000000001000100011000100100010010100010000000110100001000000000000101000010010001100101000000000001000000000000000100100000100001000000010000
bi_21.txt
001111111000001101100000000000000000100001000000000000000000000000000000000000000000000000000000
101000000000000000001100100000000000000000000000000000000000000000000000000000000000000000000001000000000000000001001000000011111000000001000010000000000000111000000000000000000000000000000000000100000110110000101000000001001000000000000000000000000100000000000000000000000000000000000000000000000000000000000000000000000000000000000000000000000000000000000000000000000000000000000000000000000000001000000000000000000000000100000100000000000000000000000011000001001000000001000000000000000100000100000000000000000000000000001100100110100000011000000110000000000000000000010000001010000000000000000000000000000000000000100110000000000001000000000000000000000000000010000000000000000000000000000000100000000000010000000000000000000000000000000000000000000000000000000000000000000000000000000000000010101100000000000000000000000000010000010101000000100000000000000000000001000000011100000000001000000000010000000000000000000010000000010000101010100000000100001000000010000000000100000000100000000100001111000000000000000000000000000000000000000100001000000100000000000001010000000010011100000101011100010110000000001100000000000000000000000100010000000000100001000000000000000100000010000101000100010000000000000000000000100000000000000000000000000000001000000000000000000000000000000000000000000000000100000000000000000000000000000000000000000000000100000000000000000000000000010001111000000001000100000100010010000000100000000011000010000000100000000000011100000010000000000000100000000000000000000011001100011000000000000000000000000000001000000000000000001001000001111000100000100010110000000000000000100010010000000000001100000001000000000010010001100000000000000000010000000000010000000000000100000000000000100001000001010000001001000000100000000000000000000100000101000100001000000000000010000001100000000110000000000000000100000000000110000000100001000001000011100000010000100000000000111111000010001001000000000100000000000010001000000000000010000010001111000000000010000100100010000000001000000000100000000000000000000000100000000000000000000000010000000010100011000110000000000110001000000000000000010000000001000010000000000100000000000000001000000000000000100000010000000000000001100000100000000000000000000000000000000000000001000000000000000000000000000000000110000000000000000000000000000010001100000000000000001000000010000000101001000010000001000010000000010000110000010000000000000100001000100000000000001000000000000000000000000100010000000000000000000001000100000001111000000000000000000000100001000000011010010000100100000001000000000100000000010010000010010000100000100000000100000000100000100100010000000000000010001000000010010000000001000000000000000000000010010000000000000000000000100000001110000010000000001000000000010000010000000000000000000010000000010000000000000000000001000000010000010000000000000000000001000100000000000100100000000000000001000101100001101010110000000001000001000000010000000011110000000011000011000000000010001001100000110100000000101110110001010100000000100010000000000110100000000000000110010000000100010000111101000000011000000000000000000000000000000000000001000000111010000000100001011000000000000001001001000000000100000000110101101000101000000011000001000000011001101000001000100001000000001100000000000000000001100100101001010000001000000010000110000000011100000100000000000100000000000000000000000000000000000000000000000011000000100010000000000100000000000000000000000000000000100000000000000000000000000010000010010001000000100000000000000000000101000000001101100000000100000010000000100000000000000100010000000000000000000000000000000000000000000000000010000000011100000001100110000000000000001000000000000000000000000000000000000010000000000000000000000000000000000000000000000000000000000000000000000000000000000000000000000000000000000000000000000000000000000000000000000000000000000000000001000000000000000000000000000000000000000100001001100100000000000000000000111000001000000100000110001010110001000001010000000001000000000000000000001000000001100000000000
bi_22.txt
000110110000111111100000000000000000100001000000000000000000000000000000000000000000000000000000
101101000000000000001100100000000000000000000000000100000000000000000000000000000000000000000010000000000000000000100000000010110000000101000000000000000000100000000000000000000000000000000000000000000000010001101000000000010000000000000000000000000100000000000000000000000000000000000000000000000000000000000000000000000000000000000000000000000000000000000000000000000000000000000000000000000000001000000000000000000000000100000100000000000000000000000011000001000010010001000000001000000100100000000000000000000000000000001100100110000000010000000110000000000000000000000000000000000000001000100000000000000000000100000110000010000011000000000000000000000000000000000000000000000000000000000000000000000000000010000000001000000000000000000000000000000000000000000000000000000000000000000000001110001100000000000000000000000000010010010100000010100000000000000000000000000000000000100000001000000000011000001010010100010110001001000000100001000000000000000000000010000000000000000000000100000100001011100000000000000000000000000000000001000100000000100100000010000001010000001010000100001101001100011101000100000000000000000000000000001100000000000000110000000000000000000000000000000001000000000000000000000000000000100000000000000000000000000000000000000000000000000000000000000000000000000000000100000000000000000000000000000000000000000000000110000010100000000000000000000001101000000001110000000100010010000001100000001011011110000000100000000000111100011000000010000000000000010001000100000011100100000001000000001000000000000010101001010000000000001001000000001100101000100110110100000000010110010000001000000000100100000000000000000001010001000010000000000000000000000000011000000000010100000000110100000001100000010000001001000000000000000001000000000100000000000100001000000000000010000000011000000100000000000000000000000000000110000000100000000001000011000000000000101000000000101011000010011001010000000100010000000010011001100000000010000010101101000000110111000100000000000110011001000011010000000100000000101000110001000000000000000000010001010011001111001110100000011110000000000000010000010001000001000000000000000100000000000000000000000000011000000000000010000000000000100010100000000000000000000000000000000000000001000000000000000000000000000000000010000000000000000000000000000010001100001000000000000000000000000000101000010010000000001000000000010000000001010000000000101000001000000000000000001100010000000010000000000110011100000000000000000101000000000001111000000000000000000000100000000000000100010010000100000001010000001000001000000010100010000000100000000001000100000000100100000000011011000001000011100000000010010000000001100000000000000000000011010000000001001000000000000000011110000000000000000000000000110000000000000000000000000010000000000000000000000000000000000000000000000000000010000000000001000100000000011000100101000000000001001100100001101110110000000001000000000000001000000011110000000000000011000000000010011000110000110000000000001100000001010000000000110000000000000000000100000000000000011000010000011000100100001110001000000000000100000000000000000000000001000000010010000000000001001000000000000001001001000000000000000000000100101010000000000011011010000000011011100000000000100000000000000000000000000000000000100000100100010000001000000000000010001000011100000000000000000100001000010100000000000000000000000000000000000011000000101000000100000100100000000000000000000010000111100000001000000000000001000010000010000001001000100000000000000000000101100000000001000000000100000010000000100000000000000000000000000000000000000000000000000000000000000000010010000000000100000001100110000000000000000000000000001000000000000000000000000010000000000000000000010000000000010000000000000000000000000000000001000000000000000000000000000000000000000000000000000010000000000000000100000000000000000000000001000000000000000000100000000000000000000100011000100100010110100010000000110100001000000000000101001010010001100111000000000001000000000000000100100000100001100000010000
bi_23.txt
000111111000101011100001000000000000000001000000000000000000000000000000000000000000000000000000
101001000000000000001100000000000000000000000000000100000000000000000000000000000000000000000010000000000000000000000000000011100100001001000010000000000000100000010000000000000000000000000000000110000110110001100000000001010000000000000000000000000100000000000000000000000000000000000000000000000000000000000000000000000000000000000000000000000000000000000000000000000000000000000000000000000000001000000000000000000000000100000100000000000000000000000011000001000010010001000000001000000100100000000000000000000000000000011100000100000000011000000110110000000000000000110000000010000000001001000100000000000000000100000000000010000011000000001000000000000000000000000000000000000000000000000000000000000000010010000001000000000000000000000000000000000000000000000000000000000000000000000000011110000000000000000000000000000000000000000100000000100000000000000000000000000000010010000000001000000000010000000110000000000110000000010000101011000000000000000000100010000000000100000000100000000100001011100000000000000000000000000000000000000100101000010100000000000001000000001110000100000101011100111101001000001100000000000000000000001100000000000000100001000000000000000100000000000001000000000000000000000000000000100000100000000000000000000000001000000000000000000000000000000000000000000000000100000000000000000000000000000000000000000000000110100000000000000000000000010001101000000001000000000100010010000001100000000011011010000000100000000010111100011010000010000000100000000001000001000011101100011001001001000000000000000000001001000000000000001001000000001100100100100110110100000000110110000010010000000000101000000000000000000010010001100010010000000000010000000000011000000000000100000100100100100001100000010000001001101000100010000001000000000100000001000100001000000000000010000000010000000000000000100000000101000000001110000000010001000001000011100000000100101000000000110111000010001001000000100100000000000010001001100000000010000110001101000000010110000100100000000100011000011000110100000000000000101000110000000000000000000000011000000001101011000110100000000100000000000000010000000101010001000010000000000100000000000000011000000000000000100000010010000000000000101000100000000000000000000000000000000000000001100000000000000000000000000000000000000000000000000000000000010010000100000000000000001000000000000000101001010010000001000010000000010000001000010000010000100000000000100000000001001100000000000010000000010100010000000000000000000011000100000000111000000000000000000000100000000000000100010000100100000001010000001100001000000010100010010000100000000001000100000000100000100000111110000001000000000000010110010100000001000000000000000000000010010000000000000100000000110000001110000000000000000000000000010000010000000000000000001010000000000000000000000000000000000000000000000000000010000000000001000000000000010000100000000010000000001100100001101110110000000001000001000000001000000001110000000000000011000000000010011000100001110000000000111100001001010000000000110010000000000000000100000000000010011001000000011000010100001110001000000000000000000000000000000000000001000000010010000000000001001000000000000001001001000010000100000000100100111000100000001011000010001000111011101000001000100000000000000100000000000000000001100000100100010000001000000010000010000000001100101010000000000100001010000000000000010000000000000000000000000011000000100000000000000100001000000000000000000010000111100000001000000000000000010010001010001001001000100000000000001000000101000001000001000000000100000010000000100000000000000000010000000000000000000000000000000000000000000110010010000000001100000001100110001000000000001000000000000000000000000000000000000000000000000000000000000000000000010000000000000000000000000000000001000000000000100000000000000000000000000000000000000010000000000000000100000000000000000000000000000000000000000000000000000000000000000100011001111110010110000010000000111000001110000100000101000010010000100101010000000001100000000000100100101000100001000000000000
bi_24.txt
001111111000001011100000000000000000100001000000000000000000000000000000000000000000000000000000
101000000000000000001100100000000000000000000000000100000000000000000000000000000000000000000001000000000000000001001000000011111100001001000010000000000000000000000000000000000000000000000000000110000110110000101000000001001000000000000000000000000100000000000000000000000000000000000000000000000000000000000000000000000000000000000000000000000000000000000000000000000000000000000000000000000000001000000000000000000000000100000000000000000000000000000011000001001000000001000000000000000100000000000000000000000000000000001100100100000000011000000110000000000000000000110000000010000000000000000000000000000000000000100010000001000010000000000000000000000000000000000000000000000000000000000000000000000010010000000000000000000000000000000000000000000000000000000000000000000000000000000000010010101100000000000000000000000000010000010101000000100000000000000000000000000000001100000000001000000000010010000100000000000010000000010000101010000000100100000000000010000000000100000000100000000100001101000000000000000010000000000000000000000110001000010000000000000001010000000010011100010101011100010110000000001100000000000000000000000100010000000000100001000000000000000100000010000001000100000000000000000000000000100000000000000000000000000000001000000000000000000000000000000000000000000000000100000000000000000000000000000000000000000000000100000000000001000000000000010001101000000001000100000100010010000000100000000011000010000000100000000000011100000010000000000000100000000000000000000011001100011000001001000000000000000000001000000000000000001001010000111000100000100010110000000000000000000010010000000000001000000000001000000010010001100000000000000000010000000000010000000000000000000000000000100000000000010000001001000000100010000000000000000100000001000100001010000000000010000001000000000110000000000001000100000000000110000000110001110001000011100000000000100000000000111111000010001000000000000100000000000010001000000000000010000110001101000010000110000000100010000000001000011000100000000000000000000000100000000000000000000000011000000010100011000110000000000100000000000000000000010000000001000010000000000100000000000000001000000000000000100000010000000000000001100000100000000000000000000000000000000000000001100000000000000000000000000000000110000000000000000000000000000110001100000000000000001000000010000000011001000010000000000011000000010000100000010000000000000100001000100000000001001000000000000000000000010100000000000000000000000001000100000001011000000000000000000000100001000000011000010000100100000001000000000100000000010010100010010100100000100000000100000000100000100000110000000000000010001000000010010000000001000000000000000000000010010000000000000100000000110000001110000010000000000000000000010000010000000000000000000010000000000000000000000000000000000000000000000000000000000000000001000100000000000000100000000010000001000100100001101010110000000001000001000000000000000011110000000000000011000000000010001000100001110100000000101110100001010100000000100010000000000010000000000000000110010000000000010000110100000000011100000000000000000000000000000000000001000000010010000000000001011000000000000001001001000000000100000000111101101000101000001011000001000000001001101000001000100001000100001100000000000000000001100110101100010000001000000110000010000000011100100110000000000100000000000000000000000000000000000000000000000011000000100000000000000100000000000000000000000000000000100000000000000000000000000010000010000001000000100000000000001000000101000001001101100000000100000010000000101000000000000000010000000000000000000000000000000000000000000000000010000000011000000001100110000000000000001000000000000000100000000000000000000010000000000000000000000000000000000000000000000000000000000000000000000000000000000000000000000000000000000000000000000000000000000000000000000000000000000000000001000000000000000000000000000000000000000100001001100100000000000000000000111000001000000100000100000010110000000001010000000001000000000000100000101000000001100000000000
bi_25.txt
000111111000011011100000000000000000000001000000000000000000000000000000000000000000000000000000
101001000000000000000100100000000000000000000000000000000000000000000000000000000000000000000000000000000000001001001000000010111100001001000010000000000000100000000000000000000000000000000000000010000000010001100000000000010000000000000000000000000100000000000000000000000000000000000000000000000000000000000000000000000000000000000000000000000000000000000000000000000000000000000000000000000000001000000000000000000000000100000100000000000000000000000011000001001010010001000000001100000100000000000000000000000000000000011100100100000000010000000110000000000000000000100000000000000000001001000000000000000000000100000110000010000011000000001000000000000000000000000000000000000000000000000000000000000010000010000000000000000000000000000000000000000000000000000000000000000000000000000000011110000100000000000000000000000000010000010100000000100000000000000000001000000000000000000000001000000000000000000110000000000110000000000000100010000100100000000000000010000000000100000000000100000100001111101000000000000010000000000000000001000100101000000100000000000001010000001010000100000101001000101101011000000000000000000000000000001100000000000000100001000000000000000000000010000001000000000000000010000000000000100000100000000000000000000000000000000000000000000000000000000000000000000000000100000000000000000000000000000000000000000000000110100000100001000000000000010001101000000001000000000100010010000001100000000011011110000000101000000010011100011010000010000000000000000001001101000011001100000001001001000000000000000000001001010000000000001001110000001100100100100110110100000000010111010000100000000000101000000000000000000001010000100000000000000000000000000000011000000000010100000000110100100000000000010000001001000000000000000001000000000100000000000100001010000000000010000010010000000100000000000001000000000000000110000000110001010001000011000000000000101000000000101011000010001001010000110100000000000010011001100000000010000010001101000010010010000100000010000100011000011001010000000000000000100001110000000000000000000000010000000001001111001110000000000110000001000000010000010001000001000010000000000100000000000000010000000000000000100000010010000000000000100000100000000000000000000000000000000000000001100000000000000000000000000000000000000000000000000000000000010010001100000000000000001000000000000000101000010010000001000010000000010000101000010000010000100000001000000000000001001100010000000000000000010100010000000000001000000101000000000001111000000000000000000000100001000000010100010000000100000001010000001100001000000010100010000000100000000001000100000000100000000000111010000001000000000000000010010000000001100000000000000000000010010000000000000100000000010000001110000010000000000000000000110000010000000000000000000010000000000000000000000000000000000000000000000000000010000000000001000100000000010000100001000000000001001100100001101110110000000001000000000000001000000011110000000000000011000000000010011000110000110000000000001110001001010000000000110000000000000000000100000000000110010000000000010000110100001110001100000000000000000000000000000000000001000000010010000000000001001000010000000001001001000010000000000000011100100010001000001011000010000000111011100000000000100000000000000000000000000000000000100000100100000000001000000100000010000000011100101010000010000100001010101100000000010000000000000000000000000011000000100000000000000100001000000000000000000010010111100010001000000000000000010010001010001001001000100000000000001000000101000001001001100000000100000010000000101000000000000000010000000000001000000000000000000100000000000110000010000000000100000001100110000000001000000000000000000000100000000000000000000010000000000000000000000000000000010000000000010000000000000000000001000000000000100000000000000000000000000000000000000010000000000000000100000000000000000000000001000000000000000000010000000000000000000100011000111110010110100010000000110000001110000000000101000010010001100101000000000001000000000000100100100000100001100000000000
bi_26.txt
001111110000001111100000000000000000100001000000000000000000000000000000000000000000000000000000
101000000000000000001100100000000000000000000000000100000000000000000000000000000000000000000001000000000000000001001000000011101000000101000010000000000000100000000000000000000000000000000000000100000110110000101000000001011000000000000000000100000100000000000000000000000000000000000000000000000000000000000000000000000000000000000000000000000000000000000000000000000000000000000000000000000000001000000000000000000000000100000100000000000000000000000011000001000000000001000000000000000100000000000000000000000000000000001100100100000000010000000110000000000000000000010000000010000000000000100000000000000000000000100110000000000011000000000000000000000000000000000000000000000000000000000000100000000010010000000000000000000000000000000000000000000000000000000000000000000000000000000000000010101100000000000000000000000000010000010101000000100000000000000000000000000000001100000000001000000000010000000000010000000010000000010000101010100000000100000000000010000000000100000000100000000100001111000000000000000000000000000000000000000100001000000100000000000001010000000010011100000101011100010110000000011100000000000000000000000100010000000000100001000000000000000100000010000001000100010000000000000000000000100000000000000000000000000000001000000000000000000000000000000000000000000000000100000000000000000000000000000100000000000000000100000000000000000000000000010001101000000001000100000100010010000000100000000011000010000000101000000000011100000000000000000000100000000000000000000011001100011000000000000000000000000010001000000000000000001001000000111000100000100010110000000000000000100010001100000000000100000000000000000000010001100000000000000000010000000000010000000000000100000000000000000000011001010000001001000000100000000000000000000100000001000100001000000000000010000011000000000110000000000000000100000000000110000000100000000001000011100000000000101000000000111111000010001001000000000100000000000010001000000000000010000010001101000000000010000000100010000000101000001000100000000000000000001000110000000000000000000000010000000010100011000110000000000110000000000000000000010001000001000010000000000000000000000000001000000000000000100000010000000000000001100000100000000000000000000000000000000100000001000000000000000000000000000000000110000000000000000000000000000010001100000000000000001000000010000000011001000010000000000001000000010000000000010000000000000100001000100000000000001000000000000000000000000100000000000000000000010001000100000001111000000000000000000000100001000000010010010010100100000001000000000100000000010010000010010100100100100100000100000000100000100000010000000000000010101000000010010000000001000000000000000000000010010000100001000000000000100000001110000010000000000000000000010000010000100000000000000010000000000000000000000000000000000000000000000000000000000000000001000100000000010000100000000000000001000100100001101010100000000001000001000000000000000011110000000000100011000000000010001000100000110100000000101110100001000100000000100010000000000010000000000000000100010000000000010000110100000000011100000000000000000000000000000000000001000000010010000000000001011000000000000001001001000000000100000000100101101000101000000011000001000010001001100000000000100001000000001100000000000000000001100110101000010000001000000010000010000000011100000100000000000100000000000000000000000000000000000000000001000011000000100000000000000100000000000000000000000000000000100000000000000000000000000010000010010001000000100000000000000000000101000000001101100000000000000010000000100000000000000000010000000000000000000000000000000000000000000000000010000000011000000001100110000000001000001000000000000000000000000000000000000010000000000000000000000000000000000000000000000000000000000000000000000000000000000000000000000000000000000000000000000000000000000000000000000000000000000000000000000000000000000000000000000000000000000100001001100100000000000000000000111000001000000100000110011010110001000001000000000001000000000000100000001000000001100000000000
bi_27.txt
000111110000101111100001000000000000100001000000000000000000000000000000000000000000000000000000
101001000000000000001100000000000000000000000000000100000000000000000000000000000000000000000000000000000000000000000000000011100100000101000000000000000000100000010000000000000000000000000000000100000110110001101000000001010000000000000000000100000100000000000000000000000000000000000000000000000000000000000000000000000000000000000000000000000000000000000000000000000000000000000000000000000000001000000000000000000000000100000100000000000000000000000011000001000010010001000000001000000100100000000000000000000000000000001100000100000000010000000110110000000000000000010000100010000000001000100100000000000000000100100100000010000011000000000000000000000000000000000000000000000000000000000000000000000000010010000000000000000000000000000000000000000000000000000000000000000000000000000000001110100000000000000000000000000000000000000100000010100000000000000000000000000000010110000001001000000000010000001010010000000110001000010000101010000100000000000000100010000000000000000000100000000100001011100000000000000000000000000000000000000100001000000100000000000001000000001010010100000101011100011111000000011100000000000000000000001100000000000000100001000000000000000100000010000001000000000000000000000000000000100000010000000000000000000000001000000000000000000000000000000000000000000000000100000000000000000000000000000000000000000000000110000000100000000000000000010001101000000001000000000100010010000001100000000001011010000000100000000010011100011010000010000000100000000001000000000011000100011001000000000000000000000010000001000000000000011001000000101100100100100110110100000000110110000010000000000000100100000000000000000000010001100010010000000000010000000000011000000000000100000000100100100001110001010000001001000000100000000001000000000100000001000100001000000000000010000000011000000000000000100000000101000000000110000000000001000001000011100000000100101000000000110111000010001001000000000100000000000010001001100000000010000000001101000000000010000100100000000100011000001000110000000000010000101000110000000000000000000000010000000011101111000110000000000100000001000000010000000101010001000010000000000100000000000000011000000000010001100000000010000000000000100000100000000000000000000000000000000000000001000000000000000000000000000000000010000000000000000000000000000010000100000000000000001000001000000000101000000010000000001000000000010000000000010000000000100000000000100000000000001100000000000000000000000100011000000000000000000111000100000000111000000000000000000000000000000000010100010010100100000001010000001100001000000010000010010100100000000001000100000000100000100000011110000000000000101000000010010100000001100000000000000000000010010000000001000000000000000000001110000010000000000000000000010000000000100000000000001010000000000000000000000000000000000000000000000000000010000000000001000000000000000000100001000010000000001100100001101110110000000001000001000000001000000001110000000000100011000000000010011000100000110000000000111100000001010000000000110010000000000000000000000000000000010001000000011000110100001110001000000000000100000000000000000000000001000000010010000000000001001000000000000001001001000000000100000000100100101000100000000011000010000010111011101000000000100000000000000100000000000000000001100000100100010000001000000010000010000000001100000000000000000100001000000000000000000000000000000000000001000011000000100000000000001100000000000000000000000010000111100000001000000000000000000010000010010101001000100000000000000000000101000000001001000000000100000010000000100000000000000000010000000000000000000000000000000000000000000000010010000000011100000001100110000000000000001000000000000000000000000000000000000010000000000000000000010000000000010000000000000000000000000000000001000000000000000000000000000000000000000000000000000010000000000000000000000000000000000000000000000000000000000000000000000000000000000100011001100100010010100010000000111000001000000100000111001110010001100111000000000001100000000000000100001000100001000000000000
bi_28.txt
000100111000111111100001000000000000100000000000000000000000000000000000000000000000000000000000
111101010000100000001100100000000000000000000000000000100000000000000000000000000000000000000010000000000000000000100000000010110000010001000000000000000000100000000000000000000000000000000000000000000000010001100000000000010000000000000000000000000100000000000000000000000000000000000000000000000000000000000000000000000000000000000000000000000000000000000000000000000000000000000000000000000000001000000000000000000000000100000100000000000000000000000011000001000010010001000000001000000100100000000000000000000000000000001100000110000000011000010110000100000000000100000000000000000000001000000000000000000010000100000101000010000011000000001000000010000000000000000000000000001000000000000000000000000000000010000000001001000000000000000000000000000000000000000000000000000000000000000000001110000000000010000000000000000001000000010100000010100000100000000000000100010000000000100000001000000000000000001010010000000110000000000000100001000100000000000000000010000000000000000000000000000100001011100000010000000000000000000000000000000100000000000100000010000001000000001010000100001101001100011101001100000000000001000000000000001100000000000000110000000011000000000000000000000001000000000000000000000000000000100000000000000000000000000000000000000000000000000000000000000000000000000000000100000000000000000000000000000000000000000000100110000000100000000000000000000001101000000001110000000100010010000001100000001010011110000000000000000010111001011000000010000000000000000001000010000011100000000001000000001000000000000000000001100001000000001001000000001100101100101111110100000001010100000001110000000000001100000000000000000001010001100000000000000000000000000000011000010000010110000000100100110001100000010100001000000000000000000001100000000100000000000100101000100010000010000000010000000000110000101000000000000000000110010000000011000001000011000000000000101000000000100011000010011001010000000100010000000010011001100000000010000000101101000000110110000100000000000110011001000011010000000000000000101000110000000000000000000000110000010001011111000110100000010100000000000000010010000001000001000000000000000000000000000000000000000000000000000000010010000000000000110010110000000000000000000000000000000000000001000000000000000000001000000000000000000000000001000000000000000010000100001000100000001010000000000010101000010010001001000000000010010000001011010000000000101000000000000000000000001110000000100010000000000101011110000000000000000101000000000000111000000000000000000000100000000000010100010000000100000001110000001100001000000011101010000001100000000001000100000000100100000010011011000001000011000000000010010000000001110000000000000000001010010000000000000100000000000000001110000110000000000000000000110000010000000000000000000010000000000000000000000000000000000000000000000000000010000000000001000000000000000000100101000000000000001100100001111110100000000001000000000000001000000001110000000000000011000000000011111010100000110000000000001100000001010000000100110000010000000000000100000000000010011000110000011000110100001110001000000000000000000000001001000000000001000000110010000100000001001000000000000001001001000000000000000000000100111000000000000011111000000100011011100000000000100000000000000000000000000000000000100000100100001000101000000000000010000000001100000000000000000100001000010000000000000000000000000000000001000110000000101000000100000100100000000000000000000011000111100000001100000001000000000010000010000001001000100000000000000000001101100001000001000000000100000010001000100000000000000000000000000000000000000000000000000000000000000000010010000000000100000001100100000000000000000001000000000001100000000000000010001000000000000010000000000000000000010000000000000000000000000000000001000000000000001000000000000000000000000000000000000010000000000000000100000001000000000000000000000000000000000000100000010000000000000100011000100100010010100010000001110100101000000000000101000010010001100101000000000001000000000000000100100000100001000000010000
bi_29.txt
000111111000101101100001000000000000100001000000000000000000000000000000000000000000000000000000
101101000000000000001100000000000000000000000000000100000000000000000000000000000000000000000010000000000000000000000000000011100100000001000010000000000000111000010000000000000000000000000000000100000110110001100000000001010000000000000000000000000100000000000000000000000000000000000000000000000000000000000000000000000000000000000000000000000000000000000000000000000000000000000000000000000000001000000000000000000000000100000100000000000000000000000011000001000010010001000000001000000100100000000000000000000000000000001100000110000000011000000100110000000000000000010000000010000000000000000100000000000000000100000100000010000011000000001000000000000000000000000000000000000000000000000000000000000000010010000000000000000000000000000000000000000000000000000000000000000000000000000000001110100000000000000000000000000000000000010100000000100000000000000000000001000000010010000000001000000000010000000010010000000110000000010000101001000100000000000000100010000000000000000000100000000100001011100000000000000000000000000000000000000100001000000100000000000001000000001010000100000101011100011101001000001100000000000000000000000100000000100000100001000000000000000100000000000001000000000000000000000000000000100000100000000000000000000000001000000000000000000000000000000000000000000000000100000000000000000000000001000000000000000000000110000000100000000000000000010001101000000001000000000100010010000001100000000001011010000000100000000010111100011010000010000000100000000001000000000011001100011001000000000000000000000010000001000000000000001001000001101100100100100110110100000000110110000010110000000000101000000001000000000010010001100010010000000000010000000000011000000000000100000000100100100001100001010000001001000000100000000001000000000100000001010100001000000000000010000000010000000000000000100000000101000000000010000000000001000001000011100000000100101000000000110111000010001001000000000100000000000010001001100000000010000000001111000000000010000100100000000100011000000000110000000000000000101000100000000000000000000000011000000011101011000110100000000100001000000000010000000101010001000010000000000100000000000000001000000000000000100000000010000000000001100000100000000000000000000000000000000000000001000000000000000000000000000000000000000000001000000000000000000010000100000000000000001000000100000000101000000010000001000010000000010000011000010000000000101000000000100000000000001100000000000010000000000100011000000000000000000111000100000010111000000000000000000000000000000000101100010000100100000001010000001100001000000010000010010000100000000001000100000000100000100100011110000001000000000000000010010100000001000000000000000000000010010000000000000000000000000000001110000000000000001000000000010000010000000000000000001010000000010000000000000010000011000000000000010000000010000000000001000000000000000100100001000010000000001101100001101110110000000001000001000000011000000001110000000011000011000000000010011001100000110000000000110100110001010000000000110010000000000100100100000000000010010001010000011000011101001110011000000000000000000000000000000000000001000000110010000000100001011000000000000001001001000000100101000000100100111000100000000011000010001000111011101000000000100000000000000100000000000000000001100000100101010000001000000010000110000000001100000000000000000100001000000000000000010000000000000000000001000011000000100110000000000100000000000000000000000010000111100000001000000000000000000010000010010001001000100000000000000000000101000000001001000000000101000010000000100000000000000100000000000001000000000000000000000000000000000000010010000000001100000001100110000000000000001000000000000000000000000000001000000000000000000000000000000000000000010000000000000000000000000000000001000000000000000000000000000000000000000000000000000011000000000000000100000000000000000000000000000000000000000000000000000000000000000100011001100100010010100010000000111000001000000100000101000110010001100101010000000001100000000000000100001000100001000000000000
bi_30.txt
001110110000101111100000000000000000100001000000000000000000000000000000000000000000000000000000
101100000000000000001100100000000000000000000000000100000000000000000000000000000000000000000010101000000000000000100000000011100100000101000000000000000000100000010000000000000000000000000000000100000110110000101000000001010000000000000000000100000100000010000000000000000000000000000000000000000000000000000000000000000000001000000000000000000000000000000000000000000000000000000000000000000000001000000000000000000000000100000100000000000000000000000011000001000000000001000000000000000100100000000000000000000000000000001100100100000000011000000100000000000000001000010000000010000000000000100000000000000000100000100110000000000011000000000000000000000000000000000000000000000000000000000000000000000000010000000000000000000000000000000000000000000000000000000000000000000000000000000000000010001100000000000000000000000000010010011101000000100000000000000000000000000000000100000000001000000000011000000000010000000010000000010000101001000000000000000000000010000000000000000000100000000100001011000000010000000000000000000000000000000100000001000100000010000001010000000010010100000101011100010000000000011100000000000000000000000100010000000000110001000000000000000100000010000001000000000000000000000000000000100000000000000000000000000000001000000000000000000000000000000000000000000000000100000000000000000000000000000000000000000000000100000000100000000000000000010001101000000001000000000100010010000000100000001011000010000000100000000000111100000010000000000000000000010000000000000011100100011000000000001000000000000010001001000000001000001001000000101000101000100110110000000000000000000010010000000000000100000000001000000010010001000000000000000000010000000000010000000000000100000000000000000001111001010000001001000010100000000000000000000100000001000100001000000000000010100001000000000110000000000000000100000000000110000000100000000001000011100000000000100000000000111111000010001001000000000100000000000010001000000000000010000010101101000000100111000100000000000010001000000010100000000000000000001000100000000000000000000000010000000010100011000110100000011110000000000000000000010001000001000010000000000000000000000000001000000000011000100000010000000000000000100110100000000000000000000000000000000000001001000000000000000000000000000000000010000000000000000000000000000010001100001000000000000000000000000000001000000010000000010000000000010000000001010000000000000000001000100000000000001000000000000000000000000110010000000000000000000001000100000001011000000000000000000000100000000000000000010010000000001001000000000100000000010010100010000000100000100000000100000000100100000000010001010000000011101000000010010000000001000000000000000000000010010010000001001000000000000000001110000010000000000000000000110000000000100000000000000010000000000000000000000000000000000000000000000000000000000000000001000100000000011000110101000010000001000100100001101010110000000001000001000000000000000011110000000000100011000000000010001000100000000100000001101100000001000000000000100010000000000000000000000000000000011000010000010000110100000000001000000000000000000000000001000000000011000000110010000010000101001000000000000001001001000000000100000000100100101000000000000011011001000010011001101000000000100000000000000100000000000000000001100000100100010000001000000010000010000000011100000100000000000100000000000000000000000000000000000000000000000010000000101000000000000100000000000000000000000000000000100000000000000000000000000010000010000001000000100000000000000000000101000000000001000000000000000010000000100000000000000000010000000000000000000000000000000000000000000000000010000000011100000001100110000000000000001000000000100000100000000000000000000010000000000000000000000000000000000000000000000000000000000000000000000000000000000000000000000000000000000000000000000000000000000000000000000000000000000000000001000000000000000000000000000000000000000100001001100100000000000000000000100100001000000000000100011010010001000001010000000001000000000000100000001000000001100000000000
bi_31.txt
000101111000111011100000000000000000000001000000000000000000000000000000000000000000000000000000
101001000000100000001100100000000000000000000000000000100000000000000000000000000000000000000010000000000000000000000000000010110100011001000000000000000000100000000000000000000000000000000000000010000000010001100000000000010000000000000000000000000100000000000000000000000000000000000000000000000000000000000000000000000000000000000000000000000000000000000000000000000000000000000000000000000000001000000000000000000000000100000100000000000000000000000011000001000010010001000000001000000100100000000000000000000000000000011100100100000000011000010110000000000000000000100000000000000000001011000000001000000010000100000110000010000011000000101000000000000000000000000000000000000000000000000000000000000000000010000000000000000000000000000000000000000000000000000000000000000000000000000000011110000110000000000000000000000000010000010100000000100000100000000000000000000000000000000000001000000000000000000010010000000110000000000000100011000100100000000000000010000000000100000000000100000100001111100000000000000000000000000000000001000100101000010100000001000001010000001010000100000101001100111101001000000000000000000000000000001100000000000000100001000000000000000000000000000001000000000000000000000000000000100000110000000000000000000000000000000000000000000000000000000000000000000000000100000000000000000000000000000000000000000000100110100000000000000000000000010001111000000001000000000100010010000001100000000011011010000000100000000010111000011010000010000000000000000001000101000011001100000001001001000000000000000000001001110000000000001001110000001100100100000110110100000001000110010010110000000000101000000000000000100010010001100000000000000000000000000000011000000000000100000000110100100001100001010000001000000000000000000001100000000100000000000100101000000000000010000000010000000000110000100001000000000000001110000000110001000001000011000000000000101000000000101001000010001001010000110100000000000010111001100000000010000010001101000010010110000101000000000100011000011000010000000000000000100001110000000000000000000000010000000001011011001110100000000110000000000000010000010000000001000010000000000100000000000000010000000000000000100000010010000000000000111000100000000000000000000000000000000000000001000000000000000000001000000000000000000000000001000000000000010010001100000000100000001000000010000110101000010010001001000000000000010000001000010000010000101000001000000000000001001110010000000010000000010101011000000000000000000101000000000001111000000000000000000000100000000000010100010000000100000001010000001100001000000010101010000000100000000001010100000000100000000010111010000001000000001000001010010000000001000000000000000000000010010000000000000100000000011000001110000010000000000100000000110000010000000000000000000010000000000000000000000000000000000000000000000000000010000000000001000100000000010000100101000000000001001100100001111110110000000001000000000000001000000011110000000000000011000000000010011010110001110000000000001100000001010000000000110000000000000000000100000000000010010000010000011000110100001110001100000000000000000000000000000000000001000000010010000000000001001000000000000001001001000010000000010000001100111010000001001011000010001100111011100000000000110000000000000000000000000000000000100000100100000000001000000100000010000000011100101010000000000100001010000000000000010000000000000000000001000011000000100000000000000100001000000000000000000010000111100010001000000000000000010010000010000001001000100000000000001000001101100001001001000000000100000010000000101000000000000000010000000000000000000000000000000110000000000110010010000000000100000001100110001000000000000000000100000000100000000000000000000000000000000000000000000000000000010000000000010000000000000000000001000000000000101000000000000000000000000000000000000010000000000000000000000000000000000000000001000000000000000000000000010000000000000100011000111110010110000010000001110000101110000000000101000010110000100101000000000001000000000000000100100000100001100000000000
bi_32.txt
001100111000101111100001000000000000100000000000000000000000000000000000000000000000000000000000
111100010000100000001000000000000000000000000000000100000000000000000000000000000000000000000010000000000000000000100000000010110100010001000000000000000000100000010000000000000000000000000000000100000110110000100000000001010000000000000000000000000100000000000000000000000000000000000000000000000000000000000000000000000000001000000000000000000000000000000000000000000000000000000000000000000000001000000000000000000000000100000100000000000000000000000011000001000000000001000000000000000100100000000000000000000000000000001100000110000000011000010100000100000000000100010000000010000000000000000000000000000010100000100101000000000011000000000000000010000000000001000000000000001000000000000000000000000000010000000000000001000000000000000000000000000000000000000000000000000000000000000000000010100000000010000000000000000001000000010000000000100000000000000000000000000000010100000000001000000000010000000000010000000010000000010000101001000000000000000000000010000000000000010000100000000100001010000000010000000000000000000000000000000100000001100000000010000001000000000010000100000101011100010100000000011100000001000000000000000000000000000000110001000011000000000100000000000001000000000000000000000000000000100000000000000000000000000000001000000000000000000000000000000000000000000000000100000000000000000000000000000000000000000000000100000000100000000000000000010001101000000001000001000100010010000000100000001011000010000000100000000000111101000010000000000000100000000000000000000011100000011000000000001000000000000000001001100001001000001001000000101000101010100110110000000000000000000011010000000000001100000000000000000010010001100000000000000000010000000000000000010000000010001000000000110001100001010100001001000010100000000000100000000100000001000100101000000010000010000000000000000110010000101000000101000000000110010000000001000001000011100000000000100000000000110111000010001001000000000100000000000010001000000000000010000010101101000000100110000101000000000010001000000010000000000100000000001000100000000000000000000000011000000010110011000010100000000100000000000000000010000000000001000010000000000000000000000000000010000000001000100000010000000000000000110110110000000000000000000000000000000000000001000000000000000000001000000000000010000000000000000000000000000010000100001000100000001010000000000000101000000010001001010000000000010000000011010000000000001000000000100000000000001010000000000000000000000111010000000000000000000000000100000000011000000000000000000000100000000000010000011000000000001001100000000100000000000011101010010100100000100100000100000000100100000000010001010000000011000000000010010000000001000000000000000000001010010010000100000000000000100000001110000110000000000110000000110000010000000000000000000010010000000000000000000000000000000000000000000000000000000000000001000000000000010000100101000010000000000100100001111010100000000001000011000000000000000001110000000000000011000000000011101010100000010000000001100100000001010000000100100010010000000000000000000000000010011000110000010010110100000000001000000010000000000000001001000000000001000000110010000000000001001000000000000001001001000000000100000000110100111000000000000001111000000000011001001000000000100000000000000100000000000000000000100000100100011000101000000000000010000000001100000100000000000100000000000010000000000000000000000000000000000010000000101000000000000100000000000000000000001001000000100000000000000001000000000010000010000001000000100000000000000000000101000001001001000000000100000010001000100000000000000000010000001000000000000000000000000000000000000000000010000000001100000001100100000000000000000001000000100001100000000000010000000000000000000000000000000000000000000000000000000000000000000000000000000000000000000000000000000000000000000000000000000000000000000000000000000001000000000000000000000000000000000000000000010000000000000100001001100100000000000000000001111100101000000100000100001010010001000001010000000001000000000001100000101000100001000000000000
bi_33.txt
000111111000011101100000000000000000100001000000000000000000000000000000000000000000000000000000
101001000000000000000100100000000000000000000000000000000000000000000000000000000000000000000000000000000000001001001000000011111000000001000000000000000000100000000000000000000000000000000000000000000000010001101000000000010000000000000000000000000100000000000000000000000000000000000000000000000000000000000000000000000000000000000000000000000000000000000000000000000000000000000000000000000000001000000000000000000000000100000100000000000000000000000011000001000010010001000000001100000100000000000000000000000000000000001100100110000000010000000110000000000000000000000000000000000000001000000000000000000000000100000110000010000011000000001000000000000000000000000000000000000000000000000000000000000010000010000000000000000000000000000000000000000000000000000000000000000000000000000000001110001100000000000000000000000000010000010100000000100000000000000000000000000000000000000000001000000000010000000010010000000110000000000000100000000100000000000000000010000000000100000000000100000100001111101000000000000000000000000000000001001100001000000100000000000001010000001010000100001101011100011101011000000000000000000000000000001100000000100000101001000000000000000000000010000101000000000000000000000000000000100000110000000000000000000000000000000000000000000000000000000000000000000000000100000000000000000000000000000000000000000000000110000000100001000000000000010001111000000001000000000100010010000001100000000011011110000000101000000010011100011000000010000000000000000001000100000011001100000000000000000000000000000000001001010000000000001001000000001100100000100110110100000000000011010000100000000000101000000000000000000000010000100010000000000000000000000000011000000000010100000000110100100000000000010000001001000000000000000001000000000100000000000100001000000000000010000010010000000100000000000000000000000000000110000000100001000001000011000000000000101000000000101011000010001001010000000100000000000010011001100000000010000010001111000000010010000100000010000100011001000000010000000000000000101000110000000000000000000000010000000011001011001110000000000110001001010000010000010000000001000000000000000100000000000000010000000000000000100000010010000000000000100000100000000000000000000000000000000000000001000000000000000000000000000000000000000000001000000000000000000010001100000000000000001000000010000000101000010010000001000010000000010000111000010000000000101000001000000000000000001100010000000000000000000100011000000000000000000101000000000001111000000000000000000000100001000000100110010000000100000001010000001000001000000010000010000000100000000001000100000000000000000100010010000001000000000000000010010000000001100000000000000000000010010000000000000100000000000000001110000000000000001000000000110000010000000000000000000010000000010000000000000010000001000000000000010000000010000000000001000100000000010000100001000000000001000100100001101110110000000001000000000000011000000011110000000011000011000000000010011001110000110000000000001110010001010000000000110000000000000100100100000000000100010000000100010000101100000110011100000000000000000000000000000000000001000000010010000000000001011000010000000001001001000000000001000000000100101010001000000011000010000000111011100000000000100000000000000000000000000000000000100000100000010000001000000000000110000000011100000000000000000100001000001000000000010000000000000000000000000011000000100110000000001100001000000000000000000010010111100010001000000000000000000010001010010001001000100000000000000000000101000000001001100000000101000010000000100000000000000100010000000001000000000000000000000000000000000000000000000000000100000001100110000000000000000000000000001000000000000000000000000010000000000000000000000000000000010000000010000000000000000000000001000000000000000000000000000000000000000000000000000010000000000000000100000000000000000000000001000000000000000000010000000000000000000100011000100100010110100010000000110000001000000000000101000010010001100101000000000001000000000000000100100000100001100000000000
bi_34.txt
000101111000111101100001000000000000100001000000000000000000000000000000000000000000000000000000
101001000000100000001100100000000000000000000000000000000000000000000000000000000000000000000010000000000000000000000000000011110100010001000000000000000000100000000000000000000000000000000000000000000000010001100000000000010000000000000000000000000100000000000000000000000000000000000000000000000000000000000000000000000000000000000000000000000000000000000000000000000000000000000000000000000000001000000000000000000000000100000100000000000000000000000011000001000010010001000000001000000100100000000000000000000000000000001100000110000000011000010100000000000000000000000000000000000000000000000000001000000010000100000100000010000011000000001000000000000000000000000000000000000000000000000000000000000000000010000000000000000000000000000000000000000000000000000000000000000000000000000000001110000010000000000000000000000000000000010100000000100000100000000000000000000000000000000000001000000000000000000010010000000110000000000000100001000100000000000000000010000000000000000000000000000100001111100000000000000000000000000000000000000100000000000100000000000001000000001010000100000101011100011101001000000000000000000000000000001100000000100000100001000000000000000010000000000001000000000000000000000000000000100000110000000000000000000000000000000000000000000000000000000000000000000000000100000000000000000000000001000000000000000000100110000000100000000000000000010001101000000001000000000100010010000001100010000001011010000000100000000011111100011010000010000000000000000001000000000011001000000001000000000000000000000000000001100000000000001001000000001100100100100101110100000001000100000010110000000000101100000000000000000010010001100000000000000000000000000000011000000000000100000000100100100001100001010000001000000000000000000001100000000100000000010100101000000010000010000000010000000000110000100000000000000000000010000000000001000001000011000000000000101000000000100001000010001001010000000100000000000010011001100000000010000000001111000000000010000100000000000100011001000000010000000000000000101000110000000000000000000000010000000001011011000110100000000100001000000000010000000000000001000000000000000100000000000000000000000000000000100000010010000000000000110000100000000000000000000000000000000000000001000000000000000000001000000000000000000000001001000000000000000010000100000000100000001000000100000010101000000010001001100000000000010000011000010000000000101000000000000000000000001110000000000010000000000101011000000000000000000101000000000000111000000000000000000000100000000000110100010000000100000001010000001100001000000011101010000000100000000001010100000000100000000110011010000001000000000000000010010000000001000000000000000000000010010000000000000000000000000000001110000000000000001100000000010000010000000000000000000010000000010000000000000010000001000000000000010000000010000000000001000000000000000000100101000000000000000100100001111110110000000001000000000000011000000001110000000011000011000000000010011011100000110000000000000100010001010000000000110000000000000100100100000000000010010000010000011000011101001110011000000000000000000000000000000000000001000000110010000000000001011000000000000001001001000000000001000000000100111000000001000011000000001100111011100000000000100000000000000000000000000000000000100000100100100000001000000000000110000000001100000000000000000100001000000000000000000000000000000000000001000110000000100110000000000100000000000000000000000010000111100000001000000000000000000010000010000001001000100000000000000000001101100000001001000000000101000010000000100000000000000000000000000001000000000000000000000000000000000000010010000000000100000001100110000000000000000000000100000000100000000000001000000000000000000000000000000000000000010000000000000000000000000000000001000000000000001000000000000000000000000000000000000010000000000000000100000000000000000000000000000000000000000000000000010000000000000100011000100100010010100010000001110000101000000000000101000110010001100101000000000001000000000000000100100000100001000000000000
bi_35.txt
000111110000111011100000000000000000000001000000000000000000000000000000000000000000000000000000
101001000000000000001100100000000000000000000000000100000000000000000000000000000000000000000000000000000000000000000000000010110100001101000000000000000000100000000000000000000000000000000000000010000000010001100000000000010000000000000000000000000100000000000000000000000000000000000000000000000000000000000000000000000000000000000000000000000000000000000000000000000000000000000000000000000000001000000000000000000000000100000100000000000000000000000011000001000010010001000000001000000100000000000000000000000000000000011100100100000000010000000110000000000000000000100000000000000000001001100000000000000000000100000110000010000011000000001000000000000000000000000000000000000000000000000000000000000000000010000000000000000000000000000000000000000000000000000000000000000000000000000000011110000100000000000000000000000000010000000100000010100000000000000000000000000000000000000001001000000000000000001110010000010110000000000000100010000000100000000000000010000000000000000000000100000100001111100000000000000000000000000000000001001100101000010100000000000001010000001010000100000101001100111101000000010000000000000000000000001100000000000000100001000000000000000000000000000001000010000000000000000000000000100000110000000000000000000000000000000000000000000000000000000000000000000000000100000000000000000000000000000000000000000000000110100000100000000000000000000001101000000001000000000100010010000001100000000011011110000000100000000010011000011010000010000000000000000001000101000011001100000001001001000000000000000010001001010000000000001001110000001100100100100110110100000000000110110010000000000000100000000000000000000001010001100000000000000000000000000000011000000000010100000000110100100001100000010000001001000000000000000001000000000100000000000100001010000000000010000000011000000100000000000001000000000000000110000000110001000001000011000000000000101000000000101011000010001001010000110100000000000010001001100000000010000010001101000010010010000100000000000100011000011000010000000000000000101000110000000000000000000000010001010001001111001110000000011110000001000000110000010001000001000010000000000100000000000000010000000000000000000000000010000000000000100000100000000000000000000000000000000000000001100000000000000000000000000000000010000000000000000000000000010010001100000000000000000000001010000000101000010010000001001000000000010000001000010000010000101000001000000000000001001100010000000000000000010100001000000000000000000001000000000001111000000000000000000000000000000000010100010010000100000001010000001100001000000010100010000000100000000001000100000000100000000000111010000001000010101000001010010000000001100000000000000000000010010000000001000000000000011000001110000010000000000000000000010000000000000000000000000010000000000000000000000000000000000000000000000000000010000000000001000100000000010000110101000000000001001100100001101110110000000001000000000000001000000011110000000000000011000000000010011000110001110000000001001100000001010000000000110000000000000000000000000000000010010000000000011000110100001110011100000000000100000000000000000000000001000000010010000000000001011000000000000001001001001010000000000000000100100010000000001011000010000000101011100000000000100000000000000000000000000000000000100000100100000000001000000000000010000000010100101010000000000100001010100100000000010000000000000000000000000011000000100000000000000100001000000000000000000010000111100010001000000000000001010010001010001101001000100000000000001000000101100001001000000000000100000010000000101000000000000000010000000000000000000000000000000110000000000110010010000000000000000001100110000000001000000000000000000000100000000000000000000010000000000000000000000000000000010000000000010000000000000000000001000000000000100000000000000000000000000000000000000010000000000000000000000000000000000000000000000000000000000000000000000000000000000100011000111110010110100010000000110000001110000000000101000010010001100101000000000001000000000000100100100000100001100000000000
bi_36.txt
000111101000011111100000000000000000100001000000000000000000000000000000000000000000000000000000
101001000000000000001100100000000000000000000000000000000000000000000000000000000000000000000000000000000000001001001000000011111000000001000000000000000000100000000000000000000000000000000000000000000000010001101000000000010000000000000000000000000100000000000000000000000000000000000000000000000000000000000000000000000000000000000000000000000000000000000000000000000000000000000000000000000000000000000000000000000000000100000100000000000000000000000011000001000010010001000000001100000100000000000000000000000000000000001100100110000000010000000110010000000000000000000000000000000000001000000000000000000000000100100110000010000011000000001000000000000000000000000000000000000000000000000000000000000010000010000000000000000000000000000000000000000000000000000000000000000000000000000000001110101100000000000000000000000000010000010000000000100000000000000000000000000000000000000000001000000000010000000010010000000110000000000000100010000100000000000000000010000000000100000000000100000100001111101000000000000000000000000000000001000100000000000100000000000001010000001010000100001101011000011101011000000000000000000010000000001100000000000000100001000000000000000000000010000001000000000000000000000000000000100000100000000000000000000000000000000000000000000000000000000000000000000000000100000000000000000000000000000000000000000000000110000000100000000000000000010001111000000001000100000100010010000001100000000001011110000000101000000010011100011000000010000000000000000001000100000011001100000001000000000000000000000000001001010000000000001001000000001100100100100010110100000000010011110001101000000000100000000000000000000001010000100010000000000000000000000000011000000000010100000000110100100001100000010000001001000000000000000001000000000100000000000100001000000000000010000010010000000100000000000000000000000000000110000000100001000001000011100000000100101000000000101001000010001001000000000100000000000010011001100000000010000010001101000000010010000100000010000100011001000001010000000000000000101000110001000000000000000000010000000011001011001110000000000110000001000000010000010001000001000000000000000100000000000000010000000000000000100000010010000000000000100000100000000000000000000000000000000100000001000000000000000000000000000000000000000000000000000000000000000010001100000000000000001000000000000000101000010010000001000010000000010000001000010000000000101000001000000000000000001100000000000000000000000100010000000000000000000101000000000001111000000000000000000000100001000000000110010000000100000001010000001000001000000010000010000010100000000001000100000000000000000000011010000001000000000000000010010000000001100000000000000000000010010000000000000000000000000000001110000000000000000000000000110000010000000000000000000010000000000000000000000000000000000000000000000000000010000000000001000100000000010000100001000000000001001000100001101110110000000001000000000000001000000011100000000000000001000000000010011000110000110000000000001010000001010000000000110000000000000000000100000000000100010000000000011000100100000110001100000000000000000000000000000000000001000000010010000000000001001000010000000001001001000000000000000000000100101010000000000011000010000000111011100000000000000000000000000000000000000000000000000000100100010000001000000000000010000000011100000000000000000100001000001000000000000000000000000000000001000011000000100000000000000100001000000000000000000010010111100010001000000000000000000010001010010001001000100000000000000000000101000000001001100000000100000010000000100000000000000000010000000000000000000000000000000000000000000000010000000000000100000001100110000000000000000000000000001000000000000000000000000010000000000000000000000000000000010000000000000000000000000000000001000000000000000000000000000000000000000000000000000010000000000000000110000000000000000000000000000000000000000000010000000000000000000100011000100100010110100010000000110000001000000000000111001010110001100111000000000001000000000000000100100000100001100000000000
bi_37.txt
000010111000111111100001000000000000100001000000000000000000000000000000000000000000000000000000
101101000000000000001100100000000000000000000000000100000000000000000000000000000000000000000000000000000000000000100000100010110000000001000000000000000000100000000000000000000000000000000000000000000000010001100000000000010000000000000000000000000100000000000000000000000000000000000000000000000000000000000000000000000000000000000000000000000000000000000000000000000000000000000000000000000000001000000000000000000000000100000100000000000000000000000011000001000010010001000000001000000100100000000000000000000000000000001100000110000000011000000111000000000000000000000000000000000000001000000000000000000000000100000100000010000011000000000000000000000000000000100000000000000000000000000000000000000000000010000000001000000000000000000000000000000000000000000000000000000000000000000000001110000000000000000000000000000000000000010100000010100000000000000000000100000000000000100000001000000000000000001010010000000110000001000000100001000100000000000000000010000010000000000000000000000100001011100000010000000000000000000000000000000100000000100100000110000001000000001010000100000101001100011101001100000000000000000000000000001110000000000000110001000000000000000000000000000001000000000000000000000000000000100000000000000000000100000000000000000000000000000000000000000000000000000000000100000000000000000000000000000000000000000000000110000000100001000000000000000001101000000001110000000100010010000001100000001010011110000000000000000010111100011000000010000000000000000001000000000011100000000001010000001000000000000010000001000000000000001001000000001100101100100110111100000000011100000101000000000001001000000000000000000001010000100000000000000000000000000000011000000000000100000000100101100001100000110000001000000000000000000001000000000100000000000100001000000000000010000000010000011000000000000000000000000000000110000000000001000001000011000000000000101000000000100011000010001001000000000100010000000010011001100000000010000000101101000000111110000100000001000110011000001011010000000000000000101000111000000000000000000000110000010001001111010110100000010100000001000000010100000001000001000010000000000000000000000000000000000000011000000000001010000000000000100010100000000000000000000000000000000000000001000000000000000000000000000000000000000000000000000000000000000010000100001000000000000000000000000000101000010010000001000000000000010000001001010000000000101000000000000000000000001100000000000010000000000100110100000000000000000101000000000000011000000000000000000000100000000000000100010000000100000001010000001100001000000010100010000000100000000001000100000000100100000000011011000001000011000000000010010000010001100000000000000000000010010000000000000100000000000000001110000010000000000000000000110000010000000000000001000010000000000000000000000000000000000000000000000000000010000000000001000000000000000000100101000000000000001000100001101110100000000001000000000000001000000001110000000000000011000000000010011000100000110000010000001100000001010000000000110000000000000000000100000000000000011000010000011000110100001110001010000000000000000000000000000000000001000000110010000000000001001000000000000001001001000000000000000000010100111000000000000011111000000000001011100000000000000000000000000000000000000000000000100000100100000000001000000000000010000000000100000000000000000100001000010100000000000000000000000000010001000011000000101000000100001100111010000000000000000010000110100000001000000000000000000010000010010001001000100000000000000000000101000001010001000000000100000010000000100000000000000000000000000000000000000000000000000000000000000000010010000000000100000001100100000000000000000000000000000000100000000000000000001010000000000000000000000000000000010000000000000000000000000000000001000000000000000000000000000000000000000000000000000010000000000000000100000001000000000000000000000000000000000000100000000000000000000100001000100100010010100010000000110100001000000000000101000010010001100101000000000001000000000001100100100000100001000000010000
bi_38.txt
001110111000101011100000000000000000000001000000000000000000000000000000000000000000000000000000
101100000000000000001100100000000000000000000000000100000000000000000000000000000000000000000010001000000000000000100000000010100100001001000010000000000000100000011000000000000000000000000000000110000110010000100000000001010000000000000000000000000100000010000000000000000000000000000000000000000000000000000000000000000000001000000000000000000000000000000000000000000000000000000000000000000000001000000000000000000000000100000000000000000000000000000011000001000000000001000000000000000100100000000000000000000000000000011100100100000000011000000100000000000000001000110000000010000000000001000000000000000000000000100110000000000011000000001000000000000000000000000000000000000000000000000000000000000000010000000000000000000000000000000000000000000000000000000000000000000000000000000000110010001100000000000000000000000001010000010100000000100000000000000000000000000100000100000000001000000000011010000000010000000010000000010000101000000001000000000000000010000000000000000000100000000100001001000000010000000000000000000000000000000100000001100000000010100001010000000010000100000101011100010100000100011100000000000000000000001100010000000000110001000001000000000100000000000001000000000000000000000000000000100000000000000000000000000000001000000000000000000000000000000000000000000000000100000000000000000000000000000000000000000000000100000000000000000000000000010001101000000001000001000100010010000000100000001010000010000000000000000000111100000010000000000000000000000000000001000011101100011000001001001000000010000000101001000000001000001001010000101000101010100110110000000000000000000010010000000000001000000000001000000010010001100000000000000000010000000000000000000000000000000100000000000001100001010000001001000011100010000000000000000100000101000100001000000000000010100001000000000110001000000001000100000000001110000000110001000001000011100000000000100000000000111111000010001001000000010100000000000010001000000000000010000110001101000010100110000100100000000010001000011010000100000100000000001000100000000000000000000000011000000010100011000110100000000110000000000000000000010000000001000010000000000000000000000000000000000000001000100000010000000000000000101110100000000000000000000000000000000000000001100000000000000000000000000000000010000000000000000000000000010110001100001000000000000000000000000000101001010010000000010000000000010000000001010000000000000100001000100000000001001000000000000000000000000110010000000000000000000001000100000000011000000000000000000000100000000000001000010000000101001001000000000100000000010010100010000000100000100000000100000000100100000000110001010000000011000000011110010000000001000000000000000000000010010010000000001100000000110000001110000010000000000000000000010000010000000000000000000010000000000000000000000000000000000000000000000000000000000000000001000100000000001000100100000010000001000100100001101010100000000001000010000000000000000011110000000000000011000000000010001000100001000100000000101100000001010000000000100010000000000000000000000000000010011000000000010000110100000000001000000000000000000000000000000000000001000000110010000000000001001000000000000001001001000010000100000000110100111000000000001011011001000000011001101000001000100000000000000100000000000000000000100000100100010000001000000010000010000000011100101010000000000100000010100000000000000000000000000000000000000010000000101000000000000100000000000000000000000000000000100000000000001000000000000010000010000001000000100000000000001000000101000001000001000000000100000010000000100000000000000000010000000000000000000000000000000000000000000000000010000000001100000001100100000000000000000000000000100000000000000000000000000000000000000000000000000000000000000000000000000000000000000000000000000000000000000000000000000000000000000000000000000000000000000000000000000000000000000000000001000000000000000000000000000000000000000100001001111110000000000000000000111100001010000100000100000010010000000001010000000001000000000001100000101000000001100000000000
bi_39.txt
000111111000111001100000000000000000000001000000000000000000000000000000000000000000000000000000
101101000000000000001100100000000000000000000000000100000000000000000000000000000000000000000010000000000000000000000000000010110100001001000010000000000000100000000000000000000000000000000000000010000000010001100000000000010000000000000000000000000100000000000000000000000000000000000000000000000000000000000000000000000000000000000000000000000000000000000000000000000000000000000000000000000000001000000000010000000000000100000100000000000000000000000011000001000010010001000000001000000100100000000000000000000000000000011100110100000000011010000110000000000010000000100000001000000000001010000000000000000000000100000110000010000011000000001000000000000000000000000000000000000000000000000000000000000000000000000000000000000000000000000000000000000000000000000000000000000000000000000000011110000100000000000000000000000000010000010100000000100000000000000000000000000000000000000000001000000000000000001110010000000110000000000000100001000000000000001000001010000000000100000000000100000100001111100100000000000000000000000000000001000100101000000100000001000001010000001010000100000101011100111101001000000000000000000000000000001100000000100000100001000000000000000000000000000101000000000000000000000000000000100000110000000000000000000000000000000000000000000000000000000000000000000000000000000000000000000000000001000000000000000000000110100000000001000000000000010001111000000001000000000100010010000001100010000011011110000000100000000010111100011010000010000000000000000001000101000011101100000001001001100000000000000000001001010000000000001001010000001100100110100110110100000000000110010010110000000000101000000000000000000010010001100000000000000000000000000000011000000000000100000000110100100001000000010000001000000000000000000001000000000100000000010100001000000000000010000000010000000000000000100001000000000000001110000000110001010001000011000000000000101000000000101011000010001001010000110100000000000010001001100000000010000010001111000110010010000100000000000100011000011000010000000000000000101001110000100000000000000000010000000001001011001110100000010110001000010000010000010000000001000010000000000100000000000000000000010000000000100000000010000000000000101000100000000000000000000000000000000000000001100000000000000000000000000000000000000000001000000000000000010010001100000000000000001000000110000000101000010010000001000010000000010000011000010000010000101000000000000000000001001100110000000010000000010100010000000000000000000001000000000001111000000000000000000000000000000000101100010000000100000001010000001100001000000010100010000000100000000001000100000000100000000100111010000001000000001000001010010000000001000000000000000000000010010000000000000000000000011000001110000000000000001000000000010000110000000000000000000010000000010000000000000010000011000000000000010000000010000000000001000100000100011000100101000000000001001100100001101110110000000011000000000000011000000011110000000111000011000000000010011001110001010000000000001100011001010000000000110000000000000100100100000000001010110000010100010000011101001110011000000000000000000000000000000000010001000000011010000000000001011000000000000001001001000010000011000000001100111010000000001011000010001000111011101000001000100000000000000000000000000000000000100000100100000000001000000000000110000000011100101010000000000100001010100000000000010000000000000000000000000011000000100110000000000100001000000000000000000010000111100010001000000000000000010010000010001001000000100000000000001000000101100001001001000000000101000010000000101010000000000000000000000000000000000000000000000100000000000110000010000000000100000001100110000000000000000000000000000000000000000000000000000000000000000000000000000000000000010000000010010000000000000000000001000000000000110000000000000000000000000000000000000010010000000000000100000000000000000000000001000000000000000000000000000000000000001100001000111110010110100010000000110000001110000000001101000010010001100101000000000001000000000000000100100000100001100000000000
bi_40.txt
000111110000011111100000000000000000100001000000000000000000000000000000000000000000000000000000
101001000000000010000100100000000000000000000000000000000000000000000000000000000000000000000000000000000000001001000000000011111000000101000000000000001000100000000000000000000000000000000000000000000000010001101000000000010000000000000000000100000100000000000000000000000000000000000000000000000000000000000000000000000000000000000000000000000000000000000000000000000000000000000000000000000000001000000000000000000000000100000100000000000000000001000011000001000000010001000000001100000100000000000000000000000000000000001100100100000000010000000110010000000000000000000000000000000000001000100000000000000000000100100110000010000011000000000000000000000000000000000000000000000000000000000000000000000000000010000000000000000000000000000000000000000000000000000000000000000000000000000000001110101100000000000000000000000000010000010100000010100000000000000000000000000000000000000001001000000000010000001110010000000110001001000000100010000100000000000000000000000000000000000000000100000100001111111000000000000000000000000000000001001100001000000100000000000001010000001010000100000101001100001111011000000000000000000000000000001100000000000000100000000000000000000000000010000001000000000000000000000000000000100000110000000000000000000000000000000000000000000000000000000000000000000000000100000000000000000000000000000000000000000000000100000000100000000000000000010001101000000001000100000100010010000001100000000011011110000000101000000010011100011000000010000000000000000001001100000011001100000001000001000000000000000000001000010000000000001001000000001100100000100110100100000000000011110000001000000000100100000000000000000001000000000010000000000000000000000000011000000000010100000000110100100000000000010000001001000000000000000001000000000100000000000000001000000000000010000010010000000100000000000000000000000000000110000000100000000001000011100000000100101000000000101011000010001001010000000100000000000010011001100000000010000010001101000000000010000100000010000101011001000000010000000000010000101000110001000000000000000000010001010011001111001110000000000110000001000000010000010001000001000000000000000000000000000000010000000000000000100000010010000000000000100000100000000000000000000000000000000100000001000000000000000000000000000000000010000000000000000000000000000010001100000000000000001000000010000000111000010010000001001000000000010000000000010000000000100000000000000000000000001100010000000000000000000100011000000000000000010101000000000001111000000000000000000000100001000000010110010010000100000001010000001000001000000010000010000000100000000001000100000000000000000000110010000000000110100000000010010000000001100000000000000000000010010000000001000000000000000000001110000000000000000000000000010000010000000000000000000010000000000000000000000000000000000000000000000000000010000000000001000100000000010000100001000000000001000000100001101110110000000001000000000000001000000011100000000000000001000000000010011000110000110000000000001010000001010000000000110000000000000000000100000000000100010000000000011000100100000110011100000000000100000000000000000000000001000000010010000000000001011000010000000001001001000000000000000000000100100010001000000011000010000000001011100000000000100000000000000000000000000000000000000000100000010000001000000000000010000000011100000000000000000100001000001100000000000000000000000000000001000011000000100000000000001100001000000000000000000010010111100000001000000000000001000010001010010101001000100000000000000000000101000000001001100000000100000010000000100000000000000000010000000000000000000000000000000000000000000000010000000000000100000001100110000000001000000000000000001000000000000000000000000010000000000000000000010000000000010000000000000000000000000000000001000000000000000000000000000000000000000000000000000010000000000000000010000000000000000000000000000000000000000000010000000000000000000100011000100100010110100010000000111000001000000000000101001010010001100111000000000001000000000000000100100000100001100000000000
bi_41.txt
001101111000101011100000000000000000100001000000000000000000000000000000000000000000000000000000
101000000000100000001100100000000000000000000000000100000000000000000000000000000000000000000000000000000000000000000000000010110100011001000010000000000000000000010000000000000000000000000000000110000110010000100000000001000000000000000000000000000100000000000000000000000000000000000000000000000000000000000000000000000000000000000000000000000000000000000000000000000000000000000000000000000000001000000000000000000000000100000100000000000000000000000011000001000000000001000000000000000100000000000000000000000000000000001100100100000000011000010100000000000000000000110000000010000000000000000000000000000010000000000010000000000011000000101000000000000000000000000000000000000000000000000000000000000000010000000000000000000000000000000000000000000000000000000000000000000000000000000010010010101110000000000000000000000000010000010100000000100000000000000000000000000000000000000000001000000000010010000000000000000010000000010000101010000000100000000000000010000000000100010000100000000100001101000000010000000000000000000000000000000100001000010000000000000001010000000010000100000101011100010000000000011100000000000000000000000100010000000000100001000000000000000100000000000001000000000000000000000000000000100000000000000000000000000000001000000000000000000000000000000000000000000000000100000000000000000000000000000000000000000000000100000000000000000000000000010001111000000001000000000100010010000000100000000011000010000000100000000000111000000010000000000000000000000000000000000011001100011000001001000000000000000000001000100000000000001001010000001000100000100010110000000000000000000010110000000000001100000000001000000010010001100000000000000000010000000000000000000000000000000000000000100001100001010000001001000000100010000000100000000100000001000100101000000000000010000001000000000000010000100001000101000000001110000000110001010001000011100000000000100000000000111111000010001001000000000100000000000010101000000000000010000110001101000010000110000101100000000000001000011000000000000000000000000000100000000000000000000000010000000000110011000110000000000100000000000000000000010000000001000010000000000100000000000000000000000000000000100000010000000000000000111100100000000000000000000000000000000000000001000000000000000000001000000000000110000000000000000000000000000110001100000000100000001000000010000100001000000010001001000000000000010000001000010000000000000000001010100000000001001010000000000000000000010101000000000000000000000001000100000001011000000000000000000000100000000000000000011000000100001001000000000100000000010010101010010100100000000000000100000000100000000000110000000000000010001000000010010000000001000000000000000000000010010000000100000000000000010000001110000010000000000100000000010000010000000000000000000010000000000000000000000000000000000000000000000000000000000000000001000100000000010000100100000010000001000100100001111010110000000001000001000000000000000011110000000000000001000000000010001010100001010100000000100100000001010000000000100010000000000000000000000000000010010000000000110010110100100000011100000010000000000000000000000000000001000000110010000000000001011000000000000001001001000000000100010000110100111000000001001011000001000000111001001000001000110000000000000100000000000000000001000000100100010000001000000100000010000000011100100110000000000100000000000010000000000000000000000000000000000010000000100000000000000100000000000000000000000000000000100000000000000000000000000010000010000001000000100000000000001100000101000001001001000000000100000010000000101000000000000000010000000000000000000000000000000000000000000000000010000000001000000001100110000000000000000000000000000000000000000000000000000000000000000000000000000000000000000000000000000000000000000000000000000000000000000000000000000000000000000000000000000000000000000000000000000000000000000000000001000000000000000000000000000000000000000100001001100100000000000000000001111000101000000100000100000010110000000001010000000001000000000001100000101000000001100000000000
bi_42.txt
000111010000111111100000000000000000100001000000000000000000000000000000000000000000000000000000
101001000000000000000100100000000000000000000000000000000000000000000000000000000000000000000000000000000000000000000000000010110000000101000010000000000000100000000000000000000000000000000000000000000000010001100000000000010000000000000000000000000100000000000000000000000000000000000000000000000000000000000000000000000000000000000000000000000000000000000000000000000000000000000000000000000000001000000000000000000000000100000100000000000000000000000011000001000010010001000000001000000100100000000000000000000000000000001100100110000000010000000110000000000000000000000000000000000000001000100000000000000000000100000110000010000011000000000000000000000000000000000000000000000000000000000000000000000000000010000000000000000000000000000000000000000000000000000000000000000000000000000000001110001100000000000000000000000000010000010100000010100000000000000000000000000000000000000001001000000000010000001010010000010110001000000000100010000100000000000000000010000000000000000000000101000100001011100000000000000000000000000000000001001100001000000100000000000001010000001010000100000101011100011101000000000000000000000000000000001100000000000000100000000000000000000000000000000001000000000000000000000000000000100000000000000000000000000000000000000000000000000000000000000000000000000000000100000000000000000000000000000000000000000000000110000000100001000000000000000001101000000001000000000100010010000001100000000011011110000000100000000010011100011000000010000000000000000001000100000010100100000001000000000000000000000110001001010000000000001001000000001100100000100100110100000000000110110000001000000000101000000000000000000001010000100010000000000000000000000000011000000000010100000000110100100001100000010000001001000000000000000001000000000100000000000000001000000000000010000010010000000100000000000000000000000000000110000000100001000001000011000000000000101000000000101001000010001001010000000100000000000010011001100000000010000010001101000000000010000100000000000100011001001000010000000000000000101000110001000000000000000000010001010001001111001110000000010110000001000000010000010001000001000000000000000100000000000000010000000000000000000000000010000000000000100000100000000000000000000000000000000000000001000000000000000000000000000000000010000000000000000000000000000010001100000000000100001000001000000000101000000000000001001000000000010000000000010000000000101000001000000000000000001100010000000000000000000100001000000000000000010001000000000001111000000000000000000000000000000000010100010010000100000001010000001000001000000010100010000000100000000000000100000000100000000000011010000001000010101000000010010000000001100000000000000000000010010000000001000000000000000000001110000000000000000000000000010000000000000000000000000010000000000000000000000000000000000000000000000000000010000000000001000100000000010000100101000000000001001100100001101110110000000001000000000000001000000011110000000000000011000000000010011000110000110000000000001101000001010000000000110000000000000000000100000000000000010000010000011000100100001110001100000000000100000000000000000000000001000000010010000000000001001000000000000001001001000000000000000000000100101010000000000011000010000000001011100000000000110000000000000000000000000000000000100000100000010000001000000000000010000000011100000000000000000100001000000000000000000000000000000000000001000011000000100000000000000100001000000000000000000010000111100010001000000000000001000010000010010101001000100000000000000000000101100000001001000000000100000010000000100000000000000000010000000000000000000000000000000000000000000000010010000000000100000001100110000000001000000000000000000000000000000000000000000010000000000000000000010000000000010000000000000000000000000000000001000000000000000000000000000000000000000000000000000010000000000000000100000000000110000000000000000000000000000000000000000000000000000100011000100100010110100010000000110000001000000000000101001010010001100101000000000001000000000000000100100000100001100000000000
bi_43.txt
000001111000111111100001000000000000100001000000000000000000000000000000000000000000000000000000
101001000000100000001100100000000000000000000000000000000000000000000000000000000000000000000010000000000000000000000000110010110000010001000000000000000000100000000000000000000000000000000000001000000000010001100000000000010000000000000000000000000100000000000000000000000000000000000000000000000000000000000000000000000000000000000000000000000000000000000000000000000000000000000000000000000000001000000000000000000000000100000100000000000000000000000011000001000010010001000000001000000100100000000000000000000000000000001100000110000000011000010110000000000000000000000000000000000000001000000000001000001010000100000100000010000011000000001000000000000000000000100000000000000000000000000000000000000000000010000000000000000000000000000000000000000000000000000000000000000000000000000000001110000010000000000000000000000000000000010100000000100000100000000000000100000000000000000000001000000000000000001010010000000110000001000000100001000100000000000000000010000010000100000000000000000100101111100000010000000000000000000000000000000100000000000100000000000001000000001010000100000101001100011101001000010000000000000000000000001110000000000000100101000000000000000000000000000001000000000000000000000000000000100000000000000000000100000000000000000000000000000000000000000000000000000000000100000000000000000000000000000000000000000000100110000000100000000000000000000001101000000001000000000100010010000001100000000010011010000000100000000010111100011000000010000000000000000001000000000011000000000000000000000000000000000000000001100000000000001001000000001100100100100011111100000001011100000110100000000001000000000000000000000001010000110000000000000000000000000000011000000000000100000000100101100001100001110000001001000000000000000001100000000100000000000100101000000010000010000000010000011000110000100000000000000000000110000000000001000001000011000000000000101000000000100011000010001001010000000100000000000010011001100000000010001000001101000000001010000100000001000100011000001000010000000000000000100000110000000000000000000000010000000001011011010110100000010100000001000000010100000000000001000010000000000000000000000000010000000000000000000000000010000000000000110000100000000000000000000000000000000000000001000000000000000000001000000000000000000000000001000000000000000010000100000000100000001000000000000010101000000010001001000000000000000000001000010000000000101000000000000000000000001110000000000010000000000101111000000000000000000101000000000000111000000000000000000000100000000000010100010000000100000001010001001100001000000011101010000000100000000001000100000000000000000010011010000001000000000000000010010000010001000000000000000000000010010000000000100100000000000000001110000000000000000100000000110000010000000000000001000010000000000000000000000000000000000000000000000000000010000000000001000000000000000010100101000000000000000100100000110110100000000001000000011000001000000001110000000000000011000000000010011010100000110000010000001100000001010000000000110000000000000000000100000000000010011000010000011010010100001110001100000000000000000000000000000000000001000000010010000000000001001000000000000001001001000000000000000000010100111000000001000011000000000100011011100000000000100000000000000000000000000000000000100000100100000000001000000000000010000000000100000000000000000100001000000110000000000000000000000000010001000011000000100000000000001100011011000000000000000010000111100000001000000000000000000010001010000001001000100000000000000000001101100000010001000000000100000010000000100000000000000000010000000000000000000000000000000000000000000000010010000000000100000001100100000000000000000000000000000000100000000000000000001010000000000000000000000000000000010000000000000000000000000000000001000000000000001000000000000000000000000000000000000010000000000000000100000000000000000000000000000000000000000000100000010000000000000100001010100100010010000010000001110000101000000000000101000010010001100101000000000001000000000001000100100000100001000000000000
bi_44.txt
000111011000011111100000000000000000000001000000000000000000000000000000000000000000000000000000
101001000000000000000100100000000000000000000000000000000000000000000000000000000000000000000000000000000000001001001000000010111100000001000010000000000000100000000000000000000000000000000000000000000000010001100000000000010000000000000000000000000100000000000000000000000000000000000000000000000000000000000000000000000000000000000000000000000000000000000000000000000000000000000000000000000000000000000000000000000000000100000100000000000000000000000011000001001010010001000000001100000100100000000000000000000000000000001100100110000000010000000110010000000000000000000000000000000010001001000000000100000000000100100110000010000011000000000000000000000000000000000000000000000000000000000000000000000000000010000000000000000000000000000000000000000000000000000000000000000000000000000000001110101100000000000000000000000000010000010100000000100000000000000000001000000000000000000000001000000000010000000010010000000110000000000000100010000100000000000000000000000000000100000000000100000100001111111000000000000000000000000000000001000100001000000100000000000001010000001010000100000101011100001111011000000000000000000000000000001100000000000000100000000000000000000000000010000001000000000000000000000000000000100000000000000000000000000000000000000000000000000000000000000000000000000000000100000000000000000000000000000000000000000000000110000000100001000000000000010001101000000001000000000100010010000001100000000010011110000000101000000010011100011010000010000000000000000001001101000011101100000001000000000000000000000100001001010000000000001001000000001100100000100110110100000000010111110001101000000000111000000000000000000001010000100010000000000000000000000000011000001000010100000000110100100000000000010000001001000000000000000001000000000100000000000000001010000000000010000010010000000100000000000000000000000000000110000000100001000001000011100000000100101000000000101001000010001001010000110100000000000010011001100000000010000010001101000000000010000100000010000100011001001000010000000000000000100001110001000000000000000000010000010011001111001110000000000110000001000000010000010000000001000000000000000000000000000000010000000000000000100000000010000000000000100000100000000000000000000000000000000000000001000000000000000000000000000000000000000000000000000000000000000010001100000000000100001000000000000000101000010010000001000010000000010000000000010000010000100000001000000000000000001100010000000000000000000100010000000000000000010101000000000001111000000000000000000000100001000000010100010000000100000001010000001000001000000010000010000010100000000001000100000000000000000000000000000000000010000000000010010000000001100000000000000000000010010000000000000100000000000000001110000000000000000000000000010000010000000000000000000010000000000000000000000000000000000000000000000000000010000000000001000100000000010000100101000000000001001000100001101110100000000001000000000000001000000011110000000000000001000000000010011000110000110000000000001111001001010000000000110000000000000000000100000000000100010000000000011000100100001110001100000000000000000000000000000000000001000000010010000000000001001000010000000001001001000011000000000000000100100010000000000011000010000000001011100000000000000000000000000000000000000000000000000000100000010000001000000000000010000000011100001000000000000100001010001000000000010000000000001000000001000011000000100000000000000100001000000000000000000010010111100010001000000000000000000010001010010001001000100000000000000000000101000000001001100000000100000010000000100000000000000000010000000000001000000000000000000100000000000100000000000000000100000001100100000000000000000000000000000000000000000000000000000010000000000000000000000000000000010000000000010000000000000000000001000000000000000000000000000000000000000000000000000010000000000000000110000000000110000000000000000000000000000000010000000000000000000100011000111110010110100010000000110000001110000000000101001010010001100101000000000001000000000000000100100000100001100000000000
bi_45.txt
000011111000111101100001000000000000100001000000000000000000000000000000000000000000000000000000
101001000000000000000100100000000000000000000000000000000000000000000000000000000000000000000010000000000000000000000000110010110000000001000000000000000000100000000000000000000000000000000000000000000000010001100000000000010000000000000000000000000100000000000000000000000000000000000000000000000000000000000000000000000000000000000000000000000000000000000000000000000000000000000000000000000000001000000000000000000000000100000100000000000000000000000011000001000010010001000000001000000100100000000000000000000000000000001100000110000000011000000110000000000000000000000000000000000000001000000000000000000000000100000100000010000011000000001000000000000000000000100000000000000000000000000000000000000000000000000000000000000000000000000000000000000000000000000000000000000000000000000000001110000000000000000000000000000000000000010100000000100000000000000000000000000000000000000000001000000000000000001010010000000110000000000000100001000100000000000000000010000010000100000000000000000100001111100000010000000000000000000000000000000100001000000100000000000001000000001010000100000101011100011101001000010000000000000000000000001110000000100000100001000000000000000000000000000001000000000000000000000000000000100000000000000000000100000000000000000000000000000000000000000000000000000000000100000000000000000000000001000000000000000000000110000000100000000000000000000001101000000001000000000100010010000001100010000011011010000000100000000010111100011000000010000000000000000001000000000011000000000000000000000000000000000010000001000000000000001001000000001100100100100110111100000000010100000110100000000001101000000000000000000010010000100000000000000000000000000000011000000000000100000000100101100001100001110000001001000000000000000001000000000100000000000100001000000000000010000000010000011000000000000000000000000000000110000000000001000001000011000000000000101000000000100011000010001001010000000100000000000010011001100000000010000000001111000000010010000100000001000100011000001000010000000000000000101000110000000000000000000000010000000001001011000110100000000100001001000000010100000000000001000010000000000100000000000000000000000000000000000000000010000000000000100000100000000000000000000000000000000000000001000000000000000000000000000000000000000000001000000000000000000010000100000000000000001000000100000000101000010010000001000010000000010000011000010000000000101000000000000000000000001100000000000010000000000100111000000000000000000101000000000000111000000000000000000000000000000000110100010000000100000001010000001000001000000010100010000000100000000001000100000000100000000100011010000001000000000000000010010000010001000000000000000000000010010000000000000000000000000000001110000000000000001000000000010001010000000000000001000010000000010000000000010010000001000100000000010000000010000000000001000000000000000000100101000000000000000100100101101110110000000001000000000000011000000001110000000011000011000000000010011001100000110000010000001100010001010000000000110000000000000100100100000000000010010000010000011000011100001110011000000000000000000000000000100000000001000000010010000000000001011000000000000001001001000000000001000000010100111000000000000011000000000000011011101000000000100000000000000000000000000000000000100000100100000000001000000000000110000000001100000000000000000100001000000100000000000000000000000000010001000011000000100110000000001100011010000000000000000010000111100000001000000000000000000010000010010001001000100000000000000000000101000000011001000000000101000010000000100000000000000100000000000001000000000000000000000000000000000000010010000000000100000001100100000000000000000000000000000000000000000000000000000010000000000000000000000000000000010000000000000000000000000000000001000000000000000000000000000000000000000000000000000010000000000000000100000000000000000000000000000000000000000000000000000000000000000100001000100100010010100010000000110000001000000000000101000010010001100101000000000001000000000000000100100000100001000000000000
bi_46.txt
000111011000111011100000000000000000000001000000000000000000000000000000000000000000000000000000
101001000000000000001100100000000000000000000000000100000000000000000000000000000000000000000010000000000000000000000000000010110100001001000010000000000000100000000000000000000000000000000000000010000000010001100000000000010000000000000000000000000100000000000000000000000000000000000000000000000000000000000000000000000000000000000000000000000000000000000000000000000000000000000000000000000000000000000000000000000000000100000100000000000000000000000011000001000010010001000000001000000100100000000000000000000000000000011100100110000000011000000110000000000000000000100000000000000010001010000000000100000000000100000110000010000011000000001000000000000000000000000000000000000000000000000000000000000000000000000000000000000000000000000000000000000000000000000000000000000000000000000000011110000100000000000000000000000000010000010100000000100000000000000000000000000000000000000000001000000000000000000110010000000110000000000000100001000100100000000000000010000000000100000000000100000100001111100000000000000000000000000000000001000100101000000100000000000001010000001010000100000101011100111101001000000000000000000000000000001100000000000000100001000000000000000000000000000001000000000000000000000000000000100000000000000000000000000000000000000000000000000000000000000000000000000000000100000000000000000000000000000000000000000000000110100000000001000000000000000001101000000001000000000100010000000001100000000011011110000000100000000010111100011010000010000000000000000001000101000011101100000001001001000000000000000110101001010000000000001001100000001100100100100110110100000000000110110010110000000000001000000000000000000011010001100000000000000000000000000000011000000000000100000000110100100001100000010000001000000000000000000001000000000100000000000100001000000000000010000000010000000100000000100001000000000000000110000000110001000001000011000000000000101000000000101001000010001001010000110100000000000010011001100000000010000010001101000010010010000100000000000100011000011000010000000000000000100001110000000000000000000000010000000001001111001110100000000110000001000000010000010000000001000010000000000100000000000000010000000000000000100000000010000000000000101000100000000000000000000000000000000000000001000000000000000000000000000000000000000000000000000000000000010010001100000000000100001000000000000000101000010010000001000010000000010000001000010000010000101000001000000000000001001100010000000010000000000100000000000000000000000001000000000001111000000000000000000000100000000000010100010000000100000001010000001100001000000010100010000000100000000001000100000000100000000000111010000001000000001000001010010000000001000000000000000000000010010000000000000000000000010000001110000010000000000000000000010000010000000000000000000010000000000000000000000000000000000000000000000000000010000000000001000100000000010000100101000000000001001100100001101110110000000001000000000000001000000011110000000000000011000000000010011000110001110000000000001101001001010000000000110000000000000000000100000000000010010000000000011000110100001110001100000000000000000000000000000000000001000000010010000000000001001000000000000001001001000011000000010000001100100010000000001011000010001000011011100000000000100000000000000000000000000000000000100000100100000000001000000100000010000000011100101010000000000100001010100000000000010000000000000000000000000011000000100000000000000100001000000000000000000010000111100010001000000000000000010010000010001001001000100000000000001000000101100001000001000000000100000010000000101000000000000000010000000000000000000000000000000110000000000110000010000000000100000001100110000000000000000000000000000000100000000000000000000010000000000000000000000000000000010000000000010000000000000000000001000000000000100000000000000000000000000000000000000010000000000000000100000000000110000000000001000000000000000000000000000000000000000100011000111110010110100010000000110000001110000000000101000010010000100101000000000001000000000000100100100000100001100000000000
bi_47.txt
000011111000101111100001000000000000100001000000000000000000000000000000000000000000000000000000
101001000000000000000100100000000000000000000000000100000000000000000000000000000000000000000000000000000000000000000000110011100000000001000010000000000000100100000000000000000000000000000000000100000110110001100000000001010000000000000000000000000100000000000000000000000000000000000000000000000000000000000000000000000000000000000000000000000000000000000000000000000000000000000000000000000000001000000000000000000000000100000100000000000000000001000011000001000010010001000000001000000100100000000000000000000000000000001100000100000000011000000110110000000000000000010000000010000000000000000100000000000000000100000100000010000011000000000000000000000000000000100000000000000000000000000000000000000000010010000000000000000000000000000000000000000000000000000000000000000000000000000000001110100000000000000000000000000000000000010100000000100000000000000000000100001000010110000000001000000000010000001010010000000110000000010000101001000100000000000000100010000000000100000000100000000100101011100000010000000000000000000010000000000100001000000100000000000001000000001010000100000101011100001101001000011100000000000000000000001110000000000000100001000000000000000100000000000001000000000000000000000000000000100000000000000000000100000000001000000000000000000000000000000000000000000000000100000000000000000000000000000000000000000000000110000000100000000000000000010001101000000001000000000100010010000001100000000011011010000000100000000010111100011010000010000000100000000001000000000011000100011000000000000000000000000010000001000000000000011001000000101100100100100010111100000000110100000110010000000001101000000000000000000010010001100000010000000000010000000000011000000000000100000000100101100001100000110000001001000000100000000001000000000100000001000100001000000000000010000000010000011000000000100000000101000000000110000000000001000001000011100000000100101000000000110111000010001001000000001100000000000010011001100000000010000000001101000000010110000100100001000100011000001000110000000000010000100000110000000000000000000000011000000001101011010110000000000100000001000000010100000101000001000010010000000000000000000000010000000000000000100000000010000000000000100000100000000000000000000000000000000000000001000000000000000000000000000000000000000000000000000000000000000010000100010000000000001000000000000000101000010010000001000000000000010000001000010000000000100000000000100000000000001100000000000010000000000100111000000000000000000011000100000000111000000000000000000000100000000000010100010000100100000001010000001100001000000010100010010010100000100101000100000000000000100000010100000001000000000000000010010100010001000000000000000000000010010000000000000100000000100000001010000000000000000000000000010000011000000000000001001010010000000000000000000000000000000000000000000000000010000000000001000000000000000000100000000010000000000100100001101100100000000001000011000000001000000000110000000000000011000000000010011100100000110000010000111100100001010000000000110010000000000010000100000000000010011001000000011000010100001110001000000000000000000000000000000000000001000000110010000000000001001000000000000001001001000000000100000000110100111000100000000011000000000000011011101001001000100000000000000100000000000000000000100000100100010000001000000010000010000000000100000100000000000100001000000100000000010000000000000000010001000011000000100000000000001100011010000000000000000010000111100000001000000000000000000010000010010001011000100000000000000000000101000000010001000000000100000010000000100000000000000000010000000000000000000000000000000000000000000000010010000000011100000001100100000000000000001000000000000000000000000000000000001010000000000000000000000000000000010000000000000000000000000000000001000000000000000000000000000000000000000000000000000010000000000000000100000000000000000000000000000000000000000000000000000000000000000100001001100000010010000010000000111000001000000000000100000010010001100101010000000001100000000001000100101000100001000000000000
bi_48.txt
001111111000101001100000000000000000100001000000000000000000000000000000000000000000000000000000
101000000000000000001100100000000000000000000000000100000000000000000000000000000000000000000010000000000000000000000000000011100100001001000010000000000000001000010000000000000000000000000000000110000110010000100000000001000000000000000000000000000100000000000000000000000000000000000000000000000000000000000000000000000000000000000000000000000000000000000000000000000000000000000000000000000000001000000000000000000000000110000100000000000000000000000011000001000000000001000000000000000100100100000000000000000000000000011100110100000000011000000100000000000010000000110000001010000000000000000000000000000000000000000010000000000011000000001000000000000000000000000000000000000000000000000000000000000000010000000000000000000000000000000000000000000000000000000000000000000000000000000010010010101100000000000000000000000000010000010101000000000000000000000000000001000000000000000000001000000000010010000100000000000010000000010000101001000000100000001000000010000000000100000000100000000100001101000000000000000000000000000000000000000100001000010100000000000001010000000010000000000101011100010000000000011100000000000000000000000100010000000000100001000000000000000100000000000101000000000000000000000000000000100000000000000000000000000000001000000000000000000000000000000000000000000000000000000000000000000000000000000000000000000000000100000000000001000000000000010001111000000001000000000100010010000000100010000011000010000000100000000000111100000010000000000000000000000000000000000011001100011000001001100000000000000000001000000000000000001001010001001000100010100110110000000000000000000010110000000000001000000001001000000010010001100000000000000000010000000000000000000000000100000000000000000001000001010000001001000000100010000000000000000100000001010100001010000000000010000000000000000000000000000001000100000000001110000000110001110001000011100000000000100000000000111111000010001001000000000100000000000010001000000000000010000010001111000110000110000100100000000000001000011000000000000000000000001000100000000000000000000000010000000010100011000110100000000100001000000000000000010000000001000010000000000100000000000000000000000000000000100000010000000000000001101100100000000000000000000000000000000000000001100000000000000000000000000000000110000000000000000000000000000110001100000000000000001000000010000000001000000010000001000010000000010000011000010000000000000000001000100000000001001000100000000000000000010100000000000000000000000001000100000001011000000000000000000000000000000000101000010000100100001001000000000100000000000010100010000000100000000000000100000000100000000100110000000000000000001000000010010000000001000000000000000000000010010000000000000000000000010000001110000000000000001000000000010000010000000000000000000010000000100000010000000000000000000000010000010000000000000000000001000100000100000100100100000010000001000100000001101010110000000011000001000000010000000011110000000110000001000000000010001001100001000100000000100100010001010000000000100010000000000100100000000000001010110000000100010000011101100000011000000000000000000000000000000000000001000000111010000000100101011000000000000001001001001000100100000000110100111000000000001011000001000000111001001000001000100000000000000100000000000000000001100000100100010000001000000000000110000000011100100010000000000100000000000000000000000000000000000000000000000011000000100010000000000100000000000000000000000000000000100000000000000000000000000010000010000001000000100000000000001000000101000001001001000000000100000010000000101000000000000000010000000000000000000000000000000000000000000000000010000000001100000001100110000000000000001000000000000000000000000000000000000000000000000000000000000000000000000000000000000000000000000000000000000000000000000000000000000000000000000000000000000000000000000000000000000000000000000000000001000000000000000000000000000000000000000100001001100100000000000000000000111000001000000100000100000010110000000001010000000001000000000000100000001000000001100000000000
bi_49.txt
000111100000111111100000000000000000100001000000000000000000000000000000000000000000000000000000
101001000000000000001100100000000000000000000000000000000000000000000000000000000000000000000000000000000000000000000000000011100010000101000010000000000000100000000000000000000000000000000000000000000000010001101000000000010000000000000000000000000100000000000000000000000000000000000000000000000000000000000000000000000000000000000000000000000000000000000000000000000000000000000000000000000000001000000000000000000000000100000100000000000000000000000011000001000010010001000000001000000100000000000000000000000000000000001100100100000000010000000110010000000000000000000000000000000000001000100000000000000000000100100110000010000011000000001000000000000000000000000000000000000000000000000000000000000000000010000000000000000000000000000000000000000000000000000000000000000000000000000000001110001100000000000000000000000000010000010100000000100000000000000000000000000000000000000001001000000000010000001010010000000110001000000000100010000000000000000000000010000000000000000000000100000100001011100000000000000000000000000000000001000100000000000100000000000001010000001010000100001101011100011101000000010000000000000000000000001100000000000000100001000000000000000000000000000001000000000000000000000000000000100000000000000000000000000000000000000000000000000000000000000000000000000000000100000000000000000000000000000000000000000000000110000000100000000000000000000001111000000001000000000100010010000001100000000001011010000000100000000000011000011010000010000000000000000001000100000011000100000001000000000010000000000010001001010000000000001001000000001100100100100100110100000000000010110000101000000000000100000000000000000001010001100010000000000000000000000000011000000000000100000000110100000001101001010000001001000000000000000001000000000100000000000100001000000000000010000010011000000100000000000000000000000000000110000000100000000001000011100000000100101000000000101001000010001001000000000100000000000010011001100000000010000010001101000000010010000100000000000100011001001000010000000000000000101000110001000000000000000000010001010001001111001110000000011110000001000000010000010001000001000010000000000100000000000000010000000000010000000000000010000000000000100000100000000000000000000000000000000000000001000000000000000000000000000000000010000000000000000000000000000010001100000000000000001000001000000000100000000010000100001000001000010000001000010000000000101000001000000000000000001100010000000000000000000100001000000000000000000101000000000001111000000000000000000000100000000000000100010010000100000001010000001000001000000010100010000000100000000001000100000000100000000000011011000001000010100000000010010000000001100000000000000000000010010000000001000000000000000000001110000000000000000000000000010000000000000000000000000010000000000000000000000000000000000000000000000000000010000000000001000100000000010000110101000000000001001100100001101110110000000001000000000000001000000011110000000000000011000000000010011000110000110000000000001100000001010000000000110000000000000000000100000000000000010000010000011000100100000110001100000000000100000000000000000000000001000000010010000000000001001000000000000001001001000000000000000000000100101010000000000011000010000000101011100000000000100000000000000000000000000000000000100000100100010000001000000000000010100000011100000000000000000100001000000000000000000000000000000000000001000011000000100000000000000100000000000000000000000010000111100010001000000000000001000010001010010101001000100000000000000000000101100000001000000000000100000010000000100000000000000000010000000000000000000000000000000000000000000000010010000000000100000001100110000000001000000000000000001000000000000000000000000010000000000000000000010000000000010000000000000000000000000000000001000000000000000000000000000000000000000000000000000010000000000000000100000000000000000000000000000000000000000000000000000000000000000100011000100100010110100010000000110000001000000000000111011110110001100111000000000001000000000000000100100000100001100000000000
bi_50.txt
001110111000000111100000000000000000100001000000000000000000000000000000000000000000000000000000
101100000000000000001100100000000000000000000000000110000000000000000000000000000000000000000111101000000000000001101000000011111000000001000010000010000000100000000000000000000000000000000000010100000110111000101000000000011000000000000000000000000100000000000000000000000000000000000000000000000000000000000000000000000000001000000000000000000000000000000000000000000000000000000000000000000010000000000000000000000000000100000100000000000000000000000011000001001000000011000000000000000100100000000000000000000000000000001100100110000000011000000110000000000000001000010000000010001000000000000000000000000000100000100110000001100000000000000000000000000000000000000000000000000000000000001000100000000010010000000000000000000000000000000000000000000000000000000000000000000000000000000000000010101100000000000000000000000001010000010101000000100000000000000000000000000000001100000000001000000000011100000000010000000010010000010001101011100000000100000000000010100000000100000000100000000100001111000000010000000000000000000000000000000100000011100000000010000001010000000010011100001101011100010110000100011100000000000000000000001000010000000000110001000001100000000100000010000001000100010000000000000000000000100000000000000000000000000000001000000000000000000000000000000000000000000000000100000000000000000000000000000000000000000000000100000000100001000000001000010001101000000001001100010100010010000000100001001011000110000000100000000000111100000010000000000000100000000000000000001011101100011000000000001000000000000000101000000000001000001001000000111000101000110110110000000000000000000010010000000000001100000000001000000010010001000000000000000001010000000000010000000000000000000000000000000100000000010000001001000001100000000000000000000100100001000100001000000000000010000001000000000110000000000000000101000000000110000000100001000001000011100010000010100000000000111111001010001001000000000100000000000010011000000000000010000010101101000000100110000000100010000010001000000010100000000001000000001000100000000000000000000000011000000010100011000110100000000110000000000000000000010000000001000010000000000000000000000000001000000000011000100000010000000000000001100110100000000000000000000000000000000000001001000000000000000000000000000000000010000000000000000000000000000010001100001000000001101000000000000000111101010010000001000001000000010000100001010000000000001100001000100000000000001000000000000000000000000110010000000000000000000001000100000011111000000000000000000000100001000001010010010000100100000001000000000110000000010010100110010010100000100100000100000000000101100000010000011000000011000000000010010000000001000000000000000000000010110010010100001100000001100100001110000010000000000000000000110000010000000000000000000010010000000000000000000000000000000000000000000000000000000000000000000100000010011000100001000000000001000100000001101010100000000001000011000000000000000011110000000000000011000000000010001100100000110100000000101110100001010100000000101010000000000010000000000000000100011000000000010000110100000000001100000000000000000000000000000000000011000000110010000010000001101000000000000001001001000000000100000000110101111000101000000011011000000000011001101000001000000001010000001100100000000010000001100110101100010000001001000010000010000000011100000100000000000100000000000000000000000000000000000000001000000011000000101000000000000100000000000000000000001000000000100000000000000000000000000110000010010011000000100000000000000100000101000000001101100000000100000010000000100000000000000000010000000000000000000000000000000000000000000000000010000000011100001001100111000000001000001000000000110001100000000000000000000010000000000000000000000000000000000000000000000000000000000000000000000000000000000000000000000000000000010000000000000000000000000000000000000000000000000000000001000000000000000000000000000000000000000100001001100100000000000000000000111100001000000100000100001010010001000001010000000001000000000000100000101000000001100000000000
bi_51.txt
000110111000010111000000000000000000000000000000000000000000000000000000000000000000000000000000
111101010000000000000100100000000000000000000000000010000010000000000100000000000000000000000010000000000000001001101000000011111100000001000000001000000000100000000000000000100000000000000000000000000000010001001000000000010000000000000000000000000100000000000000000000000000000000000000000000000000000000000000000000000000000000000000000000000000000000000000000000000000000000000000000000000000000000000000000000000000000100000100000000000000000000000011000001001110110011000000001110000101100000000000000000000000000010001100100110000000010000000110010100000000000100000000000000011000001001000000000000000000000101100110000010100011000000000000000010000000000000000000000000001000000000000000000000000010000010000000001001000000000000000000000000000100000000000000000000000000000000000000001110101100000010000010000000000101010000010100000010100000000000000000001100110000000000100000001000000000011000000010010000000110000001000000100011000100000000000000000000000000000000000000000100000101001111101000010000000000000000000000000011000100000000100100000110100001010000001010000100001101011100011111111100000000000001011010001100011100000000000000110001000011000000000001000010000001000000000000000000000000000000100000000000000100000000000000000011100100000000000000000000000000000000000000000100000000000000000000000000000000000000000000000110000010100001000000001000000001101000000001110000010100010010000001100001001011011110000000100000000010111100011000000010000000000000000001000111000011111111100001000000001000000000000000001001010001000000001001000000001100101000101110100100000000010111010001000000000000111000000000000000010001010001000010000000000001000000000000011001000000010110000000111100111000000001010001001001000000000100000001000100000101110000000100001010100000000010110110010000000100000000001000000000000000000110010000100011000001010011110000000100101000010000101011000010011001010000110100010000000010011001100000000111100010111101000000110110000100000010000110011001000011010000000101000010101001110100000000000000100000010000010011001111001110100000000110000001000010010000010001000001000000000000000000001000000000010000000000011000100000000010000000000000100010100000000000000000000000000000000000000001000000000000000000000000010010000000000000000000000000000000000010001100001010000000001001000000000000101000010010000001000000000000010000101011011000010000101000001000000000000000001100010000000010000000000110011110010000000000000101000000000001111000000000000000000000100001000000000110010000011100010001110000001010001000000010100010000011100000001001000100000000000100000000010010001001000111000000000010010000000001110000000000000000001011110000000000001100000000000000001110000000000000000000000000110000010000000000000000000010000000000000000000000000000000000000000000000000000010000000000000000100000000011000100001000000000001001000000001100100100000000001000000000000001000000011110000000000000000000000000011111000000000110000000000001110001001010000000100110001000000000000000100000000000101010000000000011000100100001111001100000000000000001100000001000000000001000000110010010000000001101000010000000001001100000010000000000000000000111010001000000011111010000000011011100000000000000000000000000000000000000000000100000000100100010000101001000000000010001000010100001000000000000100001010011100000000000000000000001000000000000111000000111000000100001100001000000000000000000011010111100000001000000001000100100110011010010011001010110000000000000000000101000000001001100000000100000010001000100000000000000010010000000000011000001000000100001100000000000100000010000000000100000001100000000000001000000001000000001001000000000000000010001010000000000010000000000000010000010000000000010000000000000000000001000000000000000000000000000000000000000000000000000010000000000000000110000001000000000000000001000000001000000000110100000000000000000100011000111110010110100010000000110100001110000000000101000010010001100111000000000001000100000000000100100001100001100100010000
bi_52.txt
001010111000001111100000000000000000100001000000000000000000000000000000000000000000000000000001
101100000000000000001100100000000000000000000000000110000000000000000000000000000000000000000001001000000000000001001000110011111000000001000010000000000000100100000000000000000000000000000000000100000110110000101000000001011000000000000000000000000100000000000000000000000000000000000000000000000000000000000000000000000000001000000000000000000000000000000000000000000000000000000000000000000000001000000000000000000000000100000000000000000000000000000011000001001000000001000000000000000000100000000000000000000000100000001100100110000000011000000111000000000000001000010000000010000000000000000000000000000000000000100110000001000000000000000000000000000000000000000000000000000000000000000000100000000000010000000000000000000000000000000000000000000000000000000000000000000000000000000000000010100100000000000000000000000000010000010000000000100000000000000000000000001000001100000000001000000000011000000000000000000010010001010000101001100000000100000000000010000000000100000000000000000100001011000000010000000000000000000000000000000100000011100000000010000001000000000010011100000101011100010100000000011100000000000000000000001100010000000000010000000001000000000100000010000001000100010000000000000000000000100000000000000000000100000000001000000000000000000000000000000000000000000000000100000000000000000000000000000000000000000000000000000000100001000000001000010001101000000001000100000100010010000000100000001011000000000000100000000000111100000010000000000000100000000000000000001011001100011000000000001000000000000000101000000000001000001001000000111000101000100110110000000000000000000011010000000001000000100000001000000000000001100000000000000000010000000000010000000000000100000000000000100001100000110000001001000001100000000000000000000100000101000100001000000000000010100001000000011110000000000000000100100000000110000000100001000001000011100000000000100000000000111111000010000001000000000100000000000010011000000000000010000000101101000000100110000000110010000010101000001010100000000000000000001000110000000000000000000000011000000010100011000110001000000110000000000000000100010000000001000010010000000000000000000000000000000000011000100000010000000000000001100010100000000000000000000000000000000000001001000000000000000000000000000000000010000000000000000000000000000010001100001000000000001000000000000000111001010010000000010011000000010000100001010000000000000100000000100000000000001000000000000000000000000110110000000000000000000001000100000001011000000000000000000000100001000000010010010000100100000001000000000110000000010010100110010010100000100100000100000000100000100000010000000000000011000000000010010000000001000000000000000000000010010010000000001100000001100000000010000010000000000000000000110000001000000000000001000010010000000000000000000000000000000000000000000000000000000000000000000000000010000000000000000000000001000100100000001000100000000001000011000000000000000001110000000000000011000000000010001100000000110000010000101110100001000100000000100010000000000000000000000000000100011000000000010000110100000000001000000000000000000000000000000000000011000000110010000010000000001000000000000001001000100000000100000000110101111000100000000011011000000000011001101001000100000001000000000100000000000000000000100110101000010000001000000010000010000000001100000100000000000100000000010000000000000000000000000000010000000011000000101000000000000100000000000000000000001000000000100000000000000000000000000010000010010001000000100000000000000000000101000000011101110000000000000010000000100000000000000000010000000000000000000000000000000000000000000000000010000000011100000001100100000000000000001000000000100000100000000000000000000010000000000000000000000000000000000000000000000000000000000000000000000000000000000000000000000000000000000000000000000000000000000000000000000000000000000000000001000000000000000000000000000000000000000100001001100100000000000000000000111100001000000100000100001010010001000001010000000001000000000001100000101000000001100000000000
bi_53.txt
001101111000000111100001000000000000100001000000000000000000000000000000000000000000000000000000
101000000000100000001100000000000000000000000000000000000000000000000000000000000000000000000111000000000000000011001000000011111000010011000010000010000000100000010000000000000000000000000000000100000110110000101000000001011000000000000000000000000100000000000000000000000000000000000000000000000000000000000000000000000000000000000000000000000000000000000000000000000000000000000000000000000000000000000000000000000000000100000100000000000000000000000011000001001000000011000000000000000100000000000000000000000000000000001100000110000000011000010100000000000000000000010000000010001000000000000000000000000010000000100100000001100011000000000000000000000000000001000000000000000000000000001000000000000010010000000000000000000000000000000000000000000000000000000000000000000000000000000000000010100000001000000010000000000000000000010100000000100000000000000000000000000000001100000000001000000000010100000000010000000010000000010001101011100000000100000000000010100000001100010010100000001100001111000000010000000000000000000000000000000100001000000100000000000001000000000010011100001101011100010010000001011100000000000000000000001000000000000000100101000000000000000100000010000001000100000000000000000000000000100000000000000000000000000000001000000000000000000000000000000000000000000000000100000000000000000000000000000000000000000000000100000000100000000000000000010001101000000001001100110100010010000000100001000001000010000000100000000000111000000010000000000000100000000000000000000011001100011000000000000000000000000000000000100000000000001001000010111000100000110010110000000000000000000010110000000000000100000000000000000010010001100000000000000001010000000000010000000000000000000000000000100101000000010000001001000000100000000000100000000100100001000100101000000010000010000000000000000010010000100000000101000000000110000000000001000001000011100010000010100000000000110111001010001001000000000100000000000010001000000000000010000000001101000000000010000001100110000000001000000000100000000001000000000000110000000000000000000000010000000010110011000110100000000100000000000000000000100000000001000010000000000000000000000000001010000000000000100000010000000000000001110100100000000000000000000000000000000000000001000000000000000000001000000000000000000000000000000000000000000010000100000000100000101000000000000000111000000010001001000011000000000000000000010000000000001100000010100000000000001010000000000000000000000111010000000000000000000001000100000000111100000000000000000000100001000001000010011000100100001001000000000100000000000011101010010110100000100100000100000000000001100000010000000000000000000000000010010000000001000000000000000000000010010000000100000100000001100100001110000010000000000010000000110000010000000000001000000010010000000000000000000000000000000000000000000000000000000000000000000000000001000000100001000010000000000100100001111000100000000001000011000000000000000001111000000000000011000000000010001010100000110000000000101100100001010100000000101010000000000010000000000000000110010000000000010010110100000000101100000010000010000000000000010000000001000000110010000000000001101000000000000001000001000000000100000000100101111100101000000011000000000000011001101000001000100001010000001100000000000110000001100110100100010000001001000010000010000000001100000100000000000100000000000010000000000000000000000000001001000011000000100000000000000100000000000000000000000000000000100000000000000000000000000010000010010011000000100000000000000100000101000000001101100000000100000010000000100000000000000000010000001000000000000000000000000000000000000000000010000000011100011001100111000000000000001000000000010000000000000000000000000010000000000000000000000000000000000000000000000000000000000000000000000000000000000000000000000000000000010000000000000000000000000000000000000000000000000000000000000000000000000000000000010000000000000100001001100100000000000000000001111000101000000100000110001110010001000001010000000001000000000000100000101000000001000000000000
bi_54.txt
000110111000001111100000000000000000100001000000000000000000000000000000000000000000000000000000
101101000000000000001110100000000000000000000000000110000000000000000000000000000000000000000011101000000000001001101000000011111000000001000000000000000000100000000000000000000000000000000000000100000110110001101000000000011000000000000000000000000100000000000000000000000000000000000000000000000000000000000000000000000000001000000000000000000000000000000000000000000000000000000000000000000000001000000000000000000000000100000000000000000000000001000011000001001110010001000000001100000100100000000000000000000000000000001100100110000000010000000110110000000000001000010000100010000000001000000100000000000000100100100110000011000011000000000000000000000000000000000000000000000000000000000000100000000000010010000000101000000000000000000000000000000000000000000000001000000000000000000000001110101100000000000000000000000001010000010100000010100000000000000000000100000000011110100000001000000000011000000010010000000110000001010000101001000100000100000000100010000000000000000000100100000100001011101000010000000000000000000000000001000100000011100100000110000001010000001010011100001101011100011101011100001100000000010000000000001100010000000000110001000001000000000100000010000001000100010000000000000000000000100000100000000000000000000000001000000000000000000000000000000000000000000000000100000000000000000000000000000000000000000000000110000000100000000000001000010001101000000001110100000100010010000001100000001001011111000000100000000010111100011010000010000000101000000001010101001011101100011001000000001000000000000000101001010000001000011001000000111100101100100110110100000000110111010001011000000000101000000000001000000001010001100010010100000000010000000000011000000000010100000000110100100001100000010000001001000001100000000001000000000100000101000100001000000000000010000001010000000110000000000000001101000000000110000000100000000001000011100000000100101000000000111111000010001001000000001100010000000010011001100000000010000010101101000000110110000100100011000110011001000011110000000100010000101000110100000000000000000000011000010011101111001110100000000110000001000000010001010101000001000000000000000000000000000000011000000000011000100000010010000000000001100010100000000000000000000000000000000000001001000000000000000000000000000000000010000000000000000000000000000010001100001000000000001000000000000000111001010010000000000011000000010000100001010000000000101100001000100000000000001100010000000010000000000110011100000000000000000111000100000001111000000000000000000000100001000000000110010100000100000001010000001110001000010010000110010010100000101101000100000000000101100000010110010000000011000000000010010100000001100000000000000000000010010010000000001100000011100000001010000010000000000000000000110000010000000000000000001010010000000000000000000000000000000000000000000000000010000000000001000100000010011000100001000010000001000100000001101110100000000001000011000000001000000011110000000000000011000010000010011100010000110100000000111110100001010100000000110010000000000010000100000000000100001001000000011000110100001110001000000000000000000000000000000000000011000000110010000010000001001000010000000001001001000010000100000000100101111010100000000011011011000000011111101000000000100001100000001100000000000000000000100110101100010000001000000010000010001000011100000100000000000100001000011100000000000000000000000100000000000011000000101000000100001100101000000000000000001010010111100000001000000000000000000010001010010001001000100000000000000000000101000000001101100000000100000010000000100000000000000000010000000000000000000000000000000000000000000000010010000000011100000001100100000000000000001000000000100000100000000000000000001010000000000000000000000000000000010000000000000000000001000000000001000000000000000000000000000000000000000000000000000010000000000000000110000010000000000000000001000000000000000000110000000000000000000100011001100100010110100010000000111100001000000100000101000010010001100101010000000001100000000000100100101000100001100000010000
bi_55.txt
001011111000000111100001000000000000100001000000000000000000000000000000000000000000000000000000
101000000000000000000100100000000000000000000000000000000000000000000000000000000000000000000111000000000000000001001000110011111000000001000010000010000000100100000000000000000000000000000000000100000110110000101000000001011000000000000000000000000100000000000000000000000000000000000000000000000000000000000000000000000000000000000000000000000000000000000000000000000000000000000000000000000000000000000000000000000000000100000100000000000000000000000011000001001000000011000000000000000100100000000000000000000000000000001100000100000000011000000110000000000000000000010000000010001000000000000000000000000000000000100100000001100000000000000000000000000000000000000000000000000000000000001000000000000010010000000000000000000000000000000000000000000000000000000000000000000000000000000000000010100000000000000010000000000000000000011100000000100000000000000000000000001000001100000000001000000000010100000000010000000010000001010001101011100000000100000000000001100000000100000000100000000100001111000000010000000000000000000000000000000000001000000100000000000001000000000010011100000100011100010010000000011100000000000000000000001110000000000000100001000000000000000100000010000001000100000000000000000000000000100000000000000000000100000000001000000000000000000000000000000000000000000000000100000000000000000000000000000000000000000000000101000000100000000000000000010001101000000001001100010100010010000000100001000001000010000000100000000000011100000010000000000000100000000000000000000011001100011000000000000000000000000000000000000000000000000001000000111000100000110010110000000000000000000010010000000001000000100000000000000010110001110000000000000001010000000000010000000000000100000000000000100101000000110000001001000000100000000000000000000100100001000100001000000000000010000000000000011010000000000000000101000000000110000000000001000001000011100010000010100000000000110111001010000001000000000100000000000010001000000000000010000000001101000000000110000000110010000000001000001000100000000001000000000000110000000000000000000000010000000010100011000110001000000100000000000000000100000000000001000010010000000000000000000000001000000000010000100000010000000000000001100100100000000000000000000000000000000000000001000000000000000000000000000000000000000000000000000000000000000010000100000000000000101000000000000000011100000010000001000011000000000000100000010000000000001100000000100000000000001000000000000000000000000110110000000000000000010001000100000000111000000000000000000000100001000000000010010000100100000001000000000100000000000010100010010010100000101100000100000000000001100000010000000000000000010000000010010000000001000000000000000000000010010000000100000100000000100100001010000010000000000000000000110000011000000100000001000010010000000000000000000000000000000000000000000000000000000000000000000000000000000000100000000000000000000100100001101000100000000001000011000000000000000000110000000000000010000000000010001100100000110000010000101100100001010100000000101010000000000010000000000000000110010000000000010010110100000000001100000000000000000000000000000000000001000000110010000000000001101000000000000001001001000000000100000000110101111100101000000011000000000000011001101001001000000001110000001100000000000010000001100110100100010000001001000010000010000000000100000100000000000100000000000010000000000000000000000000011001000011000000100000000000000100000000000000000000000000000000100000000000000000000000000010000010010011000000100000000000000100000101000000011101110000000100000010000000100000000000000100010000000000000000000000000000000000000000000000000010000000011100001001100111000000000000001000000000010000000000000001000000000010000000000000000000000000000000000000000000100000000000000000000000000000000000000000000000000000000000010000000000000000000000000000000000000000000000000000000000000000000000000000000000000000000000000100001001100100000000000000000000111000001000000100000100001010010001000001000000000001000000000000100000101000000001000000000000
bi_56.txt
001100111000001111100000000000000000100001000000000000000000000000000000000000000000000000000000
101100000000100000001100100000000000000000000000000010000000000000000000000000000000000000000011101000000000000011101000000011111000010001000000000000000000100000000000000000000000000000000000000100000110110000101000000001011000000000000000000000000100000000000000000000000000000000000000000000000000000000000000000000000000001000000000000000000000000000000000000000000000000000000000000000000000001000000000000000000000000100000000000000000000000000000011000001001000000001000000000000000100000000000000000000000000000000001100100110000000011000010100000000000000001000010000000010000000000000000000000000000010100000100110000000000011000000000000000000000000000001000000000000000000000000000000100000000000010000000000000000000000000000000000000000000000000000000000000000000000000000000000000010101100001000000000000000000001010000010100000000100000000000000000000000000000001100000000001000000000011000000000010000000010010000010000101001100000000100000000000010000000001000010000100000000100001111000000010000000000000000000000000000000100000011100000000010000001010000000010011100000101011100010100000000001100000000000000000000001000011000000000110001000001000000000100000010000001000100010000000000000000000000100000000000000000000000000000001000000000000000000000000000000000000000000000000100000000000000000000000000000000000000000000000100000000100000000000001000010001101000000001000100000100010010000000100000001001000011000000100000000000111100000010000000000000100000000000000000001011001100011000000000001000000000000000101000100000001000001001000000111000101000100110110000000000000000000011011000000000000100000000001000000010010001100000000000000000010000000000010000000000000000001000000000100001100001010000001001000001100000000000100000000100000101000100101000000010000010000001000000000110010000000000000101000000000110000000100001000001000011100000000000100000000000111111000010001001000000000100000000000010011000000000000010000010101101000000100110000101100110000010101000000010100000000000000000001000100000000000000000000000011000000010110011000110100000000110000000000000000000010000000001000000000000000000000000000000001010000000001000100000010000000000000001110010110000000000000000000000000000000100011001000000000000000000001000000000000010100000000000000000000000000010001100001000100000001000000000000000111001010010001001010001000000010000100001010000000000001100001000100000000000001010000000000000000000100111010000000000000000000001000100000001111000000000000000000000100001000000010010011000100100000001000000000110000000010011101110010110100000100100000100000000000100100000010000010000000011000000000010010000000001000000000000000000000010010010000000001100000001100000001110000110000000000110000000110000010000000000000000000010010000000000000000000000000000000000000000000000000000000000000001000100000011011000100001000010000001000100100001111010110000000001000011000000000000000011110000000000000011000000000010001110100000110100000000101110100001010100000000100010010000000010000000000000000100011000010000010000110100000000101100000010000010000000000000000000000011000000110010000010000001001000000000000001001001000000000100000000110101111000100000000011011000000000011001101000000000100001000000001100000000000000000000100110101100010000001000000010000010000000011100000100000000000100000000010010000000000000000000000000000000000011000000101000000000000100000000000000000000001000000000100000000000000000000000000010000010000001000000100000000000000000000101000001001101100000000100000010000000100000000000000000010000001000000000000000000000000000000000000000000010000000011100000001100100000000000000001000000000100000100000000000000000000000000000000000000000000000000000000000000000000000000000000000000000000000000000000000000000000000000000000000000000000000000000000000000000000000000000000000000001000000000000000000000000010000000000000100001001100100000000000000000001111100101000000100000100001010110001000001010000000001000000000001100000101000000001100000000000
bi_57.txt
000110111000100111100001000000000000100001000000000000000000000000000000000000000000000000000000
101101000000000000001100100000000000000000000000000100000100000000000000000000000000000000000010000000000000000000100000000011110000000001000000000010000000100000010000000000100000000000000000010100000110110001101000000000010000000000000000000000000100000000000000000000000000000000000000000000000000000000000000000000000000001000000000000000000000000000000000000000000000000000000000000000000010001000000000000000000000000100000100000000000000000000000011000001000010010011000000001000001101100000000000000000000000000000001100000110000000011000000100110000000000000000010000000010001000001000000100000000000000000100100100000010100011000000000000000000000000000000000000000000000000000000000000000000000000010010000000001000000000000000000000000000000000000000000000000000000000000000000000001110000000000000000010000000000001000000010100000010100000000000000000000100000000010110100000001000000000010000000010010000000110000000010001101011000100000000000000100010100000000000000000100000000100001011100000010000000000000000000000000000000100000001100100000010000001000000001010011100001101011100011111000100011100000000010010000000001000000000000000110001000001100000000100000000000001000000000000000000000000000000100000000000000000000000000000001000000100000000000000000000000000000000000000000100000000000000000000000010000000000000000000000110001000100000000000000000000001101000000001110000010100010010000001100001001001011110000000100000000010111100011000000010000000100000000001010011000011100000011001000000001000000000000000000001000000001000011001000000101100101100110110110100000000110100000010010000000000101000000000000000000011010001000000010000000001010000000000011000000000010100000000100100100101100000010000001001000000100000000001000000000101100001000100001000000000000010010000010000000010000000100000000001000000000110000000000001000001000011100010000110101000000000110111001010001001000000001100010000000010001001100000000010000000101101000000110110000100100000000110011000000011110000000101000000101000110000000000000000000000011000010011101011000110100000000100000001000000010001000101000001000010000000000000001000000000001001000000011001100000000010000000000001100110100000000000000000000000000000000000000001000000000000000000000000000000000000000000000000000000000000000010000100000000000000101000000000000000101100010010000001000000000000010000001001010000000000101000000000100000000000001100000000000010000000000110011100000000000000000011000100000010111000000000000000000000100000000000000100010100100100000001010000001100001000000010100010010010100000001101000100000000000101100000010110011001000111000000000010010100000001100000000000000000000011110010000100000100000011100100001110000010000000000000000000110000000000000000000000001010010000000000000000000000000000000000000000000000000010000000000000000000000000000000100001000010000000001000000001101100100000000001000011000000001000000001110000000000000011000000000010011000000000110000000000111100100001010000000000111010000000000000000100000000000000011001000000011000110100001110001000000000000000000000000000010000000011000000110010000010000001101000000000000001001001000010000100000000100100111100100000000011011010000000011111101000001000100000010000000100000000000000000001100000100100010000001001000010000010000000000100000000000000000100001000000100000000010000000000000100001001000111000000101000000000000100101000000000000000000010000110100000001000000000000000000010000010010011001000100000000000000000000101000000001001000000000100000010000000100000000000000000010000000000000000000000000000000000000000000000010010000000011100001001100111000000000000000000000000110001100000000000000000001010000000000000000000000000000000010000000000000000000001000000000001000000000000000000000000000000000000000000000000000010000000000000000100000001000000000000000000000000000000000000100000000000000000000100011001100100010010100010000000111100001000000100000100000110010001100101010000000001100000000001000100101001100001000000010000
bi_58.txt
000100111000110111100001000000000000100000000000000000000000000000000000000000000000000000000000
111101010000100000001100100000000000000000000000000000100000000000000000000000000000000000000010000000000000000000100000000010110000010001000000000000000000100000000000000000100000000000000000001000000000010001101000000000010000000000000000000000000100000000000000000000000000000000000000000000000000000000000000000000000000000000000000000000000000000000000000000000000000000000000000000000000000000000000000000000000000000100000100000000000000000000000011000001000010010011000000001000000101100000000000000000000000000000001100000110000000011000010100000100000000000100000000000000001000001000000000000000000010000100000101000010100011000000001000000010000000000001000000000000001000000000000000000000000000000010000000001001000000000000000000000000000000000000000000000000000000000000000000001110000000000010000010000000000001000000010100000010100000100000000000000100010000000000100000001000000000000000000010010000000110000000000000100011000100000000000001000010000000000000100000000000000100001111100000010000000000000000000000000000000100000000100100000010000001000000001010000100001101011100011101000100010000000001010010000000001000000000000000110001000011100000000000000000000001000000000000000000000000000000100000000000000000000000000000000000000100000000000000000000000000000000000000000100000000000000000000000000000000000000000000100110001000100000000000000000000001101000000001110000010100010010000001100001001001011110000000100000000010111001011000000010000000000000000001000001000011101000000001000000001100000000000000000001100001000000001001000000001100101100101111110100000001010100000011110000000000101100000000000000000001010001100000000000000001000000000000011000010000010110000000100100110001100000010110001001000000000000000001100000000101100000000100101000100000000010010000010000000000110000101000000000000000000110010000000011000001000011000000000000101000000000100011000010011001010000001100110000000010011001100000000010000000101101000000110110000100000000000110011001000011010000000001000000101000110000000000000000000000010000010011011011000110100010000100000001000000010000000001000001000000000000000000001000000000000010000000011000000000000010000000000000110010110000000000000000000000000000000000000001000000000000000000001000000000000000000000000001000000000000000010000100001000100000001000000000000010101000010010001001000000000010000000001011010000000000101000000000000000000000001110000000100010000000001111011110000000000000000101000000000000111000000000000000000000100000000000010100010000000100000001110000001100001000000011101010000011100000001001000100000000000100000010011010001001000111000000000010010000000001110000000000000000001011110000000000000100000000000000001110000110000000000000000000110000000000000000000000000010000000000000000000000000000000000000000000000000000010000000000001000000000000000000100101000000000000001100000000110100100000000001000000000000001000000001110000000000000011000000000011111010100000110000000000001100000001010000000100110000010000000000000100000000000000011000010000011010110100001111001100000000000000000000000001000000000001000000110010000100000001101000000000000001001000000010000000000000000100111100000000000011111010000100011011100000000000100000010000000000000000000000000000100000100100001000101001000000000010000000001100000000000000000100001000010110000000000000000000000000000001000111000000101000000100000100101000000000000000000011000110100000001100000001000100000010001010010011001000100000000000000100001101100000001001000000000100000010001000100000000000000000000000000000000000000000000000000000000000000000010010000000000100010001100111000000000000000001000000000001100000000000000010001000000000000010000000000000000000010000000000000000000000000000000001000000000000001000000000000000000000000000000000000010000000000000000100000001000000000000000000000000000000000000100000010000000000000000011000100100010010100010000001110100101000000000000101000110010001100101000000000001000000000000000100100001100001000000010000
bi_59.txt
001111111000000011100000000000000000000001000000000000000000000000000000000000000000000000000000
101000000000000000001100100000000000000000000000000000000000000000000000000000000000000000000101000000000000000001001000000011111000001001000010000010100000100000010000000000000000000000000000000110000110111000101000000001011000000000000000000000000100000000000000000000000000000000000000000000000000000000000000000000000000000000000000000000000000000000000000000000000000000000000000000000000100000000000000000000000000000100000100000000000000000000000011000001001000000011000000000000000100100000000000000000000000000000011100100100000000011000000110000000100000000000110000000010011100000001000000000000000000000000100010000001100011000000001000000000000000000000000000000000000000000000001000000000000010010000000000000000000000000000000000000000000000000000000000000000000001000000000010010010101100000000000000000000000000010000010101000000100000000000000000001000000100001100000000001000010000010110000100000000100010000000010001101010100000100100000000000010100000000100000000100000000100001101000000010000000010000000000000000000000110001000010000000000000001010000000010011100010101011100010110000000011100000000000000000000001100010000000000100001000000000000001100000011000001000100001000000100000000000000100000000000000000000000000000001000000000000000000000000000000000000000000000000000000000000000000000000000000000000000000000000100000000000000000000000000010001101000000001001100010100010010000000100001000011000010000000100010000000011000000010001000000000100000000000000001000011001100011000001001000000001010000000101000000000000000001001010000101010100000110110110000000000000000100010010000000000000000000000001000000010010001100000000000000001010000000000010000000000000000000100000000100100000001010000001001000000100010000000000000000100100101000100001010000000000010000001000000000110000000000001000101000000011110000000110001110001000011100010000011100000000000111111001000001000000000010100000000000110001000000000000010000111001101000011000110000000100010000000001000010000100100000000000000000001110000000000000000000000010000000010100011000110000000000110000000000000000000110000000001000010100000000000000000000000001000000000000000100000010000000000000001100000100000000000000000000000000000000000000001100000000000000000000000010000000000000000000000000000000010110110001100000000000001101000000010000000111101010010000001000011000000010000100000010000000000001100001000100000000001001000000010000000000000010110010000000000000000000001000110001001111000000000000010000000100001000000011010010000100100001001000000000100000000010010100010010100110000100100000110000000000001100000110000000000000010001000011110010000000001000000000000000000000010010000000110000100000000111100001110000010000000000000000000010000010000000000000000000010010000000000000000000000000000000000000000000000000000000000000001000100000000010000100000000000000001000100100001101010110000000001000011000001000000000011110000000000000011000000000010001000100001110100000001101110100001010100100000101011000000000010000000000000000110010000000000010011110100000000001100000000000000000000000000000000000001000000110010000000000001101000000000000001001001000010000100010000111101111100101000001011000001000000001001101000001000110001010100001100101101000010000001100110101100010000001001000110000010000000010100101110111110000100000010100000000000000000000000000000001000000011000000100000000000000100000000000000000000000000000000100000000000000000000000000110000010010011000000100000000000001100000101000001001101100000000100000010000000100000000000000000010000000000001000000000000000000000000000000000000010000000011000001001100111000000001000001000000000000000100000000000000000000010000000000000000000000000000000000000000000100000000000000000000000000000000000000000000000000000000000010000000000000000000000000000000000001000000000000000000001000000000000000000000000000000000000000100001001111110000000000000000000111000001010000100000100000010010101000001010000000001000000000000100000101000100001100000000000
bi_60.txt
001001111000100111100001000000000000100001000000000000000000000000000000000000000000000000000000
101000000000100000001100000000000000000000000000000000000000000000000000000000000000000000000010000000000000000000000000110011110000010011000010000000000000100000010000000000000000000000000000000100000110110000101000000001010000000000000000000000000100000000000000000000000000000000000000000000000000000000000000000000000000000000000000000000000000000000000000000000000000000000000000000000000000000000000000000000000000000100000100000000000000000000000011000001000000000011000000000000000100100000000000000000000000000000001100000100000000011000010100000000000000000000010000000010001000000000000000000000001010000000000100000000100011000000001000000000000000000001000000000000000000000000001000000000000000010000000000000000000000000000000000000000000000000000000000000000000000000000000000000010100010000000000010000000000000000000011100000000100000000000000000000000001000000100000000001000000000010000000000010000000010000000010001101011000000000000000000000010100010000100010010100000000100001111000000010000000000000000000000000000000100000000000100000000000001000000000010011100000101011100010110000000011100000000000000000000001010000000000000100101000000000000000100000000000001000100000000000000000000000000100000000000000000000100000000001000000000000000000000000000000000000000000000000100000000000000000000000000000000000000000000000101000000100001000000000000010001101000000001000000110100010010000000100001000001000010000000100000000000111100000010000000000000100000000000000000000011001000011000000000000000000000000000000000100000000000001001000000101000100010110010110000000000000000000010110000000001000100000000000000000010110001110000000000000001010000000000010000000000000100000000000000100101100000111000001001000000100000000000100000000100000001000100101000000010000010000000000000011000010000100000000001000000000110000000000001000001000011100000000010100000000000110111001010000001000000000100000000000010001000000000000010001000001101000000000110000101100000000000001000001000000000000001000000000000110000000000000000000000010000000010110011000110101010000100000000000000000100000000000001000010010000000000000000000000001010000000000000100000000000000000000001110100100000000000000000000000000000000000000001000000000000000000001000000000000000000000000000000000000000000010000100000000100000101000000000000000101000000010001001000001000000000000000000010000000000001000000010100000000000001010000000000000000000000111110000000000000000000001000100000000011100000000000000000000100000000000010000011000000100000001000001000100000000000010101010010000100000000100000100000000000000100000010000000000000000010000000010010000010001000000000000000000000010010000000100100100000000000100001110000000000000000000000000110000011000000100001001000010010000000000000000000000000000000000000000000000000000000000000000000000000000000010100101000010000000000100001000110000100000000001000011000000000000000001111000000000000011000000000010001010100000110000010000101100100001010000100000101010000000000010000000000000000000010000000000010010010100000000101100000010000000000000000000010000000001000000110010000000000001101000000000000001001001000000000100000000110100111100100000000011000000000000011001101000001000100000010000000100000000000000000001100000100100010000001001000000000010000000000100000100000000000100010001000010000000000000000000000000011001000011000000100000000000000100000000000000000000000000000000100000000000000000000000000010000010010011000000100000000000000100000101000000011001000000000100000010000000100000000000000000010000001000000000000000000000000000000000000000000010000000011000011001100111000000000000000000000000000000000000000000000001000010000000000000000000000000000000000000000000000000000000000000000000000000000000000000000000000000000000000000000000000000000000000000000000000000000000000000000000000000000000000000000000010000000000000100001001100100000000000000000001111000101000000000000110001110010001000001010000000001000000000001100000101000000001000000000000
bi_61.txt
000111111000000111100001000000000000100001000000000000000000000000000000000000000000000000000000
101001000000000000000100100000000000000000000000000000000100000000000000000000000000000000000101000000000000001001001000000011111000000001000010000010000000100000010000000000100000000000000000000100000110110001101000000001011000000000000000000000000100000000000000000000000000000000000000000000000000000000000000000000000000000000000000000000000000000000000000000000000000000000000000000000000000000000000000000000000000000100000100000000000000000001000011000001001010010011000000001100000101100000000000000000000000000000001100000110000000010000000110110000000000000000010000100010001000001000000100000000000000000100100100000011100011000000000000000000000000000000000000000000000000000000001000100000000010010010000000100000000000000000000000000000000000000000000000001000000000000000000000001110100000000000000010000000000000000000010100000010100000000000000000000100000000001110000000001000000000010100000010010000100110000001010001101010100100000100000000100000100000000100000000100000000100001111100000000000000000000000000000000000000100001000000100000000000001000000001010011100001101011100011111011000011100000000010010000000001100000000000000100001000000010000000100000010000001000100010000000000000000000000100000100000000000000000000000001000000100000000000000000000000000000000000000000100000000000000000000000010000000000000000000000110000000100000000000000000010001101000000001000100010100010010000001100001000001011110000000100000000010011100011000000010000000100000000001000010000011001100011000000000000000000000000000000001000000000000011001000000111100100100100110110100000000110101000010000000000000101000000000000000000001010001000010010100000001010000000000011000000000010100000000100100100101000000010000001001000000100000000001000000000101100001000100001000000000000010010010010000000010000000100000000101000000000110000000000001000001000011100010000110101000000000110111001010001001000000001100000000000010011001100000000010000000001101000000010010000100100010000100011001000001110000000001010000100000110000000000000000000000011000000011101011000110000000000100000001000000010000100101000001000010000000000000001000000000011001000000010001100000010010000000000001100000101000000000000000000000000000000000000001000000000000000000000000000000000000000000000000000000000000000010000100000000000000101000000000000000101001010010000001000011000000010000101000010000000000101100000000100000000000001100000000000000000000000110011000000000000000010011000100000010111000000000000000000000100001000000010110010000100100000001010000001100001000000010100010010010100000101101000100000000000001110000010100000000000100000000000010010100000001100000000000000000000010010000000100000100000001100100001010000010000000000000000000110000010000000000000000001010010000000000000000000000000000000000000000000000000010000000000000000000000000000000100001000000000000001100100001101100100000000001000011000000001000000001110000000000000010000010000010011100100000110000000000111100100001010100000000111010000000000010000100000000000110010001000000011000110100001110001100000100000000000000000000010000000001000000110010000000000001101000010000000001001001000000000100000000100101111100101000000011000010000000011111101000001000100001110000001100000000000010000101110110100100010000001001000010000010000000000100000100000000000100001000000100000000010001000000000100001001000011000000100000000000001100001000000000000000000010010111100000001000000000000000000010001010010011001000100000000000000000000101000000001101100000000100000010000000100000000000000000010000000000000000000000000000000000000000000000010010000000011100001001100111000000000000001000000000010000000000000000000000001010000000000000000000000000000000010000000000000000000000000000000001000000000000000000000000000000000000010000000000000010000000000000000110000000000000000000000000000000000000000000000000000000000000000100011001100100010010100010000000111000001000000100000111000110010001100111000000000001100000000000000100101001100001000000000000
bi_62.txt
001010111000100111100001000000000000100001000000000000000000000000000000000000000000000000000000
101100000000000000001100100000000000000000000000000100000000000000000000000000000000000000000010000000000000000000100000110011110000000001000010000010000000100100000000000000000000000000000000010100000110110000101000000000010000000000000000000000000100000000000000000000000000000000000000000000000000000000000000000000000000001000000000000000000000000000000000000000000000000000000000000000000010000000000000000000000000000100000100000000000000000000000011000001000000000011000000000000001100100000000000000000000000000000001100000100000000011000000101000000000000000000010000000010101000000000000000000000000000100000100100000000100001000000000000000000000000000000000000000000000000000000001000000000000000010000000000000000000000000000000000000000000000000000000000000000000000000000000000000010100000000000000000000000000001000000011100000000100000000000000000000000001000010100000000001000000000010000000000010000000010000001010001101011000000000000000000000010100000000100000000100000000100001011000000010000000000000000000000000000000100000011100100000010000001000000000010011100001101011100010110000100011100000000000000000000001010000000000000110001000001000000000100000000000001000100000000000000000000000000100000000000000000000100000000001000000000000000000000000000000000000000000000000100000000000000000000000000000000000000000000000100000000100001000000000000000001101000000001000000010100010010000000100001001111000010000000100000000000111100000000000000000000100000000000000000000011100000011000000000001000000000000000000001000000001000000001000000101000101000110110110000000000000000000010010000000001000000000000000000000010110001100000000000000001010000000000010000000000000100000000000000000101100000111000001001000000100000000000000000000100000001000100001000000000000010000000000000011010000000000000000001100000000110000000000001000001000011100000000010100000000000110111001010000001000000000100000000000010001000000000000010000000101101000000100110000100100000000010001000001010000000000101000000001000110000000000000000000000011000000010100011000110101000000100000000000000000100000000000001000010010000000000000000000000001000000000011000100000000000000000000001100110100000000000000000000000000000000000000001000000000000000000000000000000000000000000000000000000000000000010000100001000000000100000000000000000101100010010000001000000000000000000000001010000000000001000000000100000000000001000000000000000000000000110110000000000000000000001000100000000011000000000000000000000100000000000010000010000000100000001000000000100000000000010100010010000100000101100000100000000100100100000010001011000000011010000000010010000010001000000000000000000000010110010010100000100000001100100001110000010000000000000000000110000011000000100000001000010010000000000000000000000000000000000000000000000000000000000000000000000000000000000100101000000000000000100000001101000100000000001000011000000000000000000110000000000000011000000000010001100000000110000010000101100100001010000000000101010000000000010000000000000000000011000000000010010110100000000001011000000000000000000000000000000000011000000110010000010000001101000000000000001001001000000000100000000110000111100100000000011011000000000001001111001001000000000110000000100000000000000000001100000100100010000001001000010000010000000000100000000000000000100000000000010000000000000000000000000011001000011000000101000000000000100000000000000000000000000000000100000000000000000000000000010000010010011000000100000000000000000000101000000011001000000000100000011000000100000000000000100010000000000000000000000000000000000000000000000000010000000011100001001100111000000000000000000000000110000100000000000000000000010000000000000000000000000000000000000000000000000000000000000000000000000000000000000000000000000000000000000000000000000000000000000000000000001000000000000000000000000000000000000000000000000000000000100001001100100000000000000000000111100001000000000000100000010010001000001010000000001000000000001100000101000000001000000000000
bi_63.txt
000101111000001111100001000000000000100001000000000000000000000000000000000000000000000000000000
101001000000100000001100100000000000000000000000000000100000000000000000000000000000000000000011000000000000001011001000000011111000010001000000000000000000100000000000000000000000000000000000001100000110110001101000000001011000000000000000000000000100000000000000000000000000000000000000000000000000000000000000000000000000000000000000000000000000000000000000000000000000000000000000000000000000001000000000000000000000000100000100000000000000000001000011000001000010010001000000001100000100000000000000000000000000000000001100000110000000011000010110110000000000000000010000100010000000001000000100000000000010000100100100000011000011000000000000000000000000000001000000000000000000000000000000100000000010010010000000100000000000000000000000000000000000000000000000001000000000000001000000001110100000001000000010000000000000000000010000000010100000100000000000000000000000001111000000001000000000010000000010010000000110000000010000101001100100000100000000100010000000001100010000100000001100101111100000010000000000000000000000000000000100001000000100000000000001000000001010011100000101011100011101011000001100000000000010000000001100000000000000100101000000000000000100000110000001000100010000000000000000000000100000100000000000000000000000001000000000000000000000000000000000000000000000000100000000000000000000000000000000000000000000100110000000100000000000000000010001101000000001000100000100010010000001100000000001011010000000101000000010111000011010000010000000100000000001000000000011001100011000000000000000000000000000000000100000000000011001000000111100100100100011110100000001110101000011000000000000101100000000000000000000010001100010010100000000010000000000011000000000010100000000100100100001100000010000001001000000100000000001100000000100000001000100101000000000000010000010010000000010010000100000000101000000000110000000000001000001000011100000000100101000000000110111000010001001000000000100000000000010011001100000000010000000001101000000000010000101100111000100011001000001110000000000010000100000110000000000000000000000011000000011111011000110000000000100000001000000010000000101000001000000000000000000000000000000011010000000000000100000010010000000000001110000100000000000000000000000000000000000000001000000000000000000001000000000000000000000000001000000000000000010000100000000100000001000000000000010111001010010001001000011000000010000101000010000000000101100000000100000000000001110000000000010000000100101011000000000000000000111000100000000111000000000000000000000100001000000010100011000100100000001010000001100001000000011101110010010100000100101000100000000000001100010010100000000000000000000000010010100000001100000000000000000000010010000000000000100000001100000001010000010000000000010000000110000010000000000001000001010010000000000000000000000000000000000000000000000000010000000000001000000000001000000100001000010000000000100100000111100100000000001000001000000001000000001110000000000000011000010000010011110100000110000000000111100100001010100000000110010000000000010000100000000000100010001000000011000110100000110101100000010000010000000000000000000000001000000110010000000000001001000010000000001001001000000000100000000100101111000100000000011000000000100111111100000000000100001000000001100000000000000000001100110100100010000001000000010000010000000001100000100000000000100001000000000000000010000000000000100000001000011000000100000000000001100001000000000000000000010010111100000001000000000000000000010001010010001001000100000000000000000001101000000001101100000000100000010000000100000000000000000010000001000000000000000000000000000000000000000010010000000011100000001100110000000000000001000000000000000000000000000000000000010000000000000000000000000000000010000000000000000000000000000000001000000000000001000000000000000000000000000000000000010000000000000000110000000000000000000000000000000000000000000010000010000000000000100011001100100010010100010000001111000101000000100000111001010010001100111010000000001100000000000000100101000100001000000000000
bi_64.txt
000111111000001101100001000000000000100001000000000000000000000000000000000000000000000000000000
101001000000000000000100100000000000000000000000000000000000000000000000000000000000000000000011000000000000011001001000000011111000000001000010000000000000111000000000000000000000000000000000000100000110110001101000000001011000000000000000000000000100000000000000000000000000000000000000000000000000000000000000000000000000000000000000000000000000000000000000000000000000000000000000000000000000001000000000000000000000000100000100000000000000000001000011000001000010010001000000001100000100100000000000000000000000000000001100000110000000010000000110110000000000000000010000100010000000001000000100000000000000000100100100000011000011000000000000000000000000000010000000000000000000000000000000100000000010010010000000100000000000000000000000000000000000000000000000001000000000000000000000001110100000000000000010000000000000000000010100000010100000000000000000000101000000011110010000001000000000010000000010010000000110000000010000101001100100000100000000100010000000000100000000100000000100001111100000000000000000000000000000000000000100001000001100000000000001000000001010011100001101011100011101011000001100000000000010000000001100000000100000100001000000000000000100000010000101000100010000000000000000000000100000110000000000000000000000001000000000000000000000000000000000000000000000000100000000000000000000000000000000000000000000000110000000100000000000000000010001101000000001000100000100010010000001100000000001011110000000101000000010011100011010000010000000100000000001000000000011001100011000000000000000000000000000000000000000000000011001000001111100100100100110110100000000110101000011000000000000101100000001000000000010010000100010010100000000010000000000011000000000010100000000100100100001000000010000001001000000100000000001000000000100000001000100001000000000000010000000010000000010000000100000000101000000000110000000000001000001000011100000010100101000000000110111000010001001000000001100000000000010011001100000000010000000001111000000010010000100110011000100011001000000110000000000010000101000110000000000000000000000011000000011101011000110000000000100001001000000010000000101000001000000000000000100000000000000011000000000000000100000010010000000000001100000100000000000000000000000000000000000000001000000000000000000000000000000000000000000001000000000000000000010000100000000000000001000000000000000101001010010000001000010000000010000111000010000000000101100000000100000000000001100000000000000000000000100011000000000000000000111000100000010111000000000000000000000100001000000110110010000100100000001010000001100001000000010000010010010100000100101000100000000000001100100010100000000000000000000000010010100000001100000000000000000000010010000000000000100000001100000001010000010000000001000000000110000010000000000000000001010010000010000000000000010000001000000010000010000000010000000000001000000000000100100100001000000000000000101100001101110110000000001000001000010011000000001110000000011000011000010000010011101100000110000000000111100110001010100000000110010000000000110100100000000000100110011000000011000111101000110011000000000000000000000000000000000000001000000110010000000100001011000010000000001001001000000000100000000100101111000100000000011000010000000111111101000000000100001000000001100000000000000000001100110100101010000001000000010000110000000001100000100000000000100001000000000000000010001000000000100000000000011000000100010000000001100001000000000000000000010010111100000001000000000000000000010001010010001001000100000000000000000000101000000001101100000000101000010000000100000000000000100010000000001000000000000000000000000000000000001010010000000011100000001100110000000000000001000000000000000100000000000000000001010000000000000000000000000000000010000000000000000000000000000000001000000000000000000000000000000000000000000000000000011000000000000000110000000000000000000000000000000000000000000010000000000000000000100011001100100010010100010000000111000001000000100000101000010010001100101010000000001100000000000000100100000100001000000000000
bi_65.txt
001100111000110011100000000000000000100000000000000000000000000000000000000000000000000000000000
111100010000100000001000100000000000000000000000000000000000000000000000000000000000000000000010000000000000000000110000000010110000011001000000000000000000100000000000000000000000000000000000010010000000010000101000000000010000000000000000000000000100000000000000000000000000000000000000000000000000000000000000000000000000000000000000000000000000000000000000000000000000000000000000000000000000000000000000000000000000000100000100000000000000000000000011000001000000000011100000000000000100100000000000000000000000000000011100100100000000011000010100000100000000000100100000000000001000000000000000000000000010000000000111000000100011000000001000000010000000000001000000000010001000000000000000000000000000000000000000000001000000000000000000000000000100000000000000000000000001000000000010010010000100000010000000000000000001010000011000000000100000000000000000000000100000000000000000001000000000001000000100010000100010000000000000100011000001100000000000000010100000000000100000000000000100001100000000010000000000000000000000000000000100000000110000000010000001010000000010000100001101011100010100000100010000000001000000000000001000000000000000110001000011100000000000000000000001000000001000000000000000000000100000000000000000000000000000000000000000000000000000000000000000000000000000000000000000000000000000000000000000000000000000000100000010100001000000000000010001101000000001000000010100010010000000100001001011000010000000100010000000111001000000000000000000000000000000000000000011101000000000001001001100000010000000001000100101000000001001010000001000101010100110110000000000000000000010110000000000000100000000000000000010010001100000000000000001000000000000010000010000000010000000000000010000000000010100001000000000000000000000100000000100000000000100101000000010000010100000000000000100010000001001000000000000001110010100110001110001000011000000000010100000000000101011000011001001000000000100000000000010101000000000000010000110001101000011100110000101000000000010001000010010000000000000000000001000110000000000000000000000110000000010010011000010100000000110000000000000000010010000000001000010100000000000000000000000000010000000001000100000010000000000000000111111110000000000000000000000000000000000000001100000000000000000001000000000000000000000000000000000000000110110001100001000100000000010000000000000101000000010001001010000000000000000000011010000000000001000001000000000000001001010000000100000000000010111010000000000000000100000000000000001011000000000000000000000100000000000011000010000000101000001100000000100000000000010101010000000100000000000000101000000100100000000110001001000000011000000000010010000000001000001000000000000001010110000000000001100000000010100001110000110000000000000000000110000010000000000000000000010000000000000000000000000000000000000000000000000000000000000000001010100000000011000100101000000000001000100100001111010100000000001000000000000000000000011110110000000000011000000000011101010100001110000000000001100000001010000000110100000010000000000000000000000000010011000110000110010110100000001001110000000000000000000000001000000000001000000110010000000000001101000000000000001001001000000000000010000011110111000000000001111111000000000001001001000001000110000010000000000000000000000000000100000100100001001101001000100000010000000010100100011100000000100000000110010000000000000000000000000000000000011000000101000000000000100000000000000000000000001000000100000000000011001000100000110000010010011000000100000000000001100000101100011001001000000000100000011001000100000000000000000010000000000000000000000000000000000000000000000000110000000000000011001100011000000000000000001000000000000100000000000000000000000000000000000000000000000000000000000000000000000000000000000000000000000000000000000000000000000000000000000000000000000000000000000000000000001000000000000000001000000000000000000000000010000000000000100001000100100000000000000000001110100101000000000000100000010010001000001000000000001000000000000100000100000100011100010000000
bi_66.txt
000110111000011011000000000000000000000001000000000000000000000000000000000000000000000000000000
101101000000000000001100100000000000000000000000000110000010000000000000000000000000000000000010000000000000001001101000000010111100001001000000001000000000100000000000000000000000000000000000000010000000010001101000000000010000000000000000000000000100000000000000000000000000000000000000000000000000000000000000000000000000000000000000000000000000000000000000000000000000000000000000000000000000001000000000000000000000000100000000000000000000000000000011000001001110110001000000001100000100100000000000000000000000000000011100100110000000010000000110000000000000000000100000000000000000001011000000000000000000000100000110000010000011000000000000000000000000000000000000000000000000000000000000000000000000000010000000001000000000000000000000000000000000000000000000000000000000000000000000011110001100000000000000000000000001010000010000000010100000000000000000001100000000000000100000001001000000011000001110010000000110000001000000100001000101000000000000000010000000000000000000000100000101001111101000000000000000000000000000000001000100100000110100000110100001010000001010000100001101001100111101011000000000000000011000000000001100000000000000110000000001000000000000000010000001000000000000000000000000000000110000100000000000000000000000000000000000000000000000000000000000000000000000000100000000000000000000000000000000000000000000000110100010100001000000001000000001101000000001110000000100010010000001100000101011011110000000101000000010111000011000000010000000000000000001000101000011111111100001001001001000000000000000101000010000000000001001010000001100101100100110110100000000010111010001000000000000111000000000000000010001010001100010000000000000000000000000011001000000010100000000110100100000000001010001001001000000000100000001000000000100010000000100001010000000000110100110010000000100000000000000000000000000001110000000110001000001000011001000000000101000000000101011000010001001010000110100010000000010011001100000000111000010101101000010110110000100000010000110011001000011010000000100000010101001110100000000000000000000110000010011001111001110100000010110000001000000010000010001000001000010000000000000000000000000010000000000001000100000010010000000000000101010100000000000000000000000000000000100000001100000000000000000000000000000000011000000000000000000000000010010001100001000000000001001000000000000101000010010000001000010000000010000101001011000010000101000001000000000000001001100010000000010000000010100010100000000000000000101000000000001111000000000000000000000100001000000000100010000000101010001010000001010001000000010100110000010100000001001000100000000100100000000111010000001000011000000000010010000000011100000000000000000000011010000000000001100000000010000001110000000000000000000000000110000010000000000000000000010000000000000000000000000000000000000000000000000000010000000000001000100000000011000100001000000000001001100100001101110100000000001000000000000101000100011110000000000000011000000000010011000110000110000000000001100001001010000000000110000000000000000000100000000000100000000000000010000110100001110001100000000000000001100000000000000000001000000010010000000000001001000010000000001001001000010000000000000011100100010000000001011111010000000111011100000000000100000000000000000000000000000000000100000100100010000001000000100000010001000011100101010000000000100001010111100000000010000000000001000000000000011000000101000000100000100101000000000000000000010010111100010001000011000000000010010001010000001001000100000000000001000000101000001001001100000000100000010000000100000000000000010010000000000001000001000000100001100000000000110000010000000000100000001100010000000000000000000000000000000100000000000000000001010000000000000000000000000000000010000000000010000000000000000000001000000000000100000000000100000000000000000000000000010000000000000000100000001000000000000000001000000000000000000110100000000000000000100011000111110010110100010000000110100011110000000000101000010010001100101000000000001000000000000100100100000100001100100010000
bi_67.txt
001100111000100111100001000000000000100000000000000000000000000000000000000000000000000000000000
111100010000100000001000000000000000000000000000000000000000000000000000000000000000000000000010000000000000000000100000000011110000010001000000000010000000100000010000000000000000000000000000010100000110110000101000000001010000000000000000000000000100000000000000000000000000000000000000000000000000000000000000000000000000001000000000000000000000000000000000000000000000000000000000000000000010000000000000000001000000000100000100000000000000000000000011000001000000000011000000000000000100100000000000000000000000000000001100000110000000011000010100000100000000000100010000000010001000000000000000000000000010100000100101000000100011000000000000000010000000000001000000000000001000000000001000000000000000010000000000000001000000000000000000000000000000000000000000000000000000000000000000000010100000000010000000000000000001000000011000000000100000000000000000000000000000010100000000001000000000010000000000010000000010000000010001101011000000000000000000000010100000000000110010100000000100001100000000010000000000000000000000000000000100000011100000000010000001100000000010011100001101011100010110000100011100000001000000000000001000000000000000110001000011100000000101000000000001000000000000000000000000000000100000000000001000000000000000001000000000000000000000000000000000000000000000000100000000000000000000000000000000000000000000000100000010100110000000000000010001101000000001000000110100010010000000100001001001000010000000100000000000111001000010000000000000100000000000000000000011101000011000000000001100000000000000000000100001001000001001000000101000101010110110110000000000000000000010110000000000001100000000000000000010010001100000000000000001010000000000010000010000000010001000000000110101100000010100001001000010100000000000100000000100000001000100101000100010000010100000000000000010010000101000000001000000000110010000000001000001000011100000000010100000000000110111001010001001000000000100000000000010001000000000000010000000001101000000100110000101100000000010001000000010000000000101000000001000110000000000000000000000011000000010110011000010100000000100000000000000000010000000000001000010000000000000000000000000001010000000011000100000010000000000000001110111110000000000000000000000000000000000000001000000000000000000001000000000000000000000000000000000000000000010000100001000100000101010000000000000101000000010001001000000000000000000000011010000000000001000000000100000000000001010000000100000000000000111010000000000000000000000000100000010011000000000000000000000100000000000010000011000000100001001100000000100000000000010101010010000100000000100000100000000100100100000010001011000000011000000000010010000000001000000000000000000001010110010010100000100000000100100001110000110000000000000000000110000010000000000000000000010010000000000000000000000000000000000000000000000000000000000000001000000000000000000100101000010000000000100000001111010100000000001000011000000000000000001111110000000000011000000000011101010100000110000000000101100100001010000000100101010010000000000000000000000000000011000010000010010110100000001101000000010000000000000000001010000000011000000110010000010000001101000000000000001001001000000000100000000110100111100100000000001111000000000011001111000001000100000010000000100000000000000000001100000100100011100101001000010000010000000001100000100000000000100000000000010000000000000000000000000001001000010000000101000000000000100000000000000000000000001000000100000000000000001000100000010000010010011000000100000000000000100000101000000001001000000000100000010001000100000000000000000010000001000000000000000000000000000000000000000000010000000001100011001100111000000000000000001000000110001000000000000010001000000000000000000000000000000000000000000000000000000000000000000000000000000000000000000000000000000000000000000000000000000000000000000000000000001000000000000000000000000000000000000000000010000000000000100001001100100000000000000000001111100101000000100000110001110010001000001010000000001000000000001100000101000100001000000000000
bi_68.txt
000101111000110011000001000000000000000001000000000000000000000000000000000000000000000000000000
101001000000100000001100000000000000000000000000000000100000000000000000000000000000000000000010000000000000000000000000000010110100011001000000001000000000100000000000000000100000000000000000000010000000010000101000000000010000000000000000000000000100000000000000000000000000000000000000000000000000000000000000000000000000000000000000000000000000000000000000000000000000000000000000000000000000000000000000000000000000000100000100000000000000000000000011000001000010010011000000001000000101100000000000000000000000000000011100000100000000011000010110000000000000000000100000000000011000001001000000001000000010000100000100000010100011000000101000000000000000000001000000000000000000000000000000000000000000000010000000000000000000000000000000000000000000000000000000000000000001000000000010011110000010000000000010000000000000000000010100000000100000100000000000000000000000000000000000001001000000000000000110010000100110000000000000100011000100100000000001000010000000000100000000000000000100001111100000000000000000000000000000000010000100101000010100000001000001000000001010000100001101011100111101001000010000000000011000000000001100000000000000100001000000000000000000000000000001000000000000000000000000000000111000100000000000000000000000000000000100000000000000000000000000000000000000000100000000000000000000000000000000000000000000100110101000100001000000000000000001101000000001000000010100010000000001100001100011011010000000100010000010111000011000000010000000000000000001000001000011011011100001001001000000000010000000000000100000000000001001010000001100100110100110110100000001010110000010110000000000111000000000000000100011010001100000000000000001000000000000011000000000000100000000100100100001000001010000001000000000000000000001100000100101000000000100101000000000000010010000010001000000110000100000000000000000001110000000010001110001000011000000000000101000000000100001000010001001010000100100000000000010101001100000000110000100001101000000010110000100000000000100011000010001010000000000000010100001110010000000000000000000010000000001011011000110100000000100000001100000010000100001000001000010000000000100001000000000010010000000000000100000010010000000000000111000100000000000000000000000000000000000000001100000000000000000001000000000000000000000000001000000000000110110000100000000100000001001000000000010101000010010001001000010000000000000001000010000010000101000000000000000010001001110000010000010000000011111011000000000000000000001000000000000111000000000000000000000100000000000010100010000000100000001010000001100001000000010101010000000100000001001000100000000000000000010111010000001000100000000000010010000000001000000000000000000000010010000000000000100000000010000001110000000000000000100000000110000010000000000000000000010000000000000000000000000000000000000000000000000000010000000000001000000000000000000100101000000000000001100100000111110110000000001000000000000101000100001110000000000000011000000000010011010100001110000000000001100001101010000000000110001000000000000000100000000000010010000000000111010010100001110001100000000000000000000000000000000000001000000110010010000000001101000000000000001001001000010000000010000001100111100000000001011000010001100111011100000001000100000010000000000000000000000000000100000100100000000001001000000000010000000000100101010100010001100001010100100000000010000000000000000000001000111000000100000000000000100001000000000000000000010000111100000001000000000000000010010000010011011001000100000000000001100001101100001001001000000000100000010000000100000000000000010010000000000000000000000000000000000000000000110010010000000000110010001100111001000000000000000000000000000100000000000000000000000000000000000000000000000000000010000000000000000000000000000000001000000000000101000000000100000000000000000000000000010000000000000000100000000000000000000000000000000000000000000000000010000000000000100011000111110110010100010000001110000101110000000000101000110010001100101000000000001000000000000000100100001100001000000000000
bi_69.txt
000111111000100101100001000000000000100001000000000000000000000000000000000000000000000000000000
101001000000000000000100100000000000000000000000000000000100000000000000000000000000000010000010000000000000000000000000000011110001000001000010000010000000111000010000000000100000000000000000000100000110110000101000000001010000000000000000000000000100000000000000000000000000000000000000000000000000000000000000000000000000000000000000000000000000000000000000000000000000000000000000000000000000001000000000000000000000000100000100000000000000000001000011000001000010010011000000001000000101100000000000000000000000000000001100000110000000011000000100110000000000000000010000000010001000000000000100000000000000000100100100000010100011000000001000000000000000000000000000000000000000000000001000000000000000010010000000000000000000000000000000000000000000000000000000000000000000000000000000001110100000000000000010000000000000000000011100000000100000000000000000000001000000010010000000001000000000010000000010010000000110000000010001101011000100000000000000100010100000000000000000100000000100001111100100010000000000000000000000000000000100001000000100000000000001000000001010001000001101011100011111001000011100000000010010000000001000000000100000100001000000000000000100000000000001000000000000000000000000000000100000110000000000000000000000001000000100000000000000000000000000000000000000000100000000000000000000000010000000000000000000000110000000100001000000000000010001101000000001000000010100010010000001100011000001011010000000100000000010111100011010000010000000100000000001000010000010001100011001000000000000000000000000000001000000000000001001000001101100100100110110110100000000110100000010110000000000101100000001000000000010010001100010010000000001010000000000011000000000000100000000100100100101000000010000001001000000100000000001000000000101000001000100001000000000000010010000010000000000000000100000000001000000000010000000000001000001000011100010000110101000000000110111001010001001000000000100000000000010001001100000000010000000001111000000010010000100100000000100011000000000110000000001000000101000110000000000000000000000011000000011101011000110100000000100001001000000010000000101010001000010000000000100001000000000001000000000010001100000000010000000000001100100100000000000000000000000000000000000000001000000000000000000000000000000000000000010001000000000000000000010000100000000000000101000000100000000101000010010000001000010000000010000011000010000000000101000000000100000000000001100000000000000000000000110011000000000000000000001000100000010111000000000000000000000000000000000101100010000100100000001010000001100001000000010100010010010100000001101000100000000000000100100010100000001000100000000000010010100000001000000000000000000000010010000000100000100000000100100001110000000000000001000000000010000010000000000000000001010010000010000000000000010000001000000000000010000000010000000000001000000000000000100100001000010000000001101100001101100110000000001000011000000011000000001110000000011000011000000000010011001100000110000000000111100110001010000000000111010000000000100100100000000000010110001000000011010011101001110011000000000000000000000000100011000000001000000110010000000100001111000000000000001001001000000000101000000100100111100100000000011000010001000111111101000001000100000010000000100000000000000000001100000100101010000001001000010000110000000001100000000000000000100001000000100000000010000000000000100001001000011000000100110000000001100001000000000000000000010000111100000001000000000000000000010000010010011001000100000000000000000000101000000001001000000000101000010000000100000000000000100010000000001000000000000000000000000000000000000000010000000001100001001100111000000000000001000000000000000100000000000001000000010000000000000000000000000000000010000000000000000000000000000000001000000000000000000000000000000000000010010000000000011000000000000000100000000000000000000000000000000000000000000000000000000000000000100011001100100010010100010000000111000001000000100000111000110010001100101010000000001100000000000000100101001100001000000000000
bi_70.txt
000110111000101011000000000000000000000001000000000000000000000000000000000000000000000000000000
101100000000000000001100100000000000000000000000000100000010000000000000000000000000000000000010001000000000000000100000000010110100001001000010011000000000100000010000000000000000100000000000000110000110110001100000000001010000000000000000000000000100000000000000000000000000000000000000000000000000000000000000000000000000001000000000000000000000000000000000000000000000000000000000000000000000001000000000000000000000000100000000000000000000000000000011000101000010110001000000001000000100100000000000000000000000000000011100100110000000011000000110010000000000001000110000000010000000001011000100000000000000000100100110000010000011100000001000000000000000000000000000000000000000000000000000000000000000010010000001001000000000000000000000000000000000000000000000000000000000000000000000011110001100000000000000000000000001010000010100000010100000000000000000000110000000010010100000001001000000011010001010010000000110000000011000101001000001000000000000100010000000000000000000100100000101001011100000010000000000000000000000000001000100100001110100000110100001010000001110000100000101011100111101001100001100000000011000000000001100010000000000110001000001000000000100000000000001000000000000000000000000000000110000100000000000000000000000001000000000000000000000000000000000000000000000000100000000000000000000000000000000000000000000000110100010100000000000000000010001101000000001110000000100010010000001100000101011011110000000100000100010111000011000000010000000100000000001010101000011110111111001101001001000000000010000101001010000001000011001010000101100101100100110110100000000110110010011010000000000111000000000001000010011010001100000010000000000010000000000011001000000010100001100110100100001100001010001001001011011100000010101000000000100000101000100001000000000000110100101010000000110001000100001000101000000001110000000110001000001000011101000000100101000000000111111000010001001000000111100010000000010001001100000010110000110101101001010110110000100100001000110011000011011110100000100000000101000110000000000000000000000011000010011101111001110100000010110000000000000010001010101000001000010000000000000000000000000000000000000011000100000010010000000000000101010100000000000000000000000000000000000000001100000000000000000000000000000000010000000000000000000000000010010001100001000000000001001000000000000101001010010000000010010000000010000001001010000010000101000000000100000000001001100010000000010000000000110010100000000010000000011000100000001111000000000000000000000100000010000000100010100000101010001010000001100001000010010100010010010100000101101000100000000100100100000111110010011000011000000011110010100000001100000000000000000000010010010001000001100000010110000001110000010000000000000000000110000010000000000000000001010010000000000000000000000000000000000000000000000000010000000000001000100000000011001100001000010000001001100100001101110100000000001000011000000001000100011110000000000000011000000000010011000110001110100000000111100001001010000000000110010000000000000000100000000000000001001010000011000110100001110001000000000000000001100000000000000000011000000110010010011000001001000000000000001001001000010000100000000110100111010100000001011011011000000111111101000000000100000100000000100000000000000000000100000100100010000001000000010000010001000011100101010000000000100001010110100000000010000000000000000000000000011000000101000000000000100101000000000000000000010000111100010001000011000000000010010001010000001001000100000000000001000000101000001000001000000000100000010000000100000000000000010010000000000000000001000000100001100000000000110010010000000011110000001100100000000000000000000000000100000000000000000000000001000000000000000000000000000000000010000000001010000000001000000000001000000000000100000000000100000000000000000100000000010000000000000000100000001000000000000000001000000000000000000100100000000000000000100001001111110010110100010000000111100001110000100000101000010010001100101010000000001100000000001100100101000100001100100010000
bi_71.txt
001000111000110111100001000000000000100000000000000000000000000000000000000000000000000000000000
111100010000100000001100100000000000000000000000000000000000000000000000000000000000000000000010000000000000000000100000110010110000010001000000000000000000100000000000000000000000000000000000000000000000010000101000000000010000000000000100000000000100000000000000000000000000000000000000000000000000000000000000000000000000000000000000000000000000000000000000000000000000000000000000000000000000000000000000000000000000000100000100000000000000000000000011000001000000000011000000000000001100100000000000000000000000000000001100000110000000011000010101000100000000000100000000000000001000000000000000000000001010000000000101000000100011000000001000000010000000000001000000000000001000000000000000000000000000000000000000000001000000000000000000000000000000000000000000000000000000000000000000000010000000000010000000000000000001000000011100000000100000000000000000000000001000000000000000001100000000000000000000010000000010000001000000100001000000000000000000000010100010000100100000000000000100001111000000010000000000000000000000000000000100000000100000000010000001000000000010000100001101011100010110000100010000000001000000000000001010000000000000110101000011000000000001000000000001000000000000000000000000000000100000000000000000000100000000000000000000000000000000000000000000000000000000000100000000000000000000000000000000000000000000000100000000100001000000000000000001101000000001000000010100010010000000100001001011000010000000100000000000111101000000000000000000000000000000000000000011001000000000000000001100000000000000000001100001000000000001000000001000101010100110110000000000000000000010110000000001000100000000000000000010110001100000000000000001000000000000010100010000000110000000000000110001000000110100001000000000000000000000100000000100000000000100101000100010100010000000000000011000010000001000000000000000000110010000000001000001000011000000000000100000000000100011000010000001000000000100000000000010001000000000000010001000101101000000100110000100000000000010001000000010000000000000000000000000110000000000000000000000010000000010010011000110100010000100000000000000000110000000000001000010000000000000000000000000000010000000011000000000000000000000000000110111110000000000000000000000000000000000000001000000000000000000001000000000000000000000000000000000000000000010000100001000100000001000000000000000101000010010001001000000000000000000000011010000000000001000000000000000000000001010000000100000000000001111110000000000000000000001000000000000011000000000000000000000100000000000010000010000000100000001100001000100000000000010101010000000100000001000000100000000100100000000010001001000000011010000000010010000010001000000000000000000001010110000010000100100000000000000001110000110000000000000000000110000010000000100100000000010000000000000000000000000000000000000000000000000000000000000000000000000000000000010100101000000000000000100000000110000100000000001000000000000000000000001110000000000000011000000000011101010100000110000010000001100000001010000000100100000010000000000000000000000000000011000110000010010110100000001001110000000000000000000001001000000000001000000110010000000000001101000000000000001001001000000000000000000010000111100000000000011111000000000001001101000001000100000010000000000000000000000000000100000100100001000101001000000000010000000000100000000000000000100010000010010000000000000000000000000010001000011000000101000000000000100000000000000000000000001000000100000000000000001000100000010000010010011000000100000000000000100000101100000011001000000000100000011001000100000000000000000010000000000000000000000000000000000000000000000000010000000000000010001100111000000000000000001000000000000100000000000000000001010000000000000000000000000000000000000000000000000000000000000000000000000000000000000000000000000000000000000000000000000000000000000000000000001000000000000000000000000000000000000000000010000000000000100001010100100000000000000000001110100101000000000000100001010010001000001000000000001010000000001100000100000000001000000000000
bi_72.txt
001010111000110011100000000000000000100001000000000000000000000000000000000000000000000000000000
101100000000000000001100100000000000000000000000000100000000000000000000000000000000000000000010000000000000000000100000110010110000001001000010000000000000100000000000000000000000000000000000000010000000010000101000000000010000000000000000000000000100000000000000000000000000000000000000000000000000000000000000000000000000000000000000000000000000000000000000000000000000000000000000000000000000000000000000000000000000000100000100000000000000000000000011000001000000000011100000000000000100100000000000000000000000000000011100100100000000011000000111000000000000000000100000000000000000000000000000000000000000000000000110000000100011000000001000000000000000000000000000000000000000000000000000000000000000000000000000000000000000000000000000000000000000000000000000000000000001000000000000010010000100000000000000000000000001010000011100000000100000000000000000000000001000000000000000001000000000001000000100010000100010000001000000100001000001100000000000000010100010000100000000000000000100001111000000010000000000000000000000000000000100000000110000000010000001010000000010000100000101011100010110000100010000000000000000000000001110000000000000110001000001000000000000000000000001000000000000000000000000000000100000000000000000000100000000000000000000000000000000000000000000000000000000000100000000000000000000000000000000000000000000000100000010100001000000000000000001101000000001000000010100010000000000100001001011000010000000100010000000111100000000000000000000000000000000000000000011101000000000001001001000000010010000101001000000000000000001010000001000101010100110110000000000000000000010010000000001000000000000000000000010110001100000000000000001000000000000010000000000000100000000000000000001000000111000000000000000000000000000000000000100000000000100001000000000000010100000000000010100000000000001000000000000001110000000110001110001000011000000000010100000000000101011000010000001000000000100000000000110001000000000000010000110101101000011100110000100000000000010001000011010000000000000000000001000110000000000000000000000110000000010010011000110100000000111000000000000000100010000000001000010100000000000000000000000000000000000011000000000000000000000000000100110100000000000000000000000000000000000000001100000000000000000001000000000000000000000000000000000000000110110001100001000000000000000000000000000101000000010000001000000010000000000000001010000000000001000000000000000000001001000000010010000000000011110100000000000000000000001000000000001011000000000000000000000100000000000010000010000000101000001000000000100000000000010100010000000100000001000000100000000100100000000110001001000000011010000000010010000010001000000000000000000000010110000010000001100000000010100001110000010000000000000000000110000010000000110000000000010000000000000000000000000000000000000000000000000000000000000000001000100000000011000100101000000000001000100000001101010100000000001000000000000000000000011110000000000000011000000000010001000100001110000010000001100000001010000000000101000000000000000000000000000000000010000000000010011110100000000001011000000000000000000000000000000000001000000110010000000000000101000000000000001001001000000000000000000010100111100000000001011111000000000001001001000001000100000010000000000000000000000000000100000100100000000001001000100000010000000010100100010100000000100000000110010000000000000000000000000011000000011000000101000000000000100000000000000000000000000000000100000000000011000000000000110000010010011000000100000000000001100000101000011011001000000000100000011000000100000000000000000010000000000000000000000000000000000000000000000000010000000000000000001100111000000001000000000000000000000100000000000000000000010000000000000000000000000000000000000000000000000000000000000000000000000000000000000000000000000000000000000000000000000000000000000000000000001000000000000000001000000000000000000000000000000000000000100001000100100000000000000000000110100001000000000000100000010010001000001000000000001000000000001100000100000000001100000000000
bi_73.txt
000111111000010011000000000000000000000001000000000000000000000000000000000000000000000000000000
101001000000000000000100100000000000000000000000000000000000000000000000000000000000000000000000000000000000001001001000000011111100001001000010001000000000100000000000000000100000000000000000000010000000010001101000000000010000000000000000000000000100000000000000000000000000000000000000000000000000000000000000000000000000000000000000000000000000000000000000000000000000000000000000000000000000000000000000000000000000000100000100000000000000000000000011000001001010010011000000001100000101100000000000000000000000000000011100100110000000010000000110000000000000000000100000000000011000001011000000000000000000000100000110000010100011000000001000000000000000000000000000000000000000000000000000000000000010000010000000000000000000000000000000000000000000000000000000000000000001000000000000011110001100000000000010000000000000010000010100000000100000000000000000001000000000000000000000001001000000010000000110010000100110000001000000100010000100100000000000000000000000000100000000000100000100001111101000000000000010000000000000000011000100101000010100000000000001010000001010000100001101011100111111011000000000000000011000000000001100000000000000100001000000000000000000000010000001000000000000000000000000000000111000100000000000000000000000000000000100000000000000000000000000000000000000000100000000000000000000000000000000000000000000000110100000100000000000000000010001101000000001000000010100010000000001100001100011011110000000101010000010011000011000000010000000000000000001001111000011011111100001001001000000000010000000001000000000000000001001010000001100100100100110110100000000010111110010100000001000111000000000000000000001010001100010000000000001000000000000011000000000010100000000110100100000000000010000001001000000000100000001000000000101110000000100001010000000000010010010010001000100000000000001000000000000001110000000110001110001000011000000000000101000000000101011000000001001010000110100000000000110011001100000000110000110001101000011010010000100000010000100011001010001010000000000000010100001110010000000000000000000010000010011001011001110000000000110000001100000010000110001000001000010100000000000001000000000010000000000000000100000010010000000000000100000100000000000000000000000000000000000000001100000000000000000000000010010000000000000000000000000000000110110001100000000000000001001000000000000101000010010000001000010000000010000101000010000010000101000001000000000010001001100010010000000000000010110011000000000001000000001000000000001111000000000000000000000100001000000000100010000000100010001010000001000001000000010100010000000100000001001000100000000000000000000110010000001000110000000000010010000000001100000000000000000000010000000000000000100000000010000001110000000000000000000000000010000010000000000000000000010000000000000000000000000000000000000000000000000000010000000000001000100000000010000100001000000000001001100100001101110100000000001000000000000101000100011110000000000000011000000000010011000110001110001000000001100001001010000000000110001000000000000000100000000000110010000000000011000110100001110001100000000000000000000000000000000000001000000010010010000000001101000010000000001001001000010000000010000001100111010001000001011000010000000001011100000001000100000000000000000000000000000000100100000100100010000001001000100000010000000010100101010100010000100001010101100000000010000000000001000000000000011000000100000000000001100001000000000000000000010010111100010001000000000000000010110001010011011001000100000000000001100000101000011001001100000000100000010000000100000000000000010010000000000001000000000000000001100000000000110000010000000000110000001100000000000001000000000000000000000100000000000000000000010000000000000000000000000000000010000000000010000000000000000000001000000000000100000000000100000000000000000000000000010000000000000000110000000000000000000000001000000000000000000010000000000000000000100011000111110110110100010000000110000001110000000000101000010010001100111000000000001000000000000100100100001100001100000000000
bi_74.txt
001111111000000101100000000000000000100001000000000000000000000000000000000000000000000000000000
101000000000000000000000100000000000000000000000000000000000000000000000000000000000000000000111000000000000000001001000000011111000000001000010000010000000111000000000000000000000000000000000000100000110111000101000000001011000000000000000000000000100000000000000000000000000000000000000000000000000000000000000000000000000000000000000000000000000000000000000000000000000000000000000000000000000000000000000000000000000000100000100000000000000000000000011000001001000000011000000000000000100100100000000000000000000000000001100100110000000011000000100000000000000000000010000000010001000000000000000000000000000000000100110000001100001000000000000000000000000000010000000000000000000000000001000000000000010010000000000000000000000000000000000000000000000000000000000000000000000000000000000000010101100000000000010000000000000010000011001000000100000000000000000000001000000001100000000001000000000010000000000010000000010000000010001101011100000000100001000000010100000000100000000100000000100001100000000010000000000000000000000000000000100001000000100000000000001010000000010011100001101011100010110000000011100000000000000000000001100010000000000100001000000000000000100000010000101000100010000000000000000000000100000000000000000000000000000001000000000000000000000000000000000000000000000000000000000000000000000000000000000000000000000000100000000100000000000000000010001101000000001001100010100010010000000100001000001000010000000100000000000111100000010000000000000100000000000000000000011001100011000000000000000000000000000001000000000000000001001000001111000100000110110110000000000000000100010010000000000001100000001000000000010010001100000000000000001010000000000010000000000000000000000000000100100000000010000001001000000100000000000000000000100100001000100001000000000000010000001100000000110000000000001000101000000000110000000100001000001000011100010010010100000000000111111001010001001000000000100000000000010001000000000000010000010001111000000000010000000100010000000001000000000100000000000000000000000100000000000000000000000010000000010100011000110100000000110001000000000000000010000000001000010000000000000000000000000001000000000000000100000010000000000000001100100100010000000000000000000000000010000000001000000000000000000000000000000000000000010000000000000000000000010001100000000000001101000000010000000101000000010000001000011000000010000110000010000000000001100001000100000000000001000000000000000000000000110010000000000000000000000000100000011111000000000000000000000000001000000011010010000100100001001000000000100000000010010100010010000110000100100000100000000000001100100010000000000000000000000000010010000000001000000000000000000000010010000000100000100000000100100001110000010000000001000000000010000010000000000000000000010010000010000000000000000000001000000010000011000000000000000000001000100000010010100100001000000000001000101100001101010110000000001000011000000010000000001110000000011000011000000000010001001100000110100000000101110110001010100100000101010000000000110100000000000000110010000000100010010111101000000011100000000000000000000000100011000000001000000110010000000100001111000000000000001000001000000000100000000110101111100101000000011000001000000011001101000001000110001010000001100100000000010000001100110101101010000001001000010000110000000011100000100000000000100000000000000000000000000000000000000001000000011000000100010000000000100000000000000000000000000000000100000000000000000000000000110000010010011000000100000000000000100000101000000001101100000000100000010000000100000000000000100010000000000000000000000000000000000000000000000000010000000011100001001100111000000000000001000000000010000100000000000000000000010000000000000000000000000000000000000000000000000000000000000000000000000000000000000000000000000000000010000000000000000000000000000000000000000000000000000000001000000000000000000000000000000000000000100001001100100000000000000000000111000001000000100000110001010010001000001010000000001000000000000000000101000100001100000000000
bi_75.txt
001000111000101111100001000000000000100001000000000000000000000000000000000000000000000000000000
101100000000100000001000000000000000000000000000000100000000000000000000000000000000000000000000000000000000000000100000110010110000010001000000000000000000100100000000000000000000000000000000000100000110110000101000000001010000000000000000000000000100000000000000000000000000000000000000000000000000000000000000000000000000001000000000000000000000000000000000000000000000000000000000000000000000001000000000000000000000000100000000000000000000000000000011000001000000000001000000000000000100100000000000000000000000000000001100000110000000011000010101000000000000000000010000000010000000000000000000000000001010100000100100000000000011000000000000000000000000000001000000000000000000000000000000000000000000010000000000000000000000000000000000000000000000000000000000000000000000000000000000000010100000000000000000000000000001000000010000000000100000000000000000000000001000010100000000001100000000010000000000010000000010000000010000101001000000000000000000000010000010000000010000100000000100001110000000010000000000000000000000000000000100000011100000000010000001000000000010000100000101011100010100000000011100000000000000000000001010000000000000110101000001000000000100000000000001000000000000000000000000000000100000000000000000000100000000001000000000000000000000000000000000000000000000000100000000000000000000000000000000000000000000000100000000100000000000000000010001101000000001000001000100010010000000100000001010000010000000000000000000111100000010000000000000100000000000000000000011000000011000000000001000000000000000000000100000001000001001000000101100101010100110110000000000000000000011010000000001000100000000000000000010010001110000000000000000010000000000010000000000000100001000100000100001100000110000001001000010100000000000100000000100000001000100101000000010000010000000000000011010010000100000000101000000000110000000000001000001000011100000000000100000000000110111000010000001000000000100000000000010001000000000000010001000101101000000101110000101100000000010001000001010000000000100000000000000110000000000000000000000011000000010110011000110101000000100000000000000000100000000000001000010010000000000000000000000000010000000001000100000010000000000000000110110110000000000000000000000000000000000000001000000000000000000001000000000000010000000000000000000000000000010000100001000100000001000000000000010101000000010001001000000000000000000000001010000000000001000000010100000000000001010000000000000000000000111110000000000000000000000000100000000011000000000000000000000100000000000010000011000000100000001000001001100000000000011101110010010100000100101000100000000100100000000011001010000000011000000000010010000010001000000000000000000000010010010000100100100000010100000001110000110000000000010000000110000011000000000000001000010010000000000000000000000000000000000000000000000000000000000000001000000000000000010100101000010000000001100001001111010100000000001000011000000000000000001110000000000000011000000000010001110100000110000010000101100100001010000000000100010010000000010000000000000000000001000110000010010110100000000101011100010000000000000000000000000000011000000110010000010000001001000000000000001001001000000000100000000110100111000100001000011111000000000011001100001000000100000000000000100000000000000000000100000100100000000001000000000000010000000001100000100000000000100000000010010000000000000000000000000010001000011000000101000000000000100000000000000000000000000000000100000000000000000000000000010000010000001000000100000000000000000000101000001010001000000000100000010000000100000000000000000010000001000000000000000000000000000000000000000000010000000011000000001100100000000000000000000000000110000100000000000000000000000000000000000000000000000000000000000000000000000000000000000000000000000000000000000000000000000000000000000000000000000000000000000000000000001000000000000000000000000000000000000000000010000000000000100001011100100000000000000000001111100101000000000000100001010010001000001010000000001000000000001100000101000100001000000000000
bi_76.txt
000110110000011111100000000000000000000001000000000000000000000000000000000000000000000000000000
101101000000000010000100100000000000000000000000000010000010000000000000000000000000000000000010000000000000001001101000000011111100000101000000000000000000100000000000000000000000000000000000000000000000010001101000000000010000000000000000000110000100000000000000000000000000000000000000000000000000000000000000000000000000000000000000000000000000000000000000000000000000000000000000000000000000001000000000000000000000000100000100000000000000000000000011000001000110010001000000001100000100000000000000000000000000000000001100100110000000010000000110010000000000000000000000000000000000001001100000000000000000000100100110000010000011000000000000000000000000000001000000000000000000000000000000000000000010000010000000001000000000000000000000000000000000000000001000000000000000000000000000001110101100000000000000000000000000010010010100000010100000000000000000001000000000000000100001001000000000011000001010010000001110001001000000100011000100000000000000000010000000000000000000000100000100001111101000000000000000000000000000000001001100000000100100000110000001010000001010000100001101001100011101011100000000000000010000000000001100000000000000110000000000000000000000000010000001000000000000000000000000000000100000100000000000000000000000000000000000000000000000000000000000000000000000000100000000000000000000000000000000000000000000000110000000100000000000000000000001101000000001110100000100010010000001100000001011011110000000101000000010011100011000000010000000000000010001000101000011101100000001000000001000000000000000101000010000000000001001000000001100101000100110100100000000010011110001001000000000110100000000000000000001010000000010000000000000000000000000011000000000010100000000110100100000000000010001001001000000000000000001000000000100000000000000001010000000000010100010010000000100000000000000000000000000000110000000100000000001000011100000000100101000000000101011000010011001010000110100010000000010011001100000000010000010101101000000110011000100000010000110011001000011010000000100000000101001110101010000000000000000010001010011001111001110000000010110000001000000010000010001000001000000000000000000000000000000010000000000011000000000010010000000000000100010100000000000000000000000000000000100000001000000000000000000000000000000000010000000000000000000000000000010001100001000000000001000000000000000111000010010000000001000000000010000100001010000010000101000001000000000000000001100010000000010000000000110011100000000000000010101000000000001111000000000000000000000100001000000010110010010000100000001010000001010001000000010000010000010100000001001000100000000000100000000011010000000000011100000000010010000000001100000000000000000000011010000000000001100000000000000001110000000000000000000000000110000010000000000000000000010000000000000000000000000000000000000000000000000000010000000000000000100000000011000100001000000000001000000100001101110100000000001000000000000001000000011100000000000000001000000000010011000110000110000000000001010001001010000000000110000000000000000000100000000000000011000010000011000100100001110001100000000000100001000000000000000000001000000010010000000000001001001010000000001001001000010000000000000000100101010001000000011011010000000011011100000000000100000000000000000000000000000000000000000100000010000001000000000000010001000011100001000000000000100001010011100000000000000000000000000000000000011000000101000000100001100101000000000000000000010010111100000001000000000000001000010001010010001001000100000000000000000000101000000001001100000000100000010000000100000000000000000110000000000001000000000000000000100000000000100010010000000000100000001100110000000000000000000000000001000000000000000000000000010000000000000000000010000000000010000000000010000000000000000000001000000000000000000000000000000000000000000000000000010000000000000000110000000000000000000000001000000000000000000110000000000000000000100011000111110010110100010000000110100001110000000000101001010010001100111000000000001000000000000100110100000100001100000010000
bi_77.txt
000111111000100011100001000000000000000001000000000000000000000000000000000000000000000000000000
101001000000000000000100000000000000000000000000000100000100000000000000000000000000000000000010000000000000000000000000000011110100001001000010000010000000100000010000000000100000000000000000000110000110110000101000000001010000000000000000000000000100000000000000000000000000000000000000000000000000000000000000000000000000000001000000000000000000000000000000000000000000000000000000000000000000000000000000000000000000000100000100000000000000000001000011000001000010010011000000001000000101100000000000000000000000000000011100000100000000011000000110110000100000000000110000000010011100001001000100000000000000000100000000000010100011000000001000000000000000000000000000000000000000000000000000000000000000010010000001000000000000000000000000000000000000000000000000000000000001000000000000011110100000000000000010000000000000000000010100000000100000000000000000000000000000010010000000001000000000010011000110010000100110000000010001101011000100100000000000100010100000000100000000100000000100001111100000000000000000000000000000000000000100101000010100000000000001000000001110000000010101011100111111001000011100000000000010000000001100000000000000100001000000010000001100000000000001000100001000000000000000000000100000100000000000000000000000001000000100000000000000000000000000000000000000000100000000000000000000000010000000000000000000000110100000100001000000000000010001101000000001000000010100010010000001100001000011011010000000100010000010111000011000000010000000100000000001000011000011001100011001001001000010000010000000001001000000000000011001010000001100100100110110110100000000110110000010010000000000101000000000000000000010010001100000010000000001010000000000011000000000000100000100100100100101100000010000001001101000100010000001000000000101000001000100001000000000000010010000010000000010000000100000000101000000001110000000010001110001000011100000000110101000000000110111001010001001000000100100000000000010001001100000000010000110001101000000010110000100100000000100011000011001110100000000000000100001110010000000000000000000010000000011101011000110100000000100000001000000010000100101010001000010000000000000001000000000011000000000010000100000000010000000000011101000100000000000000000000000000000000000000001100000000000000000000000000000000000000000000000000000000000110110000100000000000000101000000000000000101100010010010001000010000000010000001000010000010000101000000000100000010001001100000010000010000000010110011000000000000000000011000110000010111000000000000000000000000000000000001100010000100100000001010000001100001000000010100010010010100000000101000100000000000001100000110110000001001100000000010110010100000001000000000000000000000010010000000110000100000000110100001110000010000000000000000000010000010000000000000000001010010000000000000000000000000000000000000000000000000010000000000001000000000000010000100001000010000000001100100001101100100000000001000001000000001000000001110000000000000011000000000010011000100001110000000000111100101001010000000000111011000000000000000000000000000010010001000000011010110100001110001000000100000000000000000000000000000001000000110010000000000001101000000000000001001001000010000100010000101100111100100000001011000010001000111111101000001000100000010100000100000000000000000001100000100100010000001001000010000010000000000100101010111110000100001010100100000000010000000000000000001001000011000000100000000000000100001000000000000000000010000111100000001000000000000000010010001010011011001000100000000000001000010101000011001001000000000100000010000000100000000000000000010000000000000000000000000000000000000000000110000010000000001100001001100111000000000000000000000000010000100000000000000000000010000000000000000000000000000000010000000000000000000000000000000001000000000000100000000000000000000000000000000000000010000000000000000100000000000000000000000000000000000000000000000000000000000000000100011001111110110110000010000000111000001110000100000100000110010001100101010000000001100000000000100100101001100001000000000000
bi_78.txt
001011111000100101100001000000000000100001000000000000000000000000000000000000000000000000000000
101000000000000000000100000000000000000000000000000100000000000000000000000000000000000000000010000000000000000000000000110011110000000001000010000010000000111000000000000000000000000000000000000100000110110000101000000001010000000000000000000000000100000000000000000000000000000000000000000000000000000000000000000000000000000000000000000000000000000000000000000000000000000000000000000000000000001000000000000000000000000100000100000000000000000000000011000001000000000011000000000000000100100000000000000000000000000000001100010100000000011000000100000000000000000000010000000010001000000000000000000000000000000000100100000000100011000000001000000000000000000000000000000000000000000000001000000000000000010000000000000000000000000000000000000000000000000000000000000000000000000000000000000010100000000000000010000000000000000000011100000000100000000000000000000001001000010100000000001000000000010000000000010000000010000000010001101001000000000000001000000010100000000100000000100000000100001111000000010000000000000000000000000000000100001000000101000000000001000000000010011100000101011100010010000000011100000000000000000000001010000000000000100001000000000000000100000000000001000100000000000000000000000000100000000000000000000100000000001000000000000000000000000000000000000000000000000100000000000000000000000000000000000000000000000100000000100001000000000000010001101000000001000000010100010010000000100011000011000010000000100000000000111100000010000000000000100000000000000000000011001000011000000000000000000000000010000001000000000000000001000001101000100000110110110000000000000000000010110000000001001100000001000000000010110001100000000000000001010000000000010000000000000100000000000000100101000000111000001001000000100000000000000000000100000001000100001000000000000010000000000000010000000000000000000101000000000110000000000001000001000011100000000010100000000000110111001010000001000000000100000000000010001000000000000010000000001111000100000110000100100000000000001000001000000000000000000000000000110000000000000000000000010000000010100011000110100000000100001000000000000100000000000001000010010000000000000000000000001000000000000000100000000000000000000001100100100000000000000000000000000000000000000001000000000000000000000000000000000000011100000000000000000000000010000100000000000000101000000000000000101000000010000001000010000000000000010000010000000000001000000000100000000000001000000000000000000000001110110000000000000000000001000100000010111000000000000000000000000000000000000000010000100100001001000000000100000000000010100010010000100000101000000100000000100000100100010000000000000000010000000010010000010001000000000000000000000010010000000100000100000000100100001110000000000000001000000000010000011000000100000001000010010000010000000000010000000001000000010000010000000000000000000001000000000000000100100100000000000000000101100101101000110000000001000011000000010000000000110000000011000011000000000010001001100000110000010000101100110001010000100000101010000000000110100000000000001010010000000000010010011101000000011000000000000000000000000100011000000001000000110010000000100001111000000000000001001001000000000100000000110100111100100000000011000000000000011001111001001000100000110000000100000000000000000001100000100101010000001001000000000110000000001100000000000000000100000001000010000000000000000000000000011001000011000000100010000000000100000000000000000000000000000000100000000000000000000000000010000010010011010000100000000000000100000101000000011001000000000100000010000000100000000000000100010000000000000000000000000000000000000000000000000010000000011100001001100111000000000000000000000000000000100000000000000000000010000000000000000000000000000000000000000000000000000000000000000000000000000000000000000000000000000000000000000000000000000000000000000000000000000000000000000000000000000000000000000000000000000000000100001001100100000000000000000000111000001000000000000110000110010001000001010000000001000000000001100000101000000001000000000000
bi_79.txt
000110111000110011000000000000000000000001000000000000000000000000000000000000000000000000000000
101101000000000000001100100000000000000000000000000100000010000000000000000000000000000000000010000000000000000000100000000010110100001001000000001000000000100000000000000000100000000000000000000010000000010001101000000000010000000000000000000000000100000000000000000000000000000000000000000000000000000000000000000000000000000000000000000000000000000000000000000000000000000000000000000000000000000000000000000000000000000100000100000000000000000000000011000001000010110011000000001000000101100000000000000000000000000000011100100110000000011000000110000000000000000000100000000000000000001010000000000000000000000100000110000010100011000000001000000000000000000000000000000000000000000000000000000000000000000010000000001000000000000000000000000000000000000000000000000000000000000000000000011110000100000000000010000000000001010000010100000010100000000000000000000100000000000000100000001001000000001000000110010000100110000000000000100011000001100000000000000010100000000000000000000100000101001111100000010000000000000000000000000011000100100000110100000011100001010000001010000100001101011100111101001100000000000000011000000000001100000000000000110001000001000000000000000001000001000000000000000000000000000000111000000000000000000000000000000000000100000000000000000000000000000000000000000100000000000000000000000000000000000000000000000110101011100001000000000000000001101000000001110000010100010000000001100001101011011110000000100010000010111000011000000010000000000000000001000111000011111011100001001001001000000010010000101001010000000000001001010000001100101100100110110100000000010110010010110000000000111000000000000000010011010001100000000000000001000000000000011001000000010100000000110100100000000001010001001000000000000000000001000000000101000000000100001000000000000110110100010001000100000000000001000000000000001110000000110001110001000011001000000010101000000000101011000010001001010000111100010000000110001001100000000110000110101101000011110110000100000000000110011000010011010000000000000010101001110010000000000000000000010000010011001111001110100000000110000000000000010000010001000001000010100000000000001000000000000000000000011000000000000010000000000000101010100000000000000000000000000000000000000001100000000000010000000000000000000000000000000000000000000000110110001100001000000000000001000000000000101000010010000001000000000000010000001001010000010000101000001000000000010001001100010010000010000000010110010100000000000000000001000000000001111000000000000000000000100000000000001100010000000101010001010000001100001000000010100010000000100000001001000100000000100100000000111010001001000111000000001010010000000001100000000000000000000011110000000000001100000000010100001110000010000000000001000000110000010000000000000000000010000000000000000000000000000000000000000000000000000010000000000001000100000000011000100101000000000001001100000001101110100000000001000000000000001000100011110000000000000011000000000010011000110001110001000000001100001001010000000000110001000000000000000100000000000000011000000000011000110100001110001000000000000000001100000000000000000001000000110010010000000001101000000000000001001001000010000000000000001100111010000000001011011010000000011111001000001000100000010000000000000000000000000000100000100100000000001001000100000010001000010100101010100010000100001010110100000000010000000000000000000000000111000000101000000000000100101000000000000000000010000110100010001000011000000000010110000010011011001000100000000000001000000101100011001001000000000100000010000000100000000000000010000000000000000000000000000100001100000000000110000010000000000110000001100011000000001000000000000000000000100000000000000000001000000000000000000000000000000000010000000000010000000010000000000001000000000000000000000000100000000000000000000000000010000000000000000100000001000000000000000001000000000000000000100100000000000000000100011000111110110110100010000000110100001110000000000101000010010001100101000000000001000000000000100100100001100001100100000000
bi_80.txt
001011111000001011100000000000000000100001000000000000000000000000000000000000000000000000000000
101000000000000000000100100000000000000000000000000100000000000000000000000000000000000000000011000000000000000001001000110011111000001001000010000000000000100100000000000000000000000000000000000110000110110000101000000001011000000000000000000000000100000000000000000000000000000000000000000000000000000000000000000000000000000000000000000000000000000000000000000000000000000000000000000000000000001000000000000000000000000100000000000000000000000000000011000001001000000001000000000000000100000000000000000000000000100000011100100100000000011000000110000000000000000000110000000010000000000000000000000000000000000000100110000001000010000000000000000000000000000000000000000000000000000000000000000000000000010000000000000000000000000000000000000000000000000000000000000000000001000000000000110010101100000000000000000000000000010000010100000000100000000000000000000000001000001100000000001000000000010110000100000000000010000001010000101011100000100100000000000010000000000100000000100000000100001111000000010000000000000000000000000000000100001000010000000000000001010000000010011100010101011100000110000000011100000000000000000000000110010000000000100001000000000000000100000010000001000100010000000000000000000000100000000000000000000100000000001000000000000000000000000000000000000000000000000100000000000000000000000000000000000000000000000101000000000001000000000000010001101000000001000100000100010010000000100000000011000010000000101000000000011100000010000000000000100000000000000000000011001100011000001001000000000000000000001000000000000000001001010000111000100000100010110000000000000000000010010000000001000000100000001000000010010001110000000000000000010000000000010000000000000100000000000000100001000001110000001001000000100010000000000000000100000101000100001000000000000010000001000000010110000000000001000100000000001110000000100001110001000001100000000000100000000000111111000010001000000000000100000000000010001000000000000010000110001101000010000110000000110011000000001000011000100000000000000000000000110000000000000000000000011000000010100011000110001000000111000000000000000100010000000001000010010000000000000000000000001000000000000000100000010000000000000001100000100000000000000000000000000000000000000001100000000000000000000000000000000110000000000000000000000000010110001100000000000000001000000010000000111001000011000000000011000000010000100000010000000000000100001010100000000001001000000000000000000000010100100000000000000000000001000100000001011000000000000000000000100001000000010010010000100100000001000000000100000000010010100110010000100000100100000100000000100000100000110000000000000000000000000010010000010001000000000000000000000010010000000000000100000000111000001010000010000000000000000000110000011000000000000001000010010000000000000000000000000000000000000000000000000000000000000001000100000000010000100000000000000001000100100001101010110000000001000001000000000000000001110000000000000011000000000010001100100001110100010000101110100001010100000000100010000000000010000000000000000110010000000000010001110100000000001000000000000000000000000000000000000001000000110010000000000001001000000000000001001001000000000100000000110101111000101000001011000001000000011001101001001000100001000100001100000000000000000001100110101100010000001000000110000010000000010100100110000000000100000000000000000000000000000000000000010000000011000000100000000000000100000000000000000000000000000000100000000000000000000000000010000010000001000000100000000000001000000101000001011101110000000100000010000000101000000000000000010000000000000000000000000000000000000000000000000010000000011000000001100110000000000000001000000000000000100000000000000000000010000000000000000000000000000000000000000000100000000000000000000000000000000000000000000000000000000000000000000000000000000000000000000000000000000000000000000001000000000000000000000000000000000000000100001001100100000000000000000000111000001000000100000100000010110000000001010000000001000000000001100000101000100001100000000000
bi_81.txt
000101111000100111100001000000000000100001000000000000000000000000000000000000000000000000000000
101001000000100000001100100000000000000000000000000000100100000000000000000000000000000000000010000000000000000000000000000011110000010001000000000010000000100000010000000000100000000000000000001100000110110000101000000001010000000000000000000000000100000000000000000000000000000000000000000000000000000000000000000000000000000000000000000000000000000000000000000000000000000000000000000000000000000000000000000000000000000100000100000000000000000001000011000001000010010011000000001000000101100000000000000000000000000000001100000110000000011000010100110000000000000000010000000010001000001000000100000000000010000100000100000010100011000000001000000000000000000001000000000000000000000000000000000000000000010010000000000000000000000000000000000000000000000000000000000000000000000000000000001110100010000000000010000000000000000000010100000000100000100000000000000000000000010010000000001000000000010000000010010000000110000000010001101011000100000000000001100010100000000100010010100000000100101111100000010000000000000000000000000000000100000000000100000000000001000000001010000100001101011100011111001001011100000000010010000000001000000000000000100101000000010000000100000100000001000000000000000000000000000000100000100000000000000000000000001000000100000000000000000000000000000000000000000100000000000000000000000010000000000000000000100110001000100000000000000000010001101000000001000000110100010010000001100001000001011010000000100000000010111000011010000010000000100000000001000010000011001000011001000000000000000000000000000001100000000000001001000000101100100100110111110100000001110100000010110000000000101100000000000000000010010001100000010000000001010000000000011000000000000100000000100100100101100000010000001001000000100000000001100000000101000001000100101000000010000010010000010000000010110000100000000001000000000010000000000001000001000011100010000110101000000000110111001010001001010000000100000000000010001001100000000010000000001101000000010010000101100000000100011001000000110000000001010000100000110000000000000000000000011000000011111011000110100000000100000001000000010000000101000001000010000000000000001000000000011010000000010000100000000010000000000001110100100000000000000000000000000000000000000001000000000000000000001000000000000000000000000001000000000000000010000100000000100000101000000000000010101000010010001001000000000000010000001000010000000000101000000000100000000000001110000000000010000000001111011000000000000000000111000100000010111100000000000000000000100000000000010100011000100100000001010000001100001000000010101010010110100000001101000100000000000000100010010110000001000100000000000010010100000001000000000000000000000010010000000100000100000000100100001110000000000000000000000000110000010000000000001000001010010000000000000000000000000000000000000000000000000010000000000001000000000000000000100001000010000000001100100000110100100000000001000001000000001000000001111000000000000011000000000010011010100000110000000000111100100001010000000000111010000000000000000100000000000010010001000000011010010100001110101100000110000000000000000000010000000001000000110010000000000001101000000000000001001001000000000100000000100100111100100000000011000010001100011011101000001000100000010000000100000000000000000001100000100100010000001001000010000010000000001100000100000000000100001000000010000000010000000000000000000001000111000000100000000000001100001000000000000000000010000111100000001000000000000000000010000010010011001000100000000000000100001101000000001001000000000100000010000000100000000000000000010000000000000000000000000000000000000000000000010010000000001100011001100111000000000000000000000000010000000000000000000001000010000000000000000000000000000000010000000000000000000000000000000001000000000000001000000000000000000000010000000000000010000000000000000110000000000000000000000000000000000000000000000000000000000000000100011001100100010010100010000001111000101000000100000111000110010001100101010000000001100000000001000100101001100001000000000000
bi_82.txt
000111111000001011100000000000000000000001000000000000000000000000000000000000000000000000000000
101001000000000000000100100000000000000000000000000100000000000000000000000000000000000000000001000000000000001001001000000011111100001001000010000000000000100000000000000000000000000000000000000110000110110001101000000001011000000000000000000000000100000000000000000000000000000000000000000000000000000000000000000000000000000000000000000000000000000000000000000000000000000000000000000000000000001000000000000000000000000100000000000000000000000001000011000101001010010001000000001100000100100000000000000000000000000000011100100110000000011000000110110000000000000000110000100010000000001001000100000000000000000100100110000011000011000000000000000000000000000000000000000000000000000000000000100000000010010010000001100000000000000000000000000000000000000000000000000000000000000000000000111110101100000000000000000000000000010000010100000010100000000000000000001000000100011110000000001000010000010111000110000000000110000000010000101010000100000100000000100010000000000100000000100100000100101111101000000000000010000000000000000001000100101000010100000000000001010000001110011100010101011100101111011000001100000000000000000000001100010000000000100001000000010000000100000010000001000100010000000000000000000000100000100000000000000000000000001000000000000000000000000000000000000000000000000100000000000000000000000000000010000000000000000110100000000000000000000000010001101000000001000100000100010010000001100000000011011110000000101000000010011000011010000010000000101000000001001101000011001100011001001001000000000000000000101000010000000000011001110000111100100100100110110100000000110111010010010000000000101000000000001000000000010001100010010100000000010000000000011000000000010100000100110100100001100000010000001001101000100010000001000000000100000101000100001010000000000010000011010000000010000000100001001101000000011110000000110001110001000001100000000100101000000000111111000010001001000000110100000000000010011001100000000010000110001101000010010110000100110011000100011000011001110100000000010000100001110000000000000000000000011000000011101011001110000000000110000001000000010000110101000001000010000000000100000000000000011000000000000000100000010010000000000011100000100000000000000000000000000000000000000001100000000000000000000000000000000000000000000000000000000000010110001100000000000000001000000000000000101001010010010001000011000000010000101000010000010000100100001000100000000001001100010000000000000000010100011000000000001000000011000100000001111000000000000000000000100001000000010100010000100100000001010000001100001000010010100010010010100000100101000110000000000001100000110100000000000000000000010110010100000001100000000000000000000010010000000000000100000001100000001010000010000000000000000000110000010000000000000000001010010000000000000000000000000000000000000000000000000010000000000001000100000000010000100000000010000001000100100001101110110000000001000001000001001000000011110000000000000011000010000010011000110001110100000000111100101001010100000000110010000100000010000100000000000110000001000000011000110100001110001100000000000000000000000000000000000001000000010010000000000001001000010000000001001001000010000100000000111101111010100000001011000011000000111111101000001000100001000100001100000000000000000001100110101100010000001000000110000010000000011100101110000010000100001010001100000000010001000000000100000000000011000000100000000000001100001000000000000000000010010111100010001000000000000000010010001010011001001000100000000000001000000101000001001101100000000100000010000000101000000000000000010000000000001000000000000000000100000000000110010010000000011100000001100110000000000000001000000000000000100000000000000000000010000000000000000000000000000000010000000000010000000000000000000001000000000000100000000000000000000000000000000000000010000000000000000110000010000000000000000001000000000001000000010000000000000000000100011001111110010110100010000000111000001110000100000101000010010001100101010000000001100000000000100100101000100001100000000000
bi_83.txt
001101110000100111100001000000000000100001000000000000000000000000000000000000000000000000000000
101000000000100000001100000000000000000000000000000000000000000000000000000000000000000000000000000000000000000000000000000011110000010011000010000000000000100000010000000000000000000000000000000100000110110000101000000001010000000000000000000000000100000000000000000000000000000000000000000000000000000000000000000000000000000000000000000000000000000000000000000000000000000000000000000000000000000000000000000000000000000100000100000000000000000000000011000001000000000011000000000000000100000000000000000000000000000000001100000100000000011000010100000000000000000000010000000010001000000000100000000000000010000000100100000000100011000000000000000000000000000001000000000000000000000000001000000000000000010000000000000000000000000000000000000000000000000000000000000000000000000000000000000010100010000000000000000000000000000000011100000000100000000000000000000000000000000100000000001000000000010000000000010000000010000000010001101010000000000000000001000010100000000000010010100000000100001111000000010000000000000000000000000000000100001000000100000000000001000000000010011100000101011100010010000001011100000000000000000000001000000000000000100101000000000000000100000000000001000000000000000000000000000000100000000000000000000000000000001000000000000000000000000000000000000000000000000100000000000000000000000000000000000000000000000100000000100000000000000000010001101000000001000000110100010010000000100001000001000010000000100000000000111010000000000000000000100000000000000000000011001100011000000000000000000000000000001000100000000000001001000000101000100000110110110000000000000000000010110000000000000100000000000000000110010001100000000000000001010000000000010000000000000000000000000000100101010001010000001001000000100000000010100000000100100001000100101000000010000010000000000000000110010000100000000101000000000110000000000001000001000011100000000010100000000000110111001010001001000000000100000000000010001000000000000010000010001101000000000010000101100000000000001000000000000000000001000000000000110000000000000000000000010000000010110011000110000000000100000000000000000000000001000001000010000000000000000000000000001010000000010000100000010000000000000001110100100000000000000000000000000000000000000001000000000000000000001000000000000010000000000000000000000000000010000100000000100000101000000000000000000000000010001001000001000000010000000010010000000000001000000010100000000000001010000000000000000000000111010000000000000000000001000100000000111000000000000000000000100000000000000000011010000100001001000000000100000000000010101010010100100000000100000100000000000000100000010001000000000010100000000010010000000001000000000000000000000010010000000100000000000000000100001110000010000000000100000000010000000000100000001000000010010000000000000000000000000000000000000000000000000000000000000001000000000000010000100101000010000000000100100001111010100000000001000001000000000000000001111000000000100011000000000010001010100000110000000000101100100001010000100000101010100000000010000000000000000010010000000000010010110100000000101100000010000000000000000000010000000001000000110010000000000001101000000000000001001001000000000100000000100100111100100000000001000000000010011001111000001000100000010000000100000000000000000001100000100100010000001001000000000010000000000100000100000000000100000000000010000000000000000000000000000001000011000000100000000000000100000000000000000000000000000000100000000000000000000000000010000010010111000000100000000000000100000101000000001001000000000100000010000000100000000000000000010000001000000000000000000000000000000000000000000010000000001000011001100111000000000000000000000000000000000000000000000001000010000000000000000000000000000000000000000000000000000000000000000000000000000000000000000000000000000000010000000000000000000000000000000000000000000000000000000000000000000000000000000000010000000000000100001001100100000000000000000001111000101000000100000110001110010001000001010000000001000000000000000000101000000001000000000000
bi_84.txt
001100111000011101100000000000000000100001000000000000000000000000000000000000000000000000000000
101100000000100000001001100000000000000000000000000010000000000000000000000000000000000000000010000000000000000011101000000010111000010001000000000000000000100000000000000000000000000000000000000000000000010000101000000000010000000000000000000000000100000000000000000000000000000000000000000000000000000000000000000000000000010000000000000000000000000000000000000000000000000000000000000000000000001000000000000000000000000100000100000000000000000000000011000001001000000001000000000000000100000100000000000000000000000001001100100110000000011000010100000000000000000000000000001000000000000000000000000000000010000000000110000000000011000000000000000000000000000001000000000000000000000000000000000000000010000000000000000000000000000000000000000000000000000000000000000000000000000000000000000010000100001000000000000000000001010000010000000000100000000000000000000000000000000000000000001000000000001000000000010000000010000000000000100001000000010000000000000010000000000000000000000000000100001110000000010000000000000000000000000000000100000000100000000010000001010000000010000100001101011100010100000000000000000000000000000000001100000000000000110001000001000000000010000000000001000000000000000010000000000000100000000000000000000000000000000000000000000000000000000000000000000000000000000100000000000000000000000000000000000000000000000100000000100001000000001000010001101000000001000000000100010010000000100010001011000110000000100000000001111100000010000000000000000000000000000000000011001000000100000000001000000000000000101000100000000000001001000000001000101000100110110000000000000000000011110000000000000100000000000000000010010001100000000000000000000000000000010000000000000000000000000000100000000001010000001000000000000000000000100000000100000000000100101000000010000010100000000000000100010000000000000000000000000110000000100001000001000011000000000000100000000000101011000010001001000000000100000000000010011000000000000010000010101111000000100110000100000010000010001000000010000000000000000000001000100000000000000000000000010000000010010011000110100000000110001000000000000000010000000001000000000000000100000000000000000010000000001000100000010000000000000000110010110000000000000000000000000000000100000001000000000000000000001010000000000010100000000000000000000000000010001100001000100000001000000010000000111000010010001001100010000000010000110001010000000000001000000000000000000000001010000000000000000000000111010000000000000000000000000000000001111000000000000000000000100001000000010010010000000100000001000000000110000000000011101110000000100000000000000100000000100100000100010000000000000011000000000010010000000001000000000000000000000010010000000000001100000000000000001110000110000000001100000000110000010000000000000000000010000000010000000000000000000000000000000000010000000000000000000001000100000000011000100101000000000001000100100001111010110000000001000000000000010000000011110000000011000011000000000010001011100000110000000000001110010001010000000000100000010000000001100000000000000100011000110100010000111101000000011100100000000000000000000000000000000001000000110010000000000001011000000000000001000001000000000000000000010100101000000000000011011000000000011001100000000000100000000000000000000000000000000000100000100100100000001000000000000110000000011100000000000000000100000000010000000000000000000000000000000000000011000000101010000000000100000000000000000000000000000000100000000000000000000000000010000010000001000000100000000000000100000101000000001001100000000100000010000000100000000000000000010000000000000000000000000000000000000000000000000010000000000100000001100100000000000000000000000000001000100000000000000000000000000000000000000000000000000000000000000000000000000000000000000000000000000000000000000000000000000000000000000000000000000000000000000000000000000000000000000001000000000000000000000000010000000001000100001000100100000000000000000001110100101000000000000100001010110001000001000000000001000000000000000000100000100001100000000000
bi_85.txt
001110111000100101100001000000000000100001000000000000000000000000000000000000000000000000000000
101100000000000000001001000000000000000000000000000100000000000000000000000000000000000000000010000000000000000000100000000011110000000001000010000010000000111000010000000000000000000000000000010100000110110000101000000001010000000000000000000000000100000000000000000000000000000000000000000000000000000000000000000000000000011000000000000000000000000000000000000000000000000000000000000000000010000000000000000000000000000100000100000000000000000000000011000001000000000011000000000000000100100100000000000000000000000001001100010110000000011000000100000000000000000000010000001010001000000000000000000000000000000000100100000000100001000000000000000000000000000000000000000000000000000000001000000000000000010000000000000000000000000000000000000000000000000000000000000000000000000000000000000010100000000000000000000000000001000000011001000000100000000000000000000001000000010100000000001000000000010000000000010000000010000000010001101011000000010000000000000010100000000000000000100000000100001000000000010000000000000000000000000000000100000001100100000010000001000000000010011100001101011100010110000100011100000000000000000000001000000000000000110001000001100000000100000000000001000000000000000000000000000000100000000000000000000000000000001000000000000000000000000000000000000000000000000000000000000000000000000000000000000000000000000100000000100001000000000000010001101000000001000000010100010010000000100011001011000010000000100000000000101100000010000000000000100000000000000000000011101000011000000000001000000000000000000000000000001000001001000001101100101010110110110000000000000000000010010000000000001100000001000000000010010001100000000000000001010000000000010000000000000100000000100000000100000000010000001001000010100000000000000000000100000001000100001000000000000010100000000000000110000000000000000001000000000110000000000001000001000011100000000010100000000000110111001010001001000000000100000000000010001000000000000010000000001111000100100110000100100000000010001000000010000000000101000000001000100000000000000000000000010000000010100011000110100000000100001000000000000000000000000001000010000000000000000000000000001000000000011000100000000000000000000000100110100000000000000000000000000000000000000001000000000000000000000000000000100010000010000000000000000000000010000100001000000000101000000000000000101000000010000001010000000000010000010001010000000000001000000000100000000000001000000000000000000000000110010000000000000000000000000100000010111000000000000000000000100000000000001000010000100100001001000000000100000000000010100010000000100000100101000100000000100100100100010001011000000011000000000010010000000001000000000000000000000010110010010100000100000010100100001110000010000000001000000000010000010000000000000000000010010000010000000000000000000001000000010000010000000000000000000001000000000000000000100101000010000000001100100001101010110000000001000011000000010000000001110000000011000011000000000010001001100000010000000000101100110001010000000000101010000000000101100000000000000010001000000000010010111101000000011000000000000000000000000101011000000011000000110010000010100001111000000000000001001001000000100100000000100100111100000000000001011000000000011001111000001000100000000000000100000000000000000001100000100101010000001001000010000110000000001100000000000000000100000000000010000000000000000000000000001000000011000000101010000000000100000000000000000000000000000000100000000000000000000000000010000010010011000000100000000000000100000101000001001001000000000100000010000000100000000000000100010000000000000000000000000000000000000000000000000010000000001100001001100111000000000000000000000000110001100000000000001000000000000000000000000000000000000000000000000000000000000000000000000000000000000000000000000000000000000000000000000000000000000000000000000000000001000000000000000000000000000000000000000000000000000001000100001001100100000000000000000000110100001000000100000110001010010001000001010000000001000000000001100000101000100001000000000000
bi_86.txt
001101111000001011100000000000000000100001000000000000000000000000000000000000000000000000000000
101000000000100000001000100000000000000000000000000000000000000000000000000000000000000000000001000000000000000011001000000011111000011001000010000000000000000000000000000000000000000000000000000110000110110000101000000001011000000000000000000000000100000000000000000000000000000000000000000000000000000000000000000000000000000000000000000000000000000000000000000000000000000000000000000000000000000000000000000000000000000100000100000000000000000000000011000001001000000001000000000000000100000000000000000000000000000000001100100100000000011000010100000000000000000000110000000010000000000000000000000000000010000000100110000001000011000000101000000000000000000000000000000000000000000000000000000000000010010000000000000000000000000000000000000000000000000000000000000000000001000000000010010010101100001000000000000000000000010000010000000000100000000000000000000000000000001100000000001000000000010110000100000000000010000000010000101010100000100100000000000010000000000100010000100000000100001110000000010000000000000000000000000000000110001000010000000000000001010000000010010100010101011100010110000000011100000000000000000000000100010000000000100001000000000000000100000010000001000100000000000000000000000000100000000000000000000000000000001000000000000000000000000000000000000000000000000100000000000000000000000000000000000000000000000100000000000000000000000000010001111000000001000100000100010010000000100000000011000010000000101000000000111000000010000000000000100000000000000000000011001100011000001001010000000000000000001000100000000000001001010000111000100000100010110000000000000000000010010000000000000100000000001000000010010001100000000000000000010000000000010000000000000000000000000000100001000001010000001001000000100010000000100000000100000101000100101010000000000010000001000000000110010000100001000100000000001110000000100001110001000011100000000000100000000000111111000010001000000000000100000000000010101000000000000010000110001101000010000110000001100110000000001000011000100000000000000000000000100000000000000000000000010000000010110011000110000000000100000000000000000000010000000001000010000000000100000000000000001010000000000000100000010000000000000001111000100000000000000000000000000000000000000001100000000000000000000000000000000110100000000000000000000000000110001100000000100000001000000010000000111001000010001001000010000000010000100000010000000000000100001010100000000001001010000000000000000000110101010000000000000000000000000100000001111000000000000000000000100001000000010000011000100100001001000000000100000000010011101010010100100000100100000100000000100000100000110000000000000010001000000010010000000001000000000000000000000010010000000000000100000000111000001110000010000000000110000000010000010000000000001000000010000000000000000000000000000000000000000000000000000000000000000001000100000001010000100000000010000001000100100001111010110000000001000001000000000000000011110000000000000011000000000010001010100001110100000000101100100001010100000000100010000000000010000000000000000110010000000000110010110100000000111100000010000000000000000000000000000001000000110010000000000001011000000000000001001001000000000100010000111101111000100000011011000001000000101001101000001000100001000100001100000000000000000001100110101100010000001000000110000010000000011100100110000000000100000000000000000000000000000000000000000000000011000000100000000000000100000000000000000000000000000000100000000000000000000000000010000010000001000000100000000000001100000101000001001101000000000100000010000000101000000000000000010000001000000000000000000000000000000000000000000010000000011000000001100110000000000000001000000000000000100000000000000000000000000000000000000000000000000000000000000000000000000000000000000000000000000000000000000000000000000000000000000000000000000000000000000000000000000000000000000001000000000000000000000000010000000000000100001001100100000000000000000001111000101000000100000100001010110000000001010000000001000000000000100000101000100001100000000000
bi_87.txt
000100111000111011000000000000000000000000000000000000000000000000000000000000000000000000000000
101101010000100000001100100010000000000000000000000000100010000000000000000000000000000000000010000000000000000000110000000010110100011001000000001000000000100000000000000000000000000000000000000010000000010001100100000000010000000000000000000000000100000000000000000000000000000000000000000000000000000000000000000000000000000000000000000000000000000000000000000000000000000000000000000000000000001000000000000000000000000100000100000000000000000000000011000001000010110001000000001000000100100000000000000000000000000000011100100110000000011000010110000100000000000100100000000000000000001011000000001000000010000101000111000010000011100000101000000010000000000000000000000000001100000000000000000000000000000010000000001001000000000000000000000000000100000000000000000000000000000000000000011110000100000010000000000000000001110000010000000010100000100000000000000100110000000000100000001001000000001000001010010000000110000000000000100001000101100000000000000010000000000000000000000100000101001111100000010000000000000000000000000001000100100000110100000011100001010000001010000100001101001100111101101100000000000001011001001000011100000000000000110001000001000000000000000000000001000000000000000000000000000000110000100000000000000000000000000000000000000000000000000000000000000100000000000100000000000000000000000000000000000000000000100110100010100000000000000000000001101000000001110000000100010010000001100000101011011110000000100000000010111001011000000010000000000000000001000101000011111011100001001001001000000000000000101000110001000000001001110000001100101110101111110100000001010110010011110000000000011100000000000000110011010001100000000000000000000000000000011001000000010110100000110100110001100001010111001000000000000000000001000000100100000000000100101000100000000110000100010000000100110000111001000000000000001110010000110011000001000011011000000000101000000000101011000011001001010000111100010000000010111001100000000110000110111101000010110110000101000000000110011000011011010000000000000010101001110000000000000000100000110000010001011111001110100000010110000000000000010010010001000001000010000000000000000000000000000000000000001000000000010010000000000000111011110000000000010000000000000000000000000001100000000000000000011000000000000000000000000001000000000000010010001100001000100000001001000000000110101000010010001001010000000010010000001011010000010000101000000000000000000001001110010001100010000000111101011110010000000000000101000000000001111000000000000000000000100000000000010100010000001100010001110000001100001000000011101110000001100000001001000101000000100100000010111010000001000011000000000010010000000001010000000000000000000010010000000000001100000000010000001110000110000000000100000000110000010000000000000000000010000000000000000000000000000000000000000000000000000010000000000001000100000000011000100101000000000001001100100000111110100000000001001000000000001000100011110000000000000011000000000011111010110000110000000000001100000101010000000100110000010000000000000100000000000011001000110000011000110100001110001000000000000000001100000001000000000001000000110010010100000001001000000000000001001101000010000000000000010100111011000011001111111010000100111111000000000000100000000000000000000000000000000000100000100100001001001000000000000010001000011100101010000000000100001010110100000000010000000000000000000000000111000000111000000000000110101000000000000000000011000111100010001100010001000000010010000010000001001000100000000000001000001101100001000001000000000100000010001000100000000000000010000000000000010000000000000100001100000000000110010010000000000100000001100100001000000000000001000000000001100000000000000010001000000000000010000000000000000000010000000000010000100000000000000001000000000000001000000000100000000000000000000000000010000000000000000100000001000000000000000001000000000000000000100110010000000000000100001000111110010110100010000001110100101110000000000101000010010001100101000000000001000000000001100100100000100001100110010000
bi_88.txt
001110111000001011100000000000000000100001000000000000000000000000000000000000000000000000000000
101100000000000000001100100000000000000000000000000110000000000000000000000000000000000000000011101000000000000001101000000010111000001001000010000000000000100000000000000000000000000000000000000110000110110000101000000001011000000000000000000000000100000000000000000000000000000000000000000000000000000000000000000000000000001000000000000000000000000000000000000000000000000000000000000000000000001000000000000000000000000100000000000000000000000000000011000001001000000001000000000000000100100000000000000000000000000000011100100100000000011000000110000000000000001000110000000010000000000000000000000000000000100000100110000001000000000000000000000000000000000000000000000000000000000000000000100000000000010000000000000000000000000000000000000000000000000000000000000000000000000000000000110010101100000000000000000000000001010000010101000000100000000000000000000000000000011100000000001000000000011110000100010000000010000000010000101001000001000100000000000010000000000100000000100000000100001111000000010000000000000000000000000000000110001001110000000010000001010000000010011100010101011100010100000000001100000000000000000000001100010000000000110001000001000000000100000010000001000100010000000000000000000000100000000000000000000000000000001000000000000000000000000000000000000000000000000100000000000000000000000000000000000000000000000100000000000001000000000000010001101000000001000100000100010010000000100000001011000110000000100000000000111100000010001000000000100000000000000000001011101100011000001001001000000000000000001000000000001000001001010000111000101000100110110000000000000000000010010000000000001000000000001000000010010001100000000000000000010000000000010000000000000000000000000000100000000001010000001001000011100010010000000000000100000101000100001000000000000010100001000000000110000000000001000100000000001110000000110001010001000011100000000000100000000000111111000010001000000000000100000000000010011000000000000010000110101101000011100110000000100010000010001000011010100000000100000000001000100000000000000000000000011000000010100011000110100000000110000000000000000000010000000001000010000000000100000000000000001000000000001000100000010000000000000001101010100000000000000000000000000000000100001001100000000000000000000000000000000110000000000000000000000000000110001100001000000000001000000010001000111001000010000000010011000000010000100001010000000000000100001000100000000001001000000000000000000000000110010000000000000000000001000100000001011000000000000000000000100001000000010010010000100101000001000000000110000000010010100110010000100000100100000100000000100101100000110000010000000011000000000010010000000011000000000000000000000010010010000000001100000001111000001110000010000000000000000000110000010000000000000000000010010000000000000000000000000000000000000000000000000000000000000001000100000000001000100000000010000001000100100001101010110000000001000011000000000000000011110000000000000011000000000010001100100001110100000000101110100001010100000000100010000000000010000000000000000110001000000000010000110100000000001010000000000000000000000000000000000011000000110010000010000001001000000000000001001001000000000100000000110101101000101000001011011001000000011001101000001000100001000100001100000000000000000000100110101100010000001000000110000010000000011100100110000000000100000000110000000000000000000000000000000000000011000000101000000000000100000000000000000000001000000000100000000000011000000000000010000010000001000000100000000000001000000101000001001111100000000100000010000000100000000000000000010000000000000000000000000000000000000000000000000010000000011000000001100100000000000000001000000000100000100000000000000000000000000000000000000000000000000000000000000000000000000000000000000000000000000000000000000000000000000000000000000000000000000000000000000000000000000000000000000001000000000000000000000000000000000000000100001001100100000000000000000000111100001000000100000100000010010001000001010000000001000000000001100000101000000001100000000000
bi_89.txt
000010111000110111100001000000000000100000000000000000000000000000000000000000000000000000000000
101001000000000000000100100000000000000000000000000100000000000000000000000000000000000000000010000000000000000000100000100010110000000001000000000000000000100000000000000000100000000000000000001000000000010001001000000000010000000000000100000000000100000000000000000000000000000000000000000000000000000000000000000000000000000000000000000000000000000000000000000000000000000000000000000000000000001000000000000000000000000100000100000000000000000000000011000001000010010011000000001000001101100000000000000000000000000000001100000110000000011000000111000000000000000100000000000000000000001000000000000000000000000100000101000010100011000000000000000010000000000000100000000000001000000000000000000000000000000010000000001001000000000000000000000000000000000000000000000000000000000000000000001110000000000010000010000000000001000000011100000010100000000000000000000100011000000000100000001000000000010000001010010000000110000001000000100011000100000000000000000001100000000100000000000000000100001011100000010000000000000000000000000000000100000000100100000010000001000000001010000100001101011100001111000100010000000001010000000000001110000000000000110001000001000000000001000000000001000000000000000000000000000000100000000000000100000100000000000001000100000000000000000000000000000000000000000100000000000000000000000000000000000000000000000110001000100111000000000000000001101000000001110000010100010010000001100001001011011110000000100000000010111100011000000010000000000000000001000001000011100000000001010000001000000000000000000001000001000000001001000000001100101100101110111100000000011100000110110000000001101000000000000000000001110001000000000000000001000000000000011100000000010110000000100101110001100000111000001001000000000000000001000000000101100000000100001000100000000010010000010000011000000000001000000000000000000110010000000011000001000011000000000000101000000000100011000010001001000000000100110000000010011001100000000010000000101101000000111110000100000001000110011000001011010000000101000000101000111000000000000000000000010000010011001111000110100000010100000001000000010100000001000001000010000000000000001000000000000000000000011000000000001010000000000000100011100000000000000000000000000000000000000001000000000000000000000000000000000000000000000000000000000000000010000100001000000000000000000000000000101000010010000001000000000000000000001011010000000001001000000000000000000000001100000000000010000000001110111110000000000000000001000000000000111000000000000000000000100000000000000100010000000100000001110000001000001000000010100110000011100000001001000100000000000100000000010010001001000011010000000010010000010001110000000000000000001011110000000000000100000000000000001110000000000000000000000000110000000000000100000000000010000000000000000000000000000000000000000000000000000010000000000000000000000000000000100101000000000000001000000000100100100000000001000000000000001000000001110000000000000010000000000011111000000000110000010000001100000001010000000100110000000000000000000100000000000000010000010000011010110100001111001010000000000000000000000001000000000001000000110010000000000001101000000000000001001001000010000000000000010000111100000000000011111010000000001011101000000000000000000000000000000000000000000000100000100100010000101001000000000010000000000100000000000000000100001000010100000000000000000000001000010001000111000000101000000100001100011010000000000000000011000110100000001000000001000100000010001010010001001000110000000000000000000101000000011001000000000100000011001000100000000000000000010000000001000000000000000000000000000000000000010010000000000100000001100110000000000000000001000000000001100000000000000010001010000000000010000000000000000000010000000000000000000000000000000001000000000000000000000000000000000000000000000000000010000000000000000100000001000000000000000000000000000000000000100000000000000000000100001000100100010010100010000000110100001000000000000100000010010001100101000000000001000000000001100100100001100001000000000000
bi_90.txt
000100111000011111100000000000000000000000000000000000000000000000000000000000000000000000000000
111101010000100000001100100000000000000000000000000010100010000000000000000000000000000000000010000000000000001011101000000010111100010001000000000000000000100000000000000000000000000000000000001000000000010001101000000000010000000000000000000000000100000000000000000000000000000000000000000000000000000000000000000000000000000000000000000000000000000000000000000000000000000000000000000000000000001000000000000000000000000100000100000000000000000000000011000001001110010001000000001110100100100000000000000000000000000000001100100110000000010000010110010100000000000100000000000000000000001001000000000000000010000100100110000010000011000000000000000010000000000001000000000000001000000000000000000000000000000010000000001001000000000000000000000000000100000000000000000000000000000000000000001110101100001010000000000000000001110000010000000010100000100000000000001100010000000000100000001000000000011000001010010000000110000001000000100001000100000000000000000010000000000000000000000100000100001111101000010000000000000000000000000001000100000000100100000110000001010000001010000100001101001100011101111000000000000001010001000000011100000000000000110000000011000000000000000010000001000000000000000000000000000000100000100000000000000000000000000001000000000000000000000000000000000000000000000100000000000000000000000000000000000000000000100110000000100000000000011000000001101000000001110000000100010010000001100000001000011110000000001000000010111001011010000010000000000000000001000101000011101100000001000000001000000000000000101000110001000000001001000000001100101000101111110100000001010111010001101000000000010100000000000000100001010001100010000000000000000000000000011000000000010110000000110100111001100000010111001001000000000000000001100100000100000000000100101110100000000010100010010000000100110000001000000000000000000110010000100011000001000011100000000100101000000000101011000010011001010000110100010000000010011001100000000011100010111101000000110110000100000110000110011001000011010000000100000000101001110000000000000000000000010000010011011111001110100000010110000001000010010000010001000001000000000000000000000000000000010010000000001000100000010010000000000000110011110000000000000000000000000000000100000001000000000000000000001000000000000000100000000001000000000000000010001100001000100000001010000000000010111000010010001001000000000010010000101011010000010000101000001000000000000000001110000000100010000000001101011110010000000000000101000000000001111000000000000000000000100001000000010100010000000100000001110000001010001000000011101010000011100000001001000101000000000100000010001010000000000011000000000010010001100001110000000000000000000010010000000000001100000000000000001110000100000000000000000000110000010000000000000000000010000000000000000000000000000000000000000000000000000010000000000001000100000000011000100001000000000001000000100000110110100000000001000000000000001000000011110000000000000001000000000011111010110000110000000000001100001101010000000100110000010000000000000100000000000101001000010000011000110100001110001100000000000000001000001001000000000001000000110010000100000001001000010000000001001100000010000000000000010100111011000000000011111000000100011011100000000000100000000000000000000000000000000000000000100100011000101000000000001010001000011100001000000000000100001010011100000000000000000000001000000000000111000000111000000100001100001000000000000000000011010111100010001100000001000000100010001010000001001000100000000000000000001101000000001001100000000100000010001000100000000000000000010000000000011000000000000000000100000000000100010010000000000100000001100100000000000000000001000000001001100000000000000010001010000000000010000000000000000000010000000000010000000000000000000001000000000000001000000000000000000000000000000000000010000000000000000110000001000000000000000001000000000000000000110010010000000000000100011000111110010110100010000001110100101110000000000101001010010001100111000000000001000000000000000100100000100001100000010000
bi_91.txt
001011111000100011100001000000000000100001000000000000000000000000000000000000000000000000000000
101000000000000000000000000000000000000000000000000100000000000000000000000000000000000000000010000000000000000000000000110011110000001001000010000010000000100000010000000000000000000000000000000110000110110000101000000001010000000000000000000000000100000000000000000000000000000000000000000000000000000000000000000000000000000000000000000000000000000000000000000000000000000000000000000000000000000000000000000000000000000100000100000000000000000000000011000001000000000011000000000000000100100000000000000000000000000000011100000100000000011000000100000000100000000000110000000010001100000000000000000000000000000000100000000000100011000000001000000000000000000000000000000000000000000000001000000000000000010000000000000000000000000000000000000000000000000000000000000000000001000000000000010010100000000000000000000000000000000000011000000000100000000000000000000000001000010100000000001000000000010010000100010000100010000000010001101001000000100000000000000010100000000100000000100000000100001110000000010000000000000000000000000000000100001000010100000000000001000000000010011100000101011100010010000000011100000000000000000000000110000000000000100001000000000000001100000000000001000100001000000000000000000000100000000000000000000100000000001000000000000000000000000000000000000000000000000100000000000000000000000000000000000000000000000101000000100001000000000000010001101000000001000000010100010010000000100001000011000010000000100010000000111100000000000000000000100000000000000000000011001000011000001001000000000010000000001000000000000000000001010000001100100010110110110000000000000000000010010000000001000000000000000000000010010001100000000000000001010000000000010000000000000100000000100000100101000000111000001001000000100010000000000000000100000001000100001000000000000010000000000000010000000000000000000101000000001110000000010001110001000011100000000011100000000000110111001010000001000000000100000000000010001000000000000010000110001101000000000110000000100000000000001000011000000000000000000000000000110000000000000000000000010000000010100011000110100000100101000000000000000100000000000001000010000000000000000000000000001000000000000000100000000000000000000001101100100000000000000000000000000000000000000001100000000000000000000000000000000000000000000000000000000000110110000100000000000000100000000000000000101100000011000001000011000000000000000000010000000000001100000010100000010001001000000010000000000000010110100000000000000000000000000100000000011000000000000000000000000000000000000000010000100100001001000000000100100000000010100010010000100000100000000100000000100000100000110000000000000000010000000010010000010001000000000000000000000010010000000110000100000000110100001110000000000000000000000000010000011000000110010000000010010000000000000000000000000000000000000000000000000000000000000001000000000000010000100000000000000000001100100001101000100000000001000011000000000000000001110000000000000011000000000010001000100001110000010000101100100001010000100000101010000000000010000000000000000010010000000000010011010100000000001000000000000000000000000000000000000001000000110010000000000001101000000000000001001001000000000100010000111100111100100000001011000000000000011001111001001000100000010000000100000000000000000001100000100100010000001001000000000010000000000100100010111100000100000001100010000000000000000000000000011001000011000000100000000000000100000000000000000000000000000000100000000000000000000000000010000010010011010000100000000000001100000101000011011001000000000100000010000000100000000000000000010000000000000000000000000000000000000000000000000010000000011000001001100111000000000000000000000000000000100000000000000000000010000000000000000000000000000000000000000000000000000000000000000000000000000000000000000000000000000000000000000000000000000000000000000000000000000000000000000000000000000000000000000000000000000000000100001001100100000000000000000000111000001000000000000100000010010100000001010000000001000000000001100000101000100001000000000000
bi_92.txt
000110111000101101100001000000000000100001000000000000000000000000000000000000000000000000000000
101101000000000000001101100000000000000000000000000100000000000000000000000000000000000000000010000000000000000000100000000011110000000001000000000000000000110000010000000000000000000000000000000100000110110001101000000000010000000000000000000000000100000000000000000000000000000000000000000000000000000000000000000000000000011000000000000000000000000000000000000000000000000000000000000000000000001000000000000000000000000100000100000000000000000000000011000001000010010001000000001000000100100100000000000000000000000001001100000110000000011000000100010000000000000000010000000110000000000000000100000000000000000100100100000010000011000000000000000000000000000000000000000000000000000000000000000000000000010010000000001000000000000000000000000000000000000000000000000000000000000000000000001110100000000000000000000000000001000000010100000010100000000000000000000101000000010010110000001000000000010000000010010000000110000000010000101001000100010000000000100010000000000000000000100000000100001011100000010000000000000000000000000000000100000001100100000110000001000000001010000100001101011100011101001100001100000000000000000000001100000000100000110001000001000000000100000000000001000000000000000000000000000000100000100000000000000000000000001000000000000000000000000000000000000000000000000100000000000000000000000001000000000000000000000110000000100000000000000000010001101000000001110000000100010010000001100000001010011110000000000000000010111100011010000010000000100000000001010000000011100100011001000000001000000000000010000001000000001000001001000001101100101100100110110100000000110100000011010000000000001100000001000000000011010001100010010000000000010000000000011000000000010100000000100100100001100000010000001001000000100000000001000000000100000001010100001000000010000010000000010000000010000000100000000001000000000110000000000001000001000011100000000100101000000000110111000010001001000000001100010000000010001001100000000010000000101111001000110110000100100001000110011000000011110000000100000000101000100000000000000000000000111000010011101011000110100000000100001000000000010000000101000001000000000000000100000000000000000000000000011000100000000010000000000000100010100000000000000000000000000000000000000001000000000000000000000000000000111010000000001000000000000000000010000100001000000000001000000000000000101001010010000001010010000000010000011001010000000000101000000000100000000000001100000000000010000000000110011100000000000000000011000100000010111000000000000000000000100000000000100100010100000100000001010000001100001000000010000010010010100000100101000100000000100100100100011110010001000011000000000010010100000001100000000000000000000010010010000000000100000011100000001110000010000000001000000000110100010000000000000000001010010000010000000000000010000001000000010000010000000010000000000001000000000000000100100001000010000000000101100001101110110000000001000011000000011000000001110000000011000011000000000010011101100000110000000000111100110001010000000000110010000000000101100100000000000010001001010000011000111101001110011000000000000000000000000000000000000011000000110010000000100001011000000000000001001001000000000100000000110100111000100000000011111010000000111011101000000000100000000000000100000000000000000000100000100101010000001000000010000110000000001100000100000000000100001000000100000000000000000000000000000000000111000000101010000000000100100000000000000000000010000111100000001000000000000000000010000010010001001000100000000000000000000101000001001001000000000101000010000000100000000000000100000000000000000000000000000000000000000000000000010010000000001100000001100100000000000000000000000000110000000000000000000000001000000000000000000000000000000000010000000000000000000001000000000001000000000000000000000000000000000000000000000000000011000000000000000100000001000000000000000000000000000000000000100000000000000001000100011001100100010010100010000000111100001000000100000101000010010001100101010000000001100000000001000100101000100001000000010000
bi_93.txt
001110111000001101100000000000000000100001000000000000000000000000000000000000000000000000000000
101100000000000000001001100000000000000000000000000110000000000000000000000000000000000000000011101000000000000001101000000011111000000001000010000000000000111000000000000000000000000000000000000100000110110000101000000001011000000000000000000000000100000000000000000000000000000000000000000000000000000000000000000000000000011000000000000000000000000000000000000000000000000000000000000000000000001000000000000000000000000100000000000000000000000000000011000001001000000001000000000000000100100100000000000000000000000001001100100110000000011000000100000000000000001000010000001010000000000000000000000000000000100000100110000000000000000000000000000000000000000010000000000000000000000000000000100000000010010000000000000000000000000000000000000000000000000000000000000000000000000000000000000010101100000000000000000000000001010000010001000000100000000000000000000001000000011100000000001000000000011000000000010000000010000000010000101001100000010100000000000010000000000000000000100000000100001110000000010000000000000000000000000000000100000011100100000010000001010000000010011100001101011100010100000100001100000000000000000000001100010000000000100001000001000000000100000000000001000100010000000000000000000000100000000000000000000000000000001000000000000000000000000000000000000000000000000100000000000000000000000000000000000000000000000100000000100001000000001000010001101000000001000100000100010010000000100000001011000110000000100000000000111100000010000000000000100000000000000000001011101100011000000000001000000000000000101000000000001000001001000001111000101000100110110000000000000000000011010000000000001100010000001000000010010001100000000000000000010000000000010000000000000100000000000000100000000000010000001001000011100000000000000000000100000101000100001000000000000010100001100000000110000000000000000100000000000110000000100001000001000011100000000000100000000000111110000010001001000000000100000000000010011000000000000010000010101111000000100110000100100010000010001000000010100000000000000000001000100000000000000000000000011000000010100011000110100000000110001000000000000000010000000001000000000000000000000000000000001000000000001000100000010000000000000001100010100000000000000000000000000000000000001001000000000000000000000000000000000110000000000000000000000000000010001100001000000000001000000010000000111001000010000001010010000000010000110001010000000000001100001000100000000000001000000000000000000000000110010000000000000000000000000100000011111000000000000000000000100001000000011010010000100100000001000000000110000000010010000110010010100000100100000100000000100100100100010000010000000011000000000010010000000001000000000000000000000010010010000000000100000001100000001110000010000000001000000000110000010000000000000000000010010000010000000000000000000001000000010000010000000000000000000001000100000010001100100001000000000001000101100001101010110000000001000011000000010000000011110000000011000011000000000010001101100000110100000000101110110001010100000000100010000000000111100000000000000100011000000100010000111101000000011000000000000000000000000000000000000011000000110010000010100001011000000000000001001001000000000100000000110101101000101000000011011001000000011001101000000000101001000000001100000000000000000000100100101001010000001000000010000110000000011100000100000000000100000000000000000000000000000000000000000000000011000000101010000000000100000000000000000000001000000000100000000000000000000000000010000010010001000000100000000000000000000101000000001101100000000100000010000000100000000000000100010000000000000000000000000000000000000000000000000010000000011100000001100100000000000000001000000000100001100000000000000000000000000000000000000000000000000000000000000000000000000000000000000000000000000000000000000000000000000000000000000000000000000000000000000000000000000000000000000001000000000000000000000000000000000001000100001001100100000000000000000000111100001000000100000100001010010001000001010000000001000000000000100000101000100001100000000000
bi_94.txt
000011111000110011000000000000000000000001000000000000000000000000000000000000000000000000000000
101001000000000000000100100000000000000000000000000100000000000000000000000000000000000000000010000000000000000000000000110010110100001001000010001000000000100000000000000000100000000000000000000010000000010001101000000000010000000000000000000000000100000000000000000000000000000000000000000000000000000000000000000000000000000000000000000000000000000000000000000000000000000000000000000000000000000000000000000000000000000100000100000000000000000000000011000001000010010011000000001000000101100000000000000000000000000000011100100100000000011000000110000000000000000000100000000000000000001111000000000000000000000100000110000010100011000000001000000000000000000000100000000000000000000000000000000000000000000010000000000000000000000000000000000000000000000000000000000000000001000000000000011110000100000000000010000000000000010000011100000000100000000000000000000100001000000000000000001001000000000000001111010000100110000001000000100001000100100000000000000001100010000100000000001100000100101111100000010000000000000000000000000011001101101000010100000001000001010000001010000100000101011100111111001000010000000000011000000000001110000000000000100001000000000000000000000000000001000000000000000000000000000000111000000000000000000100000000000000000000000000000000000000000000000000000000000100000000000000000000000000000000000000000000000110100000100001000000000000000001101000000001000000010100010000000001100001100011011010000001100010000010111000011000000010000000000000000001001101000011011011100001001001000000000010000000001001010000000000001001110000001100100100100110111100000000010110010110110000000001111000000000000000000011110001100000000000000000000000000001011000000000000100000000110101100001000001111000001000000000000000000001000000000101000000000100001000000000000010010000010001011000000000000001000000000000001110000000110001110001000011000000000000101000000000101011000010001001000000111100000000000010001001100000000110000110001101000011010110000100000001000100011000011001010000000000000010100001110010000000000000000000010000000001001011001110100000010111000001100000010100110000000001000010100000000000001000000000010000000000010000000000000010000000000000101000100000000000000000000000000000000000000001100000000000010000000000000010000000000000000000000000000000110110001100000000000000000001000000000000101000010010000001000010000000000000001000010000010000101000000000000000010001001100010010000010000000011110101000000000000000000001000000000001111000000000000000000000000000000000010100010000000100010001010000001100001100000010100010000000100000001001000100000000000000000000110010000001000000010000000010010000010001000000000000000000000010000000000000000100000000010000001110000000000000000001000000110000010000000110000000000010000000000000000000000000000000000000000000000000000010000000000001000100000000011000100001000000000001001100100000101100100000000001000000000000001000100011110000000000000011000000000010011000110001110000010010001100001001010000000000110000000000000000000100000000000010011000000000011011010100001110001100000000000000000000000000000000000001000000010010010000000001101000000000000001001001000010000000010000011100111110000000001011000010001000011111101000001000110000010000000000000000000000000000100000100100000000001001000100000010000000010100100010100010000100001011100100000000010000000000001000010001000011000000100001100000001100011010000000000001000110000110100010001000000000000000010110000010011001011000100000000000001000000101100001011001000000000100000010000000100000000000000010010000000000000000000000000000001110000000000110010010000000000010000001100110000000001000000000000000000000100000000000000000001010000000000000000000000000000000010000000000010000000000000000000001000000000000100000000000100000000000000000000000000010000000000000000100000000000000000000000001000000000000000000000000000000000000000100001000111110110110000010000000110000001110000000000100000010010001100101000000000001000000000000100100100001100001100000000000
bi_95.txt
001101111000100011100001000000000000100001000000000000000000000000000000000000000000000000000000
101000000000100000001100000000000000000000000000000000000000000000000000000000000000000000000010000000000000000000000000000011110000011011000010000000000000100000010000000000000000000000000000000110000110110000101000000001010000000000000000000000000100000000000000000000000000000000000000000000000000000000000000000000000000000000000000000000000000000000000000000000000000000000000000000000000000000000000000000000000000000100000100000000000000000000000011000001000000000011000000000000000100100000000000000000000000000000001100000100000000011000010100000000100000000000110000000010001100000000000000000000000010000000000100000000100011000000101000000000000000000001000000000000000000000000001000000000000000010000000000000000000000000000000000000000000000000000000000000000000001000000000010010010100010000000000000000000000000000000011100000000100000000000000000000000000000000000000000001000000000010010000100010000100010000000010001101011000000100000000000000010100000000100010010100000000100001101000000010000000000000000000000000000000100001000010000000000000001000000000010000100000101011100010010000000011100000000000000000000000000000000000000100001000000000000001100000000000001000100001000000000000000000000100000000000000000000000000000001000000000000000000000000000000000000000000000000100000000000000000000000000000000000000000000000100000000000001000000000000010001101000000001000000010100010010000000100001000011000010000000100010000000111000000010000000000000100000000000000000000011001000011000001001000000000010000000001000100000000000001001010000001000100010110110110000000000000000000010110000000000001100000000000000000010010001100000000000000001010000000000010000000000000000000000000000100101000001010000001001000000100010000000100000000100000001000100101000000010000010000000000000000010010000100000000101000000001110000000010001110001000011100000000011100000000000110111001010001001000000000100000000000010101000000000000010000110001101000000000110000101100000000000001000010000000000000000000000000000110000000000000000000000010000000010110011000110100000000100000000000000000000000000000001000010000000000000000000000000001010000000000000100000010000000000000001111100100000000000000000000000000000000000000001100000000000000000001000000000000000000000000000000000000000110110000100000000100000101000000000000000101000000010001001000011000000000000000000010000000000001000000010100000000001001010000010000000000000010111010000000000000000000001000100000000011000000000000000000000100000000000001000011000000100001001000000000100000000000010101010010100100000000100000100000000100000100000110000000000000000000000000010010000000001000000000000000000000010010000000110000100000000110100001110000010000000000100000000010000010000000000000000000010000000000000000000000000000000000000000000000000000000000000000001000000000000010000100101000010000000000100100001111010100000000001000001000000000000000001110000000000000011000000000010001010100001110000000000101100100001010000100000101010000000000000000000000000000010010000000000110011110100000000101100000010000000000000000000000000000001000000110010000000000001101000000000000001001001000000000100010000111100111100100000001011000000000000011001111000001000100000010000000100000000000000000001100000100100010000001001000000000010000000000100100110111100000100000000100010000000000000000000000000001001000011000000100000000000000100000000000000000000000000000000100000000000000000000000000010000010010011000000100000000000001100000101000001001001000000000100000010000000100000000000000000010000000000000000000000000000000000000000000000000010000000001000011001100111000000000000000000000000000000100000000000000000000000000000000000000000000000000000000000000000000000000000000000000000000000000000000000000000000000000000000000000000000000000000000000000000000000000000000000000000000000000000000000000000000000000000000100001001100100000000000000000001111000101000000100000110000110010001000001010000000001000000000001100000101000000001000000000000
bi_96.txt
001110110000100111100000000000000000100001000000000000000000000000000000000000000000000000000000
101100000000000000001100100000000000000000000000000100000000000000000000000000000000000000000010101000000000000000100000000011110000000101000000000010000000100000010000000000000000000000000000010100000110110000101000000001010000000000000000000100000100000010000000000000000000000000000000000000000000000000000000000000000000001000000000000000000000000000000000000000000000000000000000000000000010001000000000000000000000000100000100000000000000000000000011000001000000000011000000000000000100100000000000000000000000000000001100100100000000011000000100000000000000001000010000000010001000000000100000000000000000100000100110000000100011000000000000000000000000000000000000000000000000000000001000000000000000010000000000000000000000000000000000000000000000000000000000000000000000000000000000000010101100000000000000000000000001010000011101000000100000000000000000000000000000000100000000001000000000011000000000010100010010000000010001101011000000000000000000000010100000000000000000100000000100001011000000010000000000000000000000000000000100000001000100000010000001010000000010011100001101011100010010000100011100000000000000000000001000010000000000110001000001000000000100000010000001000100000000000000000000000000100000000000000000000000000000001000000000000000000000000000000000000000000000000100000000000000000000000000000000000000000000000100000010100000000000000000000001101000000001000000010100010010000000100001001011000010000000100000000000011000000010000000000000100000010000000000000011101100011000000000001000000000000000001000000000001000000001000000101000101000110110110000000000000000100010010000000000000100000000001000000010010001000000000000000001010000000000010000000000000000000000000000000100011000010000001001000011100000000000000000000100100001000100001000000000000010100001000000000110000000000000000101000000000110000000100001000001000011100000000010100000000000111111001010001001000000000100000000000010001000000000000010000010101101000000100111000100100000000010001000000010000000000001000000001000110000000000000000000000010000000010100011000110100000011110000000000000000000010001000001000010000000000000000000000000001000000000011000100000000000000000000001100110100000000000000000000000000000000000001001000000000000000000000000000000000010000000000000000000000000000010001100001000000000100000000000000000000100000010000000010000000000010000000001010000000000001000001000100000000000001000000000000000000000000110010000000000000000000001000100000001011000000000000000000000100000000000000000010010000100001001000000000100000000010010100010000100100000100100000100000000100100100000010001011000000011100000000010010000000001000000000000000000000010110010010100000000000000100100001110000010000000000000000000110000000000100000000000000010010000000000000000000000000000000000000000000000000000000000000000000100000000011000100101000010000001000100100001101010100000000001000011000000000000000011110000000000100011000000000010001000100000010100000000101100100001010000000000101010100000000010000000000000000010011000000000010010110100000000001000000000000000000000000001010000000011000000110010000010000001101000000000000001001001000000000100000000100100111100100000000001011001000010011001111000001000110000010000000100000000000000000001100000100100010000001001000010000010000000010100000000000000000100000000000010000000000000000000000000001000000011000000101000000000000100000000000000000000000000000000100000000000000000000000000110000010010111000000100000000000000100000101000000001001000000000100000010000000100000000000000000010000000000000000000000000000000000000000000000000010000000011100001001100111000000001000000000000000110001000000000000000000000010000000000000000000000000000000000000000000001000000000000000000000000000000000000000000000000000000000000000000000000000000000000000000000000000000000000000000001000000000000000000000000000000000000000100001001100100000000000000000000110100001000000000000110001110010001000001010000000001000000000000100000101000000001100000000000
bi_97.txt
000111111000110001100000000000000000000001000000000000000000000000000000000000000000000000000000
[truncated: 2,125,281 more chars]
