# Supplementary material for: Discovering biclusters in gene expression data based on high-dimensional linear geometries
Source: BMC Bioinformatics. 2008 Apr 23;9:209. doi: 10.1186/1471-2105-9-209 (PMC2386490; doi:10.1186/1471-2105-9-209)
Supplement: Additional file 4 — All detected biclusters with full data. All the detected biclusters with full data are given here. [file 1471-2105-9-209-S4.zip]

Archive with 610 entries (610 files):
- biclu_result/bi_1.txt
- biclu_result/bi_10.txt
- biclu_result/bi_100.txt
- biclu_result/bi_101.txt
- biclu_result/bi_102.txt
- biclu_result/bi_103.txt
- biclu_result/bi_104.txt
- biclu_result/bi_105.txt
- biclu_result/bi_106.txt
- biclu_result/bi_107.txt
- biclu_result/bi_108.txt
- biclu_result/bi_109.txt
- biclu_result/bi_11.txt
- biclu_result/bi_110.txt
- biclu_result/bi_111.txt
- biclu_result/bi_112.txt
- biclu_result/bi_113.txt
- biclu_result/bi_114.txt
- biclu_result/bi_115.txt
- biclu_result/bi_116.txt
- biclu_result/bi_117.txt
- biclu_result/bi_118.txt
- biclu_result/bi_119.txt
- biclu_result/bi_12.txt
- biclu_result/bi_120.txt
- biclu_result/bi_121.txt
- biclu_result/bi_122.txt
- biclu_result/bi_123.txt
- biclu_result/bi_124.txt
- biclu_result/bi_125.txt
- biclu_result/bi_126.txt
- biclu_result/bi_127.txt
- biclu_result/bi_128.txt
- biclu_result/bi_129.txt
- biclu_result/bi_13.txt
- biclu_result/bi_130.txt
- biclu_result/bi_131.txt
- biclu_result/bi_132.txt
- biclu_result/bi_133.txt
- biclu_result/bi_134.txt
- biclu_result/bi_135.txt
- biclu_result/bi_136.txt
- biclu_result/bi_137.txt
- biclu_result/bi_138.txt
- biclu_result/bi_139.txt
- biclu_result/bi_14.txt
- biclu_result/bi_140.txt
- biclu_result/bi_141.txt
- biclu_result/bi_142.txt
- biclu_result/bi_143.txt
- biclu_result/bi_144.txt
- biclu_result/bi_145.txt
- biclu_result/bi_146.txt
- biclu_result/bi_147.txt
- biclu_result/bi_148.txt
- biclu_result/bi_149.txt
- biclu_result/bi_15.txt
- biclu_result/bi_150.txt
- biclu_result/bi_151.txt
- biclu_result/bi_152.txt
- biclu_result/bi_153.txt
- biclu_result/bi_154.txt
- biclu_result/bi_155.txt
- biclu_result/bi_156.txt
- biclu_result/bi_157.txt
- biclu_result/bi_158.txt
- biclu_result/bi_159.txt
- biclu_result/bi_16.txt
- biclu_result/bi_160.txt
- biclu_result/bi_161.txt
- biclu_result/bi_162.txt
- biclu_result/bi_163.txt
- biclu_result/bi_164.txt
- biclu_result/bi_165.txt
- biclu_result/bi_166.txt
- biclu_result/bi_167.txt
- biclu_result/bi_168.txt
- biclu_result/bi_169.txt
- biclu_result/bi_17.txt
- biclu_result/bi_170.txt
- biclu_result/bi_171.txt
- biclu_result/bi_172.txt
- biclu_result/bi_173.txt
- biclu_result/bi_174.txt
- biclu_result/bi_175.txt
- biclu_result/bi_176.txt
- biclu_result/bi_177.txt
- biclu_result/bi_178.txt
- biclu_result/bi_179.txt
- biclu_result/bi_18.txt
- biclu_result/bi_180.txt
- biclu_result/bi_181.txt
- biclu_result/bi_182.txt
- biclu_result/bi_183.txt
- biclu_result/bi_184.txt
- biclu_result/bi_185.txt
- biclu_result/bi_186.txt
- biclu_result/bi_187.txt
- biclu_result/bi_188.txt
- biclu_result/bi_189.txt
- biclu_result/bi_19.txt
- biclu_result/bi_190.txt
- biclu_result/bi_191.txt
- biclu_result/bi_192.txt
- biclu_result/bi_193.txt
- biclu_result/bi_194.txt
- biclu_result/bi_195.txt
- biclu_result/bi_196.txt
- biclu_result/bi_197.txt
- biclu_result/bi_198.txt
- biclu_result/bi_199.txt
- biclu_result/bi_2.txt
- biclu_result/bi_20.txt
- biclu_result/bi_200.txt
- biclu_result/bi_201.txt
- biclu_result/bi_202.txt
- biclu_result/bi_203.txt
- biclu_result/bi_204.txt
- biclu_result/bi_205.txt
- biclu_result/bi_206.txt
- biclu_result/bi_207.txt
- biclu_result/bi_208.txt
- biclu_result/bi_209.txt
- biclu_result/bi_21.txt
- biclu_result/bi_210.txt
- biclu_result/bi_211.txt
- biclu_result/bi_212.txt
- biclu_result/bi_213.txt
- biclu_result/bi_214.txt
- biclu_result/bi_215.txt
- biclu_result/bi_216.txt
- biclu_result/bi_217.txt
- biclu_result/bi_218.txt
- biclu_result/bi_219.txt
- biclu_result/bi_22.txt
- biclu_result/bi_220.txt
- biclu_result/bi_221.txt
- biclu_result/bi_222.txt
- biclu_result/bi_223.txt
- biclu_result/bi_224.txt
- biclu_result/bi_225.txt
- biclu_result/bi_226.txt
- biclu_result/bi_227.txt
- biclu_result/bi_228.txt
- biclu_result/bi_229.txt
- biclu_result/bi_23.txt
- biclu_result/bi_230.txt
- biclu_result/bi_231.txt
- biclu_result/bi_232.txt
- biclu_result/bi_233.txt
- biclu_result/bi_234.txt
- biclu_result/bi_235.txt
- biclu_result/bi_236.txt
- biclu_result/bi_237.txt
- biclu_result/bi_238.txt
- biclu_result/bi_239.txt
- biclu_result/bi_24.txt
- biclu_result/bi_240.txt
- biclu_result/bi_241.txt
- biclu_result/bi_242.txt
- biclu_result/bi_243.txt
- biclu_result/bi_244.txt
- biclu_result/bi_245.txt
- biclu_result/bi_246.txt
- biclu_result/bi_247.txt
- biclu_result/bi_248.txt
- biclu_result/bi_249.txt
- biclu_result/bi_25.txt
- biclu_result/bi_250.txt
- biclu_result/bi_251.txt
- biclu_result/bi_252.txt
- biclu_result/bi_253.txt
- biclu_result/bi_254.txt
- biclu_result/bi_255.txt
- biclu_result/bi_256.txt
- biclu_result/bi_257.txt
- biclu_result/bi_258.txt
- biclu_result/bi_259.txt
- biclu_result/bi_26.txt
- biclu_result/bi_260.txt
- biclu_result/bi_261.txt
- biclu_result/bi_262.txt
- biclu_result/bi_263.txt
- biclu_result/bi_264.txt
- biclu_result/bi_265.txt
- biclu_result/bi_266.txt
- biclu_result/bi_267.txt
- biclu_result/bi_268.txt
- biclu_result/bi_269.txt
- biclu_result/bi_27.txt
- biclu_result/bi_270.txt
- biclu_result/bi_271.txt
- biclu_result/bi_272.txt
- biclu_result/bi_273.txt
- biclu_result/bi_274.txt
- biclu_result/bi_275.txt
- biclu_result/bi_276.txt
- biclu_result/bi_277.txt
- biclu_result/bi_278.txt
- biclu_result/bi_279.txt
- biclu_result/bi_28.txt
- biclu_result/bi_280.txt
- biclu_result/bi_281.txt
- biclu_result/bi_282.txt
- biclu_result/bi_283.txt
- biclu_result/bi_284.txt
- biclu_result/bi_285.txt
- biclu_result/bi_286.txt
- biclu_result/bi_287.txt
- biclu_result/bi_288.txt
- biclu_result/bi_289.txt
- biclu_result/bi_29.txt
- biclu_result/bi_290.txt
- biclu_result/bi_291.txt
- biclu_result/bi_292.txt
- biclu_result/bi_293.txt
- biclu_result/bi_294.txt
- biclu_result/bi_295.txt
- biclu_result/bi_296.txt
- biclu_result/bi_297.txt
- biclu_result/bi_298.txt
- biclu_result/bi_299.txt
- biclu_result/bi_3.txt
- biclu_result/bi_30.txt
- biclu_result/bi_300.txt
- biclu_result/bi_301.txt
- biclu_result/bi_302.txt
- biclu_result/bi_303.txt
- biclu_result/bi_304.txt
- biclu_result/bi_305.txt
- biclu_result/bi_306.txt
- biclu_result/bi_307.txt
- biclu_result/bi_308.txt
- biclu_result/bi_309.txt
- biclu_result/bi_31.txt
- biclu_result/bi_310.txt
- biclu_result/bi_311.txt
- biclu_result/bi_312.txt
- biclu_result/bi_313.txt
- biclu_result/bi_314.txt
- biclu_result/bi_315.txt
- biclu_result/bi_316.txt
- biclu_result/bi_317.txt
- biclu_result/bi_318.txt
- biclu_result/bi_319.txt
- biclu_result/bi_32.txt
- biclu_result/bi_320.txt
- biclu_result/bi_321.txt
- biclu_result/bi_322.txt
- biclu_result/bi_323.txt
- biclu_result/bi_324.txt
- biclu_result/bi_325.txt
- biclu_result/bi_326.txt
- biclu_result/bi_327.txt
- biclu_result/bi_328.txt
- biclu_result/bi_329.txt
- biclu_result/bi_33.txt
- biclu_result/bi_330.txt
- biclu_result/bi_331.txt
- biclu_result/bi_332.txt
- biclu_result/bi_333.txt
- biclu_result/bi_334.txt
- biclu_result/bi_335.txt
- biclu_result/bi_336.txt
- biclu_result/bi_337.txt
- biclu_result/bi_338.txt
- biclu_result/bi_339.txt
- biclu_result/bi_34.txt
- biclu_result/bi_340.txt
- biclu_result/bi_341.txt
- biclu_result/bi_342.txt
- biclu_result/bi_343.txt
- biclu_result/bi_344.txt
- biclu_result/bi_345.txt
- biclu_result/bi_346.txt
- biclu_result/bi_347.txt
- biclu_result/bi_348.txt
- biclu_result/bi_349.txt
- biclu_result/bi_35.txt
- biclu_result/bi_350.txt
- biclu_result/bi_351.txt
- biclu_result/bi_352.txt
- biclu_result/bi_353.txt
- biclu_result/bi_354.txt
- biclu_result/bi_355.txt
- biclu_result/bi_356.txt
- biclu_result/bi_357.txt
- biclu_result/bi_358.txt
- biclu_result/bi_359.txt
- biclu_result/bi_36.txt
- biclu_result/bi_360.txt
- biclu_result/bi_361.txt
- biclu_result/bi_362.txt
- biclu_result/bi_363.txt
- biclu_result/bi_364.txt
- biclu_result/bi_365.txt
- biclu_result/bi_366.txt
- biclu_result/bi_367.txt
- biclu_result/bi_368.txt
- biclu_result/bi_369.txt
[truncated: 310 more entries]
