# Supplementary material for: Discovering biclusters in gene expression data based on high-dimensional linear geometries
Source: BMC Bioinformatics. 2008 Apr 23;9:209. doi: 10.1186/1471-2105-9-209 (PMC2386490; doi:10.1186/1471-2105-9-209)
Supplement: Additional file 4 — All detected biclusters with full data. All the detected biclusters with full data are given here. [file 1471-2105-9-209-S4.zip › biclu_result/bi_103.txt]

	DLCL-0031	DLCL-0036;OCT	DLCL-0030	DLCL-0004	DLCL-0029	DLCL-0008	DLCL-0051	DLCL-0011	DLCL-0032	DLCL-0006	DLCL-0001	DLCL-0020	DLCL-0025
GENE1835X	0.200	-0.360	-0.310	-0.130	-0.530	0.140	0.380	-0.060	0.220	-0.270	0.440	-0.160	0.060
GENE1865X	0.200	-0.360	-0.460	-0.120	-0.120	-0.060	0.330	-0.080	0.190	-0.390	-0.040	-0.550	0.140
GENE1932X	0.000	-0.300	0.260	-0.260	0.140	0.090	-0.050	-0.370	-0.100	-0.750	-0.680	0.020	-0.280
GENE3070X	0.070	-0.140	0.540	-0.030	0.120	0.220	-0.360	0.170	-0.120	-0.520	-0.280	-0.040	0.010
GENE3165X	0.130	-0.015	0.190	-0.060	0.000	-0.010	-0.490	0.410	-0.240	-0.160	0.550	0.000	-0.320
GENE1114X	-0.770	0.200	-0.060	-0.270	-0.320	0.000	-0.120	0.100	-0.040	-0.260	-0.370	0.240	-0.330
GENE3963X	0.190	0.130	-0.190	0.240	0.110	0.040	-0.150	0.620	0.170	0.190	0.020	0.320	0.000
GENE3960X	0.010	0.920	0.010	0.230	-0.050	-0.070	-0.190	-0.160	-0.140	0.570	0.510	-0.090	0.130
GENE3442X	0.390	0.680	0.580	0.610	0.820	-0.040	0.210	0.550	0.100	0.320	0.160	0.350	0.120
GENE3447X	-0.100	0.290	0.110	0.000	-0.030	0.050	-0.190	0.330	0.080	0.600	-0.220	0.450	0.190
GENE3448X	0.010	0.250	0.210	0.180	0.040	-0.120	-0.140	0.370	-0.040	0.520	-0.070	0.420	0.010
GENE3449X	0.100	0.400	0.150	0.070	-0.140	-0.380	-0.020	-0.080	-0.150	0.050	0.290	0.280	0.130
GENE1501X	0.410	0.200	0.320	0.100	-0.400	-0.060	0.670	0.300	0.260	0.230	0.670	0.150	0.440
GENE213X	0.150	0.120	0.150	0.090	-0.130	0.010	-0.120	-0.060	-0.220	0.010	0.120	-0.020	0.250
GENE167X	-0.120	-0.260	0.480	0.040	0.650	0.010	0.070	0.280	0.200	0.100	-0.050	-0.210	-0.240
GENE3878X	-0.070	0.630	0.270	0.050	0.220	-0.386	0.080	-0.010	0.130	0.250	0.090	0.320	0.030
GENE394X	0.100	0.560	-0.170	0.040	-0.320	0.200	0.540	-0.110	0.180	0.430	0.620	-0.230	0.430
GENE918X	-0.390	0.110	0.100	-0.190	-0.360	0.180	-0.620	-0.770	0.040	0.030	-0.340	-0.200	-0.070
GENE3518X	-0.060	0.050	0.050	0.220	-0.430	0.010	-0.350	-0.170	0.280	-0.120	-0.230	-0.210	0.060
GENE3507X	-0.510	-0.150	0.090	-0.060	-0.240	0.290	0.000	-0.490	-0.160	-0.210	0.210	0.090	0.000
GENE3604X	0.330	0.200	-0.040	-0.140	-0.190	-0.090	0.190	-0.110	-0.020	0.270	-0.071	-0.390	0.360
GENE3603X	-0.020	0.190	0.110	-0.010	-0.080	-0.270	0.270	-0.110	-0.130	-0.140	-0.170	-0.160	-0.180
GENE3487X	-0.130	0.000	0.160	0.330	-0.030	0.770	0.100	0.080	0.270	0.490	0.190	0.010	-0.080
GENE3526X	0.480	0.160	0.170	0.244	-0.190	0.118	0.300	-0.310	-0.100	0.160	0.081	0.002	-0.270
GENE3524X	-0.170	-0.030	-0.400	-0.090	-0.370	0.010	0.190	-0.390	-0.370	0.040	-0.090	-0.160	-0.460
GENE3523X	-0.130	-0.100	0.050	0.050	0.000	-0.280	-0.190	-0.070	-0.210	-0.110	0.100	0.030	0.330
GENE3527X	-0.910	0.190	0.050	-0.320	-0.190	-0.210	-0.570	-0.250	-0.260	-0.390	-0.040	-0.490	0.220
GENE3529X	-0.370	0.530	-0.100	0.160	-0.370	-0.180	0.530	-0.040	0.310	0.240	-0.470	-0.200	0.230
GENE3512X	-0.180	-0.170	0.160	-0.220	-0.340	-0.910	-0.830	0.240	-0.310	0.370	-0.430	0.160	0.120
GENE3540X	0.230	-0.209	0.050	-0.230	-0.220	-0.670	-0.230	0.150	-0.270	-0.340	-0.130	-0.950	-0.350
GENE3811X	0.260	0.280	0.350	0.080	0.000	0.210	0.480	0.100	-0.140	0.700	0.250	-0.200	-0.150
GENE3700X	0.010	-0.290	-0.080	-0.030	0.130	0.360	0.120	0.130	-0.050	-0.380	0.520	0.230	0.040
GENE3634X	0.210	-0.020	0.500	0.300	0.500	-0.170	0.460	0.030	-0.090	0.260	0.210	-0.240	-0.090
GENE3551X	0.540	0.270	0.190	0.120	0.000	0.090	-0.230	0.160	0.200	0.110	0.430	-0.180	0.080
GENE3418X	-0.150	0.710	-0.090	0.320	0.420	-0.320	-0.210	0.390	-0.010	0.080	-0.080	0.100	-0.160
GENE3474X	-0.480	0.210	-0.350	-0.050	0.150	-0.020	-0.250	-0.080	-0.150	-0.300	-0.140	-0.070	-0.270
GENE3216X	-0.060	-0.320	0.000	0.070	0.050	-0.110	0.330	-0.140	0.320	-0.150	0.280	0.200	-0.020
GENE3217X	0.070	-0.360	0.090	0.220	0.040	-0.040	0.410	0.330	0.470	0.300	0.530	0.270	-0.090
GENE1840X	-0.140	0.000	-0.450	-0.370	-0.240	-0.220	0.110	-0.150	-0.170	0.140	0.090	-0.230	-0.070
GENE3142X	0.170	-0.110	0.400	0.220	-0.110	0.070	0.110	0.220	-0.090	0.640	0.156	-0.210	-0.250
GENE2589X	0.160	0.000	-0.220	-0.100	-0.150	-0.200	-0.440	-0.100	0.110	-0.170	0.050	-0.520	-0.270
GENE2552X	-0.210	-0.360	-0.160	-0.010	-0.430	-0.120	-0.120	0.190	0.400	-0.070	-0.160	0.120	-0.030
GENE2570X	0.230	-0.360	0.090	0.120	-0.190	-0.440	-0.140	0.590	0.410	0.170	-0.040	0.190	-0.040
GENE3108X	-0.240	0.186	0.460	0.000	0.050	-0.030	-0.140	0.080	-0.010	0.400	-0.430	-0.440	-0.140
GENE2565X	-0.270	0.000	0.060	-0.100	0.190	-0.580	0.010	-0.310	-0.170	-0.110	-0.130	0.020	0.050
GENE3094X	-0.070	0.130	-0.140	-0.160	-0.650	-0.490	-0.260	0.140	-0.200	0.240	-0.460	-0.330	0.050
GENE3093X	-0.110	0.510	0.370	-0.030	-0.250	-0.300	0.510	0.230	0.100	0.170	-0.520	0.030	0.510
GENE1915X	-0.020	-0.090	0.290	0.030	-0.040	0.100	-0.360	0.010	-0.100	0.000	0.070	-0.230	-0.170
GENE1914X	-0.380	-0.390	0.010	-0.110	0.090	0.250	-0.100	-0.210	-0.180	-0.260	0.383	-0.330	-0.300
GENE1917X	-0.340	-0.115	0.240	-0.190	-0.170	-0.188	-0.050	0.290	-0.110	-0.580	-0.240	-0.050	-0.170
GENE1896X	0.040	-0.081	0.060	-0.120	-0.250	-0.340	-0.086	-0.020	0.000	0.010	-0.090	0.130	-0.210
GENE1897X	0.310	0.131	0.340	-0.030	0.210	-0.540	-0.130	0.240	0.050	-0.030	0.110	-0.450	-0.370
GENE2987X	0.230	0.210	-0.080	0.010	-0.120	0.440	-0.410	-0.190	0.000	0.060	0.045	0.310	0.300
GENE2041X	0.340	0.050	-0.050	0.200	-0.010	-0.028	0.080	0.020	0.150	0.020	0.135	-0.120	-0.170
GENE2038X	0.220	0.330	0.220	0.110	0.000	-0.380	-0.250	0.090	0.150	0.560	-0.150	0.200	-0.160
GENE2037X	0.400	0.220	-0.030	0.010	0.040	0.000	-0.370	0.390	0.010	0.100	-0.100	-0.100	-0.210
GENE3050X	-0.330	0.510	0.010	-0.120	0.170	-0.070	-0.550	0.150	0.300	-0.140	-0.150	-0.250	0.360
GENE2582X	-0.290	-0.045	-0.130	-0.290	0.030	-0.630	0.220	0.260	-0.280	-0.190	-0.169	-0.110	0.150
GENE2523X	-0.620	0.210	-0.020	-0.040	-0.030	-0.230	0.550	0.570	-0.310	0.290	-0.120	0.400	0.290
GENE2551X	0.040	-0.060	0.320	0.100	0.010	-0.290	-0.170	-0.200	0.160	0.050	-0.350	0.000	-0.250
GENE2449X	0.020	0.050	-0.250	-0.240	0.310	-0.890	-0.380	-0.210	-0.110	-0.510	0.280	-0.430	0.280
GENE1911X	-0.280	-0.080	0.060	-0.100	-0.020	-0.200	-0.310	-0.400	-0.210	0.150	-0.074	-0.060	-0.290
GENE2058X	-0.160	-0.680	-0.470	-0.340	-0.380	-0.770	-0.540	-0.270	-0.460	-0.290	-0.039	0.050	-0.140
GENE2061X	-0.580	-0.530	-0.310	-0.200	-0.030	-0.660	0.070	0.010	-0.290	0.100	0.190	0.330	-0.540
GENE2073X	-0.410	0.000	-0.610	-0.220	-0.310	0.110	0.110	-0.240	-0.260	-0.080	0.115	0.230	-0.080
GENE2493X	-0.260	0.005	-0.080	-0.140	-0.220	0.160	-0.220	-0.380	-0.010	0.200	0.380	-0.110	-0.280
GENE2497X	-0.250	0.400	0.140	0.220	0.320	-0.210	0.100	-0.130	0.170	0.230	-0.270	-0.020	-0.130
GENE2498X	-0.320	0.160	0.230	0.180	0.340	-0.510	-0.090	0.120	0.060	0.130	-0.180	-0.160	-0.100
GENE2936X	0.040	-0.310	0.000	-0.220	0.380	-0.380	0.100	0.310	0.090	-0.370	-0.010	-0.350	-0.110
GENE2235X	0.200	0.050	-0.240	0.000	0.000	-0.190	-0.560	0.040	0.030	-0.340	0.000	-0.030	-0.230
GENE2315X	-0.090	0.070	0.320	-0.070	-0.580	-0.630	-0.290	0.060	-0.510	0.330	0.170	-0.770	0.220
GENE2424X	-0.600	-0.360	0.300	-0.070	-0.320	-0.120	-0.010	-0.450	-0.060	0.390	-0.360	-0.180	-0.490
GENE2431X	-0.350	-0.370	0.090	-0.040	-0.130	-0.500	-0.550	0.450	0.180	0.480	0.400	0.230	-0.370
GENE2339X	0.130	0.171	-0.030	-0.110	-0.150	-0.500	0.200	0.150	0.280	-0.040	-0.090	0.120	-0.140
GENE2338X	0.190	-0.170	-0.070	0.000	-0.050	-0.290	0.430	0.250	0.220	0.000	0.010	0.180	-0.010
GENE2337X	-0.230	0.230	0.160	-0.040	-0.090	-0.150	-0.180	-0.080	-0.370	0.340	0.370	0.010	-0.170
GENE2335X	-0.640	0.470	0.050	-0.150	-0.030	-0.410	-0.100	-0.270	-0.400	-0.050	0.200	0.090	0.080
GENE2469X	-0.160	0.000	-0.040	0.050	0.220	-0.010	-0.490	-0.030	-0.230	-0.120	0.019	-0.530	-0.250
GENE2281X	0.140	0.250	0.000	-0.050	0.020	-0.510	0.050	-0.250	0.090	-0.010	-0.158	-0.260	-0.280
GENE2280X	-0.040	-0.060	-0.020	-0.170	-0.050	0.180	0.330	0.000	0.060	-0.070	-0.130	-0.190	-0.350
GENE2279X	-0.350	-0.150	-0.020	-0.240	-0.270	0.060	0.040	-0.160	0.050	-0.100	0.142	-0.080	-0.330
GENE2241X	-0.040	0.060	-0.330	-0.260	0.040	-0.700	0.280	-0.300	-0.340	-0.270	-0.470	-0.160	-0.200
GENE2141X	0.360	-0.110	0.160	0.060	-0.080	-0.040	0.200	0.410	0.720	0.130	-0.471	-0.540	-0.290
GENE2220X	-0.300	0.110	-0.350	-0.140	-0.170	-0.320	-0.560	-0.590	-0.210	-0.260	-0.280	-0.170	-0.670
GENE2167X	-0.310	0.190	-0.080	-0.350	0.150	-0.780	-0.380	0.000	0.290	-0.550	-0.663	-0.680	-0.620
GENE2902X	-0.150	-0.300	-0.150	-0.020	-0.010	-0.340	-0.010	0.100	0.380	-0.500	-0.564	-0.590	-0.490
GENE2165X	-0.180	-0.060	0.000	-0.090	0.030	-0.060	0.200	0.220	0.020	-0.220	-0.100	-0.630	-0.630
GENE2231X	-0.400	-0.230	-0.210	-0.260	-0.160	-0.190	-0.130	-0.200	-0.560	-0.210	-0.293	-0.290	-0.590
GENE2190X	0.090	-0.190	-0.820	-0.310	-0.020	-0.310	-0.130	0.000	-0.430	-0.430	-0.972	-0.890	0.040
GENE2194X	-0.080	-0.050	-0.040	-0.200	0.420	-0.560	-0.210	-0.300	-0.310	-0.080	-0.560	0.170	0.110
GENE2197X	-0.300	-0.140	0.000	-0.181	-0.200	-0.560	-0.620	-0.140	-0.150	0.060	-0.090	0.250	-0.170
GENE2200X	-0.440	-0.680	-0.120	-0.160	0.040	-0.760	-0.240	0.110	-0.230	-0.030	-0.243	-0.440	-0.540
GENE2206X	0.230	0.290	0.260	0.010	0.110	-0.160	-0.630	0.050	0.100	-0.190	-0.160	-0.050	-0.200
GENE2166X	0.010	-0.260	-0.420	-0.240	0.160	-0.430	-0.120	-0.010	-0.140	-0.290	-0.180	-0.540	-0.430
GENE2177X	-0.030	-0.190	0.010	0.080	0.430	-0.300	-0.150	-0.040	0.150	-0.180	0.060	-0.060	0.080
GENE2209X	-0.580	-0.130	-0.080	-0.570	-0.440	-0.870	-0.260	0.070	0.040	-1.030	-0.696	-1.020	-0.410
GENE2213X	-0.190	0.250	0.130	-0.160	-0.080	-0.210	-0.350	0.170	0.020	-0.780	-0.216	-0.480	-0.100
GENE2214X	-0.380	-0.560	-0.380	-0.220	0.080	-0.330	0.080	-0.220	-0.060	0.040	-0.880	-0.430	-0.390
GENE2222X	-0.230	0.050	-0.130	-0.330	0.150	-0.734	-0.790	0.130	-0.410	-0.550	-0.544	-0.400	-0.213
GENE2221X	-0.190	-0.460	0.120	0.070	-0.090	-0.190	0.110	-0.020	0.410	-0.150	-0.340	-0.220	-0.120
GENE2230X	-0.130	0.550	-0.200	-0.140	0.360	-0.800	-0.190	0.100	-0.150	-0.220	-0.380	-0.520	-0.330
GENE2246X	-0.940	-0.080	-1.000	-0.370	-0.050	-0.460	-0.390	0.270	-0.610	-0.400	-0.430	-0.280	-0.120
GENE2733X	-0.410	-0.160	0.070	-0.070	0.170	-0.200	-0.270	0.050	0.090	-0.450	-0.177	-0.170	-0.730
GENE2708X	-0.770	-0.620	-0.280	-0.210	0.100	-0.600	-0.600	-0.320	0.000	-0.580	-0.561	-0.900	-0.840
GENE2266X	-0.250	-0.100	0.140	-0.150	0.190	0.020	-0.370	0.100	-0.200	-0.140	0.290	-0.320	-0.600
GENE2130X	-0.250	-0.650	-0.030	-0.340	-0.140	-0.670	0.040	0.000	-0.320	-0.340	0.030	-0.240	-0.220
GENE2256X	-0.260	-0.350	-0.500	-0.330	-0.010	-0.380	-0.060	0.290	0.050	-0.460	-0.216	-0.570	0.080
GENE2129X	0.110	-0.340	-0.060	-0.250	0.070	-0.710	-0.300	-0.180	-0.230	-0.320	-0.120	-0.220	-0.640
GENE2079X	-0.350	-0.030	-0.180	0.000	0.200	-0.190	-0.210	-0.230	-0.160	-0.110	0.145	-0.280	-0.240
GENE2252X	-0.090	0.270	-0.060	-0.040	0.160	-0.020	-0.390	-0.090	-0.240	-0.050	-0.070	0.060	0.100
GENE1934X	-0.120	-0.100	-0.190	-0.020	-0.280	-0.350	0.100	0.120	0.020	0.220	-0.080	0.030	-0.090
GENE2434X	-0.410	0.140	-0.220	-0.240	-0.070	-0.300	-0.220	0.000	0.080	-0.290	-0.088	-0.070	-0.380
GENE2433X	-0.220	0.360	-0.100	-0.190	-0.290	-0.187	0.040	0.110	-0.080	-0.400	0.009	-0.310	-0.300
GENE2098X	-0.440	-0.520	-0.470	-0.220	-0.320	-0.240	-0.300	-0.250	-0.340	-0.010	0.070	-0.160	-0.470
GENE2436X	0.450	-0.200	0.070	0.150	0.480	-0.250	0.080	0.100	0.280	-0.020	0.280	0.180	-0.330
GENE1963X	0.090	0.010	-0.090	-0.280	0.110	-0.570	-0.420	-0.080	-0.120	-0.540	-0.172	-0.070	-0.290
GENE1959X	0.160	0.590	0.050	0.160	0.630	-0.250	-0.110	-0.390	-0.210	0.090	-0.170	-0.470	-0.050
GENE2074X	-0.030	0.390	-0.120	-0.020	-0.300	-0.330	-0.180	0.160	-0.400	0.150	-0.120	0.100	-0.060
GENE2072X	-0.310	-0.030	0.340	-0.030	0.380	-0.540	-0.160	-0.060	-0.290	-0.050	-0.150	-0.390	-0.060
GENE3703X	-0.200	-0.150	-0.100	0.120	0.320	0.360	0.050	0.570	0.140	0.250	0.470	0.200	-0.210
GENE2505X	-0.420	-0.360	-0.710	-0.300	-0.310	-0.450	-0.510	-0.420	-0.100	0.010	-0.170	-0.150	-0.210
GENE2507X	0.000	-0.380	0.080	-0.160	-0.580	-0.430	0.360	-0.160	-0.160	0.000	-0.500	-0.070	0.090
GENE2586X	0.460	0.030	0.350	0.170	0.260	-0.500	-0.400	0.350	0.330	0.019	-0.050	-0.150	-0.200
GENE2585X	0.290	-0.140	-0.070	0.080	0.080	-0.194	-0.580	0.320	0.120	-0.330	-0.300	-0.290	-0.180
GENE2042X	-0.560	-0.372	0.000	-0.010	-0.010	-0.390	0.200	0.210	0.400	-0.170	-0.040	0.030	-0.310
GENE1876X	-0.270	-0.510	0.150	-0.100	-0.490	-0.250	-0.554	-0.020	-0.420	-0.350	0.162	-0.490	-0.580
GENE1962X	-0.240	-0.470	-0.380	-0.270	0.050	-0.420	0.290	0.370	0.020	-0.020	-0.099	-0.080	0.000
GENE2607X	0.390	0.430	-0.500	-0.070	0.100	-0.080	-0.400	0.410	0.230	0.190	-0.380	-0.540	0.280
GENE2612X	-0.560	-0.550	-0.180	-0.610	-0.370	-0.524	-0.130	-0.620	-0.340	-0.340	-0.266	-0.357	-0.050
GENE2611X	-0.030	-0.230	-0.060	-0.220	0.030	-0.275	-0.010	-0.320	-0.120	-0.340	-0.046	-0.060	-0.250
GENE2692X	-0.090	-0.280	-0.210	-0.090	0.050	-0.110	-0.280	0.110	-0.350	-0.070	-0.275	0.037	-0.180
GENE2958X	0.380	0.510	-0.250	-0.070	0.210	0.000	0.430	-0.070	0.200	-0.310	-0.301	-0.780	0.110
GENE1868X	0.330	0.500	-0.400	-0.070	0.010	-0.160	-0.330	0.250	0.000	-0.130	-0.090	-0.140	0.280
GENE1101X	-0.150	0.460	0.000	-0.110	0.190	-0.740	-0.130	-0.030	-0.040	0.220	0.046	-0.140	0.490
GENE3984X	0.280	0.540	0.030	0.130	0.170	-0.130	-0.470	0.090	0.120	-0.450	-0.014	-0.310	0.590
GENE1952X	-0.180	0.160	-0.400	-0.260	-0.120	-0.110	-0.340	-0.230	-0.120	-0.460	0.124	-0.090	0.110
GENE1858X	-0.460	0.450	-0.350	-0.210	0.020	0.300	-0.180	0.420	-0.030	-0.280	0.263	0.220	-0.190
GENE3151X	-0.230	0.036	0.110	0.040	-0.150	-0.350	-0.320	-0.050	-0.090	-0.200	-0.260	0.020	-0.190
GENE3152X	-0.320	-0.110	0.030	-0.050	-0.270	-0.340	-0.050	0.270	-0.220	-0.080	-0.010	-0.310	0.110
GENE3153X	-0.200	-0.060	0.000	-0.130	-0.350	-0.320	0.150	-0.430	-0.330	0.100	0.040	-0.350	0.060
GENE1853X	-0.540	-0.340	-0.090	-0.340	-0.320	-0.576	-0.140	-0.070	-0.240	0.300	0.117	-0.360	0.060
GENE3132X	-0.270	-0.020	-0.040	0.120	-0.500	0.230	-0.480	0.240	-0.110	0.510	-0.150	0.020	0.170
GENE2465X	-0.350	-0.770	0.120	-0.440	-0.460	-0.230	-0.600	-0.440	-0.350	-0.440	0.150	0.120	0.010
GENE3066X	-0.040	-0.280	0.040	-0.370	-0.290	-0.350	-0.480	-0.250	-0.320	-0.440	-0.180	-0.070	-0.680
GENE3900X	0.020	0.280	0.040	-0.110	0.060	-0.250	-0.320	0.050	0.100	0.180	0.014	-0.060	-0.070
GENE2574X	0.000	0.110	0.110	-0.030	-0.440	-0.070	-0.580	-0.170	-0.180	-0.430	-0.225	-0.360	-0.540
GENE2581X	-0.170	-0.073	-0.260	0.060	0.280	0.030	-0.300	-0.290	0.010	0.290	0.290	-0.100	-0.110
GENE3210X	-0.400	-0.270	0.090	-0.100	-0.020	-0.030	-0.640	-0.180	-0.050	-0.200	0.050	-0.130	-0.100
GENE3154X	0.000	0.050	-0.230	-0.040	-0.240	-0.130	-0.370	-0.050	-0.270	0.140	0.330	0.260	-0.140
GENE1947X	-0.300	-0.110	-0.310	-0.050	0.340	0.040	0.520	0.430	-0.260	0.300	0.160	0.180	-0.570
GENE3279X	0.050	0.200	0.030	0.170	-0.150	-0.040	0.380	0.050	0.280	0.050	0.190	-0.050	0.160
GENE3300X	0.020	0.352	0.270	0.080	0.180	0.240	-0.250	-0.410	0.000	-0.370	-0.040	-0.390	0.170
GENE3352X	0.160	-0.330	0.560	0.190	0.290	0.000	-0.150	0.210	0.310	0.460	0.540	0.290	-0.350
GENE3347X	-0.200	-0.050	0.650	0.120	-0.090	0.000	0.580	0.770	-0.100	-0.320	-0.201	-0.190	-0.210
GENE3266X	-0.210	-0.040	0.170	0.030	-0.290	-0.180	0.350	0.150	0.380	-0.180	-0.090	-0.160	0.090
GENE3250X	-0.230	0.280	0.140	0.060	0.250	0.460	-0.160	0.190	0.120	0.340	0.600	0.070	0.220
GENE369X	-0.040	0.010	0.200	0.100	-0.170	0.440	0.160	-0.310	-0.160	-0.110	-0.153	-0.100	0.290
GENE3190X	-0.380	0.300	0.050	-0.160	-0.040	0.030	-0.110	-0.250	0.030	-0.200	0.050	0.040	-0.080
GENE3189X	-0.240	-0.123	0.160	-0.146	0.200	0.130	-0.830	-0.330	0.130	-0.170	0.230	0.080	0.140
GENE3374X	0.230	-0.380	0.650	0.080	-0.530	-0.060	-0.490	0.540	0.190	-0.150	0.510	0.320	-0.260
GENE3150X	-0.260	-0.160	0.400	-0.230	-0.220	-0.030	0.190	-0.050	-0.050	-0.050	0.030	-0.010	-0.080
GENE1044X	0.310	0.030	0.410	0.180	0.500	0.140	0.150	0.210	0.200	0.040	0.190	-0.170	-0.350
GENE1045X	0.000	0.690	0.100	0.200	0.250	0.090	0.060	0.160	-0.140	-0.160	0.080	-0.180	-0.190
GENE3205X	-0.320	-0.170	-0.010	-0.120	-0.450	0.070	0.110	-0.040	-0.060	0.120	-0.130	-0.250	0.410
GENE3186X	-0.170	-0.021	0.100	0.020	0.130	0.100	-0.510	-0.320	0.070	0.140	-0.052	-0.340	-0.070
GENE3386X	0.870	0.530	-0.040	0.270	0.000	-0.420	0.700	0.790	0.720	0.380	0.090	0.050	0.300
GENE1008X	-0.040	-0.040	0.280	0.220	0.070	-0.040	0.130	0.190	0.280	-0.140	-0.190	0.230	-0.270
GENE58X	0.250	0.550	-0.210	0.020	-0.400	-0.110	0.000	-0.430	0.240	0.090	0.150	-0.200	0.000
GENE4000X	-0.060	0.080	0.310	0.120	-0.170	-0.420	0.200	0.460	0.050	0.060	-0.210	0.120	-0.100
GENE3178X	-0.200	0.120	0.020	-0.063	-0.150	0.060	0.000	-0.370	-0.120	0.200	-0.110	-0.290	-0.110
GENE3999X	0.120	0.370	0.450	0.030	-0.140	-0.100	0.040	-0.530	-0.270	-0.060	0.000	-0.610	-0.150
GENE41X	0.060	-0.300	-0.050	-0.070	-0.220	-0.500	-0.140	-0.600	-0.080	0.390	0.100	0.210	0.150
GENE53X	0.440	-0.040	0.420	0.080	0.050	-0.530	-0.210	-0.210	-0.160	-0.110	-0.120	-0.250	0.060
GENE1023X	0.220	0.260	-0.240	-0.110	0.230	0.000	-0.580	0.150	-0.270	0.100	-0.090	0.040	-0.340
GENE3071X	0.100	-0.020	-0.030	-0.090	0.200	-0.160	-0.620	-0.130	-0.270	0.000	-0.010	0.030	-0.250
GENE3907X	-0.320	0.247	-0.250	0.000	-0.150	0.010	0.290	-0.140	0.080	-0.050	0.070	-0.010	0.040
GENE3113X	0.180	-0.460	0.000	-0.120	-0.260	-0.580	0.000	0.110	-0.190	0.060	-0.370	-0.170	-0.190
GENE1850X	-0.220	-0.010	-0.120	0.010	0.200	0.210	0.310	-0.530	-0.060	-0.410	-0.120	-0.120	-0.160
GENE1848X	0.650	-0.030	0.010	0.010	0.000	-0.210	-0.020	-0.230	0.180	0.220	-0.170	-0.070	0.230
GENE1869X	-0.410	0.580	-0.340	-0.040	0.190	-0.370	-0.030	-0.100	0.040	0.010	0.240	0.080	-0.030
GENE3167X	-0.470	0.000	-0.570	-0.280	-0.490	-0.380	-0.190	0.020	-0.020	-0.040	-0.130	0.220	-0.090
GENE44X	-0.420	-0.120	0.320	-0.270	-0.400	-0.270	-0.250	-0.380	0.310	-0.250	-0.250	-0.080	-0.080
GENE65X	-0.470	-0.360	-0.470	-0.260	-0.500	-0.070	-0.020	-0.220	-0.490	-0.510	-0.360	-0.290	0.170
GENE66X	-0.610	-0.230	-0.530	-0.320	-0.360	-0.200	0.060	-0.280	-0.620	-0.260	-0.480	-0.310	-0.250
GENE3182X	0.130	0.170	-0.120	0.040	0.170	-0.160	0.250	0.110	0.170	0.130	0.180	-0.250	-0.230
GENE1103X	-0.170	0.070	-0.290	-0.150	-0.120	-0.080	-0.410	0.340	0.180	-0.030	0.060	0.030	0.160
GENE1445X	-0.160	0.790	0.630	0.170	0.370	0.320	-0.280	0.230	0.180	-0.220	-0.220	-0.280	-0.190
GENE1468X	-0.380	0.430	0.010	-0.170	0.360	0.140	-0.050	0.050	-0.370	-0.320	0.303	-0.500	-0.120
GENE2605X	0.070	-0.200	0.220	0.070	0.130	0.080	0.200	-0.040	0.060	0.000	0.080	-0.010	-0.070
GENE2604X	-0.360	-0.340	0.110	-0.050	-0.220	-0.120	0.220	-0.340	-0.140	-0.160	-0.100	-0.140	-0.110
GENE1921X	0.200	-0.260	0.210	0.140	0.490	-0.080	-0.145	0.000	-0.040	-0.220	-0.371	-0.410	-0.470
GENE13X	0.160	-0.160	0.160	0.090	-0.440	0.070	-0.220	0.260	-0.060	0.100	0.067	0.250	0.210
GENE1070X	0.410	0.220	-0.060	0.370	0.130	-0.050	0.320	0.310	0.080	0.250	0.340	0.100	0.080
GENE3035X	0.870	0.050	0.060	0.350	-0.310	0.340	0.100	0.290	0.250	0.730	0.050	0.000	-0.170
GENE2949X	0.290	-0.080	-0.110	-0.030	0.220	-0.348	-0.100	0.120	0.360	-0.240	-0.021	-0.400	-0.170
GENE2994X	0.350	0.060	0.020	-0.080	0.290	-0.550	-0.160	0.000	-0.080	-0.100	-0.050	0.080	-0.020
GENE2995X	-0.200	-0.430	-0.070	-0.100	-0.010	-0.360	-0.460	-0.130	-0.070	-0.250	-0.275	-0.670	0.070
GENE2677X	0.020	0.380	-0.650	-0.270	-0.450	0.230	-0.060	-0.650	-0.290	0.120	-0.360	-0.620	-0.240
GENE2679X	-0.040	-0.270	-0.220	-0.050	0.330	-0.450	-0.050	-0.380	0.120	-0.010	-0.170	-0.150	-0.010
GENE2680X	-0.050	0.007	-0.130	-0.020	0.130	0.040	0.090	-0.390	-0.040	-0.200	-0.400	-0.160	0.000
GENE2920X	-0.070	0.150	-0.250	-0.030	0.000	-0.310	0.310	0.390	0.400	-0.010	-0.192	0.010	0.410
GENE2661X	0.220	-0.060	-0.340	-0.080	0.240	-0.360	-0.140	0.360	0.080	-0.150	-0.285	-0.260	-0.370
GENE2937X	0.480	-0.260	0.010	-0.060	0.020	-0.580	-0.260	0.460	-0.160	0.040	-0.500	0.000	-0.660
GENE1958X	-0.130	0.000	0.080	-0.310	0.140	-0.332	-0.270	-0.120	0.170	-0.160	-0.332	-0.250	-0.450
GENE1948X	0.130	-0.560	-0.070	0.000	0.100	-0.260	-0.290	-0.270	-0.210	0.090	0.200	0.010	-0.600
GENE1949X	0.000	-0.220	0.020	-0.040	0.100	-0.060	-0.260	-0.350	-0.120	0.050	0.060	-0.180	-0.380
GENE2939X	0.370	0.190	0.060	0.040	0.540	-0.340	-0.450	0.130	0.150	0.050	-0.370	-0.270	0.060
GENE2919X	0.160	-0.200	-0.400	-0.290	0.060	-0.600	-0.740	0.320	0.310	-0.060	-0.450	-0.200	-0.070
GENE2720X	0.000	-0.170	-0.310	-0.120	0.070	-0.320	-0.140	-0.220	0.220	-0.030	-0.100	-0.290	0.250
GENE2721X	-0.280	-0.020	-0.470	-0.080	-0.200	-0.280	-0.220	0.130	0.480	0.470	-0.050	-0.090	0.010
GENE258X	-0.110	-0.010	-0.010	-0.010	-0.140	-0.420	0.270	0.260	-0.100	0.200	-0.190	0.260	0.300
GENE257X	-0.110	0.570	-0.020	-0.047	0.010	-0.260	0.370	0.040	-0.160	0.210	-0.330	-0.150	0.160
GENE300X	0.510	0.180	0.180	0.000	-0.020	-0.240	0.100	0.270	0.060	0.040	-0.470	-0.520	0.060
GENE2658X	0.310	0.030	-0.410	-0.230	-0.450	-0.140	-0.110	-0.090	-0.140	-0.300	-0.770	-0.340	-0.080
GENE282X	0.420	-0.180	0.060	0.080	-0.050	0.100	0.580	0.580	0.290	0.070	0.460	-0.060	0.230
GENE2908X	0.010	0.100	-0.050	-0.230	0.010	-0.340	0.050	0.130	0.020	-0.280	-0.439	-0.450	0.000
GENE2666X	-0.390	0.000	-0.270	-0.340	-0.500	0.140	0.000	-0.080	-0.540	0.070	-0.030	-0.050	-0.240
GENE2667X	-0.330	-0.223	-0.090	-0.410	-0.830	-1.080	-0.480	-0.240	-0.560	0.200	-0.410	0.000	-0.820
GENE2669X	-0.230	-0.070	0.020	-0.390	-0.510	-0.620	-0.100	-0.090	-0.030	-0.020	-0.450	0.010	-0.230
GENE2960X	-0.120	-0.200	-0.140	-0.330	-0.040	-0.590	0.020	0.090	0.170	-0.330	-0.114	-0.480	0.110
GENE2728X	-0.350	0.210	-0.410	-0.030	0.340	-0.470	-0.370	0.170	0.210	-0.210	-0.380	-0.320	0.090
GENE1961X	-0.140	-0.129	-0.040	-0.070	0.000	-0.064	-0.180	0.010	-0.050	-0.140	0.011	-0.070	-0.420
GENE2956X	0.130	0.160	0.000	-0.100	0.100	-0.110	0.330	0.140	-0.090	-0.370	-0.320	-0.450	0.230
GENE2903X	0.340	-0.340	0.000	-0.140	-0.010	-0.470	-0.370	0.430	0.130	-0.490	-0.072	-0.250	-0.520
GENE244X	0.000	0.240	0.060	0.179	0.150	0.189	0.190	-0.330	0.140	-0.080	-0.010	-0.175	-0.130
GENE2714X	-0.120	-0.070	-0.170	-0.290	-0.140	-0.030	0.220	-0.160	-0.190	0.040	0.260	-0.110	-0.340
GENE2716X	0.140	-0.570	0.020	-0.230	0.150	-0.170	-0.510	-0.030	0.020	0.100	0.070	-0.200	-0.540
GENE2741X	-0.160	0.130	-0.300	-0.190	0.040	-0.540	-0.340	0.050	0.250	-0.240	-0.350	-0.500	0.190
GENE2873X	-0.220	0.160	0.050	-0.080	-0.410	-0.520	-0.250	0.130	0.220	-0.210	-0.300	0.150	-0.130
GENE2882X	-0.050	-0.060	0.000	-0.070	0.070	0.080	-0.140	-0.090	0.110	-0.050	0.100	-0.400	-0.450
GENE289X	0.370	0.730	0.000	0.420	0.370	-0.240	0.310	0.030	0.100	0.210	-0.120	-0.110	0.350
GENE292X	0.380	0.410	0.170	0.170	0.350	-0.100	0.250	-0.030	0.380	-0.070	-0.280	-0.510	-0.270
GENE294X	-0.030	0.060	0.250	-0.110	0.320	-0.160	0.100	-0.270	-0.130	-0.290	-0.780	-0.350	0.190
GENE295X	0.540	0.040	0.190	0.120	-0.170	0.060	-0.010	0.160	0.360	0.120	-0.170	0.030	0.010
GENE2857X	0.670	-0.080	-0.340	0.080	-0.220	-0.170	0.130	0.350	0.480	-0.280	-0.350	-0.190	0.490
GENE2859X	0.320	-0.090	0.060	0.000	0.380	0.000	-0.440	0.010	0.080	-0.230	-0.560	-0.460	-0.050
GENE2860X	0.140	0.160	0.210	-0.070	0.380	-0.020	-0.380	-0.030	-0.170	-0.250	-0.430	-0.500	-0.060
GENE3003X	0.690	0.170	0.110	0.160	0.140	0.070	0.370	0.510	0.200	0.550	-0.110	-0.110	-0.140
GENE3002X	0.280	0.080	0.090	0.270	0.080	0.540	0.280	0.230	0.400	-0.300	0.130	-0.050	-0.100
GENE314X	0.140	0.170	-0.140	-0.160	0.320	-0.840	-0.050	0.470	-0.140	-0.360	-0.660	-0.200	0.340
GENE2748X	-0.180	0.150	-0.090	-0.140	-0.070	-0.130	-0.080	-0.170	0.220	0.220	-0.347	-0.770	0.070
GENE2769X	0.050	0.250	0.160	0.000	-0.030	0.360	-0.170	0.040	0.190	-0.380	-0.366	-0.260	0.010
GENE2846X	-0.480	0.090	0.000	-0.220	0.140	-0.470	-0.850	0.120	0.080	-0.800	-0.470	-0.560	-0.100
GENE2828X	0.430	0.320	-0.080	0.040	0.480	-0.320	-0.210	-0.120	0.520	-0.210	-0.220	-0.310	-0.100
GENE2827X	0.170	0.060	0.080	-0.060	0.200	-0.100	-0.690	0.130	0.000	-0.550	-0.330	-0.440	-0.260
GENE2831X	-0.370	-0.266	-0.350	-0.270	0.080	-0.900	0.000	0.080	0.060	-0.210	-0.894	-0.900	-0.320
GENE2835X	0.110	-0.160	-0.410	-0.300	-0.160	-0.740	-0.310	0.250	0.270	-0.320	-0.766	-0.810	-0.530
GENE2843X	0.550	0.090	-0.270	0.000	0.000	-0.560	0.280	0.330	0.370	-0.400	-0.398	-0.330	-0.560
GENE2810X	0.100	0.040	-0.030	-0.070	0.000	0.000	-0.130	-0.320	0.120	-0.660	-0.359	-0.470	-0.190
GENE2797X	0.270	0.350	-0.480	0.036	0.160	-0.630	0.080	0.510	0.280	0.170	-0.320	0.050	-0.250
GENE2781X	-0.010	0.400	-0.090	0.260	0.360	-0.420	0.190	0.700	0.890	0.620	-0.050	0.210	-0.120
GENE2790X	0.030	-0.060	-0.120	0.090	-0.120	-0.170	0.030	0.140	0.000	-0.100	-0.420	-0.280	-0.580
GENE2788X	-0.740	-0.280	-0.640	-0.310	-0.050	-0.470	-0.060	-0.120	-0.010	-0.700	-0.372	-0.760	-0.220
GENE2787X	-0.400	-0.240	-0.470	-0.060	-0.150	-0.390	-0.090	0.170	0.140	-0.350	-0.143	-0.600	-0.480
GENE2855X	0.490	-0.190	0.320	-0.100	0.130	-0.254	-0.030	0.000	0.130	-0.410	-0.399	-0.270	-0.130
GENE2763X	0.380	0.100	0.450	0.000	0.340	-0.270	0.590	-0.060	0.000	-0.290	0.130	-0.060	-0.090
GENE2865X	0.110	-0.230	-0.080	0.050	0.070	-0.180	-0.030	-0.220	0.090	0.060	-0.050	0.080	0.050
GENE2866X	-0.030	-0.210	0.040	0.002	0.120	-0.180	0.010	-0.250	-0.080	-0.200	-0.070	0.160	-0.340
GENE2896X	0.600	-0.390	0.040	0.050	-0.060	-0.470	0.510	0.670	0.440	-0.240	0.180	0.010	-0.430
GENE1955X	-0.340	-0.410	-0.070	-0.130	-0.310	0.000	-0.310	0.030	0.050	0.150	0.170	0.100	-0.350
GENE2914X	0.260	-0.040	0.000	0.440	0.190	0.240	-0.090	0.610	0.170	0.090	-0.160	0.430	-0.100
GENE2915X	0.580	0.160	0.300	0.240	0.400	-0.050	-0.160	-0.150	0.320	-0.220	-0.033	-0.120	0.170
GENE2916X	-0.260	0.050	-0.030	-0.040	0.320	0.060	-0.020	-0.290	0.120	0.140	0.010	-0.370	-0.380
GENE2686X	0.390	-0.240	-0.240	0.000	0.160	-0.340	0.080	-0.190	0.110	-0.260	-0.390	-0.520	-0.340
GENE2910X	-0.250	-0.073	-0.190	-0.250	0.130	-0.510	0.190	0.270	0.140	-0.035	-0.120	-0.130	0.070
GENE2128X	0.080	-0.360	0.300	0.050	0.180	-0.255	0.500	0.030	0.370	0.140	-0.029	-0.030	-0.580
GENE2706X	0.490	-0.280	0.060	0.064	0.150	-0.230	-0.170	0.580	0.110	-0.540	-0.254	0.020	-0.180
GENE2945X	0.310	-0.050	0.340	0.220	-0.270	-0.190	0.030	0.230	-0.080	-0.340	-0.112	-0.020	-0.170
GENE2944X	0.030	0.020	0.250	0.030	-0.050	-0.110	0.010	-0.320	-0.040	-0.190	-0.292	-0.140	-0.160
GENE2940X	0.010	0.540	-0.210	0.130	-0.520	0.490	0.000	-0.270	0.020	-0.210	-0.167	-0.330	0.320
GENE2656X	-0.440	0.640	-0.190	0.050	-0.280	0.260	0.100	0.160	0.380	0.160	0.110	0.100	0.030
GENE2655X	-0.390	0.470	0.080	0.060	-0.030	-0.280	-0.250	-0.030	0.290	-0.220	-0.340	0.090	-0.110
GENE2653X	-0.690	0.070	-0.520	-0.310	-0.390	0.010	0.120	-0.190	-0.180	0.220	-0.200	-0.040	-0.100
GENE2637X	0.290	0.070	0.010	-0.030	0.430	-0.320	-0.580	-0.400	0.250	0.030	-0.120	0.000	0.470
GENE2950X	0.000	-0.040	-0.300	-0.140	0.130	0.090	0.010	0.030	0.000	-0.470	-0.360	-0.070	0.020
GENE2633X	0.000	-0.070	0.180	0.130	0.310	-0.260	-0.070	0.360	-0.080	0.220	-0.140	-0.160	-0.170
GENE1443X	0.120	-0.170	0.330	-0.040	0.210	-0.310	0.130	0.280	0.610	-0.530	-0.130	-0.550	0.120
GENE2999X	0.020	-0.190	-0.040	0.060	0.260	-0.110	0.020	0.300	0.570	-0.070	0.620	-0.070	-0.100
GENE2975X	0.220	-0.260	-0.440	-0.260	-0.330	-0.190	0.060	-0.080	-0.210	-0.210	-0.350	-0.190	-0.110
GENE2996X	0.240	-0.030	-0.020	0.090	-0.170	0.060	0.090	0.120	0.080	-0.110	-0.177	-0.080	-0.140
GENE2990X	0.220	0.340	-0.220	-0.070	-0.020	0.180	-0.400	0.450	0.040	-0.100	0.060	-0.570	0.360
GENE2989X	0.030	0.180	-0.290	0.100	0.000	0.150	-0.310	0.120	0.110	-0.410	-0.390	-0.310	0.060
GENE2621X	0.260	0.108	-0.150	0.080	-0.100	-0.220	-0.210	0.350	0.060	0.040	-0.100	0.040	-0.140
GENE3008X	0.150	0.380	0.050	0.140	0.090	0.130	-0.220	0.350	0.220	-0.130	0.091	0.040	-0.060
GENE3012X	-0.690	-0.020	-0.300	-0.130	-0.040	-0.190	-0.420	0.170	-0.270	-0.210	0.044	-0.350	0.360
GENE2964X	-0.060	0.338	-0.470	0.010	-0.040	-0.090	0.150	0.330	0.340	-0.130	-0.357	-0.150	0.230
GENE226X	-0.200	0.630	0.070	-0.010	0.460	-0.360	0.370	0.390	0.330	0.540	0.170	0.560	0.460
GENE1441X	0.030	0.470	-0.090	-0.170	-0.350	-0.250	0.020	0.240	-0.080	0.000	-0.221	-0.210	0.120
GENE315X	-0.180	0.680	0.230	0.090	0.070	-0.510	0.020	0.140	-0.250	-0.090	-0.580	-0.100	-0.180
GENE1049X	-0.120	-0.070	0.340	0.170	-0.050	0.060	0.060	-0.010	-0.210	0.180	0.310	0.260	-0.210
GENE1046X	-0.140	-0.010	0.060	0.020	-0.010	-0.120	0.140	0.190	0.140	0.260	-0.063	-0.160	0.330
GENE3013X	0.080	0.070	-0.260	-0.150	-0.110	-0.500	0.000	0.140	0.110	0.160	-0.510	-0.080	0.420
GENE1002X	-0.410	-0.070	0.200	-0.010	-0.030	-0.060	0.340	0.130	-0.040	0.200	-0.140	-0.170	-0.280
GENE3023X	-0.180	0.160	-0.310	0.030	0.260	0.360	-0.260	0.320	0.240	-0.280	-0.160	-0.210	-0.110
GENE3022X	-0.240	0.320	-0.200	0.010	0.390	0.380	-0.350	0.020	0.450	0.030	-0.010	-0.080	0.000
GENE352X	-0.120	-0.200	0.300	-0.150	0.020	0.000	-0.410	0.260	-0.290	0.120	0.410	-0.170	0.000
GENE1096X	-0.520	-0.140	-0.230	-0.190	0.100	0.170	-0.290	-0.200	0.000	-0.080	0.140	-0.050	-0.320
GENE1014X	-0.480	0.160	0.020	-0.080	0.090	-0.560	-0.540	-0.140	-0.290	-0.270	0.300	-0.540	-0.490
GENE2615X	0.360	0.600	-0.220	-0.010	0.400	-0.010	0.530	-0.180	-0.120	0.200	-0.260	-0.190	-0.290
GENE2617X	-0.550	-0.080	-0.240	0.020	0.100	-0.340	-0.080	0.560	0.100	-0.170	0.160	0.420	0.170
GENE1278X	0.390	-0.040	-0.050	-0.020	0.200	0.020	0.070	0.220	0.370	-0.100	-0.105	-0.180	0.200
GENE2029X	-0.400	0.321	0.000	-0.140	0.210	-0.160	-0.070	-0.150	-0.100	-0.170	0.059	0.160	0.320
GENE2028X	-0.130	0.106	0.050	0.060	0.170	-0.370	-0.250	-0.040	0.080	-0.250	-0.400	-0.150	-0.090
GENE1950X	-0.210	0.050	-0.020	-0.190	0.140	-0.070	0.120	0.220	-0.130	-0.350	0.344	-0.160	0.000
GENE2018X	-0.130	-0.050	0.000	-0.140	0.040	0.080	-0.100	0.050	0.060	-0.220	-0.150	-0.120	0.460
GENE2011X	-0.240	-0.480	-0.180	-0.150	-0.210	-0.450	-0.400	-0.020	-0.260	-0.120	-0.289	0.380	0.000
GENE2722X	0.030	0.120	-0.020	-0.050	0.180	-0.080	-0.160	0.070	0.050	-0.280	-0.170	-0.260	0.050
GENE1981X	-0.380	0.150	0.220	-0.370	0.200	-0.210	-0.510	-0.440	-0.130	0.230	-0.013	-0.130	0.160
GENE2003X	0.260	-0.367	-0.320	-0.200	0.380	-0.205	-0.050	0.190	-0.100	-0.310	0.030	-0.350	-0.330
GENE1986X	0.210	0.290	0.080	0.060	0.420	-0.200	-0.340	-0.340	-0.070	0.270	0.030	0.410	-0.020
GENE1997X	-0.230	-0.170	0.140	-0.100	0.050	-0.060	-0.080	0.140	0.310	0.180	0.130	0.360	-0.190
GENE1993X	0.030	0.130	-0.110	-0.070	0.000	-0.450	0.200	-0.200	-0.320	-0.110	0.150	0.080	0.140
GENE1992X	-0.240	0.470	-0.050	-0.050	0.280	-0.480	-0.020	0.070	-0.120	0.080	0.100	0.080	-0.010
GENE1998X	-0.380	-0.380	-0.200	0.060	0.380	-0.140	-0.360	0.450	0.410	-0.240	0.204	0.110	-0.140
GENE1983X	-0.200	0.030	-0.400	-0.250	0.000	-0.090	-0.470	-0.400	-0.180	-0.070	0.120	-0.210	-0.120
GENE2005X	-0.180	0.180	-0.530	-0.050	-0.030	-0.210	-0.290	0.000	0.180	-0.020	0.010	0.020	0.150
GENE1332X	0.210	-0.060	0.000	0.110	0.630	0.470	0.440	0.350	-0.110	-0.170	0.000	-0.150	0.040
GENE1979X	0.140	0.300	-0.380	-0.080	0.170	-0.340	-0.040	0.360	0.010	-0.230	0.236	0.130	0.200
GENE2015X	-0.250	-0.090	-0.580	-0.150	0.270	-0.340	-0.140	0.470	-0.160	-0.290	0.308	0.020	-0.210
GENE1943X	-0.010	-0.340	0.450	0.150	0.030	-0.230	-0.120	0.130	0.160	0.170	0.110	0.330	0.210
GENE1276X	0.200	-0.580	-0.140	-0.080	0.100	0.210	-0.020	0.200	-0.190	-0.290	0.070	0.240	-0.490
GENE1273X	-0.340	-0.360	-0.330	-0.380	-0.180	-0.270	-0.020	0.210	-0.180	0.100	-0.039	-0.140	0.140
GENE2035X	0.060	0.440	0.090	0.090	-0.080	-0.680	-0.080	0.580	-0.230	0.150	0.330	0.470	-0.480
GENE3921X	-0.520	-0.340	0.280	0.010	-0.250	0.100	0.080	-0.030	-0.120	-0.040	0.230	0.320	-0.190
GENE1372X	-0.240	0.350	0.000	0.050	-0.290	-0.353	-0.140	-0.100	0.360	-0.207	0.240	0.110	-0.430
GENE1367X	-0.160	0.430	-0.200	-0.060	0.190	-0.690	-0.680	0.130	0.170	0.150	-0.020	-0.020	0.270
GENE1366X	0.040	-0.550	-0.850	-0.260	-0.580	-0.600	-0.500	0.300	-0.120	0.260	-0.360	0.290	-0.880
GENE1356X	0.190	-0.540	-0.050	0.040	-0.160	-0.430	-0.620	0.400	0.200	0.060	-0.050	0.340	-0.010
GENE1838X	0.050	0.350	-0.080	0.178	-0.050	0.340	-0.070	0.000	0.030	-0.110	-0.240	-0.060	-0.010
GENE1270X	0.650	0.370	0.080	0.040	0.280	0.160	-0.080	-0.380	-0.040	-0.080	0.250	-0.140	-0.200
GENE1197X	0.110	0.000	-0.460	-0.160	-0.180	-0.050	-0.840	-0.180	-0.660	-0.510	-0.740	-0.450	-0.180
GENE1198X	0.460	-0.160	-0.300	-0.140	-0.130	0.180	-0.090	0.210	-0.380	-0.270	0.000	-0.260	-0.120
GENE1201X	0.040	0.030	-0.320	-0.270	0.150	-0.140	0.270	-0.180	0.000	-0.060	0.210	-0.150	0.000
GENE1204X	-0.040	0.000	0.200	-0.070	-0.180	0.050	0.160	-0.130	-0.290	0.160	-0.360	0.020	0.000
GENE1248X	0.050	0.240	-0.010	0.110	-0.250	0.000	0.090	0.360	-0.090	0.110	-0.040	0.160	-0.200
GENE1285X	0.330	-0.340	-0.020	0.090	-0.140	0.390	0.000	0.390	-0.120	-0.190	0.180	0.290	-0.260
GENE1149X	0.670	-0.130	0.060	0.330	0.170	0.390	0.380	0.470	0.100	0.420	0.630	-0.020	0.000
GENE1163X	-0.100	-0.020	-0.010	0.090	-0.150	-0.110	0.117	-0.250	-0.040	0.040	0.258	-0.320	-0.180
GENE93X	-0.280	-0.030	-0.250	0.010	-0.010	0.430	-0.160	0.180	-0.090	0.410	0.520	0.130	-0.350
GENE1088X	-0.350	0.070	-0.310	-0.080	-0.420	0.230	-0.030	0.120	-0.380	0.350	0.120	-0.070	0.030
GENE1029X	-0.180	-0.190	-0.030	0.090	-0.330	-0.150	-0.140	0.290	0.010	0.100	0.060	0.220	-0.170
GENE3090X	0.120	0.150	0.040	-0.010	-0.160	-0.140	-0.240	0.000	0.530	0.230	-0.650	-0.300	0.070
GENE3089X	0.310	-0.060	-0.120	0.170	-0.370	0.100	-0.200	-0.170	0.480	-0.240	-0.260	0.390	0.400
GENE1038X	0.200	0.470	0.490	0.020	-0.630	-0.600	-0.290	0.490	0.230	0.370	0.040	0.600	0.240
GENE1042X	0.240	0.350	-0.350	0.090	0.120	0.000	-0.470	0.620	0.270	-0.170	0.230	0.200	-0.110
GENE1133X	0.280	-0.270	-0.060	-0.300	-0.550	-0.740	0.200	-0.190	0.170	-0.320	-0.140	0.090	-0.320
GENE3101X	0.050	0.230	-0.090	0.010	-0.220	0.160	-0.120	-0.410	-0.400	-0.200	-0.300	-0.240	0.170
GENE995X	0.260	-0.100	0.130	-0.020	-0.240	0.350	0.440	0.230	-0.340	0.260	0.000	0.520	-0.030
GENE1156X	0.440	0.060	-0.070	0.080	-0.070	-0.650	0.490	-0.050	-0.260	0.460	-0.350	0.180	-0.180
GENE986X	-0.400	-0.010	0.280	-0.080	-0.640	0.150	-0.160	-0.600	-0.340	0.190	-0.170	0.210	0.080
GENE1831X	0.090	-0.150	-0.040	-0.120	-0.400	-0.860	-0.360	0.300	0.050	-0.040	-0.200	-0.170	-0.340
GENE16X	0.440	-0.050	0.480	0.190	0.630	0.540	0.140	0.270	-0.050	0.260	0.090	-0.520	0.270
GENE1832X	-0.230	-0.230	0.080	0.050	-0.210	0.050	-0.500	0.010	-0.190	-0.190	0.570	-0.040	-0.530
GENE1065X	-0.200	0.280	0.190	0.130	0.290	0.100	-0.230	-0.230	0.190	-0.310	0.100	0.150	0.060
GENE1022X	-0.090	0.800	0.140	0.150	0.130	-0.070	-0.380	0.330	-0.110	0.050	-0.193	-0.040	0.050
GENE1021X	0.130	0.540	0.100	0.110	-0.150	-0.110	0.090	-0.300	0.090	0.310	-0.250	-0.310	0.150
GENE51X	0.280	0.460	0.000	-0.170	0.010	-0.330	-0.190	0.080	-0.180	0.290	-0.670	-0.480	0.090
GENE37X	-0.190	-0.180	-0.140	-0.350	-0.010	-0.340	0.190	-0.550	-0.360	-0.080	-0.570	-0.390	-0.200
GENE38X	-0.060	-0.430	-0.300	-0.060	-0.240	-0.290	-0.560	-0.140	-0.260	-0.210	-0.360	-0.340	0.050
GENE156X	0.510	-0.110	-0.050	-0.080	-0.110	-0.340	-0.360	-0.380	-0.360	-0.320	-0.220	-0.440	0.030
GENE965X	0.220	0.440	-0.140	-0.160	-0.180	-0.610	0.190	-0.470	0.040	-0.230	-0.340	0.170	0.210
GENE158X	0.630	-0.370	0.000	0.040	0.010	0.510	0.430	-0.210	0.140	-0.210	-0.430	0.160	0.330
GENE91X	-0.050	-0.240	0.170	0.150	0.190	0.260	0.250	0.560	0.300	-0.080	0.240	-0.180	-0.100
GENE96X	-0.160	0.370	0.020	0.130	-0.190	0.000	-0.010	0.300	0.230	0.600	-0.100	0.450	0.160
GENE974X	0.090	0.150	0.000	-0.110	-0.210	-0.080	0.310	0.060	0.320	0.160	-0.330	-0.370	0.000
GENE351X	0.160	0.040	0.420	0.120	0.480	0.150	0.270	-0.270	0.410	0.090	0.060	-0.240	-0.320
GENE1034X	0.400	0.190	0.370	0.200	-0.070	0.010	0.550	0.360	0.310	0.010	-0.240	-0.240	-0.110
GENE1035X	0.340	0.120	0.490	0.210	0.030	-0.060	0.600	0.190	0.200	-0.080	-0.040	-0.130	-0.220
GENE3935X	0.650	0.500	0.120	0.040	0.370	-0.510	-0.200	0.020	-0.160	-0.100	-0.020	0.190	-0.350
GENE353X	0.550	-0.400	0.360	-0.010	-0.150	0.410	-0.030	0.020	-0.010	0.080	-0.580	-0.030	0.590
GENE196X	0.360	-0.020	0.510	0.320	0.100	0.500	0.550	-0.220	0.380	-0.180	0.600	-0.220	0.250
GENE930X	-0.400	0.290	-0.330	0.000	0.070	-0.210	0.330	0.250	-0.150	0.260	0.240	0.120	0.220
GENE219X	-0.210	-0.290	0.700	0.280	-0.100	0.360	0.140	0.380	0.810	0.400	0.420	0.190	-0.400
GENE224X	-0.040	-0.360	-0.080	0.090	0.140	-0.290	0.470	0.090	0.660	0.020	-0.010	0.080	-0.530
GENE335X	-0.670	-0.280	0.010	-0.093	-0.580	0.110	0.390	-0.210	-0.140	-0.250	-0.120	0.010	-0.660
GENE308X	-0.550	-0.090	0.050	0.000	0.000	0.130	-0.170	-0.580	-0.070	-0.150	0.020	0.100	0.380
GENE910X	-0.220	-0.080	0.050	0.100	0.140	-0.180	-0.160	0.090	0.000	-0.060	0.080	-0.010	0.030
GENE355X	0.780	-0.140	-0.150	0.390	0.130	0.560	0.260	0.160	0.250	0.230	0.270	0.460	-0.240
GENE907X	0.070	-0.080	-0.280	0.010	-0.060	0.160	0.180	0.230	0.000	0.480	-0.044	-0.270	0.160
GENE319X	0.570	0.140	0.270	0.370	0.660	0.220	-0.020	-0.040	0.200	0.180	0.420	-0.030	0.330
GENE1530X	0.470	-0.060	0.030	-0.060	-0.090	-0.010	0.240	0.330	-0.120	0.140	0.140	-0.300	0.300
GENE888X	-0.110	0.130	0.140	0.150	0.200	-0.050	0.220	-0.010	0.030	0.070	-0.140	-0.020	0.230
GENE3629X	0.610	0.090	0.350	0.210	-0.180	0.180	0.100	0.280	0.150	0.280	0.530	0.180	-0.390
GENE415X	0.240	0.340	0.240	0.051	0.260	0.090	0.180	-0.300	0.100	0.350	0.080	-0.020	0.210
GENE373X	0.020	-0.250	-0.020	0.030	-0.350	0.330	-0.020	-0.330	-0.220	0.190	-0.240	-0.010	0.560
GENE489X	0.460	0.440	0.100	0.210	0.090	0.120	0.530	0.120	-0.130	0.850	0.030	-0.110	-0.100
GENE488X	0.440	0.590	0.290	0.150	0.100	0.020	0.550	-0.170	-0.260	0.480	-0.090	-0.250	-0.010
GENE871X	0.590	0.450	-0.030	0.110	0.160	-0.290	0.150	0.450	0.340	0.150	-0.320	0.250	0.160
GENE858X	-0.040	0.440	0.090	0.150	-0.100	0.120	0.470	-0.020	-0.030	0.110	0.090	0.040	-0.060
GENE452X	-0.260	0.150	-0.050	-0.170	-0.160	0.000	0.270	-0.020	-0.170	0.050	0.220	-0.130	0.310
GENE453X	-0.080	-0.030	0.310	0.050	0.140	0.050	0.440	-0.020	0.030	-0.010	0.250	-0.070	0.000
GENE836X	0.350	0.610	0.600	0.350	0.520	-0.360	-0.320	-0.080	0.060	0.120	-0.320	-0.050	0.650
GENE840X	-0.110	-0.220	0.340	0.250	-0.130	-0.020	0.280	-0.100	0.080	0.250	0.000	0.190	0.280
GENE564X	0.210	0.000	0.180	0.330	0.040	0.410	-0.200	-0.070	0.150	0.540	0.160	0.440	0.260
GENE894X	0.190	0.040	-0.150	0.190	0.040	-0.080	0.150	0.080	0.380	-0.190	-0.100	-0.060	0.310
GENE819X	0.640	0.070	-0.170	0.130	-0.230	0.410	0.190	0.110	-0.220	-0.070	0.060	-0.240	-0.020
GENE806X	0.340	-0.230	0.190	0.280	0.050	0.200	-0.040	-0.030	0.160	0.040	-0.100	-0.350	0.090
GENE268X	0.280	0.350	0.110	0.260	0.200	0.470	0.430	-0.140	0.270	0.030	-0.050	-0.040	-0.210
GENE276X	-0.290	0.080	-0.520	0.120	0.140	0.110	0.420	-0.180	-0.150	0.060	-0.020	0.000	-0.020
GENE284X	0.250	-0.110	0.260	0.330	0.320	-0.360	-0.210	0.540	0.390	0.430	0.410	0.370	-0.280
GENE884X	0.040	0.170	0.500	0.300	0.020	0.230	0.220	0.350	0.130	0.230	-0.070	0.350	0.040
GENE530X	-0.100	0.050	0.530	0.410	0.150	0.210	0.670	0.370	-0.030	0.570	0.510	0.250	0.740
GENE481X	-0.200	0.140	-0.210	0.190	-0.340	0.010	-0.460	0.170	0.170	0.300	-0.180	0.060	0.140
GENE514X	0.170	0.360	0.130	0.000	-0.230	-0.310	0.330	0.230	0.020	0.330	-0.070	0.100	0.320
GENE557X	0.170	0.860	0.200	0.170	0.190	0.260	0.610	-0.230	0.150	0.120	0.300	0.090	0.520
GENE558X	0.310	0.910	0.190	0.320	0.190	0.000	0.340	0.660	0.420	0.560	0.330	0.150	0.320
GENE592X	0.580	0.250	-0.180	0.470	0.170	0.540	0.420	0.100	0.000	0.350	0.040	-0.130	-0.040
GENE562X	-0.180	0.190	0.150	-0.090	-0.250	-0.060	-0.120	-0.220	0.000	-0.130	-0.060	-0.360	0.120
GENE563X	0.640	-0.140	0.460	0.190	0.060	-0.030	-0.220	-0.100	0.210	0.270	0.170	0.000	-0.460
GENE646X	0.430	0.860	0.220	0.170	-0.200	0.470	0.250	0.190	-0.060	-0.110	0.740	0.300	0.280
GENE645X	0.250	0.360	0.190	0.290	-0.100	0.540	0.100	0.010	0.000	0.090	0.690	0.410	0.220
GENE639X	0.400	0.100	0.200	0.170	-0.280	0.680	-0.380	0.030	-0.440	0.120	0.600	-0.450	0.180
GENE633X	0.600	0.390	0.090	0.270	-0.120	0.370	0.250	-0.070	-0.110	0.080	0.400	0.080	0.100
GENE654X	0.920	0.650	0.590	0.450	0.380	0.490	0.130	0.130	0.120	-0.010	0.210	0.550	0.340
GENE625X	0.100	-0.100	0.070	0.100	0.110	0.160	0.110	0.000	0.030	0.030	0.260	-0.300	-0.400
GENE626X	0.530	0.290	-0.060	0.190	0.560	0.450	-0.350	-0.210	0.370	0.000	-0.150	-0.210	0.400
GENE658X	0.500	0.080	0.110	0.300	0.000	0.140	0.630	0.290	0.740	0.400	-0.190	-0.310	-0.090
GENE620X	0.680	-0.110	0.000	0.200	0.140	0.580	-0.100	0.040	-0.270	-0.010	-0.170	-0.080	0.200
GENE660X	0.110	0.830	0.240	0.120	0.160	-0.040	0.610	0.010	0.000	0.320	0.140	-0.050	0.090
GENE659X	0.190	0.750	0.000	0.140	-0.010	0.090	0.670	-0.300	-0.150	0.380	0.020	-0.080	0.310
GENE721X	0.540	0.690	-0.080	0.390	0.200	0.190	0.250	0.210	0.250	0.060	-0.010	-0.050	0.630
GENE668X	0.700	0.040	0.120	0.510	0.790	0.450	0.400	0.050	0.420	0.190	0.110	0.180	0.120
GENE594X	0.310	0.309	0.160	0.000	0.060	0.280	0.220	-0.070	0.230	0.140	0.100	-0.200	0.160
GENE581X	0.440	0.120	0.000	0.430	0.000	0.080	-0.240	0.040	0.210	0.220	0.030	0.200	0.100
GENE568X	0.990	0.100	0.040	0.430	0.090	0.100	0.520	0.000	0.340	-0.040	0.180	0.090	0.240
GENE812X	0.430	0.390	0.190	0.340	-0.080	-0.070	0.500	-0.030	0.470	0.050	0.050	-0.080	-0.090
GENE764X	-0.080	0.430	-0.090	-0.060	0.270	-0.050	0.300	-0.250	-0.430	0.090	-0.230	0.120	0.290
GENE790X	0.400	0.386	0.440	0.400	0.370	-0.300	0.310	0.260	0.300	0.274	0.110	0.170	0.350
GENE771X	0.050	0.290	0.240	0.130	0.230	0.140	0.020	0.110	0.230	0.210	0.260	0.160	-0.130
GENE772X	0.300	0.120	-0.110	0.250	-0.060	0.670	0.050	-0.040	0.640	0.680	0.090	-0.190	0.200
GENE781X	0.080	0.250	-0.190	0.020	0.020	-0.030	0.490	-0.560	-0.070	0.000	-0.050	-0.210	0.520
GENE796X	0.210	0.200	0.180	0.360	0.560	0.089	0.370	0.120	0.200	-0.040	0.101	-0.090	0.220
GENE759X	0.360	0.320	-0.040	0.300	-0.230	0.450	0.230	-0.210	0.430	0.100	0.220	-0.140	-0.130
GENE503X	-0.010	0.519	0.060	0.170	-0.140	0.180	0.280	0.080	-0.370	0.260	-0.260	-0.040	0.480
GENE763X	0.310	-0.340	0.190	0.060	-0.190	0.160	-0.520	-0.010	0.070	-0.110	-0.340	-0.290	0.440
GENE508X	-0.380	0.610	0.000	-0.020	0.230	-0.050	-0.200	0.000	0.080	0.530	0.110	0.080	0.390
GENE509X	-0.220	0.220	0.000	-0.040	0.070	-0.010	-0.230	0.040	-0.130	0.440	0.100	0.030	0.250
GENE507X	0.090	0.420	-0.330	-0.020	0.280	0.090	0.000	-0.170	0.070	-0.260	0.210	-0.180	0.550
GENE821X	0.420	-0.100	0.260	0.100	0.330	0.000	0.380	-0.280	-0.040	0.060	0.110	-0.170	-0.050
GENE820X	0.300	0.170	0.100	0.160	0.350	-0.160	0.480	0.000	0.140	0.020	0.170	-0.190	-0.170
GENE502X	0.420	0.580	0.090	0.180	-0.210	-0.350	0.390	0.260	0.480	0.180	-0.148	0.180	0.190
GENE803X	-0.040	0.700	-0.090	0.230	0.160	0.020	0.700	-0.020	-0.150	-0.410	0.229	-0.050	0.300
GENE550X	0.100	0.090	0.160	0.150	-0.480	0.290	0.340	-0.310	-0.360	0.090	-0.170	0.190	0.360
GENE498X	0.130	-0.090	-0.070	0.010	0.000	0.430	-0.030	0.030	0.000	0.180	0.040	-0.580	-0.230
GENE805X	0.050	0.230	0.220	0.210	0.510	0.550	0.200	0.290	-0.010	0.220	0.350	-0.250	-0.390
GENE485X	0.860	0.570	0.210	0.278	-0.110	0.062	0.030	0.520	0.130	0.330	0.096	0.150	0.060
GENE466X	0.370	0.060	0.040	0.230	0.080	-0.070	0.740	-0.220	0.430	0.040	-0.140	-0.190	-0.160
GENE847X	0.310	0.190	0.320	0.236	0.230	0.080	0.440	-0.090	0.240	0.380	-0.160	0.090	0.220
GENE854X	-0.220	0.050	-0.080	0.040	-0.380	0.540	-0.070	-0.380	-0.060	-0.050	-0.370	-0.100	0.470
GENE444X	0.370	0.030	0.140	0.370	0.690	0.220	0.000	-0.190	0.430	0.270	0.050	0.040	0.070
GENE443X	0.000	0.350	-0.010	0.180	-0.260	0.070	0.720	0.110	-0.070	0.160	-0.270	-0.120	0.510
GENE445X	0.510	-0.310	0.190	0.210	-0.150	0.440	0.250	0.570	0.010	-0.090	-0.160	0.170	-0.030
GENE874X	0.270	-0.270	0.040	0.260	-0.150	0.173	0.460	0.700	0.010	-0.100	0.014	0.300	0.060
GENE440X	-0.060	-0.380	0.250	0.020	0.140	0.160	0.350	0.070	-0.050	0.360	0.080	-0.390	0.340
GENE435X	0.490	0.331	0.150	0.070	0.220	0.090	0.220	-0.430	0.090	0.170	-0.070	0.030	0.670
GENE520X	0.470	1.140	0.610	0.500	-0.090	0.140	-0.170	0.850	-0.010	0.940	-0.140	0.380	0.440
GENE397X	-0.250	1.010	0.230	0.300	-0.080	-0.100	0.170	0.310	0.110	0.000	-0.280	0.030	0.260
GENE253X	-0.070	0.160	0.060	0.330	0.570	0.800	0.300	-0.150	0.650	0.000	-0.080	-0.010	-0.090
GENE247X	-0.320	0.000	-0.470	-0.140	0.000	-0.360	-0.490	0.300	0.120	-0.150	-0.173	-0.230	0.440
GENE248X	-0.300	0.060	-0.360	0.030	-0.070	-0.340	-0.440	0.170	0.140	-0.120	-0.170	-0.450	0.270
GENE250X	-0.330	0.570	-0.080	0.120	0.010	-0.180	-0.420	0.000	0.050	-0.050	-0.240	-0.290	0.210
GENE1325X	0.390	0.310	-0.030	0.000	-0.020	-0.580	0.050	0.520	0.320	0.140	-0.350	-0.200	-0.060
GENE1323X	-0.350	-0.100	0.010	0.040	-0.360	-0.120	-0.030	0.260	0.000	0.100	0.010	0.240	-0.020
GENE261X	-0.110	0.060	0.050	-0.250	-0.190	-0.620	0.030	0.140	-0.220	0.120	-0.219	-0.120	-0.220
GENE262X	0.280	-0.160	-0.190	0.090	0.160	-0.070	-0.060	0.210	0.290	0.050	0.000	-0.360	0.050
GENE263X	0.350	-0.300	-0.120	0.010	-0.090	0.038	0.000	-0.070	0.040	0.080	-0.100	-0.290	-0.250
GENE310X	-0.220	0.380	-0.160	0.090	-0.230	-0.100	-0.160	0.200	0.440	0.130	-0.080	0.060	0.160
GENE428X	0.260	0.600	0.260	0.540	0.690	0.690	0.430	0.110	0.440	0.540	0.300	-0.130	-0.080
GENE747X	0.490	0.280	0.120	0.150	0.570	0.420	0.250	-0.430	0.580	-0.050	-0.099	0.040	0.510
GENE417X	0.280	-0.050	0.050	0.110	0.680	0.070	0.080	-0.150	0.420	0.100	-0.066	-0.360	0.500
GENE269X	0.560	0.750	0.520	0.150	0.080	-0.030	0.440	0.000	0.460	-0.050	0.110	-0.220	0.280
GENE900X	0.040	-0.090	0.090	0.160	0.140	0.330	0.010	-0.060	0.140	0.000	0.000	-0.140	-0.280
GENE2971X	0.320	0.310	0.110	0.010	-0.130	0.230	-0.250	-0.050	0.070	0.370	-0.380	-0.170	0.000
GENE372X	-0.080	0.210	0.240	0.270	-0.210	0.300	0.320	0.210	0.000	0.130	0.290	-0.070	-0.350
GENE371X	0.120	0.370	0.750	0.190	-0.360	-0.230	0.200	0.300	0.370	0.110	-0.250	0.590	0.430
GENE1062X	0.150	-0.180	0.380	0.300	0.010	0.690	0.530	0.460	0.270	0.420	0.350	0.230	-0.080
GENE898X	-0.050	0.010	0.120	0.030	-0.120	-0.190	0.100	-0.490	0.230	0.100	0.000	-0.230	0.030
GENE362X	-0.140	0.180	-0.140	-0.130	-0.160	0.270	-0.540	0.000	-0.100	0.350	-0.090	0.150	0.420
GENE370X	0.040	0.770	-0.040	0.100	-0.070	-0.140	0.170	-0.450	-0.140	0.410	0.500	0.220	0.030
GENE365X	0.660	0.080	0.290	0.280	0.310	-0.010	0.400	0.080	-0.100	0.310	0.220	0.470	0.540
GENE215X	0.310	0.070	0.330	0.160	-0.180	-0.250	0.170	0.160	0.190	0.030	-0.420	0.360	0.350
GENE1500X	-0.160	0.440	-0.030	0.080	0.260	-0.060	0.200	-0.520	-0.250	0.190	-0.150	-0.090	0.140
GENE179X	0.040	0.240	0.080	0.090	0.000	-0.110	-0.040	0.040	0.240	-0.130	0.240	0.090	-0.080
GENE180X	0.240	0.170	-0.140	0.000	0.170	-0.170	0.370	0.110	0.100	0.530	-0.070	0.100	-0.210
GENE181X	0.340	0.160	0.170	0.142	0.230	0.111	0.510	-0.190	0.280	0.410	0.142	0.127	-0.230
GENE969X	0.350	-0.510	-0.030	0.060	-0.150	0.310	0.100	0.170	0.340	0.480	0.020	-0.160	-0.220
GENE214X	0.080	-0.100	0.100	0.070	0.230	0.140	0.200	0.020	-0.100	0.000	-0.030	0.080	0.290
GENE171X	0.130	0.173	0.100	0.160	0.010	0.040	0.070	-0.090	0.080	0.360	-0.090	0.130	0.310
GENE956X	-0.150	0.050	-0.400	-0.120	-0.220	-0.570	0.010	-0.230	0.460	0.240	-0.050	0.010	-0.070
GENE996X	0.450	0.000	-0.170	0.074	-0.410	-0.140	-0.280	-0.280	-0.030	0.020	-0.310	0.120	-0.190
GENE69X	-0.150	0.690	-0.160	0.000	-0.170	-0.210	0.020	-0.140	-0.420	-0.370	0.090	-0.150	0.080
GENE188X	0.070	-0.290	0.130	0.090	0.030	-0.140	0.570	0.160	0.310	0.180	-0.010	0.280	0.200
GENE147X	-0.230	0.500	0.490	0.150	0.130	0.160	0.640	0.550	0.030	0.350	0.040	0.020	-0.310
GENE1286X	-0.120	0.000	0.300	0.150	-0.170	0.000	0.130	0.380	0.690	0.110	-0.090	-0.140	-0.280
GENE1287X	0.240	0.600	-0.050	0.040	-0.120	0.080	-0.060	0.390	-0.290	0.360	0.257	0.410	0.200
GENE3009X	0.420	0.190	-0.090	0.070	-0.230	0.000	-0.500	0.360	0.560	-0.040	-0.190	0.020	0.200
GENE978X	-0.130	0.100	0.170	0.020	0.100	0.210	0.330	0.240	0.330	0.110	-0.060	0.030	0.050
GENE172X	-0.300	-0.110	0.190	-0.140	-0.240	-0.270	-0.520	0.070	0.390	-0.060	-0.140	-0.050	-0.420
GENE64X	0.060	0.520	0.070	0.180	0.090	0.430	-0.460	-0.420	0.000	0.340	0.070	-0.030	0.350
GENE144X	-0.410	-0.010	-0.030	0.010	-0.080	-0.320	-0.080	-0.280	-0.240	-0.020	0.364	-0.380	-0.014
GENE138X	-0.440	0.490	-0.450	-0.180	-0.140	0.330	0.050	-0.380	-0.410	0.460	0.250	-0.370	0.340
GENE137X	0.430	0.060	0.010	0.110	0.180	0.250	-0.090	0.070	0.060	0.060	0.580	-0.050	-0.100
GENE129X	0.070	-0.050	-0.030	0.060	-0.160	0.070	0.130	-0.090	0.100	-0.150	0.410	-0.080	-0.270
GENE109X	-0.310	-0.170	-0.200	0.090	-0.170	0.420	0.130	-0.030	0.030	0.000	0.260	-0.150	-0.570
GENE108X	-0.170	0.050	-0.230	-0.009	-0.190	0.340	0.090	-0.090	-0.030	-0.320	0.280	-0.200	-0.430
GENE102X	-0.160	-0.040	-0.090	0.060	-0.210	0.250	0.310	0.100	0.000	-0.050	-0.100	-0.230	-0.140
GENE99X	-0.300	-0.140	-0.040	0.010	-0.160	0.330	-0.440	-0.410	0.060	0.000	0.190	-0.060	-0.090
GENE334X	0.320	0.350	-0.160	0.080	0.000	0.040	-0.010	0.170	-0.180	0.190	0.000	0.070	-0.590
GENE3993X	0.000	-0.490	-0.010	-0.070	-0.280	0.080	-0.440	-0.370	-0.100	-0.160	0.110	-0.210	-0.120
GENE160X	0.210	0.370	-0.070	0.140	-0.340	0.590	-0.140	0.050	-0.170	-0.140	0.560	-0.210	0.030
GENE1007X	0.260	-0.285	-0.030	0.051	0.210	0.000	-0.130	0.180	-0.130	-0.290	0.160	0.440	-0.400
GENE149X	-0.050	-0.270	0.020	-0.080	-0.450	0.100	0.350	-0.480	-0.280	0.280	-0.332	0.050	-0.130
GENE70X	-0.410	0.110	-0.120	0.000	-0.100	-0.080	0.160	0.250	0.180	0.040	0.050	-0.110	0.150
GENE4023X	0.140	0.370	-0.060	-0.070	-0.200	-0.100	-0.100	-0.080	-0.260	0.070	-0.060	0.090	0.360
GENE1471X	0.000	0.150	-0.080	-0.090	0.030	-0.080	-0.060	0.500	0.240	-0.080	-0.016	0.080	0.220
GENE3179X	0.010	-0.440	-0.050	-0.040	-0.010	-0.350	-0.500	-0.310	-0.090	-0.440	-0.280	-0.090	0.420
GENE3180X	0.480	0.120	0.080	-0.140	-0.160	-0.090	0.300	-0.060	0.070	0.050	0.180	-0.100	0.360
GENE1856X	0.010	0.200	-0.380	0.070	0.010	0.340	-0.250	-0.460	-0.120	0.040	0.320	-0.310	0.380
GENE3855X	0.130	-0.280	-0.350	-0.100	-0.440	-0.128	-0.540	0.030	0.000	0.310	0.414	-0.410	-0.380
GENE1867X	-0.030	-0.210	-0.300	-0.090	-0.220	-0.390	-0.360	0.200	0.300	0.030	-0.250	-0.050	0.020
GENE1866X	-0.470	0.394	-0.560	-0.206	-0.210	-0.220	-0.180	0.250	0.110	-0.030	0.323	-0.070	0.240
GENE1798X	-0.490	0.580	-0.220	0.050	-0.290	-0.310	-0.290	0.640	0.340	0.240	0.070	0.120	-0.180
GENE1859X	-0.170	0.110	0.100	-0.080	-0.470	-0.250	0.010	0.160	-0.220	0.390	0.280	0.310	0.190
GENE3469X	0.000	0.350	-0.040	-0.042	-0.250	-0.200	-0.240	-0.260	-0.120	0.150	-0.310	-0.200	0.120
GENE1267X	0.100	0.160	-0.020	-0.010	0.260	-0.550	0.210	0.200	0.360	-0.250	0.150	-0.280	0.150
GENE1453X	-0.250	0.170	0.070	0.040	0.080	-0.290	-0.160	0.190	0.000	0.240	0.090	0.080	-0.060
GENE1454X	-0.060	-0.100	-0.440	-0.240	0.120	-0.150	-0.030	-0.360	-0.020	-0.100	0.095	-0.170	0.200
GENE1455X	-0.110	-0.020	0.230	-0.220	0.040	-0.414	-0.160	0.330	0.030	0.050	-0.043	-0.230	-0.280
GENE1341X	-0.060	-0.030	-0.210	0.000	0.040	-0.010	-0.260	-0.260	0.130	0.000	0.440	-0.260	-0.120
GENE3823X	-0.210	-0.190	0.340	0.200	0.680	-0.350	0.110	0.390	0.280	0.040	0.340	0.530	0.040
GENE1432X	-0.360	0.390	-0.470	-0.220	0.000	-0.430	-0.430	0.090	-0.040	0.000	0.036	-0.570	-0.220
GENE1428X	-0.310	-0.600	0.010	-0.260	0.030	-0.070	-0.230	-0.170	0.070	-0.090	0.229	0.050	-0.340
GENE1425X	-0.270	-0.100	-0.120	-0.110	-0.250	0.340	-0.170	0.000	0.050	0.300	0.463	0.410	0.170
GENE1423X	-0.110	0.420	0.450	-0.150	0.000	-0.290	0.130	-0.300	-0.100	-0.120	0.200	0.110	0.090
GENE1397X	-0.320	0.240	-0.090	-0.150	-0.020	-0.280	-0.183	0.090	-0.080	-0.200	0.264	-0.300	0.030
GENE1401X	-0.730	0.240	0.030	-0.350	-0.340	-0.760	-0.610	-0.080	-0.120	-0.280	-0.400	-0.600	0.180
GENE1391X	-0.120	0.050	-0.370	-0.310	-0.520	-0.070	-0.080	-0.350	-0.350	-0.380	0.220	-0.260	-0.070
GENE3463X	0.270	-0.080	-0.190	-0.020	-0.510	-0.010	-0.670	0.370	-0.140	-0.070	0.160	0.260	-0.100
GENE3460X	0.030	0.210	-0.200	-0.200	0.250	0.052	-0.080	0.000	-0.540	-0.111	0.300	-0.240	-0.120
GENE3459X	0.060	-0.570	0.000	-0.010	0.190	0.320	-0.140	-0.140	-0.330	-0.260	0.280	-0.330	-0.060
GENE3457X	-0.010	0.570	-0.500	0.040	-0.010	0.010	-0.340	-0.440	-0.140	0.220	0.080	0.100	0.300
GENE3456X	-0.310	-0.320	0.010	-0.130	-0.240	-0.350	0.290	0.100	0.170	0.080	0.040	0.270	-0.170
GENE1864X	-0.130	0.060	-0.360	-0.260	-0.530	0.050	-0.450	0.180	0.120	-0.400	0.235	0.060	0.190
GENE1436X	-0.120	0.000	0.160	-0.050	-0.160	-0.480	0.030	-0.140	-0.160	-0.040	-0.030	0.040	0.110
GENE3410X	-0.030	-0.040	-0.090	-0.150	-0.240	-0.260	-0.540	-0.180	-0.130	-0.360	0.050	-0.060	-0.010
GENE3163X	-0.320	-0.110	-0.440	-0.234	-0.750	-0.120	-0.400	0.150	-0.530	-0.420	0.050	-0.360	0.100
GENE3162X	-0.260	0.280	0.020	-0.080	-0.660	-0.210	-0.420	-0.020	-0.590	0.060	0.180	-0.300	-0.210
GENE3159X	0.080	0.560	0.100	-0.040	-0.130	-0.560	0.270	-0.300	0.050	-0.420	0.230	0.110	0.000
GENE1816X	0.560	-0.040	0.300	0.100	-0.280	-0.310	0.540	0.370	0.110	-0.060	0.090	0.290	-0.560
GENE3969X	0.230	0.630	-0.080	0.010	0.110	-0.120	-0.160	0.180	0.070	0.310	0.151	0.130	0.510
GENE3977X	-0.270	0.450	-0.270	-0.080	0.310	-0.320	0.020	0.000	-0.620	0.200	0.470	0.270	0.300
GENE3088X	0.270	0.010	0.180	0.170	-0.160	0.080	-0.190	0.210	-0.390	0.120	0.050	0.040	0.380
GENE1755X	-0.070	0.570	-0.550	0.000	0.250	-0.380	-0.270	-0.110	0.410	0.340	0.450	0.380	-0.060
GENE1764X	-0.270	-0.070	0.000	0.080	-0.050	-0.160	0.040	0.430	0.060	0.230	0.363	0.210	0.230
GENE1499X	0.090	0.450	0.020	0.070	-0.140	0.050	0.250	0.190	0.000	0.170	0.032	0.130	0.190
GENE3598X	-0.150	0.090	0.300	0.030	0.190	0.220	-0.060	-0.030	-0.270	0.050	0.130	0.040	0.030
GENE3597X	-0.140	-0.230	0.230	0.090	0.290	0.050	0.220	0.140	-0.030	0.000	0.100	-0.110	0.000
GENE1568X	0.190	0.000	0.040	0.290	0.070	0.420	0.000	0.520	0.000	0.170	0.500	0.110	0.190
GENE492X	-0.060	0.160	0.410	0.310	-0.040	-0.010	0.420	-0.270	0.000	0.060	-0.050	-0.240	0.160
GENE3590X	0.590	0.050	0.530	0.310	-0.280	0.040	0.310	0.400	0.190	0.750	-0.120	0.490	0.010
GENE3591X	0.240	0.120	0.420	0.180	-0.040	0.330	0.210	0.010	0.060	0.050	0.140	0.310	-0.010
GENE3582X	-0.020	0.440	0.280	0.090	-0.440	-0.280	0.410	0.280	-0.050	-0.090	0.148	-0.030	0.050
GENE3583X	-0.150	-0.140	0.600	0.140	-0.400	-0.050	0.520	-0.030	0.070	0.340	0.210	0.120	0.060
GENE3584X	-0.270	-0.200	0.230	0.170	0.050	-0.090	0.500	0.110	-0.050	0.380	0.180	0.170	0.080
GENE1563X	-0.150	0.350	0.000	0.020	-0.100	-0.030	-0.270	-0.100	0.670	0.250	0.380	0.040	-0.180
GENE1540X	0.320	0.240	-0.140	0.160	-0.060	-0.170	-0.150	0.400	0.290	0.100	0.122	-0.120	-0.280
GENE1597X	0.010	0.270	0.460	0.020	0.080	-0.260	-0.390	0.410	-0.010	0.520	0.520	0.400	0.090
GENE1623X	0.440	0.490	0.720	0.680	0.230	0.750	0.600	0.880	0.680	1.240	0.820	0.980	0.970
GENE1683X	0.210	0.370	0.410	0.170	0.110	0.370	0.200	0.250	0.050	0.410	0.550	0.200	0.130
GENE1701X	0.010	0.390	0.050	0.040	0.010	-0.280	0.000	0.710	0.300	0.350	0.471	0.290	0.440
GENE1759X	-0.140	-0.090	-0.030	-0.120	-0.290	0.000	-0.410	0.140	0.350	0.120	0.110	0.280	0.260
GENE1518X	0.680	0.700	0.270	0.270	-0.080	0.230	0.070	-0.080	0.200	0.080	-0.350	-0.210	0.210
GENE1515X	0.320	0.170	-0.050	0.090	-0.310	0.300	0.100	-0.050	0.200	0.480	0.340	0.260	0.030
GENE1514X	-0.030	-0.080	0.140	0.080	0.140	-0.260	0.100	-0.070	0.090	0.060	0.140	0.210	-0.150
GENE1521X	-0.400	0.050	-0.090	0.000	-0.080	-0.200	0.450	0.270	0.580	0.460	-0.100	0.340	-0.010
GENE1766X	-0.140	-0.080	-0.090	-0.060	-0.180	0.200	-0.420	0.430	0.220	0.550	0.180	-0.140	0.130
GENE1772X	0.000	0.070	0.030	0.050	-0.290	-0.090	0.200	0.380	-0.070	-0.030	0.388	0.170	0.140
GENE954X	0.280	0.348	-0.180	-0.030	-0.410	-0.060	-0.240	0.200	-0.200	-0.190	-0.002	0.120	0.440
GENE960X	-0.330	0.120	-0.250	-0.090	0.030	-0.010	-0.240	-0.130	-0.140	-0.080	-0.120	-0.060	0.020
GENE961X	-0.170	0.480	0.070	0.020	-0.010	0.380	-0.040	-0.350	0.170	0.060	-0.150	0.000	0.240
GENE1783X	-0.250	0.220	0.480	0.030	0.140	-0.280	0.080	0.030	-0.130	0.210	0.510	0.240	-0.130
GENE1347X	-0.170	-0.330	0.020	-0.058	-0.510	-0.104	0.320	0.350	0.050	0.170	0.379	0.331	-0.160
GENE3481X	-0.220	0.370	0.120	0.140	-0.500	-0.220	-0.400	0.220	-0.050	0.610	-0.340	-0.160	-0.120
GENE3092X	-0.190	0.160	0.080	0.060	-0.250	0.380	-0.360	0.240	0.060	0.270	0.340	-0.210	0.040
GENE3411X	-0.480	0.470	0.130	0.010	-0.400	-0.270	0.490	-0.270	-0.160	0.310	-0.308	0.120	0.500
GENE1807X	0.030	-0.090	0.450	0.110	0.050	-0.520	-0.410	0.600	-0.090	-0.020	-0.030	0.040	0.380
GENE3979X	0.210	0.360	0.190	0.060	0.010	-0.530	-0.170	0.440	0.000	-0.130	-0.030	0.350	0.370
GENE1496X	-0.120	-0.010	-0.030	-0.060	-0.170	0.080	0.110	0.380	0.290	0.220	0.129	-0.090	0.170
GENE1494X	-0.090	-0.160	-0.150	-0.070	-0.190	-0.160	-0.160	0.280	0.060	0.080	0.077	0.090	0.240
GENE985X	0.010	-0.190	0.460	-0.080	-0.430	-0.100	-0.670	0.120	-0.090	0.160	-0.120	0.080	0.290
GENE1809X	0.500	0.680	0.820	0.480	0.620	-0.090	0.660	0.490	0.160	0.910	0.710	0.730	0.370
GENE3980X	0.270	0.350	0.140	-0.070	0.210	-0.450	-0.080	0.070	-0.020	0.400	-0.460	0.060	0.300
GENE3196X	-0.010	-0.112	-0.010	-0.030	0.120	-0.190	-0.020	0.530	-0.150	0.090	0.080	0.060	-0.020
GENE1477X	-0.400	-0.310	-0.110	-0.169	-0.510	0.220	-0.800	-0.230	0.000	0.090	0.210	0.300	-0.060
GENE2583X	0.020	0.220	0.200	-0.260	-0.190	-0.248	-0.060	0.060	-0.180	-0.070	-0.070	0.160	-0.210
GENE1144X	0.000	0.030	-0.310	-0.020	-0.310	-0.610	0.310	0.060	-0.040	0.210	-0.270	0.050	0.240
GENE1089X	-0.800	0.000	-0.390	-0.170	-0.650	0.080	0.390	-0.140	0.110	-0.060	0.046	0.290	0.180
GENE1909X	-0.170	-0.050	0.030	0.000	-0.350	-0.240	0.260	-0.050	0.230	0.190	0.122	0.350	-0.180
