# Supplementary material for: Discovering biclusters in gene expression data based on high-dimensional linear geometries
Source: BMC Bioinformatics. 2008 Apr 23;9:209. doi: 10.1186/1471-2105-9-209 (PMC2386490; doi:10.1186/1471-2105-9-209)
Supplement: Additional file 4 — All detected biclusters with full data. All the detected biclusters with full data are given here. [file 1471-2105-9-209-S4.zip › biclu_result/bi_104.txt]

	DLCL-0042	DLCL-0007	DLCL-0031	DLCL-0030	DLCL-0004	DLCL-0029	DLCL-0008	DLCL-0011	DLCL-0032	DLCL-0025
GENE1835X	-0.320	-0.510	0.200	-0.310	-0.130	-0.530	0.140	-0.060	0.220	0.060
GENE1865X	-0.460	-0.160	0.200	-0.460	-0.120	-0.120	-0.060	-0.080	0.190	0.140
GENE1380X	-0.280	-0.510	0.090	-0.450	-0.229	-0.080	0.050	-0.060	0.110	-0.350
GENE2584X	-0.620	-0.420	0.210	-0.170	-0.270	0.140	-0.165	0.000	-0.080	0.260
GENE3070X	-0.630	-0.230	0.070	0.540	-0.030	0.120	0.220	0.170	-0.120	0.010
GENE3165X	-0.390	0.370	0.130	0.190	-0.060	0.000	-0.010	0.410	-0.240	-0.320
GENE1114X	-0.100	0.060	-0.770	-0.060	-0.270	-0.320	0.000	0.100	-0.040	-0.330
GENE3960X	0.790	0.710	0.010	0.010	0.230	-0.050	-0.070	-0.160	-0.140	0.130
GENE3882X	-0.180	0.220	0.150	0.740	0.180	0.150	0.170	-0.040	0.010	-0.350
GENE166X	0.980	0.000	-0.150	0.430	0.470	0.220	0.200	0.400	0.290	0.090
GENE3447X	-0.040	0.200	-0.100	0.110	0.000	-0.030	0.050	0.330	0.080	0.190
GENE3449X	-0.030	0.000	0.100	0.150	0.070	-0.140	-0.380	-0.080	-0.150	0.130
GENE1501X	0.240	0.270	0.410	0.320	0.100	-0.400	-0.060	0.300	0.260	0.440
GENE3403X	-0.240	0.300	0.100	0.010	0.290	0.140	0.080	-0.090	-0.030	-0.130
GENE816X	0.730	0.290	0.560	0.460	0.410	-0.080	0.090	0.020	0.080	0.510
GENE213X	0.750	0.250	0.150	0.150	0.090	-0.130	0.010	-0.060	-0.220	0.250
GENE167X	-0.150	0.210	-0.120	0.480	0.040	0.650	0.010	0.280	0.200	-0.240
GENE3452X	-0.120	0.080	-0.060	0.490	0.000	-0.180	-0.340	0.620	0.270	-0.070
GENE3453X	-0.370	-0.180	-0.130	0.520	0.020	-0.310	-0.310	0.610	0.210	0.110
GENE3878X	0.370	0.130	-0.070	0.270	0.050	0.220	-0.386	-0.010	0.130	0.030
GENE394X	0.410	0.250	0.100	-0.170	0.040	-0.320	0.200	-0.110	0.180	0.430
GENE3518X	-0.070	0.770	-0.060	0.050	0.220	-0.430	0.010	-0.170	0.280	0.060
GENE3517X	0.380	-0.090	0.160	-0.310	0.130	-0.170	-0.090	-0.140	0.000	-0.040
GENE3488X	0.050	0.000	-0.500	0.070	0.030	-0.150	-0.230	-0.260	-0.220	0.000
GENE3603X	-0.050	0.150	-0.020	0.110	-0.010	-0.080	-0.270	-0.110	-0.130	-0.180
GENE3602X	0.170	-0.110	-0.430	0.000	-0.040	-0.190	-0.220	-0.240	-0.200	0.280
GENE3487X	0.770	0.590	-0.130	0.160	0.330	-0.030	0.770	0.080	0.270	-0.080
GENE3526X	0.340	0.440	0.480	0.170	0.244	-0.190	0.118	-0.310	-0.100	-0.270
GENE3524X	0.490	0.550	-0.170	-0.400	-0.090	-0.370	0.010	-0.390	-0.370	-0.460
GENE3523X	0.340	0.020	-0.130	0.050	0.050	0.000	-0.280	-0.070	-0.210	0.330
GENE3529X	0.390	0.280	-0.370	-0.100	0.160	-0.370	-0.180	-0.040	0.310	0.230
GENE3512X	-0.040	-0.300	-0.180	0.160	-0.220	-0.340	-0.910	0.240	-0.310	0.120
GENE3540X	0.000	0.380	0.230	0.050	-0.230	-0.220	-0.670	0.150	-0.270	-0.350
GENE3811X	0.160	0.430	0.260	0.350	0.080	0.000	0.210	0.100	-0.140	-0.150
GENE3790X	0.380	-0.520	-0.200	-0.540	0.090	-0.020	0.450	0.000	0.600	0.030
GENE3700X	-0.430	-0.540	0.010	-0.080	-0.030	0.130	0.360	0.130	-0.050	0.040
GENE3723X	0.050	0.770	0.050	0.220	0.410	0.210	0.630	-0.190	0.080	-0.190
GENE3638X	0.610	0.700	0.430	0.390	0.660	0.270	-0.080	0.710	0.260	0.190
GENE3551X	-0.030	-0.060	0.540	0.190	0.120	0.000	0.090	0.160	0.200	0.080
GENE3418X	0.100	0.480	-0.150	-0.090	0.320	0.420	-0.320	0.390	-0.010	-0.160
GENE3216X	0.600	-0.080	-0.060	0.000	0.070	0.050	-0.110	-0.140	0.320	-0.020
GENE3217X	0.530	0.090	0.070	0.090	0.220	0.040	-0.040	0.330	0.470	-0.090
GENE1840X	-0.700	-0.870	-0.140	-0.450	-0.370	-0.240	-0.220	-0.150	-0.170	-0.070
GENE1091X	0.360	0.080	0.240	0.030	-0.230	-0.010	-0.313	0.340	-0.350	0.030
GENE2552X	-0.200	-0.220	-0.210	-0.160	-0.010	-0.430	-0.120	0.190	0.400	-0.030
GENE2570X	0.600	-0.140	0.230	0.090	0.120	-0.190	-0.440	0.590	0.410	-0.040
GENE2565X	-0.200	-0.140	-0.270	0.060	-0.100	0.190	-0.580	-0.310	-0.170	0.050
GENE3093X	0.500	0.100	-0.110	0.370	-0.030	-0.250	-0.300	0.230	0.100	0.510
GENE1893X	-0.430	-0.310	-0.210	-0.570	-0.280	-0.190	-0.110	0.000	-0.360	-0.160
GENE1915X	-0.230	-0.220	-0.020	0.290	0.030	-0.040	0.100	0.010	-0.100	-0.170
GENE1914X	-0.340	-0.460	-0.380	0.010	-0.110	0.090	0.250	-0.210	-0.180	-0.300
GENE1919X	0.380	-0.320	0.200	0.070	-0.250	0.000	-0.530	-0.140	-0.070	-0.020
GENE1917X	-0.500	-0.310	-0.340	0.240	-0.190	-0.170	-0.188	0.290	-0.110	-0.170
GENE1896X	-0.110	-0.080	0.040	0.060	-0.120	-0.250	-0.340	-0.020	0.000	-0.210
GENE1897X	-0.230	0.460	0.310	0.340	-0.030	0.210	-0.540	0.240	0.050	-0.370
GENE2987X	-0.370	-0.330	0.230	-0.080	0.010	-0.120	0.440	-0.190	0.000	0.300
GENE2513X	-0.220	0.000	-0.390	0.330	0.170	0.390	0.400	-0.150	0.300	-0.310
GENE2047X	0.180	-0.200	0.060	-0.190	-0.030	-0.410	-0.650	-0.120	0.410	-0.260
GENE3051X	-0.070	-0.340	0.100	-0.160	-0.010	0.110	-0.020	0.450	0.320	0.510
GENE3050X	-0.160	-0.300	-0.330	0.010	-0.120	0.170	-0.070	0.150	0.300	0.360
GENE2582X	-0.260	-0.290	-0.290	-0.130	-0.290	0.030	-0.630	0.260	-0.280	0.150
GENE2522X	0.390	0.410	-0.520	0.100	-0.050	-0.100	-0.220	0.480	-0.150	0.310
GENE2523X	0.560	0.540	-0.620	-0.020	-0.040	-0.030	-0.230	0.570	-0.310	0.290
GENE2530X	-0.160	0.300	-0.510	-0.040	0.000	0.340	-0.280	-0.330	-0.380	-0.460
GENE2046X	0.380	-0.550	-0.310	-0.060	-0.099	-0.100	-0.670	0.310	-0.170	-0.720
GENE2058X	-0.200	-0.320	-0.160	-0.470	-0.340	-0.380	-0.770	-0.270	-0.460	-0.140
GENE2061X	-0.320	-0.470	-0.580	-0.310	-0.200	-0.030	-0.660	0.010	-0.290	-0.540
GENE2062X	-0.080	-0.450	-0.230	0.070	-0.200	0.190	-0.030	-0.310	-0.280	0.150
GENE2493X	-0.440	-0.240	-0.260	-0.080	-0.140	-0.220	0.160	-0.380	-0.010	-0.280
GENE2497X	-0.230	0.120	-0.250	0.140	0.220	0.320	-0.210	-0.130	0.170	-0.130
GENE2498X	-0.160	0.190	-0.320	0.230	0.180	0.340	-0.510	0.120	0.060	-0.100
GENE2936X	-0.006	-0.110	0.040	0.000	-0.220	0.380	-0.380	0.310	0.090	-0.110
GENE2424X	0.000	-0.110	-0.600	0.300	-0.070	-0.320	-0.120	-0.450	-0.060	-0.490
GENE2354X	0.000	-0.460	-0.380	0.400	-0.020	0.330	-0.560	0.020	-0.200	-0.620
GENE2343X	0.620	0.560	-0.400	-0.170	0.170	0.240	-0.230	-0.280	-0.260	-0.210
GENE2341X	0.630	0.210	0.140	-0.310	-0.060	0.270	-0.740	0.000	0.240	-0.060
GENE2340X	0.640	0.450	-0.290	0.220	0.050	0.220	-0.640	0.670	0.160	-0.400
GENE2337X	0.350	-0.110	-0.230	0.160	-0.040	-0.090	-0.150	-0.080	-0.370	-0.170
GENE2415X	0.440	-0.060	-0.330	-0.290	-0.220	-0.060	-0.760	0.240	-0.260	-0.240
GENE2459X	0.310	0.000	-0.310	-0.640	-0.280	-0.160	-0.900	-0.080	-0.460	-0.130
GENE2122X	0.180	0.040	0.640	0.260	0.080	0.140	-0.150	0.390	0.500	-0.360
GENE2140X	-0.400	-0.270	-0.070	-0.310	-0.140	0.200	0.090	0.060	-0.200	0.000
GENE2281X	-0.010	0.560	0.140	0.000	-0.050	0.020	-0.510	-0.250	0.090	-0.280
GENE2280X	-0.350	0.170	-0.040	-0.020	-0.170	-0.050	0.180	0.000	0.060	-0.350
GENE2279X	-0.840	0.340	-0.350	-0.020	-0.240	-0.270	0.060	-0.160	0.050	-0.330
GENE2277X	0.700	0.550	0.390	-0.340	0.170	-0.230	-0.290	-0.060	-0.230	-0.140
GENE2241X	0.000	-0.160	-0.040	-0.330	-0.260	0.040	-0.700	-0.300	-0.340	-0.200
GENE2159X	0.420	0.940	0.810	0.460	0.360	0.020	-0.290	0.760	-0.280	-0.200
GENE2160X	0.210	0.640	0.600	0.350	-0.020	0.210	-0.510	0.580	-0.070	-0.210
GENE2167X	0.160	-0.270	-0.310	-0.080	-0.350	0.150	-0.780	0.000	0.290	-0.620
GENE2902X	0.080	-0.330	-0.150	-0.150	-0.020	-0.010	-0.340	0.100	0.380	-0.490
GENE2231X	-0.200	-0.350	-0.400	-0.210	-0.260	-0.160	-0.190	-0.200	-0.560	-0.590
GENE2193X	0.630	-0.300	-0.190	0.540	0.230	-0.060	-0.130	-0.180	-0.180	-0.130
GENE2190X	0.150	-0.170	0.090	-0.820	-0.310	-0.020	-0.310	0.000	-0.430	0.040
GENE2185X	0.170	0.020	-0.030	-0.170	-0.050	0.200	0.240	-0.040	-0.110	-0.150
GENE2183X	0.530	0.530	-0.050	0.160	-0.050	0.000	-0.040	-0.350	-0.090	-0.650
GENE2195X	0.110	-0.320	0.340	-0.060	0.060	0.140	-0.160	0.040	-0.050	-0.410
GENE2200X	-0.440	-0.430	-0.440	-0.120	-0.160	0.040	-0.760	0.110	-0.230	-0.540
GENE2205X	-0.260	-0.400	-0.340	0.030	0.040	0.270	0.160	-0.090	0.000	-0.470
GENE2166X	-0.430	0.090	0.010	-0.420	-0.240	0.160	-0.430	-0.010	-0.140	-0.430
GENE2209X	-0.670	-0.850	-0.580	-0.080	-0.570	-0.440	-0.870	0.070	0.040	-0.410
GENE2210X	0.370	0.050	-0.200	-0.290	-0.230	0.300	-0.560	-0.360	0.040	-0.140
GENE2213X	-0.330	-0.250	-0.190	0.130	-0.160	-0.080	-0.210	0.170	0.020	-0.100
GENE2214X	-0.350	-0.770	-0.380	-0.380	-0.220	0.080	-0.330	-0.220	-0.060	-0.390
GENE2222X	-0.560	-0.100	-0.230	-0.130	-0.330	0.150	-0.734	0.130	-0.410	-0.213
GENE2221X	-0.320	0.470	-0.190	0.120	0.070	-0.090	-0.190	-0.020	0.410	-0.120
GENE2230X	-0.530	-0.270	-0.130	-0.200	-0.140	0.360	-0.800	0.100	-0.150	-0.330
GENE2248X	-0.240	0.000	-0.470	0.000	-0.300	-0.230	-0.440	-0.150	-0.080	0.140
GENE2249X	0.190	-0.060	-0.560	-0.380	-0.050	0.030	-0.350	0.130	0.040	0.000
GENE2729X	-0.400	-0.640	0.390	-0.140	-0.230	-0.030	0.090	0.000	0.080	0.220
GENE2266X	-0.610	0.080	-0.250	0.140	-0.150	0.190	0.020	0.100	-0.200	-0.600
GENE2130X	-0.340	0.280	-0.250	-0.030	-0.340	-0.140	-0.670	0.000	-0.320	-0.220
GENE2256X	-0.750	-0.070	-0.260	-0.500	-0.330	-0.010	-0.380	0.290	0.050	0.080
GENE2129X	0.106	-0.080	0.110	-0.060	-0.250	0.070	-0.710	-0.180	-0.230	-0.640
GENE2078X	-0.420	-0.410	-0.900	-0.340	-0.560	-0.360	-0.710	-0.190	-0.310	-0.500
GENE2252X	0.040	-0.300	-0.090	-0.060	-0.040	0.160	-0.020	-0.090	-0.240	0.100
GENE2253X	-0.100	-0.300	-0.530	-0.320	-0.140	-0.160	-0.160	-0.480	-0.400	0.430
GENE2434X	-0.840	-0.500	-0.410	-0.220	-0.240	-0.070	-0.300	0.000	0.080	-0.380
GENE2098X	-0.060	-0.720	-0.440	-0.470	-0.220	-0.320	-0.240	-0.250	-0.340	-0.470
GENE1963X	0.230	-0.690	0.090	-0.090	-0.280	0.110	-0.570	-0.080	-0.120	-0.290
GENE1971X	0.140	-0.520	-0.290	0.250	-0.110	0.410	-0.100	0.260	0.010	0.240
GENE1972X	0.710	-0.170	-0.100	0.150	0.020	0.390	-0.470	-0.230	-0.290	0.040
GENE2076X	0.410	0.000	-0.100	0.440	0.010	0.190	-0.500	-0.460	0.150	-0.010
GENE2521X	-0.570	-0.170	0.290	0.280	0.010	-0.260	-0.040	-0.260	0.270	0.110
GENE2026X	0.120	-0.170	0.340	-0.120	-0.120	0.310	-0.180	0.320	0.500	-0.130
GENE2025X	-0.480	-0.630	-0.100	-0.080	-0.260	0.180	-0.380	0.210	0.360	-0.130
GENE3703X	-0.259	0.530	-0.200	-0.100	0.120	0.320	0.360	0.570	0.140	-0.210
GENE3705X	-0.130	0.350	-0.210	0.020	0.090	-0.120	0.460	0.510	0.360	-0.210
GENE2507X	0.010	-0.280	0.000	0.080	-0.160	-0.580	-0.430	-0.160	-0.160	0.090
GENE2586X	0.160	-0.060	0.460	0.350	0.170	0.260	-0.500	0.350	0.330	-0.200
GENE2585X	0.010	-0.190	0.290	-0.070	0.080	0.080	-0.194	0.320	0.120	-0.180
GENE2042X	0.010	-0.460	-0.560	0.000	-0.010	-0.010	-0.390	0.210	0.400	-0.310
GENE1962X	-0.510	-0.620	-0.240	-0.380	-0.270	0.050	-0.420	0.370	0.020	0.000
GENE2607X	0.190	-0.260	0.390	-0.500	-0.070	0.100	-0.080	0.410	0.230	0.280
GENE2612X	-0.533	-0.490	-0.560	-0.180	-0.610	-0.370	-0.524	-0.620	-0.340	-0.050
GENE2611X	0.180	-0.050	-0.030	-0.060	-0.220	0.030	-0.275	-0.320	-0.120	-0.250
GENE2692X	0.300	-0.520	-0.090	-0.210	-0.090	0.050	-0.110	0.110	-0.350	-0.180
GENE2958X	-0.290	-0.550	0.380	-0.250	-0.070	0.210	0.000	-0.070	0.200	0.110
GENE1101X	-0.430	-0.050	-0.150	0.000	-0.110	0.190	-0.740	-0.030	-0.040	0.490
GENE3984X	0.220	-0.300	0.280	0.030	0.130	0.170	-0.130	0.090	0.120	0.590
GENE2609X	-0.040	-0.540	-0.410	-0.070	-0.380	-0.100	-0.240	-0.310	-0.110	0.040
GENE3151X	0.370	-0.380	-0.230	0.110	0.040	-0.150	-0.350	-0.050	-0.090	-0.190
GENE3152X	0.250	0.210	-0.320	0.030	-0.050	-0.270	-0.340	0.270	-0.220	0.110
GENE3153X	-0.100	0.240	-0.200	0.000	-0.130	-0.350	-0.320	-0.430	-0.330	0.060
GENE2573X	-0.140	-0.300	0.300	-0.110	-0.170	-0.020	-0.360	0.390	-0.190	-0.230
GENE2465X	-0.140	-0.450	-0.350	0.120	-0.440	-0.460	-0.230	-0.440	-0.350	0.010
GENE1139X	0.430	0.280	-0.420	-0.260	-0.110	-0.280	-0.250	-0.170	-0.110	-0.230
GENE3900X	-0.160	-0.230	0.020	0.040	-0.110	0.060	-0.250	0.050	0.100	-0.070
GENE3901X	0.350	0.070	0.070	0.470	0.040	0.340	-0.480	0.200	-0.110	0.300
GENE2574X	0.070	-0.300	0.000	0.110	-0.030	-0.440	-0.070	-0.170	-0.180	-0.540
GENE2579X	-0.310	-0.040	-0.170	-0.010	-0.020	0.290	0.200	-0.290	-0.390	-0.360
GENE2580X	-0.190	0.150	-0.350	-0.210	0.100	0.370	0.160	-0.260	0.050	-0.150
GENE3209X	0.180	0.010	-0.260	0.460	-0.040	-0.120	0.270	-0.500	0.030	-0.480
GENE3210X	-0.300	0.280	-0.400	0.090	-0.100	-0.020	-0.030	-0.180	-0.050	-0.100
GENE3920X	-0.570	-0.480	0.000	0.090	-0.090	0.160	0.270	0.080	0.210	-0.090
GENE3154X	-0.010	0.130	0.000	-0.230	-0.040	-0.240	-0.130	-0.050	-0.270	-0.140
GENE1947X	-0.500	0.190	-0.300	-0.310	-0.050	0.340	0.040	0.430	-0.260	-0.570
GENE1071X	0.870	0.150	0.470	0.310	0.560	1.040	0.680	0.130	0.290	-0.130
GENE1053X	0.310	0.250	-0.090	0.150	0.120	0.280	0.540	0.250	0.340	-0.400
GENE3279X	0.400	0.200	0.050	0.030	0.170	-0.150	-0.040	0.050	0.280	0.160
GENE3278X	0.230	0.310	-0.260	-0.330	-0.030	-0.220	-0.070	0.490	0.140	-0.130
GENE3277X	0.150	0.240	0.010	-0.070	-0.060	-0.330	0.000	0.610	0.210	-0.390
GENE3352X	-0.230	0.070	0.160	0.560	0.190	0.290	0.000	0.210	0.310	-0.350
GENE369X	0.070	0.290	-0.040	0.200	0.100	-0.170	0.440	-0.310	-0.160	0.290
GENE3376X	-0.460	-0.410	0.140	0.430	0.100	-0.460	0.300	-0.080	-0.030	-0.180
GENE3374X	-0.470	-0.390	0.230	0.650	0.080	-0.530	-0.060	0.540	0.190	-0.260
GENE3150X	-0.690	0.040	-0.260	0.400	-0.230	-0.220	-0.030	-0.050	-0.050	-0.080
GENE3928X	-0.820	-0.320	0.010	-0.240	-0.290	0.090	-0.240	0.000	-0.010	0.090
GENE1044X	0.430	-0.170	0.310	0.410	0.180	0.500	0.140	0.210	0.200	-0.350
GENE1045X	0.270	0.230	0.000	0.100	0.200	0.250	0.090	0.160	-0.140	-0.190
GENE3205X	0.260	-0.290	-0.320	-0.010	-0.120	-0.450	0.070	-0.040	-0.060	0.410
GENE3186X	-0.550	0.160	-0.170	0.100	0.020	0.130	0.100	-0.320	0.070	-0.070
GENE3386X	-0.110	0.100	0.870	-0.040	0.270	0.000	-0.420	0.790	0.720	0.300
GENE1008X	0.490	0.270	-0.040	0.280	0.220	0.070	-0.040	0.190	0.280	-0.270
GENE58X	0.360	0.100	0.250	-0.210	0.020	-0.400	-0.110	-0.430	0.240	0.000
GENE4000X	0.150	0.040	-0.060	0.310	0.120	-0.170	-0.420	0.460	0.050	-0.100
GENE3999X	0.310	0.680	0.120	0.450	0.030	-0.140	-0.100	-0.530	-0.270	-0.150
GENE41X	0.090	0.460	0.060	-0.050	-0.070	-0.220	-0.500	-0.600	-0.080	0.150
GENE3204X	0.020	-0.130	-0.180	0.470	-0.070	-0.230	-0.660	0.290	-0.140	0.170
GENE3207X	-0.410	-0.130	-0.350	-0.420	-0.320	0.010	-0.150	-0.330	0.050	0.200
GENE164X	0.560	-0.020	0.320	0.010	0.270	0.320	0.000	-0.320	0.000	0.280
GENE53X	0.630	0.300	0.440	0.420	0.080	0.050	-0.530	-0.210	-0.160	0.060
GENE3907X	0.430	0.150	-0.320	-0.250	0.000	-0.150	0.010	-0.140	0.080	0.040
GENE3113X	-0.150	-0.030	0.180	0.000	-0.120	-0.260	-0.580	0.110	-0.190	-0.190
GENE34X	-0.760	-0.720	-0.030	-0.070	-0.260	0.000	-0.070	-0.280	-0.390	-0.240
GENE1788X	0.000	-0.750	-0.820	-0.020	-0.350	-0.050	-0.600	0.270	-0.230	-0.510
GENE1848X	-0.250	-0.240	0.650	0.010	0.010	0.000	-0.210	-0.230	0.180	0.230
GENE1869X	-0.420	-0.260	-0.410	-0.340	-0.040	0.190	-0.370	-0.100	0.040	-0.030
GENE3167X	-0.320	-0.230	-0.470	-0.570	-0.280	-0.490	-0.380	0.020	-0.020	-0.090
GENE1103X	-0.640	-0.190	-0.170	-0.290	-0.150	-0.120	-0.080	0.340	0.180	0.160
GENE1469X	-0.100	0.130	-0.320	0.000	-0.090	-0.180	-0.200	-0.190	-0.120	-0.090
GENE2605X	-0.270	-0.100	0.070	0.220	0.070	0.130	0.080	-0.040	0.060	-0.070
GENE2604X	-0.130	-0.220	-0.360	0.110	-0.050	-0.220	-0.120	-0.340	-0.140	-0.110
GENE2603X	0.090	-0.230	-0.170	0.340	-0.200	-0.400	-0.120	0.090	-0.010	0.270
GENE1272X	-0.260	-0.340	-0.240	-0.100	-0.190	0.280	-0.310	-0.280	-0.070	0.210
GENE1271X	0.600	0.180	-0.160	-0.180	0.070	0.150	0.020	-0.340	-0.290	0.240
GENE1921X	0.260	0.500	0.200	0.210	0.140	0.490	-0.080	0.000	-0.040	-0.470
GENE13X	0.060	-0.040	0.160	0.160	0.090	-0.440	0.070	0.260	-0.060	0.210
GENE2606X	-0.160	0.010	-0.400	-0.350	-0.320	0.000	-0.340	-0.490	-0.440	0.160
GENE1031X	0.000	0.240	0.490	0.560	0.280	0.550	-0.090	0.350	0.030	-0.180
GENE3017X	0.090	0.310	-0.050	-0.440	0.050	0.250	-0.690	0.050	0.310	0.120
GENE3062X	0.360	0.220	0.090	-0.230	-0.010	0.420	-0.050	0.450	-0.370	0.090
GENE3059X	-0.100	0.530	0.290	-0.090	0.090	0.380	-0.520	0.770	0.140	0.240
GENE3098X	-0.650	0.200	-0.030	0.030	-0.280	-0.490	-0.080	0.120	-0.590	-0.050
GENE3032X	0.520	-0.070	-0.100	-0.050	0.070	-0.190	-0.110	0.050	-0.090	-0.180
GENE223X	0.440	0.130	0.120	-0.170	0.070	0.440	-0.040	0.730	0.370	-0.480
GENE2994X	0.560	-0.340	0.350	0.020	-0.080	0.290	-0.550	0.000	-0.080	-0.020
GENE2995X	-0.110	0.030	-0.200	-0.070	-0.100	-0.010	-0.360	-0.130	-0.070	0.070
GENE2672X	0.050	0.320	-0.300	-0.100	-0.041	0.030	-0.300	-0.290	-0.280	-0.010
GENE2677X	-0.050	-0.040	0.020	-0.650	-0.270	-0.450	0.230	-0.650	-0.290	-0.240
GENE2679X	0.100	0.080	-0.040	-0.220	-0.050	0.330	-0.450	-0.380	0.120	-0.010
GENE2920X	-0.460	-0.050	-0.070	-0.250	-0.030	0.000	-0.310	0.390	0.400	0.410
GENE1956X	-0.380	0.100	0.460	-0.030	0.044	0.510	-0.570	0.150	-0.080	0.040
GENE2931X	-0.460	-0.140	0.170	-0.300	-0.410	0.130	-0.623	0.260	0.080	-0.480
GENE2937X	0.390	-0.110	0.480	0.010	-0.060	0.020	-0.580	0.460	-0.160	-0.660
GENE1958X	-0.520	-0.190	-0.130	0.080	-0.310	0.140	-0.332	-0.120	0.170	-0.450
GENE1948X	-0.260	0.020	0.130	-0.070	0.000	0.100	-0.260	-0.270	-0.210	-0.600
GENE1949X	-0.220	-0.350	0.000	0.020	-0.040	0.100	-0.060	-0.350	-0.120	-0.380
GENE2939X	-0.140	-0.010	0.370	0.060	0.040	0.540	-0.340	0.130	0.150	0.060
GENE2919X	-0.320	-0.310	0.160	-0.400	-0.290	0.060	-0.600	0.320	0.310	-0.070
GENE282X	-0.430	0.340	0.420	0.060	0.080	-0.050	0.100	0.580	0.290	0.230
GENE2908X	-0.480	-0.210	0.010	-0.050	-0.230	0.010	-0.340	0.130	0.020	0.000
GENE2669X	0.080	-0.320	-0.230	0.020	-0.390	-0.510	-0.620	-0.090	-0.030	-0.230
GENE2705X	0.320	0.170	0.130	0.030	-0.050	-0.010	-0.650	0.540	-0.010	-0.330
GENE2960X	-0.480	-0.260	-0.120	-0.140	-0.330	-0.040	-0.590	0.090	0.170	0.110
GENE1961X	-0.240	-0.218	-0.140	-0.040	-0.070	0.000	-0.064	0.010	-0.050	-0.420
GENE2956X	-0.070	-0.190	0.130	0.000	-0.100	0.100	-0.110	0.140	-0.090	0.230
GENE2903X	-0.120	0.120	0.340	0.000	-0.140	-0.010	-0.470	0.430	0.130	-0.520
GENE2714X	-0.123	-0.170	-0.120	-0.170	-0.290	-0.140	-0.030	-0.160	-0.190	-0.340
GENE2716X	-0.060	-0.220	0.140	0.020	-0.230	0.150	-0.170	-0.030	0.020	-0.540
GENE2741X	-0.760	-0.620	-0.160	-0.300	-0.190	0.040	-0.540	0.050	0.250	0.190
GENE2752X	-0.120	0.015	0.040	-0.190	0.040	0.470	0.180	-0.330	-0.010	0.370
GENE2857X	-0.450	0.430	0.670	-0.340	0.080	-0.220	-0.170	0.350	0.480	0.490
GENE3004X	-0.080	0.390	0.750	-0.120	0.180	0.430	0.240	-0.020	0.380	0.000
GENE3002X	0.440	0.620	0.280	0.090	0.270	0.080	0.540	0.230	0.400	-0.100
GENE2748X	-0.500	-0.220	-0.180	-0.090	-0.140	-0.070	-0.130	-0.170	0.220	0.070
GENE2769X	0.430	-0.250	0.050	0.160	0.000	-0.030	0.360	0.040	0.190	0.010
GENE2847X	-0.200	0.070	0.080	-0.010	0.040	0.190	0.070	-0.310	0.230	0.080
GENE2848X	-0.240	0.260	0.250	-0.240	0.140	0.210	0.270	-0.210	0.310	0.170
GENE2846X	-0.200	0.020	-0.480	0.000	-0.220	0.140	-0.470	0.120	0.080	-0.100
GENE2816X	0.170	-0.120	-0.130	-0.170	-0.065	0.240	-0.520	0.170	0.470	-0.520
GENE2814X	-0.650	0.000	0.210	-0.120	-0.080	0.250	-0.390	-0.090	0.060	0.440
GENE2838X	-0.150	-0.300	0.840	-0.130	0.190	0.580	-0.370	0.410	0.450	-0.210
GENE2824X	0.310	0.340	0.240	0.000	0.070	0.260	-0.230	-0.170	0.130	-0.620
GENE2827X	-0.380	0.180	0.170	0.080	-0.060	0.200	-0.100	0.130	0.000	-0.260
GENE2830X	0.610	0.320	0.300	0.070	-0.077	-0.160	-0.560	0.510	0.240	-0.030
GENE2835X	-0.020	-0.490	0.110	-0.410	-0.300	-0.160	-0.740	0.250	0.270	-0.530
GENE2843X	-0.020	-0.120	0.550	-0.270	0.000	0.000	-0.560	0.330	0.370	-0.560
GENE2810X	-0.570	-0.440	0.100	-0.030	-0.070	0.000	0.000	-0.320	0.120	-0.190
GENE2802X	-0.810	-0.400	0.150	-0.220	-0.500	-0.260	-0.561	-0.180	0.110	-0.040
GENE2797X	0.410	-0.090	0.270	-0.480	0.036	0.160	-0.630	0.510	0.280	-0.250
GENE2753X	0.020	0.230	0.570	0.170	0.350	0.670	0.080	0.180	0.170	-0.200
GENE2779X	-0.050	0.040	-0.780	-0.210	-0.200	-0.030	-0.370	0.390	0.100	-0.430
GENE2785X	-0.520	-0.160	-0.390	0.010	-0.150	0.130	-0.750	0.410	0.300	-0.530
GENE2783X	0.590	-0.050	0.110	-0.070	0.170	0.200	-0.290	0.320	0.300	-0.110
GENE2782X	-0.230	-0.080	-0.150	-0.020	-0.110	0.190	-0.170	-0.220	-0.050	-0.700
GENE2773X	-0.030	-0.170	0.330	0.180	-0.030	-0.140	-0.557	0.140	0.340	-0.360
GENE2856X	-0.020	-0.110	0.140	0.070	-0.170	-0.010	-0.310	0.460	0.170	-0.380
GENE2765X	0.360	0.060	0.240	0.000	0.010	0.060	-0.430	-0.050	0.100	-0.140
GENE2763X	0.550	-0.010	0.380	0.450	0.000	0.340	-0.270	-0.060	0.000	-0.090
GENE2754X	0.110	0.160	0.580	0.060	0.060	-0.010	-0.590	0.560	0.330	0.300
GENE2865X	0.140	-0.270	0.110	-0.080	0.050	0.070	-0.180	-0.220	0.090	0.050
GENE2866X	0.460	-0.010	-0.030	0.040	0.002	0.120	-0.180	-0.250	-0.080	-0.340
GENE2870X	0.800	0.610	0.010	0.010	0.510	0.430	0.340	0.320	0.090	-0.150
GENE2883X	0.220	0.350	0.230	0.190	0.030	0.440	0.010	-0.210	0.000	-0.240
GENE2876X	0.050	-0.350	-0.400	-0.220	-0.170	0.130	-0.324	0.110	0.110	-0.410
GENE2896X	-0.100	0.080	0.600	0.040	0.050	-0.060	-0.470	0.670	0.440	-0.430
GENE2650X	-0.230	0.000	-0.140	-0.010	-0.040	-0.140	-0.480	0.300	0.200	-0.410
GENE2651X	-0.420	-0.106	-0.180	-0.080	-0.010	-0.250	-0.200	0.140	0.200	-0.360
GENE1955X	-0.300	-0.030	-0.340	-0.070	-0.130	-0.310	0.000	0.030	0.050	-0.350
GENE2914X	0.680	0.760	0.260	0.000	0.440	0.190	0.240	0.610	0.170	-0.100
GENE2915X	0.700	0.490	0.580	0.300	0.240	0.400	-0.050	-0.150	0.320	0.170
GENE2916X	-0.500	0.320	-0.260	-0.030	-0.040	0.320	0.060	-0.290	0.120	-0.380
GENE2910X	-0.480	-0.210	-0.250	-0.190	-0.250	0.130	-0.510	0.270	0.140	0.070
GENE2911X	-0.410	-0.250	0.000	-0.010	-0.240	0.150	-0.420	0.340	0.030	-0.050
GENE2128X	-0.060	0.240	0.080	0.300	0.050	0.180	-0.255	0.030	0.370	-0.580
GENE2945X	0.600	0.670	0.310	0.340	0.220	-0.270	-0.190	0.230	-0.080	-0.170
GENE2944X	0.270	0.400	0.030	0.250	0.030	-0.050	-0.110	-0.320	-0.040	-0.160
GENE2943X	0.330	0.570	0.200	0.060	0.270	-0.280	0.240	0.180	0.200	-0.030
GENE2940X	-0.080	0.510	0.010	-0.210	0.130	-0.520	0.490	-0.270	0.020	0.320
GENE2656X	-0.080	0.680	-0.440	-0.190	0.050	-0.280	0.260	0.160	0.380	0.030
GENE2655X	-0.100	-0.150	-0.390	0.080	0.060	-0.030	-0.280	-0.030	0.290	-0.110
GENE2653X	-0.250	-0.230	-0.690	-0.520	-0.310	-0.390	0.010	-0.190	-0.180	-0.100
GENE2637X	0.320	0.260	0.290	0.010	-0.030	0.430	-0.320	-0.400	0.250	0.470
GENE2950X	0.420	-0.680	0.000	-0.300	-0.140	0.130	0.090	0.030	0.000	0.020
GENE2633X	-0.380	-0.030	0.000	0.180	0.130	0.310	-0.260	0.360	-0.080	-0.170
GENE349X	-0.230	0.370	0.700	0.490	0.340	0.470	0.620	-0.190	0.000	-0.140
GENE2999X	-0.060	0.260	0.020	-0.040	0.060	0.260	-0.110	0.300	0.570	-0.100
GENE2974X	-0.230	-0.160	0.370	-0.550	-0.040	-0.320	-0.040	0.100	0.020	-0.210
GENE2975X	0.240	-0.360	0.220	-0.440	-0.260	-0.330	-0.190	-0.080	-0.210	-0.110
GENE2996X	0.240	0.010	0.240	-0.020	0.090	-0.170	0.060	0.120	0.080	-0.140
GENE341X	0.160	0.220	0.090	-0.030	0.160	0.370	0.000	0.190	0.280	0.200
GENE2657X	-0.410	0.200	0.020	-0.160	-0.050	-0.140	0.210	0.200	-0.170	0.090
GENE2621X	0.360	0.570	0.260	-0.150	0.080	-0.100	-0.220	0.350	0.060	-0.140
GENE3026X	0.030	0.270	0.100	0.010	0.010	0.380	-0.350	0.010	-0.280	0.120
GENE3025X	0.070	0.000	0.290	-0.440	-0.010	0.150	-0.530	-0.060	-0.240	-0.060
GENE2986X	-0.350	-0.380	0.240	-0.890	-0.270	-0.570	-0.440	0.280	0.000	0.250
GENE3008X	-0.320	0.330	0.150	0.050	0.140	0.090	0.130	0.350	0.220	-0.060
GENE3012X	0.410	0.180	-0.690	-0.300	-0.130	-0.040	-0.190	0.170	-0.270	0.360
GENE2964X	0.220	0.140	-0.060	-0.470	0.010	-0.040	-0.090	0.330	0.340	0.230
GENE3019X	0.170	-0.030	0.120	0.300	0.210	-0.200	-0.550	-0.080	0.310	0.130
GENE3018X	0.110	0.110	0.070	0.180	0.038	-0.110	-0.500	0.110	0.470	0.160
GENE2620X	0.590	-0.040	-0.200	0.070	0.070	-0.390	-0.060	-0.020	0.420	0.360
GENE1441X	-0.050	0.090	0.030	-0.090	-0.170	-0.350	-0.250	0.240	-0.080	0.120
GENE315X	-0.010	0.050	-0.180	0.230	0.090	0.070	-0.510	0.140	-0.250	-0.180
GENE1049X	-0.340	0.180	-0.120	0.340	0.170	-0.050	0.060	-0.010	-0.210	-0.210
GENE1046X	0.160	0.330	-0.140	0.060	0.020	-0.010	-0.120	0.190	0.140	0.330
GENE1033X	0.050	0.460	0.030	0.010	0.000	0.100	-0.320	0.040	0.170	0.040
GENE3022X	-0.510	-0.310	-0.240	-0.200	0.010	0.390	0.380	0.020	0.450	0.000
GENE209X	0.750	0.630	-0.330	0.150	0.208	0.230	0.004	0.250	-0.070	0.120
GENE154X	0.100	-0.280	-0.280	-0.220	-0.220	-0.060	-0.120	0.060	-0.380	-0.190
GENE3031X	-0.140	0.170	0.300	-0.170	-0.040	-0.150	0.020	0.380	0.200	-0.120
GENE2593X	0.460	0.020	-0.040	-0.140	-0.210	0.240	-0.600	0.300	-0.260	-0.010
GENE2615X	0.460	0.230	0.360	-0.220	-0.010	0.400	-0.010	-0.180	-0.120	-0.290
GENE1977X	0.040	-0.290	-0.330	-0.410	-0.280	0.150	0.040	-0.190	0.000	-0.030
GENE2029X	0.160	-0.340	-0.400	0.000	-0.140	0.210	-0.160	-0.150	-0.100	0.320
GENE1950X	-0.740	-0.300	-0.210	-0.020	-0.190	0.140	-0.070	0.220	-0.130	0.000
GENE2018X	-0.670	-0.270	-0.130	0.000	-0.140	0.040	0.080	0.050	0.060	0.460
GENE2011X	0.170	-0.030	-0.240	-0.180	-0.150	-0.210	-0.450	-0.020	-0.260	0.000
GENE1981X	-0.360	-0.700	-0.380	0.220	-0.370	0.200	-0.210	-0.440	-0.130	0.160
GENE1986X	0.090	0.060	0.210	0.080	0.060	0.420	-0.200	-0.340	-0.070	-0.020
GENE1997X	0.190	-0.440	-0.230	0.140	-0.100	0.050	-0.060	0.140	0.310	-0.190
GENE1993X	-0.240	-0.370	0.030	-0.110	-0.070	0.000	-0.450	-0.200	-0.320	0.140
GENE1992X	-0.260	-0.140	-0.240	-0.050	-0.050	0.280	-0.480	0.070	-0.120	-0.010
GENE1990X	-0.070	-0.640	0.020	0.000	-0.230	0.150	-0.600	0.120	0.080	0.090
GENE1983X	0.040	-0.380	-0.200	-0.400	-0.250	0.000	-0.090	-0.400	-0.180	-0.120
GENE1980X	-0.520	-0.160	0.100	-0.130	0.000	0.280	-0.020	0.110	-0.020	0.190
GENE2013X	-0.820	-0.240	-0.120	-0.380	-0.370	0.060	-0.024	-0.450	-0.310	-0.140
GENE1276X	0.040	0.280	0.200	-0.140	-0.080	0.100	0.210	0.200	-0.190	-0.490
GENE1273X	-0.700	0.180	-0.340	-0.330	-0.380	-0.180	-0.270	0.210	-0.180	0.140
GENE1275X	0.000	-0.270	-0.570	-0.630	-0.170	-0.670	-0.270	-0.070	-0.220	-0.060
GENE1367X	-0.450	0.360	-0.160	-0.200	-0.060	0.190	-0.690	0.130	0.170	0.270
GENE1356X	-0.430	-0.240	0.190	-0.050	0.040	-0.160	-0.430	0.400	0.200	-0.010
GENE1355X	-0.280	-0.580	-0.310	-0.100	-0.510	-0.310	-1.080	-0.550	-0.660	-0.040
GENE1838X	0.300	0.340	0.050	-0.080	0.178	-0.050	0.340	0.000	0.030	-0.010
GENE1269X	0.170	0.200	-0.370	0.120	0.120	0.090	-0.080	-0.250	0.000	0.250
GENE1197X	0.380	-0.090	0.110	-0.460	-0.160	-0.180	-0.050	-0.180	-0.660	-0.180
GENE1198X	-0.550	-0.160	0.460	-0.300	-0.140	-0.130	0.180	0.210	-0.380	-0.120
GENE1200X	0.340	0.050	0.610	0.200	-0.030	0.150	-0.070	-0.280	0.180	-0.400
GENE1201X	-0.630	0.000	0.040	-0.320	-0.270	0.150	-0.140	-0.180	0.000	0.000
GENE1202X	-0.060	0.190	0.100	-0.170	0.030	-0.290	0.110	0.130	-0.040	-0.480
GENE1204X	0.130	-0.080	-0.040	0.200	-0.070	-0.180	0.050	-0.130	-0.290	0.000
GENE1248X	0.000	-0.110	0.050	-0.010	0.110	-0.250	0.000	0.360	-0.090	-0.200
GENE1241X	0.204	-0.090	0.460	0.320	0.020	0.070	-0.290	0.060	-0.170	0.170
GENE323X	0.010	0.100	0.420	-0.030	0.310	-0.210	0.380	-0.180	0.240	-0.230
GENE230X	0.420	0.180	0.190	0.000	0.190	0.100	-0.410	-0.120	-0.080	-0.130
GENE1166X	0.210	0.120	0.390	0.110	0.470	0.650	-0.250	0.080	1.030	0.630
GENE1165X	0.570	0.360	-0.300	0.150	-0.100	0.170	-0.400	0.000	-0.150	-0.370
GENE1155X	-0.590	0.090	0.290	-0.050	-0.080	-0.570	-0.220	0.050	-0.020	0.210
GENE1285X	-0.370	0.060	0.330	-0.020	0.090	-0.140	0.390	0.390	-0.120	-0.260
GENE1148X	-0.220	0.470	0.740	0.320	0.280	0.000	-0.120	0.050	0.620	-0.030
GENE1149X	0.340	0.580	0.670	0.060	0.330	0.170	0.390	0.470	0.100	0.000
GENE93X	-0.040	0.620	-0.280	-0.250	0.010	-0.010	0.430	0.180	-0.090	-0.350
GENE1X	0.900	0.300	0.480	0.070	0.220	-0.080	-0.110	0.150	-0.280	0.170
GENE3111X	-0.050	0.190	-0.350	-0.340	-0.060	-0.340	-0.190	-0.150	0.280	-0.340
GENE1029X	0.770	0.160	-0.180	-0.030	0.090	-0.330	-0.150	0.290	0.010	-0.170
GENE3090X	0.150	0.240	0.120	0.040	-0.010	-0.160	-0.140	0.000	0.530	0.070
GENE3089X	0.030	-0.020	0.310	-0.120	0.170	-0.370	0.100	-0.170	0.480	0.400
GENE1038X	0.560	0.080	0.200	0.490	0.020	-0.630	-0.600	0.490	0.230	0.240
GENE1042X	-0.100	0.250	0.240	-0.350	0.090	0.120	0.000	0.620	0.270	-0.110
GENE1133X	0.130	-0.160	0.280	-0.060	-0.300	-0.550	-0.740	-0.190	0.170	-0.320
GENE3104X	0.380	0.050	-0.120	0.080	0.000	-0.480	-0.160	-0.610	-0.160	-0.530
GENE1156X	-0.490	0.450	0.440	-0.070	0.080	-0.070	-0.650	-0.050	-0.260	-0.180
GENE1086X	0.000	0.630	0.390	0.360	0.210	-0.310	0.280	0.710	-0.240	0.050
GENE1837X	-0.380	-0.090	-0.150	-0.440	-0.120	-0.030	-0.120	0.290	-0.090	-0.370
GENE1831X	0.070	-0.320	0.090	-0.040	-0.120	-0.400	-0.860	0.300	0.050	-0.340
GENE1832X	-0.250	0.030	-0.230	0.080	0.050	-0.210	0.050	0.010	-0.190	-0.530
GENE1076X	-0.430	0.170	-0.050	0.020	0.000	-0.670	0.260	0.390	0.140	0.320
GENE1065X	0.410	0.290	-0.200	0.190	0.130	0.290	0.100	-0.230	0.190	0.060
GENE933X	0.800	0.430	0.440	0.230	0.240	0.760	0.090	0.280	0.080	0.520
GENE1022X	0.280	0.450	-0.090	0.140	0.150	0.130	-0.070	0.330	-0.110	0.050
GENE1043X	0.280	0.310	-0.030	0.000	-0.010	0.390	-0.020	0.370	0.160	0.110
GENE35X	-0.180	-0.060	-0.340	0.250	0.090	0.320	0.040	-0.410	-0.050	0.080
GENE37X	-0.020	-0.530	-0.190	-0.140	-0.350	-0.010	-0.340	-0.550	-0.360	-0.200
GENE38X	0.390	-0.110	-0.060	-0.300	-0.060	-0.240	-0.290	-0.140	-0.260	0.050
GENE965X	0.440	-0.340	0.220	-0.140	-0.160	-0.180	-0.610	-0.470	0.040	0.210
GENE91X	-0.450	0.380	-0.050	0.170	0.150	0.190	0.260	0.560	0.300	-0.100
GENE96X	0.320	0.310	-0.160	0.020	0.130	-0.190	0.000	0.300	0.230	0.160
GENE974X	0.220	-0.030	0.090	0.000	-0.110	-0.210	-0.080	0.060	0.320	0.000
GENE973X	0.320	0.040	0.200	0.310	0.090	-0.290	0.070	-0.120	0.270	-0.040
GENE1034X	0.180	0.010	0.400	0.370	0.200	-0.070	0.010	0.360	0.310	-0.110
GENE1035X	0.230	0.280	0.340	0.490	0.210	0.030	-0.060	0.190	0.200	-0.220
GENE3935X	0.190	0.190	0.650	0.120	0.040	0.370	-0.510	0.020	-0.160	-0.350
GENE3610X	0.680	-0.120	-0.380	0.470	0.200	0.320	0.000	0.410	0.660	0.410
GENE200X	0.180	0.510	0.250	0.220	0.360	0.060	0.510	-0.130	-0.160	-0.140
GENE930X	0.150	-0.310	-0.400	-0.330	0.000	0.070	-0.210	0.250	-0.150	0.220
GENE224X	0.600	0.120	-0.040	-0.080	0.090	0.140	-0.290	0.090	0.660	-0.530
GENE221X	0.740	0.550	0.440	0.330	0.270	0.000	-0.030	0.060	0.190	0.520
GENE328X	0.810	0.320	-0.280	-0.210	0.350	0.610	0.380	-0.210	-0.310	-0.090
GENE335X	-0.060	0.200	-0.670	0.010	-0.093	-0.580	0.110	-0.210	-0.140	-0.660
GENE355X	0.060	0.820	0.780	-0.150	0.390	0.130	0.560	0.160	0.250	-0.240
GENE901X	0.000	-0.200	0.090	-0.300	-0.160	0.010	0.010	-0.080	-0.290	0.120
GENE319X	0.520	-0.110	0.570	0.270	0.370	0.660	0.220	-0.040	0.200	0.330
GENE1530X	-0.170	0.360	0.470	0.030	-0.060	-0.090	-0.010	0.330	-0.120	0.300
GENE888X	0.730	0.160	-0.110	0.140	0.150	0.200	-0.050	-0.010	0.030	0.230
GENE373X	0.260	0.050	0.020	-0.020	0.030	-0.350	0.330	-0.330	-0.220	0.560
GENE859X	-0.250	0.400	-0.270	-0.080	-0.090	-0.650	0.190	0.040	-0.090	0.040
GENE489X	0.680	0.170	0.460	0.100	0.210	0.090	0.120	0.120	-0.130	-0.100
GENE488X	0.580	0.300	0.440	0.290	0.150	0.100	0.020	-0.170	-0.260	-0.010
GENE858X	0.370	0.380	-0.040	0.090	0.150	-0.100	0.120	-0.020	-0.030	-0.060
GENE448X	0.830	0.280	0.380	0.010	0.360	-0.080	0.150	-0.220	-0.100	-0.270
GENE845X	0.320	0.280	0.420	0.480	0.328	0.200	0.474	-0.210	0.240	0.450
GENE453X	0.510	-0.030	-0.080	0.310	0.050	0.140	0.050	-0.020	0.030	0.000
GENE835X	0.630	0.220	0.530	0.600	0.380	0.640	-0.360	-0.100	0.000	0.520
GENE836X	0.570	0.250	0.350	0.600	0.350	0.520	-0.360	-0.080	0.060	0.650
GENE838X	0.770	0.090	0.070	0.360	0.350	-0.080	-0.140	0.260	0.070	0.110
GENE834X	0.880	0.310	0.400	0.020	0.290	0.000	-0.200	0.140	0.180	0.770
GENE833X	0.610	-0.010	0.020	-0.240	0.165	0.220	-0.223	0.010	0.770	0.090
GENE831X	-0.230	0.160	0.260	0.030	0.000	-0.060	0.090	0.660	-0.060	-0.180
GENE842X	0.390	0.050	-0.190	0.090	0.160	0.020	-0.150	0.240	0.200	-0.180
GENE259X	0.190	0.330	0.280	0.290	0.150	0.270	-0.120	0.290	0.070	0.310
GENE809X	0.660	0.850	0.580	-0.120	0.310	-0.290	0.640	0.210	0.000	-0.030
GENE808X	0.640	0.700	0.410	-0.150	0.400	-0.250	0.220	-0.110	-0.130	-0.130
GENE807X	0.680	0.870	0.570	-0.050	0.290	-0.300	0.470	0.090	-0.270	0.000
GENE806X	0.580	0.440	0.340	0.190	0.280	0.050	0.200	-0.030	0.160	0.090
GENE268X	0.670	0.190	0.280	0.110	0.260	0.200	0.470	-0.140	0.270	-0.210
GENE284X	0.650	0.470	0.250	0.260	0.330	0.320	-0.360	0.540	0.390	-0.280
GENE884X	0.400	0.240	0.040	0.500	0.300	0.020	0.230	0.350	0.130	0.040
GENE531X	1.110	1.000	0.020	0.640	0.560	0.130	0.200	0.710	0.280	0.130
GENE530X	0.250	0.650	-0.100	0.530	0.410	0.150	0.210	0.370	-0.030	0.740
GENE560X	0.070	-0.170	0.260	-0.150	0.020	0.000	0.380	0.140	-0.200	0.330
GENE479X	0.180	0.020	0.670	-0.040	0.360	0.170	-0.260	0.130	-0.280	-0.180
GENE480X	-0.030	-0.050	0.310	0.520	0.050	-0.090	0.560	0.170	-0.430	0.210
GENE481X	0.260	-0.010	-0.200	-0.210	0.190	-0.340	0.010	0.170	0.170	0.140
GENE482X	0.160	-0.300	0.380	-0.060	0.280	-0.210	0.090	0.620	0.180	0.050
GENE513X	0.740	0.570	0.220	0.370	0.060	-0.120	-0.350	0.100	-0.280	0.290
GENE514X	0.400	0.330	0.170	0.130	0.000	-0.230	-0.310	0.230	0.020	0.320
GENE558X	0.780	0.490	0.310	0.190	0.320	0.190	0.000	0.660	0.420	0.320
GENE449X	0.800	0.200	-0.180	0.170	0.300	0.400	0.600	0.110	-0.020	0.070
GENE592X	0.640	1.020	0.580	-0.180	0.470	0.170	0.540	0.100	0.000	-0.040
GENE562X	0.000	-0.100	-0.180	0.150	-0.090	-0.250	-0.060	-0.220	0.000	0.120
GENE663X	0.640	0.410	0.060	0.150	0.290	-0.050	-0.090	-0.070	-0.070	0.500
GENE563X	0.490	0.140	0.640	0.460	0.190	0.060	-0.030	-0.100	0.210	-0.460
GENE617X	0.870	0.190	-0.250	0.340	0.240	-0.070	0.130	-0.110	0.130	0.090
GENE653X	0.190	0.170	0.350	0.270	0.630	0.770	0.670	0.140	0.570	0.300
GENE646X	0.650	0.550	0.430	0.220	0.170	-0.200	0.470	0.190	-0.060	0.280
GENE645X	0.560	0.690	0.250	0.190	0.290	-0.100	0.540	0.010	0.000	0.220
GENE639X	0.400	0.820	0.400	0.200	0.170	-0.280	0.680	0.030	-0.440	0.180
GENE620X	0.680	0.490	0.680	0.000	0.200	0.140	0.580	0.040	-0.270	0.200
GENE659X	0.750	0.760	0.190	0.000	0.140	-0.010	0.090	-0.300	-0.150	0.310
GENE733X	0.000	0.390	0.090	0.320	0.320	0.000	0.260	-0.280	-0.050	0.650
GENE735X	0.220	0.670	0.200	0.220	0.430	0.080	0.900	0.200	0.340	0.120
GENE670X	0.860	0.960	0.430	0.540	0.310	0.310	0.240	0.130	0.220	0.490
GENE609X	0.930	1.020	0.250	0.350	0.690	0.090	0.531	0.090	0.580	0.490
GENE667X	0.010	0.930	0.430	0.430	0.479	0.100	0.140	0.430	0.330	-0.160
GENE668X	0.410	0.220	0.700	0.120	0.510	0.790	0.450	0.050	0.420	0.120
GENE596X	0.620	0.360	-0.050	-0.190	0.360	0.000	0.260	0.100	0.000	0.190
GENE594X	0.420	-0.100	0.310	0.160	0.000	0.060	0.280	-0.070	0.230	0.160
GENE584X	-0.010	0.780	-0.300	-0.140	0.330	0.410	0.060	-0.100	0.020	0.390
GENE585X	0.400	0.430	0.450	0.310	0.350	0.450	0.000	-0.010	0.150	0.190
GENE582X	0.940	0.540	0.630	0.080	0.350	0.160	-0.180	0.010	-0.280	-0.290
GENE567X	0.920	0.890	1.020	0.000	0.470	0.130	0.070	0.040	0.050	0.380
GENE568X	0.780	0.810	0.990	0.040	0.430	0.090	0.100	0.000	0.340	0.240
GENE566X	1.010	0.800	0.690	0.120	0.370	-0.090	-0.130	-0.170	-0.050	0.000
GENE813X	1.170	0.750	0.400	0.080	0.560	-0.020	0.110	0.100	0.310	0.000
GENE764X	0.330	-0.050	-0.080	-0.090	-0.060	0.270	-0.050	-0.250	-0.430	0.290
GENE790X	0.990	0.520	0.400	0.440	0.400	0.370	-0.300	0.260	0.300	0.350
GENE771X	0.160	0.610	0.050	0.240	0.130	0.230	0.140	0.110	0.230	-0.130
GENE779X	0.880	1.190	0.600	-0.080	0.580	0.090	-0.060	0.000	0.300	0.390
GENE785X	0.870	0.640	0.820	0.230	0.480	0.620	0.510	1.080	0.460	0.180
GENE794X	0.200	0.660	0.070	0.010	0.390	0.450	-0.050	0.010	0.230	0.360
GENE795X	0.320	0.530	0.030	0.020	0.360	0.640	-0.120	0.000	0.240	0.370
GENE796X	0.510	0.580	0.210	0.180	0.360	0.560	0.089	0.120	0.200	0.220
GENE759X	0.720	0.490	0.360	-0.040	0.300	-0.230	0.450	-0.210	0.430	-0.130
GENE503X	0.740	0.700	-0.010	0.060	0.170	-0.140	0.180	0.080	-0.370	0.480
GENE474X	0.310	0.300	-0.010	-0.210	0.050	-0.350	-0.250	-0.260	-0.390	0.160
GENE763X	0.340	0.230	0.310	0.190	0.060	-0.190	0.160	-0.010	0.070	0.440
GENE509X	0.620	-0.060	-0.220	0.000	-0.040	0.070	-0.010	0.040	-0.130	0.250
GENE879X	0.720	0.740	-0.010	-0.190	0.260	0.180	-0.120	-0.180	-0.180	0.420
GENE822X	0.980	0.830	0.420	0.290	0.520	0.000	0.610	0.010	-0.070	0.170
GENE820X	0.540	0.510	0.300	0.100	0.160	0.350	-0.160	0.000	0.140	-0.170
GENE798X	0.170	0.340	0.480	0.170	0.510	0.450	0.250	0.170	0.350	0.210
GENE504X	0.290	0.940	0.450	0.160	0.630	0.260	0.180	0.330	1.160	0.410
GENE550X	0.250	0.300	0.100	0.160	0.150	-0.480	0.290	-0.310	-0.360	0.360
GENE805X	0.260	0.560	0.050	0.220	0.210	0.510	0.550	0.290	-0.010	-0.390
GENE485X	0.560	0.240	0.860	0.210	0.278	-0.110	0.062	0.520	0.130	0.060
GENE466X	0.650	0.490	0.370	0.040	0.230	0.080	-0.070	-0.220	0.430	-0.160
GENE847X	0.570	0.190	0.310	0.320	0.236	0.230	0.080	-0.090	0.240	0.220
GENE854X	-0.200	0.040	-0.220	-0.080	0.040	-0.380	0.540	-0.380	-0.060	0.470
GENE444X	0.610	0.230	0.370	0.140	0.370	0.690	0.220	-0.190	0.430	0.070
GENE445X	-0.100	0.320	0.510	0.190	0.210	-0.150	0.440	0.570	0.010	-0.030
GENE874X	0.230	0.120	0.270	0.040	0.260	-0.150	0.173	0.700	0.010	0.060
GENE873X	0.660	0.610	0.350	0.420	0.490	-0.190	0.460	0.300	0.120	0.120
GENE520X	0.720	0.100	0.470	0.610	0.500	-0.090	0.140	0.850	-0.010	0.440
GENE397X	0.170	0.450	-0.250	0.230	0.300	-0.080	-0.100	0.310	0.110	0.260
GENE247X	0.430	-0.170	-0.320	-0.470	-0.140	0.000	-0.360	0.300	0.120	0.440
GENE250X	0.190	-0.200	-0.330	-0.080	0.120	0.010	-0.180	0.000	0.050	0.210
GENE260X	0.500	0.120	-0.140	0.140	-0.090	-0.180	-0.320	0.000	0.140	0.080
GENE1325X	-0.150	0.160	0.390	-0.030	0.000	-0.020	-0.580	0.520	0.320	-0.060
GENE1323X	0.480	0.480	-0.350	0.010	0.040	-0.360	-0.120	0.260	0.000	-0.020
GENE310X	0.130	0.410	-0.220	-0.160	0.090	-0.230	-0.100	0.200	0.440	0.160
GENE417X	-0.130	0.370	0.280	0.050	0.110	0.680	0.070	-0.150	0.420	0.500
GENE269X	-0.090	0.080	0.560	0.520	0.150	0.080	-0.030	0.000	0.460	0.280
GENE900X	0.420	0.440	0.040	0.090	0.160	0.140	0.330	-0.060	0.140	-0.280
GENE2971X	-0.060	-0.010	0.320	0.110	0.010	-0.130	0.230	-0.050	0.070	0.000
GENE899X	-0.340	0.380	0.750	0.250	0.180	0.250	0.190	-0.040	0.190	0.200
GENE378X	0.180	0.220	-0.090	-0.040	-0.120	-0.610	-0.440	0.180	-0.090	0.370
GENE372X	0.000	0.440	-0.080	0.240	0.270	-0.210	0.300	0.210	0.000	-0.350
GENE371X	0.580	0.310	0.120	0.750	0.190	-0.360	-0.230	0.300	0.370	0.430
GENE1062X	-0.140	0.300	0.150	0.380	0.300	0.010	0.690	0.460	0.270	-0.080
GENE898X	-0.040	0.030	-0.050	0.120	0.030	-0.120	-0.190	-0.490	0.230	0.030
GENE362X	0.510	0.050	-0.140	-0.140	-0.130	-0.160	0.270	0.000	-0.100	0.420
GENE370X	0.510	-0.270	0.040	-0.040	0.100	-0.070	-0.140	-0.450	-0.140	0.030
GENE916X	0.080	-0.190	0.040	0.360	-0.240	-0.230	-0.380	0.120	0.000	0.090
GENE365X	-0.120	0.640	0.660	0.290	0.280	0.310	-0.010	0.080	-0.100	0.540
GENE922X	0.220	0.400	-0.150	-0.140	0.240	-0.110	0.310	-0.370	0.120	0.050
GENE216X	0.500	0.730	0.340	0.420	0.192	-0.210	-0.300	0.200	0.180	0.040
GENE215X	0.430	0.850	0.310	0.330	0.160	-0.180	-0.250	0.160	0.190	0.350
GENE1500X	0.010	0.070	-0.160	-0.030	0.080	0.260	-0.060	-0.520	-0.250	0.140
GENE179X	0.050	0.310	0.040	0.080	0.090	0.000	-0.110	0.040	0.240	-0.080
GENE180X	0.240	0.560	0.240	-0.140	0.000	0.170	-0.170	0.110	0.100	-0.210
GENE181X	0.130	0.690	0.340	0.170	0.142	0.230	0.111	-0.190	0.280	-0.230
GENE969X	0.520	0.670	0.350	-0.030	0.060	-0.150	0.310	0.170	0.340	-0.220
GENE1064X	-0.080	0.690	0.270	0.060	0.400	0.460	0.530	0.330	0.000	-0.050
GENE171X	-0.060	-0.070	0.130	0.100	0.160	0.010	0.040	-0.090	0.080	0.310
GENE956X	-0.160	-0.420	-0.150	-0.400	-0.120	-0.220	-0.570	-0.230	0.460	-0.070
GENE958X	-0.320	-0.060	-0.510	-0.320	-0.250	0.050	-0.100	-0.390	-0.080	-0.010
GENE959X	-0.010	0.090	-0.440	0.000	-0.080	0.010	-0.220	0.130	0.000	0.250
GENE993X	-0.060	0.290	0.460	0.200	0.100	-0.540	-0.280	-0.390	-0.330	0.260
GENE69X	-0.270	0.330	-0.150	-0.160	0.000	-0.170	-0.210	-0.140	-0.420	0.080
GENE188X	0.090	0.250	0.070	0.130	0.090	0.030	-0.140	0.160	0.310	0.200
GENE1287X	-0.150	0.140	0.240	-0.050	0.040	-0.120	0.080	0.390	-0.290	0.200
GENE3009X	-0.140	-0.120	0.420	-0.090	0.070	-0.230	0.000	0.360	0.560	0.200
GENE979X	-0.580	-0.120	-0.050	0.110	-0.190	-0.040	0.140	0.410	0.190	-0.250
GENE978X	-0.570	0.330	-0.130	0.170	0.020	0.100	0.210	0.240	0.330	0.050
GENE64X	0.250	-0.240	0.060	0.070	0.180	0.090	0.430	-0.420	0.000	0.350
GENE144X	-0.120	0.050	-0.410	-0.030	0.010	-0.080	-0.320	-0.280	-0.240	-0.014
GENE138X	-0.330	0.240	-0.440	-0.450	-0.180	-0.140	0.330	-0.380	-0.410	0.340
GENE131X	-0.260	-0.620	-0.520	-0.820	-0.170	-0.260	0.300	-0.230	-0.290	-0.820
GENE129X	0.160	0.080	0.070	-0.030	0.060	-0.160	0.070	-0.090	0.100	-0.270
GENE109X	0.240	0.280	-0.310	-0.200	0.090	-0.170	0.420	-0.030	0.030	-0.570
GENE108X	0.420	0.370	-0.170	-0.230	-0.009	-0.190	0.340	-0.090	-0.030	-0.430
GENE102X	0.470	0.450	-0.160	-0.090	0.060	-0.210	0.250	0.100	0.000	-0.140
GENE99X	-0.230	0.060	-0.300	-0.040	0.010	-0.160	0.330	-0.410	0.060	-0.090
GENE334X	-0.280	0.690	0.320	-0.160	0.080	0.000	0.040	0.170	-0.180	-0.590
GENE3993X	0.290	0.180	0.000	-0.010	-0.070	-0.280	0.080	-0.370	-0.100	-0.120
GENE160X	0.310	0.540	0.210	-0.070	0.140	-0.340	0.590	0.050	-0.170	0.030
GENE1006X	0.190	0.210	0.150	0.090	0.400	0.290	0.500	0.170	0.490	-0.150
GENE1007X	-0.490	0.210	0.260	-0.030	0.051	0.210	0.000	0.180	-0.130	-0.400
GENE149X	0.190	-0.310	-0.050	0.020	-0.080	-0.450	0.100	-0.480	-0.280	-0.130
GENE1440X	-0.610	0.210	0.090	-0.030	-0.040	-0.090	0.000	-0.070	0.040	0.260
GENE70X	0.250	0.340	-0.410	-0.120	0.000	-0.100	-0.080	0.250	0.180	0.150
GENE3080X	0.080	0.020	-0.210	0.100	0.140	-0.140	-0.280	0.090	0.050	-0.010
GENE39X	-0.210	-0.370	0.170	0.230	-0.170	0.090	-0.250	0.110	-0.410	-0.050
GENE71X	0.360	0.190	0.500	-0.090	0.210	0.150	0.000	0.150	0.260	-0.340
GENE73X	0.000	-0.050	0.060	-0.250	-0.100	-0.200	-0.860	0.300	0.270	-0.080
GENE74X	0.146	0.050	0.130	-0.500	-0.280	-0.350	-0.740	0.310	0.260	-0.120
GENE75X	0.190	-0.080	0.200	-0.370	-0.270	-0.180	-0.630	0.300	0.300	-0.190
GENE76X	0.210	-0.240	0.440	-0.320	-0.140	-0.200	-0.680	0.400	0.080	-0.470
GENE77X	0.050	-0.130	-0.030	-0.580	-0.050	-0.450	-0.050	0.400	0.020	-0.220
GENE4023X	-0.070	-0.310	0.140	-0.060	-0.070	-0.200	-0.100	-0.080	-0.260	0.360
GENE3906X	0.390	-0.660	-0.590	-0.090	-0.270	-0.170	-0.200	0.040	0.140	-0.030
GENE1842X	0.140	-0.160	-0.790	-0.380	-0.190	-0.240	0.160	-0.450	0.020	0.180
GENE3180X	-0.600	0.320	0.480	0.080	-0.140	-0.160	-0.090	-0.060	0.070	0.360
GENE3192X	-0.580	-0.280	0.030	-0.510	-0.390	-0.350	-0.010	0.290	-0.010	0.160
GENE1866X	-0.500	-0.050	-0.470	-0.560	-0.206	-0.210	-0.220	0.250	0.110	0.240
GENE1859X	-0.230	-0.380	-0.170	0.100	-0.080	-0.470	-0.250	0.160	-0.220	0.190
GENE3469X	-0.190	-0.420	0.000	-0.040	-0.042	-0.250	-0.200	-0.260	-0.120	0.120
GENE1267X	-0.540	-0.550	0.100	-0.020	-0.010	0.260	-0.550	0.200	0.360	0.150
GENE1264X	-0.390	-0.440	-0.250	-0.130	-0.240	-0.110	-0.440	0.370	0.170	0.350
GENE1454X	-0.780	-0.570	-0.060	-0.440	-0.240	0.120	-0.150	-0.360	-0.020	0.200
GENE1423X	-0.700	-0.440	-0.110	0.450	-0.150	0.000	-0.290	-0.300	-0.100	0.090
GENE1410X	-0.850	0.020	-0.540	-0.260	-0.500	-0.490	-0.610	-0.310	-0.320	0.090
GENE1402X	-0.710	-0.550	-0.030	-0.180	-0.190	-0.120	0.040	-0.100	0.260	0.240
GENE1401X	-0.610	-0.180	-0.730	0.030	-0.350	-0.340	-0.760	-0.080	-0.120	0.180
GENE1391X	-0.410	-0.360	-0.120	-0.370	-0.310	-0.520	-0.070	-0.350	-0.350	-0.070
GENE3463X	-0.210	-0.100	0.270	-0.190	-0.020	-0.510	-0.010	0.370	-0.140	-0.100
GENE3460X	-0.780	-0.710	0.030	-0.200	-0.200	0.250	0.052	0.000	-0.540	-0.120
GENE3459X	-0.340	0.280	0.060	0.000	-0.010	0.190	0.320	-0.140	-0.330	-0.060
GENE1864X	-0.590	-0.050	-0.130	-0.360	-0.260	-0.530	0.050	0.180	0.120	0.190
GENE3175X	0.210	-0.270	-0.500	-0.010	-0.160	-0.140	-0.420	-0.600	-0.010	-0.080
GENE3174X	0.130	-0.090	-0.530	0.210	0.000	-0.110	-0.290	-0.360	-0.270	0.010
GENE1436X	-0.230	-0.190	-0.120	0.160	-0.050	-0.160	-0.480	-0.140	-0.160	0.110
GENE3410X	-0.080	0.000	-0.030	-0.090	-0.150	-0.240	-0.260	-0.180	-0.130	-0.010
GENE1483X	-0.050	-0.580	-0.360	0.290	-0.180	-0.390	-0.240	-0.170	0.100	0.290
GENE1482X	-0.050	-0.060	-0.080	0.050	-0.040	-0.570	-0.160	-0.440	0.160	0.160
GENE3162X	0.130	0.340	-0.260	0.020	-0.080	-0.660	-0.210	-0.020	-0.590	-0.210
GENE3160X	-0.810	0.230	-0.050	0.210	-0.260	-0.460	-0.400	0.260	0.000	0.010
GENE3159X	-0.130	0.220	0.080	0.100	-0.040	-0.130	-0.560	-0.300	0.050	0.000
GENE1816X	0.460	0.160	0.560	0.300	0.100	-0.280	-0.310	0.370	0.110	-0.560
GENE3969X	-0.170	-0.320	0.230	-0.080	0.010	0.110	-0.120	0.180	0.070	0.510
GENE3970X	0.270	0.590	-0.120	-0.060	-0.100	0.320	0.000	0.440	-0.140	0.070
GENE3977X	0.510	-0.040	-0.270	-0.270	-0.080	0.310	-0.320	0.000	-0.620	0.300
GENE3465X	0.230	-0.490	0.090	0.230	-0.170	-0.460	-0.200	0.160	-0.040	0.330
GENE1755X	0.110	-0.140	-0.070	-0.550	0.000	0.250	-0.380	-0.110	0.410	-0.060
GENE1131X	0.130	-0.100	0.140	0.190	0.020	0.250	-0.450	0.380	-0.200	-0.260
GENE1499X	0.340	0.350	0.090	0.020	0.070	-0.140	0.050	0.190	0.000	0.190
GENE3597X	0.070	0.360	-0.140	0.230	0.090	0.290	0.050	0.140	-0.030	0.000
GENE1568X	-0.190	0.280	0.190	0.040	0.290	0.070	0.420	0.520	0.000	0.190
GENE3587X	0.280	0.060	0.580	0.100	0.230	-0.330	0.440	-0.170	-0.330	0.100
GENE492X	0.490	0.570	-0.060	0.410	0.310	-0.040	-0.010	-0.270	0.000	0.160
GENE3590X	0.930	0.400	0.590	0.530	0.310	-0.280	0.040	0.400	0.190	0.010
GENE3591X	0.510	0.160	0.240	0.420	0.180	-0.040	0.330	0.010	0.060	-0.010
GENE3582X	-0.140	-0.240	-0.020	0.280	0.090	-0.440	-0.280	0.280	-0.050	0.050
GENE3583X	0.310	0.060	-0.150	0.600	0.140	-0.400	-0.050	-0.030	0.070	0.060
GENE3584X	0.290	0.380	-0.270	0.230	0.170	0.050	-0.090	0.110	-0.050	0.080
GENE1716X	-0.470	-0.150	0.200	0.430	0.130	0.200	-0.130	0.260	0.480	0.670
GENE3579X	0.260	0.220	0.000	0.270	0.070	-0.190	-0.470	0.250	-0.050	-0.080
GENE1561X	0.060	-0.380	0.250	0.410	0.010	-0.440	0.080	0.360	-0.030	-0.020
GENE3605X	0.010	0.140	0.300	0.180	0.030	-0.260	0.340	-0.100	-0.200	0.470
GENE1590X	0.570	-0.110	0.260	0.260	0.440	0.540	-0.190	1.070	0.840	0.560
GENE1746X	-0.430	-0.180	-0.230	0.750	0.140	-0.200	0.450	-0.140	-0.230	0.200
GENE1717X	0.180	0.990	0.740	0.000	0.380	-0.240	-0.200	0.900	0.420	0.490
GENE1759X	-0.630	0.070	-0.140	-0.030	-0.120	-0.290	0.000	0.140	0.350	0.260
GENE1518X	0.160	0.120	0.680	0.270	0.270	-0.080	0.230	-0.080	0.200	0.210
GENE1515X	-0.020	0.240	0.320	-0.050	0.090	-0.310	0.300	-0.050	0.200	0.030
GENE1514X	-0.190	-0.180	-0.030	0.140	0.080	0.140	-0.260	-0.070	0.090	-0.150
GENE1512X	0.572	0.090	0.010	0.330	0.050	-0.100	0.110	-0.080	-0.490	0.090
GENE1513X	0.295	0.090	-0.160	-0.200	-0.190	-0.160	-0.230	0.410	-0.370	0.380
GENE1525X	-0.140	-0.450	0.080	-0.160	-0.160	0.080	0.030	0.190	-0.030	-0.160
GENE1524X	-0.190	-0.300	0.360	0.170	0.070	0.080	0.230	0.200	0.210	-0.060
GENE954X	0.000	0.300	0.280	-0.180	-0.030	-0.410	-0.060	0.200	-0.200	0.440
GENE960X	-0.280	-0.220	-0.330	-0.250	-0.090	0.030	-0.010	-0.130	-0.140	0.020
GENE961X	-0.450	-0.030	-0.170	0.070	0.020	-0.010	0.380	-0.350	0.170	0.240
GENE962X	-0.260	0.320	-0.020	-0.290	-0.130	-0.080	-0.400	0.250	0.000	0.380
GENE914X	-0.150	0.230	0.550	0.240	0.220	0.220	-0.140	0.500	0.040	0.110
GENE1787X	0.620	-0.310	0.400	0.080	0.140	-0.390	0.170	0.480	0.390	-0.080
GENE1347X	-0.310	0.250	-0.170	0.020	-0.058	-0.510	-0.104	0.350	0.050	-0.160
GENE3092X	0.060	-0.120	-0.190	0.080	0.060	-0.250	0.380	0.240	0.060	0.040
GENE3411X	0.580	0.170	-0.480	0.130	0.010	-0.400	-0.270	-0.270	-0.160	0.500
GENE1807X	-0.230	0.260	0.030	0.450	0.110	0.050	-0.520	0.600	-0.090	0.380
GENE1494X	-0.040	-0.270	-0.090	-0.150	-0.070	-0.190	-0.160	0.280	0.060	0.240
GENE1490X	-0.780	-0.460	0.300	0.240	-0.220	0.290	-0.540	0.220	0.340	0.220
GENE985X	0.210	0.000	0.010	0.460	-0.080	-0.430	-0.100	0.120	-0.090	0.290
GENE3980X	0.050	0.480	0.270	0.140	-0.070	0.210	-0.450	0.070	-0.020	0.300
GENE1376X	-0.425	0.280	-0.130	0.250	-0.120	-0.390	0.070	0.450	-0.210	-0.310
GENE1477X	-0.340	-0.290	-0.400	-0.110	-0.169	-0.510	0.220	-0.230	0.000	-0.060
GENE2583X	-0.370	-0.060	0.020	0.200	-0.260	-0.190	-0.248	0.060	-0.180	-0.210
GENE1909X	-0.350	0.210	-0.170	0.030	0.000	-0.350	-0.240	-0.050	0.230	-0.180
GENE1894X	-0.150	0.030	0.480	-0.330	-0.130	-0.380	0.080	0.320	-0.320	0.190
