# Supplementary material for: Discovering biclusters in gene expression data based on high-dimensional linear geometries
Source: BMC Bioinformatics. 2008 Apr 23;9:209. doi: 10.1186/1471-2105-9-209 (PMC2386490; doi:10.1186/1471-2105-9-209)
Supplement: Additional file 4 — All detected biclusters with full data. All the detected biclusters with full data are given here. [file 1471-2105-9-209-S4.zip › biclu_result/bi_115.txt]

	DLCL-0042	DLCL-0007	DLCL-0036;OCT	DLCL-0030	DLCL-0004	DLCL-0029	DLCL-0008	DLCL-0051	DLCL-0032	DLCL-0006	DLCL-0001	DLCL-0020	DLCL-0025
GENE1835X	-0.320	-0.510	-0.360	-0.310	-0.130	-0.530	0.140	0.380	0.220	-0.270	0.440	-0.160	0.060
GENE1865X	-0.460	-0.160	-0.360	-0.460	-0.120	-0.120	-0.060	0.330	0.190	-0.390	-0.040	-0.550	0.140
GENE3116X	0.160	0.390	0.180	-0.240	0.070	-0.450	-0.210	0.000	0.630	-0.030	-0.020	0.300	0.100
GENE2584X	-0.620	-0.420	0.280	-0.170	-0.270	0.140	-0.165	-0.350	-0.080	0.000	0.002	-0.380	0.260
GENE3070X	-0.630	-0.230	-0.140	0.540	-0.030	0.120	0.220	-0.360	-0.120	-0.520	-0.280	-0.040	0.010
GENE3960X	0.790	0.710	0.920	0.010	0.230	-0.050	-0.070	-0.190	-0.140	0.570	0.510	-0.090	0.130
GENE3447X	-0.040	0.200	0.290	0.110	0.000	-0.030	0.050	-0.190	0.080	0.600	-0.220	0.450	0.190
GENE3448X	-0.110	0.080	0.250	0.210	0.180	0.040	-0.120	-0.140	-0.040	0.520	-0.070	0.420	0.010
GENE3449X	-0.030	0.000	0.400	0.150	0.070	-0.140	-0.380	-0.020	-0.150	0.050	0.290	0.280	0.130
GENE1501X	0.240	0.270	0.200	0.320	0.100	-0.400	-0.060	0.670	0.260	0.230	0.670	0.150	0.440
GENE3400X	-0.070	0.250	0.320	-0.030	0.050	-0.390	-0.130	0.510	-0.050	0.370	-0.090	-0.070	0.260
GENE213X	0.750	0.250	0.120	0.150	0.090	-0.130	0.010	-0.120	-0.220	0.010	0.120	-0.020	0.250
GENE167X	-0.150	0.210	-0.260	0.480	0.040	0.650	0.010	0.070	0.200	0.100	-0.050	-0.210	-0.240
GENE394X	0.410	0.250	0.560	-0.170	0.040	-0.320	0.200	0.540	0.180	0.430	0.620	-0.230	0.430
GENE3531X	0.410	0.360	-0.190	0.120	0.050	-0.310	0.570	0.420	-0.060	-0.260	0.270	-0.240	0.310
GENE3530X	0.280	0.240	-0.030	0.260	0.220	-0.130	0.370	0.190	0.000	-0.160	0.160	-0.500	0.180
GENE3518X	-0.070	0.770	0.050	0.050	0.220	-0.430	0.010	-0.350	0.280	-0.120	-0.230	-0.210	0.060
GENE3603X	-0.050	0.150	0.190	0.110	-0.010	-0.080	-0.270	0.270	-0.130	-0.140	-0.170	-0.160	-0.180
GENE3487X	0.770	0.590	0.000	0.160	0.330	-0.030	0.770	0.100	0.270	0.490	0.190	0.010	-0.080
GENE3526X	0.340	0.440	0.160	0.170	0.244	-0.190	0.118	0.300	-0.100	0.160	0.081	0.002	-0.270
GENE3524X	0.490	0.550	-0.030	-0.400	-0.090	-0.370	0.010	0.190	-0.370	0.040	-0.090	-0.160	-0.460
GENE3523X	0.340	0.020	-0.100	0.050	0.050	0.000	-0.280	-0.190	-0.210	-0.110	0.100	0.030	0.330
GENE3529X	0.390	0.280	0.530	-0.100	0.160	-0.370	-0.180	0.530	0.310	0.240	-0.470	-0.200	0.230
GENE3512X	-0.040	-0.300	-0.170	0.160	-0.220	-0.340	-0.910	-0.830	-0.310	0.370	-0.430	0.160	0.120
GENE3540X	0.000	0.380	-0.209	0.050	-0.230	-0.220	-0.670	-0.230	-0.270	-0.340	-0.130	-0.950	-0.350
GENE3811X	0.160	0.430	0.280	0.350	0.080	0.000	0.210	0.480	-0.140	0.700	0.250	-0.200	-0.150
GENE3700X	-0.430	-0.540	-0.290	-0.080	-0.030	0.130	0.360	0.120	-0.050	-0.380	0.520	0.230	0.040
GENE3719X	-0.430	-0.160	-0.170	-0.010	0.130	-0.100	0.460	0.280	-0.530	-0.030	0.160	0.000	-0.310
GENE3551X	-0.030	-0.060	0.270	0.190	0.120	0.000	0.090	-0.230	0.200	0.110	0.430	-0.180	0.080
GENE3418X	0.100	0.480	0.710	-0.090	0.320	0.420	-0.320	-0.210	-0.010	0.080	-0.080	0.100	-0.160
GENE3216X	0.600	-0.080	-0.320	0.000	0.070	0.050	-0.110	0.330	0.320	-0.150	0.280	0.200	-0.020
GENE3217X	0.530	0.090	-0.360	0.090	0.220	0.040	-0.040	0.410	0.470	0.300	0.530	0.270	-0.090
GENE1840X	-0.700	-0.870	0.000	-0.450	-0.370	-0.240	-0.220	0.110	-0.170	0.140	0.090	-0.230	-0.070
GENE2552X	-0.200	-0.220	-0.360	-0.160	-0.010	-0.430	-0.120	-0.120	0.400	-0.070	-0.160	0.120	-0.030
GENE2570X	0.600	-0.140	-0.360	0.090	0.120	-0.190	-0.440	-0.140	0.410	0.170	-0.040	0.190	-0.040
GENE2565X	-0.200	-0.140	0.000	0.060	-0.100	0.190	-0.580	0.010	-0.170	-0.110	-0.130	0.020	0.050
GENE3093X	0.500	0.100	0.510	0.370	-0.030	-0.250	-0.300	0.510	0.100	0.170	-0.520	0.030	0.510
GENE2546X	0.110	0.130	-0.470	-0.110	-0.120	-0.340	-0.300	0.040	-0.330	0.040	-0.230	-0.050	0.430
GENE1915X	-0.230	-0.220	-0.090	0.290	0.030	-0.040	0.100	-0.360	-0.100	0.000	0.070	-0.230	-0.170
GENE1914X	-0.340	-0.460	-0.390	0.010	-0.110	0.090	0.250	-0.100	-0.180	-0.260	0.383	-0.330	-0.300
GENE1918X	-0.330	0.230	0.013	-0.300	-0.250	0.050	-0.504	0.040	-0.080	0.020	-0.350	-0.367	-0.060
GENE1917X	-0.500	-0.310	-0.115	0.240	-0.190	-0.170	-0.188	-0.050	-0.110	-0.580	-0.240	-0.050	-0.170
GENE1908X	-0.630	0.000	-0.570	-0.600	-0.060	-0.100	0.310	-0.040	-0.390	-0.220	0.110	-0.250	-0.290
GENE1896X	-0.110	-0.080	-0.081	0.060	-0.120	-0.250	-0.340	-0.086	0.000	0.010	-0.090	0.130	-0.210
GENE1897X	-0.230	0.460	0.131	0.340	-0.030	0.210	-0.540	-0.130	0.050	-0.030	0.110	-0.450	-0.370
GENE1912X	0.230	-0.120	0.590	-0.040	0.000	-0.280	-0.470	0.390	-0.010	-0.050	0.110	-0.070	0.030
GENE2987X	-0.370	-0.330	0.210	-0.080	0.010	-0.120	0.440	-0.410	0.000	0.060	0.045	0.310	0.300
GENE3050X	-0.160	-0.300	0.510	0.010	-0.120	0.170	-0.070	-0.550	0.300	-0.140	-0.150	-0.250	0.360
GENE2582X	-0.260	-0.290	-0.045	-0.130	-0.290	0.030	-0.630	0.220	-0.280	-0.190	-0.169	-0.110	0.150
GENE2523X	0.560	0.540	0.210	-0.020	-0.040	-0.030	-0.230	0.550	-0.310	0.290	-0.120	0.400	0.290
GENE2929X	0.160	-0.460	0.480	-0.420	-0.180	0.410	-0.730	-0.650	0.090	0.420	-0.230	-0.240	-0.470
GENE2058X	-0.200	-0.320	-0.680	-0.470	-0.340	-0.380	-0.770	-0.540	-0.460	-0.290	-0.039	0.050	-0.140
GENE2061X	-0.320	-0.470	-0.530	-0.310	-0.200	-0.030	-0.660	0.070	-0.290	0.100	0.190	0.330	-0.540
GENE2493X	-0.440	-0.240	0.005	-0.080	-0.140	-0.220	0.160	-0.220	-0.010	0.200	0.380	-0.110	-0.280
GENE2497X	-0.230	0.120	0.400	0.140	0.220	0.320	-0.210	0.100	0.170	0.230	-0.270	-0.020	-0.130
GENE2498X	-0.160	0.190	0.160	0.230	0.180	0.340	-0.510	-0.090	0.060	0.130	-0.180	-0.160	-0.100
GENE2936X	-0.006	-0.110	-0.310	0.000	-0.220	0.380	-0.380	0.100	0.090	-0.370	-0.010	-0.350	-0.110
GENE2437X	0.080	-0.060	-0.050	-0.280	0.070	-0.050	0.090	0.020	0.080	-0.050	0.470	0.400	-0.620
GENE2084X	-0.320	-0.670	-0.920	-0.510	-0.500	-0.660	-0.900	-1.150	-0.700	-0.230	-0.134	-0.290	-0.590
GENE2315X	0.370	-0.620	0.070	0.320	-0.070	-0.580	-0.630	-0.290	-0.510	0.330	0.170	-0.770	0.220
GENE2424X	0.000	-0.110	-0.360	0.300	-0.070	-0.320	-0.120	-0.010	-0.060	0.390	-0.360	-0.180	-0.490
GENE2337X	0.350	-0.110	0.230	0.160	-0.040	-0.090	-0.150	-0.180	-0.370	0.340	0.370	0.010	-0.170
GENE2335X	-0.123	-0.460	0.470	0.050	-0.150	-0.030	-0.410	-0.100	-0.400	-0.050	0.200	0.090	0.080
GENE2334X	-0.080	-0.180	0.540	-0.110	0.160	0.150	-0.320	-0.090	-0.090	0.570	0.050	0.090	0.030
GENE2469X	-0.520	-0.210	0.000	-0.040	0.050	0.220	-0.010	-0.490	-0.230	-0.120	0.019	-0.530	-0.250
GENE2281X	-0.010	0.560	0.250	0.000	-0.050	0.020	-0.510	0.050	0.090	-0.010	-0.158	-0.260	-0.280
GENE2280X	-0.350	0.170	-0.060	-0.020	-0.170	-0.050	0.180	0.330	0.060	-0.070	-0.130	-0.190	-0.350
GENE2279X	-0.840	0.340	-0.150	-0.020	-0.240	-0.270	0.060	0.040	0.050	-0.100	0.142	-0.080	-0.330
GENE2241X	0.000	-0.160	0.060	-0.330	-0.260	0.040	-0.700	0.280	-0.340	-0.270	-0.470	-0.160	-0.200
GENE2227X	-0.530	-0.130	-0.130	-0.810	-0.490	-0.310	-1.228	-0.460	-0.110	0.100	-0.990	-0.250	-0.740
GENE2231X	-0.200	-0.350	-0.230	-0.210	-0.260	-0.160	-0.190	-0.130	-0.560	-0.210	-0.293	-0.290	-0.590
GENE2190X	0.150	-0.170	-0.190	-0.820	-0.310	-0.020	-0.310	-0.130	-0.430	-0.430	-0.972	-0.890	0.040
GENE2200X	-0.440	-0.430	-0.680	-0.120	-0.160	0.040	-0.760	-0.240	-0.230	-0.030	-0.243	-0.440	-0.540
GENE2166X	-0.430	0.090	-0.260	-0.420	-0.240	0.160	-0.430	-0.120	-0.140	-0.290	-0.180	-0.540	-0.430
GENE2209X	-0.670	-0.850	-0.130	-0.080	-0.570	-0.440	-0.870	-0.260	0.040	-1.030	-0.696	-1.020	-0.410
GENE2213X	-0.330	-0.250	0.250	0.130	-0.160	-0.080	-0.210	-0.350	0.020	-0.780	-0.216	-0.480	-0.100
GENE2214X	-0.350	-0.770	-0.560	-0.380	-0.220	0.080	-0.330	0.080	-0.060	0.040	-0.880	-0.430	-0.390
GENE2222X	-0.560	-0.100	0.050	-0.130	-0.330	0.150	-0.734	-0.790	-0.410	-0.550	-0.544	-0.400	-0.213
GENE2221X	-0.320	0.470	-0.460	0.120	0.070	-0.090	-0.190	0.110	0.410	-0.150	-0.340	-0.220	-0.120
GENE2230X	-0.530	-0.270	0.550	-0.200	-0.140	0.360	-0.800	-0.190	-0.150	-0.220	-0.380	-0.520	-0.330
GENE2707X	-0.620	-0.150	-0.470	0.000	-0.230	0.150	-0.010	-0.130	-0.080	-0.300	-0.406	-0.240	-0.340
GENE2729X	-0.400	-0.640	0.040	-0.140	-0.230	-0.030	0.090	-0.330	0.080	-0.150	-0.200	-0.060	0.220
GENE2266X	-0.610	0.080	-0.100	0.140	-0.150	0.190	0.020	-0.370	-0.200	-0.140	0.290	-0.320	-0.600
GENE2130X	-0.340	0.280	-0.650	-0.030	-0.340	-0.140	-0.670	0.040	-0.320	-0.340	0.030	-0.240	-0.220
GENE2224X	-0.380	-1.020	-0.710	-0.360	-0.450	-0.290	-0.630	-0.640	-1.030	-0.160	-0.222	-0.310	-0.730
GENE2135X	-0.110	0.050	-0.100	-0.210	-0.100	-0.500	-0.520	-0.300	-0.140	0.130	-0.140	-0.130	-0.510
GENE2256X	-0.750	-0.070	-0.350	-0.500	-0.330	-0.010	-0.380	-0.060	0.050	-0.460	-0.216	-0.570	0.080
GENE2129X	0.106	-0.080	-0.340	-0.060	-0.250	0.070	-0.710	-0.300	-0.230	-0.320	-0.120	-0.220	-0.640
GENE2252X	0.040	-0.300	0.270	-0.060	-0.040	0.160	-0.020	-0.390	-0.240	-0.050	-0.070	0.060	0.100
GENE2253X	-0.100	-0.300	0.170	-0.320	-0.140	-0.160	-0.160	-0.330	-0.400	0.200	-0.110	0.040	0.430
GENE2434X	-0.840	-0.500	0.140	-0.220	-0.240	-0.070	-0.300	-0.220	0.080	-0.290	-0.088	-0.070	-0.380
GENE2098X	-0.060	-0.720	-0.520	-0.470	-0.220	-0.320	-0.240	-0.300	-0.340	-0.010	0.070	-0.160	-0.470
GENE1963X	0.230	-0.690	0.010	-0.090	-0.280	0.110	-0.570	-0.420	-0.120	-0.540	-0.172	-0.070	-0.290
GENE1959X	-0.060	-0.090	0.590	0.050	0.160	0.630	-0.250	-0.110	-0.210	0.090	-0.170	-0.470	-0.050
GENE2074X	-0.560	-0.080	0.390	-0.120	-0.020	-0.300	-0.330	-0.180	-0.400	0.150	-0.120	0.100	-0.060
GENE3703X	-0.259	0.530	-0.150	-0.100	0.120	0.320	0.360	0.050	0.140	0.250	0.470	0.200	-0.210
GENE2507X	0.010	-0.280	-0.380	0.080	-0.160	-0.580	-0.430	0.360	-0.160	0.000	-0.500	-0.070	0.090
GENE2042X	0.010	-0.460	-0.372	0.000	-0.010	-0.010	-0.390	0.200	0.400	-0.170	-0.040	0.030	-0.310
GENE1876X	-0.500	-0.090	-0.510	0.150	-0.100	-0.490	-0.250	-0.554	-0.420	-0.350	0.162	-0.490	-0.580
GENE1962X	-0.510	-0.620	-0.470	-0.380	-0.270	0.050	-0.420	0.290	0.020	-0.020	-0.099	-0.080	0.000
GENE2607X	0.190	-0.260	0.430	-0.500	-0.070	0.100	-0.080	-0.400	0.230	0.190	-0.380	-0.540	0.280
GENE2612X	-0.533	-0.490	-0.550	-0.180	-0.610	-0.370	-0.524	-0.130	-0.340	-0.340	-0.266	-0.357	-0.050
GENE2611X	0.180	-0.050	-0.230	-0.060	-0.220	0.030	-0.275	-0.010	-0.120	-0.340	-0.046	-0.060	-0.250
GENE2692X	0.300	-0.520	-0.280	-0.210	-0.090	0.050	-0.110	-0.280	-0.350	-0.070	-0.275	0.037	-0.180
GENE2958X	-0.290	-0.550	0.510	-0.250	-0.070	0.210	0.000	0.430	0.200	-0.310	-0.301	-0.780	0.110
GENE3984X	0.220	-0.300	0.540	0.030	0.130	0.170	-0.130	-0.470	0.120	-0.450	-0.014	-0.310	0.590
GENE3151X	0.370	-0.380	0.036	0.110	0.040	-0.150	-0.350	-0.320	-0.090	-0.200	-0.260	0.020	-0.190
GENE3152X	0.250	0.210	-0.110	0.030	-0.050	-0.270	-0.340	-0.050	-0.220	-0.080	-0.010	-0.310	0.110
GENE3153X	-0.100	0.240	-0.060	0.000	-0.130	-0.350	-0.320	0.150	-0.330	0.100	0.040	-0.350	0.060
GENE3900X	-0.160	-0.230	0.280	0.040	-0.110	0.060	-0.250	-0.320	0.100	0.180	0.014	-0.060	-0.070
GENE3897X	0.310	0.590	-0.140	0.340	0.090	0.170	0.390	0.340	0.300	0.000	0.230	0.280	-0.050
GENE2574X	0.070	-0.300	0.110	0.110	-0.030	-0.440	-0.070	-0.580	-0.180	-0.430	-0.225	-0.360	-0.540
GENE3210X	-0.300	0.280	-0.270	0.090	-0.100	-0.020	-0.030	-0.640	-0.050	-0.200	0.050	-0.130	-0.100
GENE3211X	0.210	0.010	-0.210	0.470	0.260	0.100	0.200	0.310	0.130	0.010	0.380	0.130	-0.220
GENE3154X	-0.010	0.130	0.050	-0.230	-0.040	-0.240	-0.130	-0.370	-0.270	0.140	0.330	0.260	-0.140
GENE3279X	0.400	0.200	0.200	0.030	0.170	-0.150	-0.040	0.380	0.280	0.050	0.190	-0.050	0.160
GENE3352X	-0.230	0.070	-0.330	0.560	0.190	0.290	0.000	-0.150	0.310	0.460	0.540	0.290	-0.350
GENE3266X	-0.410	-0.450	-0.040	0.170	0.030	-0.290	-0.180	0.350	0.380	-0.180	-0.090	-0.160	0.090
GENE369X	0.070	0.290	0.010	0.200	0.100	-0.170	0.440	0.160	-0.160	-0.110	-0.153	-0.100	0.290
GENE3374X	-0.470	-0.390	-0.380	0.650	0.080	-0.530	-0.060	-0.490	0.190	-0.150	0.510	0.320	-0.260
GENE3150X	-0.690	0.040	-0.160	0.400	-0.230	-0.220	-0.030	0.190	-0.050	-0.050	0.030	-0.010	-0.080
GENE3928X	-0.820	-0.320	-0.280	-0.240	-0.290	0.090	-0.240	-0.120	-0.010	0.190	-0.169	-0.260	0.090
GENE1044X	0.430	-0.170	0.030	0.410	0.180	0.500	0.140	0.150	0.200	0.040	0.190	-0.170	-0.350
GENE1045X	0.270	0.230	0.690	0.100	0.200	0.250	0.090	0.060	-0.140	-0.160	0.080	-0.180	-0.190
GENE3205X	0.260	-0.290	-0.170	-0.010	-0.120	-0.450	0.070	0.110	-0.060	0.120	-0.130	-0.250	0.410
GENE3186X	-0.550	0.160	-0.021	0.100	0.020	0.130	0.100	-0.510	0.070	0.140	-0.052	-0.340	-0.070
GENE3386X	-0.110	0.100	0.530	-0.040	0.270	0.000	-0.420	0.700	0.720	0.380	0.090	0.050	0.300
GENE1008X	0.490	0.270	-0.040	0.280	0.220	0.070	-0.040	0.130	0.280	-0.140	-0.190	0.230	-0.270
GENE58X	0.360	0.100	0.550	-0.210	0.020	-0.400	-0.110	0.000	0.240	0.090	0.150	-0.200	0.000
GENE4000X	0.150	0.040	0.080	0.310	0.120	-0.170	-0.420	0.200	0.050	0.060	-0.210	0.120	-0.100
GENE3999X	0.310	0.680	0.370	0.450	0.030	-0.140	-0.100	0.040	-0.270	-0.060	0.000	-0.610	-0.150
GENE40X	-0.120	-0.040	0.150	-0.340	0.050	0.110	0.190	-0.420	-0.460	-0.010	0.470	-0.470	0.130
GENE41X	0.090	0.460	-0.300	-0.050	-0.070	-0.220	-0.500	-0.140	-0.080	0.390	0.100	0.210	0.150
GENE53X	0.630	0.300	-0.040	0.420	0.080	0.050	-0.530	-0.210	-0.160	-0.110	-0.120	-0.250	0.060
GENE3907X	0.430	0.150	0.247	-0.250	0.000	-0.150	0.010	0.290	0.080	-0.050	0.070	-0.010	0.040
GENE3113X	-0.150	-0.030	-0.460	0.000	-0.120	-0.260	-0.580	0.000	-0.190	0.060	-0.370	-0.170	-0.190
GENE1848X	-0.250	-0.240	-0.030	0.010	0.010	0.000	-0.210	-0.020	0.180	0.220	-0.170	-0.070	0.230
GENE1869X	-0.420	-0.260	0.580	-0.340	-0.040	0.190	-0.370	-0.030	0.040	0.010	0.240	0.080	-0.030
GENE3167X	-0.320	-0.230	0.000	-0.570	-0.280	-0.490	-0.380	-0.190	-0.020	-0.040	-0.130	0.220	-0.090
GENE44X	-0.190	0.170	-0.120	0.320	-0.270	-0.400	-0.270	-0.250	0.310	-0.250	-0.250	-0.080	-0.080
GENE1103X	-0.640	-0.190	0.070	-0.290	-0.150	-0.120	-0.080	-0.410	0.180	-0.030	0.060	0.030	0.160
GENE2605X	-0.270	-0.100	-0.200	0.220	0.070	0.130	0.080	0.200	0.060	0.000	0.080	-0.010	-0.070
GENE2604X	-0.130	-0.220	-0.340	0.110	-0.050	-0.220	-0.120	0.220	-0.140	-0.160	-0.100	-0.140	-0.110
GENE1271X	0.600	0.180	0.580	-0.180	0.070	0.150	0.020	-0.410	-0.290	0.180	-0.190	0.390	0.240
GENE1921X	0.260	0.500	-0.260	0.210	0.140	0.490	-0.080	-0.145	-0.040	-0.220	-0.371	-0.410	-0.470
GENE13X	0.060	-0.040	-0.160	0.160	0.090	-0.440	0.070	-0.220	-0.060	0.100	0.067	0.250	0.210
GENE3032X	0.520	-0.070	0.430	-0.050	0.070	-0.190	-0.110	0.070	-0.090	0.060	-0.630	-0.030	-0.180
GENE3036X	0.020	0.230	0.220	-0.100	0.100	-0.460	0.110	0.280	0.050	0.540	-0.080	-0.140	-0.110
GENE2994X	0.560	-0.340	0.060	0.020	-0.080	0.290	-0.550	-0.160	-0.080	-0.100	-0.050	0.080	-0.020
GENE2995X	-0.110	0.030	-0.430	-0.070	-0.100	-0.010	-0.360	-0.460	-0.070	-0.250	-0.275	-0.670	0.070
GENE2676X	-0.100	-0.010	0.260	-0.600	-0.040	-0.260	0.450	0.080	-0.180	0.310	-0.190	-0.360	-0.200
GENE2677X	-0.050	-0.040	0.380	-0.650	-0.270	-0.450	0.230	-0.060	-0.290	0.120	-0.360	-0.620	-0.240
GENE2679X	0.100	0.080	-0.270	-0.220	-0.050	0.330	-0.450	-0.050	0.120	-0.010	-0.170	-0.150	-0.010
GENE2920X	-0.460	-0.050	0.150	-0.250	-0.030	0.000	-0.310	0.310	0.400	-0.010	-0.192	0.010	0.410
GENE2931X	-0.460	-0.140	-0.060	-0.300	-0.410	0.130	-0.623	-0.100	0.080	-0.420	-0.256	0.100	-0.480
GENE2937X	0.390	-0.110	-0.260	0.010	-0.060	0.020	-0.580	-0.260	-0.160	0.040	-0.500	0.000	-0.660
GENE1958X	-0.520	-0.190	0.000	0.080	-0.310	0.140	-0.332	-0.270	0.170	-0.160	-0.332	-0.250	-0.450
GENE1948X	-0.260	0.020	-0.560	-0.070	0.000	0.100	-0.260	-0.290	-0.210	0.090	0.200	0.010	-0.600
GENE1949X	-0.220	-0.350	-0.220	0.020	-0.040	0.100	-0.060	-0.260	-0.120	0.050	0.060	-0.180	-0.380
GENE2939X	-0.140	-0.010	0.190	0.060	0.040	0.540	-0.340	-0.450	0.150	0.050	-0.370	-0.270	0.060
GENE2919X	-0.320	-0.310	-0.200	-0.400	-0.290	0.060	-0.600	-0.740	0.310	-0.060	-0.450	-0.200	-0.070
GENE282X	-0.430	0.340	-0.180	0.060	0.080	-0.050	0.100	0.580	0.290	0.070	0.460	-0.060	0.230
GENE2927X	-0.040	-0.140	-0.230	-0.070	-0.250	0.140	-0.390	0.050	0.150	0.110	0.020	-0.050	-0.160
GENE2908X	-0.480	-0.210	0.100	-0.050	-0.230	0.010	-0.340	0.050	0.020	-0.280	-0.439	-0.450	0.000
GENE2669X	0.080	-0.320	-0.070	0.020	-0.390	-0.510	-0.620	-0.100	-0.030	-0.020	-0.450	0.010	-0.230
GENE2670X	-0.050	-0.050	-0.220	0.000	-0.050	-0.200	-0.660	-0.120	-0.340	0.140	-0.130	0.140	-0.260
GENE2702X	-0.200	0.010	-0.330	-0.210	-0.360	-0.260	-0.860	0.180	-0.040	-0.280	-0.532	-0.070	-0.440
GENE2960X	-0.480	-0.260	-0.200	-0.140	-0.330	-0.040	-0.590	0.020	0.170	-0.330	-0.114	-0.480	0.110
GENE1961X	-0.240	-0.218	-0.129	-0.040	-0.070	0.000	-0.064	-0.180	-0.050	-0.140	0.011	-0.070	-0.420
GENE2956X	-0.070	-0.190	0.160	0.000	-0.100	0.100	-0.110	0.330	-0.090	-0.370	-0.320	-0.450	0.230
GENE2903X	-0.120	0.120	-0.340	0.000	-0.140	-0.010	-0.470	-0.370	0.130	-0.490	-0.072	-0.250	-0.520
GENE2714X	-0.123	-0.170	-0.070	-0.170	-0.290	-0.140	-0.030	0.220	-0.190	0.040	0.260	-0.110	-0.340
GENE2716X	-0.060	-0.220	-0.570	0.020	-0.230	0.150	-0.170	-0.510	0.020	0.100	0.070	-0.200	-0.540
GENE2741X	-0.760	-0.620	0.130	-0.300	-0.190	0.040	-0.540	-0.340	0.250	-0.240	-0.350	-0.500	0.190
GENE2882X	0.600	0.490	-0.060	0.000	-0.070	0.070	0.080	-0.140	0.110	-0.050	0.100	-0.400	-0.450
GENE295X	0.760	0.500	0.040	0.190	0.120	-0.170	0.060	-0.010	0.360	0.120	-0.170	0.030	0.010
GENE2857X	-0.450	0.430	-0.080	-0.340	0.080	-0.220	-0.170	0.130	0.480	-0.280	-0.350	-0.190	0.490
GENE2859X	0.330	0.590	-0.090	0.060	0.000	0.380	0.000	-0.440	0.080	-0.230	-0.560	-0.460	-0.050
GENE3004X	-0.080	0.390	0.580	-0.120	0.180	0.430	0.240	0.390	0.380	-0.490	-0.264	-0.100	0.000
GENE3002X	0.440	0.620	0.080	0.090	0.270	0.080	0.540	0.280	0.400	-0.300	0.130	-0.050	-0.100
GENE2748X	-0.500	-0.220	0.150	-0.090	-0.140	-0.070	-0.130	-0.080	0.220	0.220	-0.347	-0.770	0.070
GENE2769X	0.430	-0.250	0.250	0.160	0.000	-0.030	0.360	-0.170	0.190	-0.380	-0.366	-0.260	0.010
GENE2846X	-0.200	0.020	0.090	0.000	-0.220	0.140	-0.470	-0.850	0.080	-0.800	-0.470	-0.560	-0.100
GENE2826X	0.390	-0.080	0.120	-0.060	0.260	0.220	-0.170	-0.040	0.270	-0.060	-0.290	-0.270	-0.290
GENE2827X	-0.380	0.180	0.060	0.080	-0.060	0.200	-0.100	-0.690	0.000	-0.550	-0.330	-0.440	-0.260
GENE2835X	-0.020	-0.490	-0.160	-0.410	-0.300	-0.160	-0.740	-0.310	0.270	-0.320	-0.766	-0.810	-0.530
GENE2815X	0.010	-0.230	-0.380	0.090	-0.250	0.320	-0.620	-0.510	0.350	-0.330	-0.770	-0.930	-0.640
GENE2843X	-0.020	-0.120	0.090	-0.270	0.000	0.000	-0.560	0.280	0.370	-0.400	-0.398	-0.330	-0.560
GENE2812X	-0.340	0.420	-0.060	0.120	-0.080	0.100	-0.790	-0.200	0.200	0.320	-0.700	-0.620	-0.460
GENE2810X	-0.570	-0.440	0.040	-0.030	-0.070	0.000	0.000	-0.130	0.120	-0.660	-0.359	-0.470	-0.190
GENE2802X	-0.810	-0.400	-0.320	-0.220	-0.500	-0.260	-0.561	-0.310	0.110	-0.600	-0.693	-0.740	-0.040
GENE2797X	0.410	-0.090	0.350	-0.480	0.036	0.160	-0.630	0.080	0.280	0.170	-0.320	0.050	-0.250
GENE2854X	-0.060	0.010	0.180	-0.250	-0.211	-0.110	-0.350	-0.110	0.280	-0.120	-0.731	-0.870	0.000
GENE2855X	0.580	-0.100	-0.190	0.320	-0.100	0.130	-0.254	-0.030	0.130	-0.410	-0.399	-0.270	-0.130
GENE2763X	0.550	-0.010	0.100	0.450	0.000	0.340	-0.270	0.590	0.000	-0.290	0.130	-0.060	-0.090
GENE2866X	0.460	-0.010	-0.210	0.040	0.002	0.120	-0.180	0.010	-0.080	-0.200	-0.070	0.160	-0.340
GENE2896X	-0.100	0.080	-0.390	0.040	0.050	-0.060	-0.470	0.510	0.440	-0.240	0.180	0.010	-0.430
GENE1955X	-0.300	-0.030	-0.410	-0.070	-0.130	-0.310	0.000	-0.310	0.050	0.150	0.170	0.100	-0.350
GENE2914X	0.680	0.760	-0.040	0.000	0.440	0.190	0.240	-0.090	0.170	0.090	-0.160	0.430	-0.100
GENE2915X	0.700	0.490	0.160	0.300	0.240	0.400	-0.050	-0.160	0.320	-0.220	-0.033	-0.120	0.170
GENE2916X	-0.500	0.320	0.050	-0.030	-0.040	0.320	0.060	-0.020	0.120	0.140	0.010	-0.370	-0.380
GENE2910X	-0.480	-0.210	-0.073	-0.190	-0.250	0.130	-0.510	0.190	0.140	-0.035	-0.120	-0.130	0.070
GENE2128X	-0.060	0.240	-0.360	0.300	0.050	0.180	-0.255	0.500	0.370	0.140	-0.029	-0.030	-0.580
GENE2945X	0.600	0.670	-0.050	0.340	0.220	-0.270	-0.190	0.030	-0.080	-0.340	-0.112	-0.020	-0.170
GENE2944X	0.270	0.400	0.020	0.250	0.030	-0.050	-0.110	0.010	-0.040	-0.190	-0.292	-0.140	-0.160
GENE2940X	-0.080	0.510	0.540	-0.210	0.130	-0.520	0.490	0.000	0.020	-0.210	-0.167	-0.330	0.320
GENE2656X	-0.080	0.680	0.640	-0.190	0.050	-0.280	0.260	0.100	0.380	0.160	0.110	0.100	0.030
GENE2655X	-0.100	-0.150	0.470	0.080	0.060	-0.030	-0.280	-0.250	0.290	-0.220	-0.340	0.090	-0.110
GENE2653X	-0.250	-0.230	0.070	-0.520	-0.310	-0.390	0.010	0.120	-0.180	0.220	-0.200	-0.040	-0.100
GENE2637X	0.320	0.260	0.070	0.010	-0.030	0.430	-0.320	-0.580	0.250	0.030	-0.120	0.000	0.470
GENE2950X	0.420	-0.680	-0.040	-0.300	-0.140	0.130	0.090	0.010	0.000	-0.470	-0.360	-0.070	0.020
GENE2633X	-0.380	-0.030	-0.070	0.180	0.130	0.310	-0.260	-0.070	-0.080	0.220	-0.140	-0.160	-0.170
GENE2999X	-0.060	0.260	-0.190	-0.040	0.060	0.260	-0.110	0.020	0.570	-0.070	0.620	-0.070	-0.100
GENE2975X	0.240	-0.360	-0.260	-0.440	-0.260	-0.330	-0.190	0.060	-0.210	-0.210	-0.350	-0.190	-0.110
GENE2996X	0.240	0.010	-0.030	-0.020	0.090	-0.170	0.060	0.090	0.080	-0.110	-0.177	-0.080	-0.140
GENE2621X	0.360	0.570	0.108	-0.150	0.080	-0.100	-0.220	-0.210	0.060	0.040	-0.100	0.040	-0.140
GENE3025X	0.070	0.000	-0.040	-0.440	-0.010	0.150	-0.530	0.290	-0.240	0.100	-0.710	-0.230	-0.060
GENE3008X	-0.320	0.330	0.380	0.050	0.140	0.090	0.130	-0.220	0.220	-0.130	0.091	0.040	-0.060
GENE3012X	0.410	0.180	-0.020	-0.300	-0.130	-0.040	-0.190	-0.420	-0.270	-0.210	0.044	-0.350	0.360
GENE3011X	0.230	-0.010	-0.280	-0.410	-0.210	-0.070	-0.400	-0.220	-0.120	-0.300	-0.087	-0.440	-0.170
GENE2964X	0.220	0.140	0.338	-0.470	0.010	-0.040	-0.090	0.150	0.340	-0.130	-0.357	-0.150	0.230
GENE315X	-0.010	0.050	0.680	0.230	0.090	0.070	-0.510	0.020	-0.250	-0.090	-0.580	-0.100	-0.180
GENE1049X	-0.340	0.180	-0.070	0.340	0.170	-0.050	0.060	0.060	-0.210	0.180	0.310	0.260	-0.210
GENE1068X	-0.220	0.450	-0.030	0.050	0.110	0.260	0.020	0.100	-0.020	0.100	0.320	0.000	0.060
GENE1046X	0.160	0.330	-0.010	0.060	0.020	-0.010	-0.120	0.140	0.140	0.260	-0.063	-0.160	0.330
GENE3022X	-0.510	-0.310	0.320	-0.200	0.010	0.390	0.380	-0.350	0.450	0.030	-0.010	-0.080	0.000
GENE2029X	0.160	-0.340	0.321	0.000	-0.140	0.210	-0.160	-0.070	-0.100	-0.170	0.059	0.160	0.320
GENE2028X	-0.350	-0.330	0.106	0.050	0.060	0.170	-0.370	-0.250	0.080	-0.250	-0.400	-0.150	-0.090
GENE1950X	-0.740	-0.300	0.050	-0.020	-0.190	0.140	-0.070	0.120	-0.130	-0.350	0.344	-0.160	0.000
GENE2011X	0.170	-0.030	-0.480	-0.180	-0.150	-0.210	-0.450	-0.400	-0.260	-0.120	-0.289	0.380	0.000
GENE1981X	-0.360	-0.700	0.150	0.220	-0.370	0.200	-0.210	-0.510	-0.130	0.230	-0.013	-0.130	0.160
GENE1982X	-0.310	-0.690	-0.340	0.040	-0.380	-0.010	-0.370	-0.390	-0.050	-0.230	0.194	-0.050	-0.650
GENE1986X	0.090	0.060	0.290	0.080	0.060	0.420	-0.200	-0.340	-0.070	0.270	0.030	0.410	-0.020
GENE1997X	0.190	-0.440	-0.170	0.140	-0.100	0.050	-0.060	-0.080	0.310	0.180	0.130	0.360	-0.190
GENE1993X	-0.240	-0.370	0.130	-0.110	-0.070	0.000	-0.450	0.200	-0.320	-0.110	0.150	0.080	0.140
GENE1992X	-0.260	-0.140	0.470	-0.050	-0.050	0.280	-0.480	-0.020	-0.120	0.080	0.100	0.080	-0.010
GENE1990X	-0.070	-0.640	0.460	0.000	-0.230	0.150	-0.600	0.110	0.080	-0.050	-0.310	-0.100	0.090
GENE1983X	0.040	-0.380	0.030	-0.400	-0.250	0.000	-0.090	-0.470	-0.180	-0.070	0.120	-0.210	-0.120
GENE2008X	-0.600	-0.160	0.280	-0.380	-0.370	-0.300	-0.580	-0.080	0.010	0.210	-0.200	-0.170	0.160
GENE1276X	0.040	0.280	-0.580	-0.140	-0.080	0.100	0.210	-0.020	-0.190	-0.290	0.070	0.240	-0.490
GENE1273X	-0.700	0.180	-0.360	-0.330	-0.380	-0.180	-0.270	-0.020	-0.180	0.100	-0.039	-0.140	0.140
GENE3127X	-0.479	0.290	0.020	-0.210	0.060	-0.340	0.270	0.380	-0.290	-0.070	0.130	0.030	0.000
GENE1367X	-0.450	0.360	0.430	-0.200	-0.060	0.190	-0.690	-0.680	0.170	0.150	-0.020	-0.020	0.270
GENE1365X	-0.270	-1.180	-0.920	-1.170	-0.730	-0.370	-1.150	-1.380	-0.450	-1.090	-0.810	-0.410	-0.290
GENE1838X	0.300	0.340	0.350	-0.080	0.178	-0.050	0.340	-0.070	0.030	-0.110	-0.240	-0.060	-0.010
GENE1269X	0.170	0.200	-0.060	0.120	0.120	0.090	-0.080	0.210	0.000	-0.060	0.190	0.090	0.250
GENE1197X	0.380	-0.090	0.000	-0.460	-0.160	-0.180	-0.050	-0.840	-0.660	-0.510	-0.740	-0.450	-0.180
GENE1198X	-0.550	-0.160	-0.160	-0.300	-0.140	-0.130	0.180	-0.090	-0.380	-0.270	0.000	-0.260	-0.120
GENE1199X	0.040	-0.410	-0.240	-0.240	-0.200	-0.160	-0.020	-0.250	0.120	-0.270	-0.270	-0.450	0.020
GENE1201X	-0.630	0.000	0.030	-0.320	-0.270	0.150	-0.140	0.270	0.000	-0.060	0.210	-0.150	0.000
GENE1204X	0.130	-0.080	0.000	0.200	-0.070	-0.180	0.050	0.160	-0.290	0.160	-0.360	0.020	0.000
GENE1248X	0.000	-0.110	0.240	-0.010	0.110	-0.250	0.000	0.090	-0.090	0.110	-0.040	0.160	-0.200
GENE1300X	0.310	-0.070	0.280	-0.130	-0.130	0.450	-0.850	0.260	0.090	0.170	0.300	0.090	0.020
GENE1285X	-0.370	0.060	-0.340	-0.020	0.090	-0.140	0.390	0.000	-0.120	-0.190	0.180	0.290	-0.260
GENE1149X	0.340	0.580	-0.130	0.060	0.330	0.170	0.390	0.380	0.100	0.420	0.630	-0.020	0.000
GENE1821X	0.350	0.750	-0.120	0.150	0.330	0.160	0.100	-0.050	0.190	0.300	0.420	0.410	0.600
GENE93X	-0.040	0.620	-0.030	-0.250	0.010	-0.010	0.430	-0.160	-0.090	0.410	0.520	0.130	-0.350
GENE1088X	-0.280	0.040	0.070	-0.310	-0.080	-0.420	0.230	-0.030	-0.380	0.350	0.120	-0.070	0.030
GENE1029X	0.770	0.160	-0.190	-0.030	0.090	-0.330	-0.150	-0.140	0.010	0.100	0.060	0.220	-0.170
GENE3090X	0.150	0.240	0.150	0.040	-0.010	-0.160	-0.140	-0.240	0.530	0.230	-0.650	-0.300	0.070
GENE1042X	-0.100	0.250	0.350	-0.350	0.090	0.120	0.000	-0.470	0.270	-0.170	0.230	0.200	-0.110
GENE3078X	-0.220	0.140	0.160	0.160	0.120	-0.340	-0.060	0.160	0.310	-0.330	-0.270	-0.210	0.220
GENE1133X	0.130	-0.160	-0.270	-0.060	-0.300	-0.550	-0.740	0.200	0.170	-0.320	-0.140	0.090	-0.320
GENE1134X	0.170	0.060	-0.280	-0.290	-0.190	-0.600	-0.550	0.340	0.390	-0.380	-0.060	0.080	-0.330
GENE3101X	-0.190	-0.160	0.230	-0.090	0.010	-0.220	0.160	-0.120	-0.400	-0.200	-0.300	-0.240	0.170
GENE1119X	-0.210	0.140	0.300	-0.120	-0.090	-0.450	-0.612	0.030	-0.020	0.000	-0.116	0.000	0.100
GENE1831X	0.070	-0.320	-0.150	-0.040	-0.120	-0.400	-0.860	-0.360	0.050	-0.040	-0.200	-0.170	-0.340
GENE1832X	-0.250	0.030	-0.230	0.080	0.050	-0.210	0.050	-0.500	-0.190	-0.190	0.570	-0.040	-0.530
GENE85X	-0.370	0.390	-0.150	-0.090	-0.080	0.040	0.230	0.130	0.150	0.170	0.040	-0.270	-0.100
GENE1065X	0.410	0.290	0.280	0.190	0.130	0.290	0.100	-0.230	0.190	-0.310	0.100	0.150	0.060
GENE1022X	0.280	0.450	0.800	0.140	0.150	0.130	-0.070	-0.380	-0.110	0.050	-0.193	-0.040	0.050
GENE1020X	0.640	0.000	0.640	-0.240	0.140	0.100	-0.070	0.080	0.080	0.140	0.000	0.090	0.210
GENE37X	-0.020	-0.530	-0.180	-0.140	-0.350	-0.010	-0.340	0.190	-0.360	-0.080	-0.570	-0.390	-0.200
GENE38X	0.390	-0.110	-0.430	-0.300	-0.060	-0.240	-0.290	-0.560	-0.260	-0.210	-0.360	-0.340	0.050
GENE157X	0.430	-0.530	0.120	-0.340	-0.220	-0.160	-0.200	-0.200	0.000	-0.290	-0.430	-0.430	0.270
GENE965X	0.440	-0.340	0.440	-0.140	-0.160	-0.180	-0.610	0.190	0.040	-0.230	-0.340	0.170	0.210
GENE91X	-0.450	0.380	-0.240	0.170	0.150	0.190	0.260	0.250	0.300	-0.080	0.240	-0.180	-0.100
GENE96X	0.320	0.310	0.370	0.020	0.130	-0.190	0.000	-0.010	0.230	0.600	-0.100	0.450	0.160
GENE974X	0.220	-0.030	0.150	0.000	-0.110	-0.210	-0.080	0.310	0.320	0.160	-0.330	-0.370	0.000
GENE351X	0.600	0.066	0.040	0.420	0.120	0.480	0.150	0.270	0.410	0.090	0.060	-0.240	-0.320
GENE1034X	0.180	0.010	0.190	0.370	0.200	-0.070	0.010	0.550	0.310	0.010	-0.240	-0.240	-0.110
GENE1035X	0.230	0.280	0.120	0.490	0.210	0.030	-0.060	0.600	0.200	-0.080	-0.040	-0.130	-0.220
GENE3935X	0.190	0.190	0.500	0.120	0.040	0.370	-0.510	-0.200	-0.160	-0.100	-0.020	0.190	-0.350
GENE200X	0.180	0.510	0.040	0.220	0.360	0.060	0.510	-0.120	-0.160	-0.020	0.430	0.000	-0.140
GENE930X	0.150	-0.310	0.290	-0.330	0.000	0.070	-0.210	0.330	-0.150	0.260	0.240	0.120	0.220
GENE929X	0.220	0.140	-0.460	-0.120	-0.090	-0.120	0.300	0.010	-0.150	-0.370	0.000	0.040	-0.100
GENE219X	0.710	0.260	-0.290	0.700	0.280	-0.100	0.360	0.140	0.810	0.400	0.420	0.190	-0.400
GENE224X	0.600	0.120	-0.360	-0.080	0.090	0.140	-0.290	0.470	0.660	0.020	-0.010	0.080	-0.530
GENE328X	0.810	0.320	-0.060	-0.210	0.350	0.610	0.380	-0.300	-0.310	0.300	0.180	0.180	-0.090
GENE335X	-0.060	0.200	-0.280	0.010	-0.093	-0.580	0.110	0.390	-0.140	-0.250	-0.120	0.010	-0.660
GENE355X	0.060	0.820	-0.140	-0.150	0.390	0.130	0.560	0.260	0.250	0.230	0.270	0.460	-0.240
GENE319X	0.520	-0.110	0.140	0.270	0.370	0.660	0.220	-0.020	0.200	0.180	0.420	-0.030	0.330
GENE1530X	-0.170	0.360	-0.060	0.030	-0.060	-0.090	-0.010	0.240	-0.120	0.140	0.140	-0.300	0.300
GENE235X	0.390	-0.310	0.210	-0.240	-0.100	-0.250	0.090	0.140	-0.320	0.200	0.060	-0.090	-0.140
GENE888X	0.730	0.160	0.130	0.140	0.150	0.200	-0.050	0.220	0.030	0.070	-0.140	-0.020	0.230
GENE3629X	0.510	0.530	0.090	0.350	0.210	-0.180	0.180	0.100	0.150	0.280	0.530	0.180	-0.390
GENE423X	0.530	0.620	0.050	0.040	0.330	0.230	-0.120	0.140	0.230	0.020	0.280	-0.260	0.340
GENE373X	0.260	0.050	-0.250	-0.020	0.030	-0.350	0.330	-0.020	-0.220	0.190	-0.240	-0.010	0.560
GENE488X	0.580	0.300	0.590	0.290	0.150	0.100	0.020	0.550	-0.260	0.480	-0.090	-0.250	-0.010
GENE858X	0.370	0.380	0.440	0.090	0.150	-0.100	0.120	0.470	-0.030	0.110	0.090	0.040	-0.060
GENE448X	0.830	0.280	-0.150	0.010	0.360	-0.080	0.150	0.490	-0.100	0.390	-0.080	0.170	-0.270
GENE453X	0.510	-0.030	-0.030	0.310	0.050	0.140	0.050	0.440	0.030	-0.010	0.250	-0.070	0.000
GENE830X	-0.190	0.000	0.620	0.470	0.110	-0.520	-0.090	0.150	0.330	0.500	-0.330	-0.280	0.160
GENE836X	0.570	0.250	0.610	0.600	0.350	0.520	-0.360	-0.320	0.060	0.120	-0.320	-0.050	0.650
GENE838X	0.770	0.090	-0.250	0.360	0.350	-0.080	-0.140	0.080	0.070	-0.010	-0.040	0.590	0.110
GENE307X	0.610	0.860	0.390	-0.410	0.250	-0.100	-0.270	0.190	-0.190	-0.270	0.150	-0.250	0.050
GENE806X	0.580	0.440	-0.230	0.190	0.280	0.050	0.200	-0.040	0.160	0.040	-0.100	-0.350	0.090
GENE268X	0.670	0.190	0.350	0.110	0.260	0.200	0.470	0.430	0.270	0.030	-0.050	-0.040	-0.210
GENE284X	0.650	0.470	-0.110	0.260	0.330	0.320	-0.360	-0.210	0.390	0.430	0.410	0.370	-0.280
GENE884X	0.400	0.240	0.170	0.500	0.300	0.020	0.230	0.220	0.130	0.230	-0.070	0.350	0.040
GENE530X	0.250	0.650	0.050	0.530	0.410	0.150	0.210	0.670	-0.030	0.570	0.510	0.250	0.740
GENE481X	0.260	-0.010	0.140	-0.210	0.190	-0.340	0.010	-0.460	0.170	0.300	-0.180	0.060	0.140
GENE592X	0.640	1.020	0.250	-0.180	0.470	0.170	0.540	0.420	0.000	0.350	0.040	-0.130	-0.040
GENE562X	0.000	-0.100	0.190	0.150	-0.090	-0.250	-0.060	-0.120	0.000	-0.130	-0.060	-0.360	0.120
GENE663X	0.640	0.410	-0.050	0.150	0.290	-0.050	-0.090	0.200	-0.070	-0.060	0.050	-0.020	0.500
GENE563X	0.490	0.140	-0.140	0.460	0.190	0.060	-0.030	-0.220	0.210	0.270	0.170	0.000	-0.460
GENE617X	0.870	0.190	-0.360	0.340	0.240	-0.070	0.130	0.350	0.130	0.000	0.350	-0.060	0.090
GENE622X	0.700	0.290	0.360	0.130	0.300	-0.060	0.410	0.170	0.180	0.260	0.160	0.300	0.520
GENE630X	0.300	0.320	0.170	0.100	0.090	0.090	0.360	-0.550	0.170	-0.580	0.360	-0.110	0.250
GENE631X	0.290	0.300	0.290	-0.050	0.010	0.000	0.240	-0.480	0.370	-0.010	0.370	-0.040	0.460
GENE645X	0.560	0.690	0.360	0.190	0.290	-0.100	0.540	0.100	0.000	0.090	0.690	0.410	0.220
GENE639X	0.400	0.820	0.100	0.200	0.170	-0.280	0.680	-0.380	-0.440	0.120	0.600	-0.450	0.180
GENE620X	0.680	0.490	-0.110	0.000	0.200	0.140	0.580	-0.100	-0.270	-0.010	-0.170	-0.080	0.200
GENE676X	0.790	0.780	0.840	0.000	0.390	0.800	0.570	0.830	0.250	0.160	-0.220	0.090	0.870
GENE711X	1.150	0.280	0.140	0.330	0.460	0.170	0.350	0.630	0.400	0.030	0.230	-0.040	0.480
GENE708X	0.780	0.910	0.640	0.660	0.610	0.490	0.780	-0.050	0.160	0.290	-0.050	0.150	0.530
GENE703X	0.750	0.660	0.550	0.560	0.580	0.050	0.840	0.700	0.210	0.410	0.140	0.020	0.700
GENE714X	0.610	0.750	0.420	0.610	0.420	0.700	0.830	-0.170	0.160	0.260	0.210	0.090	0.450
GENE733X	0.000	0.390	0.180	0.320	0.320	0.000	0.260	0.400	-0.050	0.180	-0.100	-0.220	0.650
GENE670X	0.860	0.960	0.120	0.540	0.310	0.310	0.240	0.600	0.220	0.140	-0.390	-0.260	0.490
GENE666X	0.630	0.210	0.570	0.240	0.310	0.240	0.240	0.390	0.410	-0.220	0.130	0.130	0.560
GENE668X	0.410	0.220	0.040	0.120	0.510	0.790	0.450	0.400	0.420	0.190	0.110	0.180	0.120
GENE596X	0.620	0.360	-0.010	-0.190	0.360	0.000	0.260	0.110	0.000	0.400	0.200	0.180	0.190
GENE594X	0.420	-0.100	0.309	0.160	0.000	0.060	0.280	0.220	0.230	0.140	0.100	-0.200	0.160
GENE584X	-0.010	0.780	-0.010	-0.140	0.330	0.410	0.060	0.120	0.020	0.090	0.150	-0.170	0.390
GENE582X	0.940	0.540	0.380	0.080	0.350	0.160	-0.180	0.490	-0.280	0.320	-0.190	-0.070	-0.290
GENE578X	0.600	0.500	0.030	0.220	0.200	-0.040	0.430	-0.300	-0.030	0.220	0.170	-0.140	-0.140
GENE577X	0.440	0.720	0.070	0.010	0.170	-0.030	0.590	-0.100	0.000	0.260	0.210	-0.130	0.190
GENE567X	0.920	0.890	0.150	0.000	0.470	0.130	0.070	0.550	0.050	0.090	0.140	0.130	0.380
GENE568X	0.780	0.810	0.100	0.040	0.430	0.090	0.100	0.520	0.340	-0.040	0.180	0.090	0.240
GENE569X	0.930	0.780	0.130	0.190	0.380	0.020	0.050	0.310	0.090	-0.070	0.210	-0.020	0.570
GENE566X	1.010	0.800	0.430	0.120	0.370	-0.090	-0.130	0.570	-0.050	0.400	-0.130	0.160	0.000
GENE764X	0.330	-0.050	0.430	-0.090	-0.060	0.270	-0.050	0.300	-0.430	0.090	-0.230	0.120	0.290
GENE765X	0.930	0.560	0.390	0.080	0.252	0.090	-0.100	0.220	-0.180	0.310	-0.310	-0.160	0.330
GENE790X	0.990	0.520	0.386	0.440	0.400	0.370	-0.300	0.310	0.300	0.274	0.110	0.170	0.350
GENE772X	0.860	0.320	0.120	-0.110	0.250	-0.060	0.670	0.050	0.640	0.680	0.090	-0.190	0.200
GENE780X	0.550	0.680	0.210	0.350	0.240	0.460	-0.130	0.120	0.010	-0.050	0.110	-0.060	0.060
GENE795X	0.320	0.530	0.040	0.020	0.360	0.640	-0.120	0.210	0.240	0.150	-0.260	-0.010	0.370
GENE796X	0.510	0.580	0.200	0.180	0.360	0.560	0.089	0.370	0.200	-0.040	0.101	-0.090	0.220
GENE759X	0.720	0.490	0.320	-0.040	0.300	-0.230	0.450	0.230	0.430	0.100	0.220	-0.140	-0.130
GENE758X	0.760	0.440	0.320	-0.130	0.230	-0.220	0.360	0.350	0.570	0.170	-0.010	-0.060	0.370
GENE588X	0.690	0.660	0.110	0.020	0.470	-0.160	0.670	0.690	-0.060	0.260	-0.190	-0.160	0.890
GENE589X	0.840	1.070	0.630	0.000	0.460	0.160	0.850	0.670	-0.020	0.140	-0.130	-0.200	0.740
GENE503X	0.740	0.700	0.519	0.060	0.170	-0.140	0.180	0.280	-0.370	0.260	-0.260	-0.040	0.480
GENE474X	0.310	0.300	-0.072	-0.210	0.050	-0.350	-0.250	0.350	-0.390	-0.320	-0.400	-0.130	0.160
GENE763X	0.340	0.230	-0.340	0.190	0.060	-0.190	0.160	-0.520	0.070	-0.110	-0.340	-0.290	0.440
GENE509X	0.620	-0.060	0.220	0.000	-0.040	0.070	-0.010	-0.230	-0.130	0.440	0.100	0.030	0.250
GENE506X	0.010	0.430	-0.020	0.420	0.320	-0.080	0.450	0.470	0.200	0.500	0.010	0.310	0.630
GENE880X	0.890	0.770	0.600	0.140	0.430	0.330	-0.090	0.350	0.000	-0.120	0.510	0.030	0.120
GENE879X	0.720	0.740	0.680	-0.190	0.260	0.180	-0.120	0.170	-0.180	-0.040	0.400	0.000	0.420
GENE821X	0.620	0.330	-0.100	0.260	0.100	0.330	0.000	0.380	-0.040	0.060	0.110	-0.170	-0.050
GENE820X	0.540	0.510	0.170	0.100	0.160	0.350	-0.160	0.480	0.140	0.020	0.170	-0.190	-0.170
GENE550X	0.250	0.300	0.090	0.160	0.150	-0.480	0.290	0.340	-0.360	0.090	-0.170	0.190	0.360
GENE485X	0.560	0.240	0.570	0.210	0.278	-0.110	0.062	0.030	0.130	0.330	0.096	0.150	0.060
GENE466X	0.650	0.490	0.060	0.040	0.230	0.080	-0.070	0.740	0.430	0.040	-0.140	-0.190	-0.160
GENE465X	0.290	0.910	0.580	0.270	0.400	0.310	0.080	0.420	0.020	0.360	0.250	-0.060	-0.100
GENE847X	0.570	0.190	0.190	0.320	0.236	0.230	0.080	0.440	0.240	0.380	-0.160	0.090	0.220
GENE854X	-0.200	0.040	0.050	-0.080	0.040	-0.380	0.540	-0.070	-0.060	-0.050	-0.370	-0.100	0.470
GENE486X	0.820	0.130	0.760	-0.060	0.290	-0.310	-0.010	-0.010	-0.210	0.410	-0.400	-0.190	0.130
GENE444X	0.610	0.230	0.030	0.140	0.370	0.690	0.220	0.000	0.430	0.270	0.050	0.040	0.070
GENE445X	-0.100	0.320	-0.310	0.190	0.210	-0.150	0.440	0.250	0.010	-0.090	-0.160	0.170	-0.030
GENE874X	0.230	0.120	-0.270	0.040	0.260	-0.150	0.173	0.460	0.010	-0.100	0.014	0.300	0.060
GENE441X	-0.030	0.070	0.280	0.540	0.190	0.090	0.100	0.140	0.010	0.190	-0.460	-0.200	0.040
GENE438X	0.290	0.530	0.220	0.400	0.380	0.750	0.610	0.040	0.090	0.060	0.780	0.170	-0.230
GENE851X	0.350	-0.110	0.030	-0.020	0.090	-0.060	0.180	-0.330	0.070	0.000	0.050	-0.130	-0.060
GENE853X	0.280	0.210	0.260	0.090	0.280	0.080	0.770	-0.310	-0.010	-0.230	0.220	-0.060	0.070
GENE399X	0.710	-0.120	0.110	0.970	0.330	0.570	0.010	0.840	0.650	0.300	0.380	0.510	0.140
GENE520X	0.720	0.100	1.140	0.610	0.500	-0.090	0.140	-0.170	-0.010	0.940	-0.140	0.380	0.440
GENE247X	0.430	-0.170	0.000	-0.470	-0.140	0.000	-0.360	-0.490	0.120	-0.150	-0.173	-0.230	0.440
GENE250X	0.190	-0.200	0.570	-0.080	0.120	0.010	-0.180	-0.420	0.050	-0.050	-0.240	-0.290	0.210
GENE260X	0.500	0.120	-0.690	0.140	-0.090	-0.180	-0.320	0.000	0.140	-0.270	-0.060	-0.160	0.080
GENE1325X	-0.150	0.160	0.310	-0.030	0.000	-0.020	-0.580	0.050	0.320	0.140	-0.350	-0.200	-0.060
GENE1324X	0.290	0.140	0.000	0.110	0.100	-0.080	-0.090	-0.020	-0.070	0.200	0.060	0.030	0.030
GENE1323X	0.480	0.480	-0.100	0.010	0.040	-0.360	-0.120	-0.030	0.000	0.100	0.010	0.240	-0.020
GENE1321X	0.050	-0.040	-0.320	-0.100	-0.050	-0.280	0.000	0.050	-0.290	-0.200	-0.110	-0.220	0.040
GENE1320X	0.060	0.070	-0.180	-0.120	0.090	-0.220	-0.030	0.050	-0.460	-0.200	-0.190	-0.170	0.120
GENE265X	-0.060	0.200	0.300	0.050	0.020	0.290	-0.070	0.510	0.000	0.130	-0.330	-0.230	0.040
GENE266X	0.300	0.800	0.460	-0.090	0.370	0.440	0.250	0.230	0.250	0.090	0.060	-0.240	0.220
GENE310X	0.130	0.410	0.380	-0.160	0.090	-0.230	-0.100	-0.160	0.440	0.130	-0.080	0.060	0.160
GENE420X	0.310	0.400	0.130	0.160	0.230	-0.060	0.000	0.190	0.330	0.570	-0.370	0.250	0.450
GENE746X	0.770	0.430	0.130	0.140	0.200	0.510	0.380	0.280	0.170	-0.390	0.650	-0.280	-0.070
GENE747X	0.600	0.290	0.280	0.120	0.150	0.570	0.420	0.250	0.580	-0.050	-0.099	0.040	0.510
GENE748X	0.520	0.490	0.490	0.130	0.370	0.720	0.880	0.300	0.730	0.190	-0.088	0.000	0.630
GENE417X	-0.130	0.370	-0.050	0.050	0.110	0.680	0.070	0.080	0.420	0.100	-0.066	-0.360	0.500
GENE269X	-0.090	0.080	0.750	0.520	0.150	0.080	-0.030	0.440	0.460	-0.050	0.110	-0.220	0.280
GENE900X	0.420	0.440	-0.090	0.090	0.160	0.140	0.330	0.010	0.140	0.000	0.000	-0.140	-0.280
GENE205X	0.290	0.440	0.420	-0.080	0.390	0.510	0.640	0.210	-0.080	-0.250	0.018	-0.240	0.750
GENE2971X	-0.060	-0.010	0.310	0.110	0.010	-0.130	0.230	-0.250	0.070	0.370	-0.380	-0.170	0.000
GENE855X	0.200	0.110	-0.060	0.090	0.040	-0.200	0.000	0.410	0.090	0.150	-0.340	-0.150	0.520
GENE372X	0.000	0.440	0.210	0.240	0.270	-0.210	0.300	0.320	0.000	0.130	0.290	-0.070	-0.350
GENE371X	0.580	0.310	0.370	0.750	0.190	-0.360	-0.230	0.200	0.370	0.110	-0.250	0.590	0.430
GENE909X	-0.130	0.090	0.340	0.090	0.270	0.410	0.210	0.450	0.380	0.270	-0.120	0.300	0.750
GENE1062X	-0.140	0.300	-0.180	0.380	0.300	0.010	0.690	0.530	0.270	0.420	0.350	0.230	-0.080
GENE898X	-0.040	0.030	0.010	0.120	0.030	-0.120	-0.190	0.100	0.230	0.100	0.000	-0.230	0.030
GENE370X	0.510	-0.270	0.770	-0.040	0.100	-0.070	-0.140	0.170	-0.140	0.410	0.500	0.220	0.030
GENE365X	-0.120	0.640	0.080	0.290	0.280	0.310	-0.010	0.400	-0.100	0.310	0.220	0.470	0.540
GENE216X	0.500	0.730	-0.070	0.420	0.192	-0.210	-0.300	0.220	0.180	0.050	-0.106	0.430	0.040
GENE1500X	0.010	0.070	0.440	-0.030	0.080	0.260	-0.060	0.200	-0.250	0.190	-0.150	-0.090	0.140
GENE179X	0.050	0.310	0.240	0.080	0.090	0.000	-0.110	-0.040	0.240	-0.130	0.240	0.090	-0.080
GENE180X	0.240	0.560	0.170	-0.140	0.000	0.170	-0.170	0.370	0.100	0.530	-0.070	0.100	-0.210
GENE181X	0.130	0.690	0.160	0.170	0.142	0.230	0.111	0.510	0.280	0.410	0.142	0.127	-0.230
GENE969X	0.520	0.670	-0.510	-0.030	0.060	-0.150	0.310	0.100	0.340	0.480	0.020	-0.160	-0.220
GENE214X	0.610	0.270	-0.100	0.100	0.070	0.230	0.140	0.200	-0.100	0.000	-0.030	0.080	0.290
GENE956X	-0.160	-0.420	0.050	-0.400	-0.120	-0.220	-0.570	0.010	0.460	0.240	-0.050	0.010	-0.070
GENE69X	-0.270	0.330	0.690	-0.160	0.000	-0.170	-0.210	0.020	-0.420	-0.370	0.090	-0.150	0.080
GENE188X	0.090	0.250	-0.290	0.130	0.090	0.030	-0.140	0.570	0.310	0.180	-0.010	0.280	0.200
GENE1287X	-0.150	0.140	0.600	-0.050	0.040	-0.120	0.080	-0.060	-0.290	0.360	0.257	0.410	0.200
GENE3009X	-0.140	-0.120	0.190	-0.090	0.070	-0.230	0.000	-0.500	0.560	-0.040	-0.190	0.020	0.200
GENE979X	-0.580	-0.120	0.120	0.110	-0.190	-0.040	0.140	0.340	0.190	-0.090	0.000	-0.070	-0.250
GENE978X	-0.570	0.330	0.100	0.170	0.020	0.100	0.210	0.330	0.330	0.110	-0.060	0.030	0.050
GENE64X	0.250	-0.240	0.520	0.070	0.180	0.090	0.430	-0.460	0.000	0.340	0.070	-0.030	0.350
GENE144X	-0.120	0.050	-0.010	-0.030	0.010	-0.080	-0.320	-0.080	-0.240	-0.020	0.364	-0.380	-0.014
GENE137X	0.250	0.750	0.060	0.010	0.110	0.180	0.250	-0.090	0.060	0.060	0.580	-0.050	-0.100
GENE129X	0.160	0.080	-0.050	-0.030	0.060	-0.160	0.070	0.130	0.100	-0.150	0.410	-0.080	-0.270
GENE109X	0.240	0.280	-0.170	-0.200	0.090	-0.170	0.420	0.130	0.030	0.000	0.260	-0.150	-0.570
GENE108X	0.420	0.370	0.050	-0.230	-0.009	-0.190	0.340	0.090	-0.030	-0.320	0.280	-0.200	-0.430
GENE102X	0.470	0.450	-0.040	-0.090	0.060	-0.210	0.250	0.310	0.000	-0.050	-0.100	-0.230	-0.140
GENE99X	-0.230	0.060	-0.140	-0.040	0.010	-0.160	0.330	-0.440	0.060	0.000	0.190	-0.060	-0.090
GENE3633X	0.640	0.850	0.020	0.160	0.260	-0.140	0.730	0.280	0.280	-0.010	0.300	-0.250	-0.130
GENE3632X	0.530	0.750	0.160	-0.090	0.160	-0.080	0.580	0.060	-0.220	0.050	0.100	0.010	-0.100
GENE334X	-0.280	0.690	0.350	-0.160	0.080	0.000	0.040	-0.010	-0.180	0.190	0.000	0.070	-0.590
GENE3993X	0.290	0.180	-0.490	-0.010	-0.070	-0.280	0.080	-0.440	-0.100	-0.160	0.110	-0.210	-0.120
GENE160X	0.310	0.540	0.370	-0.070	0.140	-0.340	0.590	-0.140	-0.170	-0.140	0.560	-0.210	0.030
GENE151X	-0.030	-0.010	0.000	-0.250	0.020	0.490	0.310	-0.050	-0.050	-0.080	-0.090	0.240	0.220
GENE149X	0.190	-0.310	-0.270	0.020	-0.080	-0.450	0.100	0.350	-0.280	0.280	-0.332	0.050	-0.130
GENE67X	0.000	0.610	-0.110	-0.160	0.170	0.000	0.100	0.370	-0.290	0.010	0.330	0.000	0.280
GENE70X	0.250	0.340	0.110	-0.120	0.000	-0.100	-0.080	0.160	0.180	0.040	0.050	-0.110	0.150
GENE3123X	0.000	0.000	-0.200	0.170	0.140	-0.090	0.090	0.540	0.180	0.310	0.380	0.380	-0.100
GENE4023X	-0.070	-0.310	0.370	-0.060	-0.070	-0.200	-0.100	-0.100	-0.260	0.070	-0.060	0.090	0.360
GENE3180X	-0.600	0.320	0.120	0.080	-0.140	-0.160	-0.090	0.300	0.070	0.050	0.180	-0.100	0.360
GENE1866X	-0.500	-0.050	0.394	-0.560	-0.206	-0.210	-0.220	-0.180	0.110	-0.030	0.323	-0.070	0.240
GENE1798X	-0.430	-0.540	0.580	-0.220	0.050	-0.290	-0.310	-0.290	0.340	0.240	0.070	0.120	-0.180
GENE1859X	-0.230	-0.380	0.110	0.100	-0.080	-0.470	-0.250	0.010	-0.220	0.390	0.280	0.310	0.190
GENE3469X	-0.190	-0.420	0.350	-0.040	-0.042	-0.250	-0.200	-0.240	-0.120	0.150	-0.310	-0.200	0.120
GENE1267X	-0.540	-0.550	0.160	-0.020	-0.010	0.260	-0.550	0.210	0.360	-0.250	0.150	-0.280	0.150
GENE1266X	-0.480	-0.370	-0.370	0.080	-0.110	0.130	-0.220	0.100	0.350	-0.010	0.268	0.080	0.000
GENE1454X	-0.780	-0.570	-0.100	-0.440	-0.240	0.120	-0.150	-0.030	-0.020	-0.100	0.095	-0.170	0.200
GENE1423X	-0.700	-0.440	0.420	0.450	-0.150	0.000	-0.290	0.130	-0.100	-0.120	0.200	0.110	0.090
GENE1401X	-0.610	-0.180	0.240	0.030	-0.350	-0.340	-0.760	-0.610	-0.120	-0.280	-0.400	-0.600	0.180
GENE1391X	-0.410	-0.360	0.050	-0.370	-0.310	-0.520	-0.070	-0.080	-0.350	-0.380	0.220	-0.260	-0.070
GENE3463X	-0.210	-0.100	-0.080	-0.190	-0.020	-0.510	-0.010	-0.670	-0.140	-0.070	0.160	0.260	-0.100
GENE3460X	-0.780	-0.710	0.210	-0.200	-0.200	0.250	0.052	-0.080	-0.540	-0.111	0.300	-0.240	-0.120
GENE3459X	-0.340	0.280	-0.570	0.000	-0.010	0.190	0.320	-0.140	-0.330	-0.260	0.280	-0.330	-0.060
GENE1864X	-0.590	-0.050	0.060	-0.360	-0.260	-0.530	0.050	-0.450	0.120	-0.400	0.235	0.060	0.190
GENE3174X	0.130	-0.090	-0.024	0.210	0.000	-0.110	-0.290	-0.560	-0.270	0.020	-0.040	-0.010	0.010
GENE1436X	-0.230	-0.190	0.000	0.160	-0.050	-0.160	-0.480	0.030	-0.160	-0.040	-0.030	0.040	0.110
GENE3410X	-0.080	0.000	-0.040	-0.090	-0.150	-0.240	-0.260	-0.540	-0.130	-0.360	0.050	-0.060	-0.010
GENE3162X	0.130	0.340	0.280	0.020	-0.080	-0.660	-0.210	-0.420	-0.590	0.060	0.180	-0.300	-0.210
GENE3159X	-0.130	0.220	0.560	0.100	-0.040	-0.130	-0.560	0.270	0.050	-0.420	0.230	0.110	0.000
GENE1816X	0.460	0.160	-0.040	0.300	0.100	-0.280	-0.310	0.540	0.110	-0.060	0.090	0.290	-0.560
GENE3969X	-0.170	-0.320	0.630	-0.080	0.010	0.110	-0.120	-0.160	0.070	0.310	0.151	0.130	0.510
GENE3977X	0.510	-0.040	0.450	-0.270	-0.080	0.310	-0.320	0.020	-0.620	0.200	0.470	0.270	0.300
GENE3088X	0.000	-0.190	0.010	0.180	0.170	-0.160	0.080	-0.190	-0.390	0.120	0.050	0.040	0.380
GENE1755X	0.110	-0.140	0.570	-0.550	0.000	0.250	-0.380	-0.270	0.410	0.340	0.450	0.380	-0.060
GENE1499X	0.340	0.350	0.450	0.020	0.070	-0.140	0.050	0.250	0.000	0.170	0.032	0.130	0.190
GENE3597X	0.070	0.360	-0.230	0.230	0.090	0.290	0.050	0.220	-0.030	0.000	0.100	-0.110	0.000
GENE1568X	-0.190	0.280	0.000	0.040	0.290	0.070	0.420	0.000	0.000	0.170	0.500	0.110	0.190
GENE393X	0.910	0.400	0.550	0.200	0.300	-0.170	0.400	0.270	0.260	0.410	0.000	0.300	0.210
GENE492X	0.490	0.570	0.160	0.410	0.310	-0.040	-0.010	0.420	0.000	0.060	-0.050	-0.240	0.160
GENE3590X	0.930	0.400	0.050	0.530	0.310	-0.280	0.040	0.310	0.190	0.750	-0.120	0.490	0.010
GENE3591X	0.510	0.160	0.120	0.420	0.180	-0.040	0.330	0.210	0.060	0.050	0.140	0.310	-0.010
GENE3582X	-0.140	-0.240	0.440	0.280	0.090	-0.440	-0.280	0.410	-0.050	-0.090	0.148	-0.030	0.050
GENE3583X	0.310	0.060	-0.140	0.600	0.140	-0.400	-0.050	0.520	0.070	0.340	0.210	0.120	0.060
GENE3584X	0.290	0.380	-0.200	0.230	0.170	0.050	-0.090	0.500	-0.050	0.380	0.180	0.170	0.080
GENE1535X	-0.140	0.320	-0.270	0.490	0.320	-0.260	-0.360	-0.210	0.140	0.660	0.260	0.510	-0.370
GENE1559X	0.000	0.350	0.370	-0.200	0.350	-0.030	0.040	0.120	0.030	0.230	0.210	0.830	0.210
GENE1554X	0.020	0.250	0.300	-0.370	-0.120	0.080	0.110	-0.120	0.090	0.240	0.230	0.000	0.110
GENE1759X	-0.630	0.070	-0.090	-0.030	-0.120	-0.290	0.000	-0.410	0.350	0.120	0.110	0.280	0.260
GENE1518X	0.160	0.120	0.700	0.270	0.270	-0.080	0.230	0.070	0.200	0.080	-0.350	-0.210	0.210
GENE1515X	-0.020	0.240	0.170	-0.050	0.090	-0.310	0.300	0.100	0.200	0.480	0.340	0.260	0.030
GENE1514X	-0.190	-0.180	-0.080	0.140	0.080	0.140	-0.260	0.100	0.090	0.060	0.140	0.210	-0.150
GENE1525X	-0.140	-0.450	0.110	-0.160	-0.160	0.080	0.030	-0.020	-0.030	0.000	0.000	0.260	-0.160
GENE953X	0.470	0.240	0.410	0.140	0.060	-0.080	0.460	-0.310	-0.240	-0.340	0.040	-0.010	0.120
GENE954X	0.000	0.300	0.348	-0.180	-0.030	-0.410	-0.060	-0.240	-0.200	-0.190	-0.002	0.120	0.440
GENE960X	-0.280	-0.220	0.120	-0.250	-0.090	0.030	-0.010	-0.240	-0.140	-0.080	-0.120	-0.060	0.020
GENE961X	-0.450	-0.030	0.480	0.070	0.020	-0.010	0.380	-0.040	0.170	0.060	-0.150	0.000	0.240
GENE237X	0.150	-0.030	0.310	-0.010	-0.070	0.180	-0.004	-0.670	-0.280	-0.200	-0.199	-0.330	0.430
GENE1783X	-0.060	-0.510	0.220	0.480	0.030	0.140	-0.280	0.080	-0.130	0.210	0.510	0.240	-0.130
GENE1787X	0.620	-0.310	0.210	0.080	0.140	-0.390	0.170	-0.060	0.390	-0.020	0.650	0.360	-0.080
GENE1347X	-0.310	0.250	-0.330	0.020	-0.058	-0.510	-0.104	0.320	0.050	0.170	0.379	0.331	-0.160
GENE3933X	0.150	0.570	0.240	0.090	0.150	-0.470	-0.280	-0.280	-0.120	0.000	-0.080	0.000	-0.030
GENE920X	0.300	-0.030	-0.140	-0.370	-0.020	-0.540	-0.420	-0.010	-0.090	0.320	-0.109	-0.130	-0.030
GENE3481X	-0.190	0.030	0.370	0.120	0.140	-0.500	-0.220	-0.400	-0.050	0.610	-0.340	-0.160	-0.120
GENE3092X	0.060	-0.120	0.160	0.080	0.060	-0.250	0.380	-0.360	0.060	0.270	0.340	-0.210	0.040
GENE3411X	0.580	0.170	0.470	0.130	0.010	-0.400	-0.270	0.490	-0.160	0.310	-0.308	0.120	0.500
GENE1807X	-0.230	0.260	-0.090	0.450	0.110	0.050	-0.520	-0.410	-0.090	-0.020	-0.030	0.040	0.380
GENE1494X	-0.040	-0.270	-0.160	-0.150	-0.070	-0.190	-0.160	-0.160	0.060	0.080	0.077	0.090	0.240
GENE1490X	-0.780	-0.460	0.240	0.240	-0.220	0.290	-0.540	-0.450	0.340	0.190	-0.124	-0.220	0.220
GENE985X	0.210	0.000	-0.190	0.460	-0.080	-0.430	-0.100	-0.670	-0.090	0.160	-0.120	0.080	0.290
GENE1477X	-0.340	-0.290	-0.310	-0.110	-0.169	-0.510	0.220	-0.800	0.000	0.090	0.210	0.300	-0.060
GENE2583X	-0.370	-0.060	0.220	0.200	-0.260	-0.190	-0.248	-0.060	-0.180	-0.070	-0.070	0.160	-0.210
GENE1089X	0.520	-0.230	0.000	-0.390	-0.170	-0.650	0.080	0.390	0.110	-0.060	0.046	0.290	0.180
GENE1909X	-0.350	0.210	-0.050	0.030	0.000	-0.350	-0.240	0.260	0.230	0.190	0.122	0.350	-0.180
