# Supplementary material for: Discovering biclusters in gene expression data based on high-dimensional linear geometries
Source: BMC Bioinformatics. 2008 Apr 23;9:209. doi: 10.1186/1471-2105-9-209 (PMC2386490; doi:10.1186/1471-2105-9-209)
Supplement: Additional file 4 — All detected biclusters with full data. All the detected biclusters with full data are given here. [file 1471-2105-9-209-S4.zip › biclu_result/bi_128.txt]

	DLCL-0007	DLCL-0036;OCT	DLCL-0030	DLCL-0004	DLCL-0029	DLCL-0008	DLCL-0052	DLCL-0034	DLCL-0032	DLCL-0006	DLCL-0025
GENE1835X	-0.510	-0.360	-0.310	-0.130	-0.530	0.140	-0.180	0.420	0.220	-0.270	0.060
GENE1865X	-0.160	-0.360	-0.460	-0.120	-0.120	-0.060	0.120	-0.090	0.190	-0.390	0.140
GENE1932X	-0.710	-0.300	0.260	-0.260	0.140	0.090	0.160	-0.410	-0.100	-0.750	-0.280
GENE3116X	0.390	0.180	-0.240	0.070	-0.450	-0.210	-0.430	-0.190	0.630	-0.030	0.100
GENE2584X	-0.420	0.280	-0.170	-0.270	0.140	-0.165	-0.340	0.070	-0.080	0.000	0.260
GENE3070X	-0.230	-0.140	0.540	-0.030	0.120	0.220	-0.540	0.590	-0.120	-0.520	0.010
GENE3165X	0.370	-0.015	0.190	-0.060	0.000	-0.010	0.020	-0.420	-0.240	-0.160	-0.320
GENE3937X	-0.720	-0.580	0.060	-0.130	-0.120	-0.060	-0.560	-0.120	-0.270	0.130	0.280
GENE3960X	0.710	0.920	0.010	0.230	-0.050	-0.070	-0.130	0.860	-0.140	0.570	0.130
GENE3447X	0.200	0.290	0.110	0.000	-0.030	0.050	-0.280	-0.270	0.080	0.600	0.190
GENE3449X	0.000	0.400	0.150	0.070	-0.140	-0.380	0.310	-0.190	-0.150	0.050	0.130
GENE1501X	0.270	0.200	0.320	0.100	-0.400	-0.060	0.360	-0.240	0.260	0.230	0.440
GENE3403X	0.300	-0.200	0.010	0.290	0.140	0.080	0.510	0.670	-0.030	0.100	-0.130
GENE3400X	0.250	0.320	-0.030	0.050	-0.390	-0.130	0.250	0.100	-0.050	0.370	0.260
GENE816X	0.290	0.190	0.460	0.410	-0.080	0.090	0.800	0.290	0.080	0.150	0.510
GENE213X	0.250	0.120	0.150	0.090	-0.130	0.010	-0.270	0.290	-0.220	0.010	0.250
GENE394X	0.250	0.560	-0.170	0.040	-0.320	0.200	0.040	0.000	0.180	0.430	0.430
GENE3501X	0.000	0.520	0.560	0.030	-0.520	-0.430	-0.080	-0.330	-0.280	0.050	-0.250
GENE3602X	-0.110	0.020	0.000	-0.040	-0.190	-0.220	0.020	0.110	-0.200	0.130	0.280
GENE3523X	0.020	-0.100	0.050	0.050	0.000	-0.280	0.320	0.000	-0.210	-0.110	0.330
GENE3529X	0.280	0.530	-0.100	0.160	-0.370	-0.180	0.470	-0.250	0.310	0.240	0.230
GENE3811X	0.430	0.280	0.350	0.080	0.000	0.210	-0.230	-0.180	-0.140	0.700	-0.150
GENE3700X	-0.540	-0.290	-0.080	-0.030	0.130	0.360	0.370	-0.280	-0.050	-0.380	0.040
GENE3634X	-0.060	-0.020	0.500	0.300	0.500	-0.170	0.120	-0.090	-0.090	0.260	-0.090
GENE3550X	0.250	-0.150	0.370	-0.110	-0.220	-0.290	0.010	-0.600	-0.310	-0.160	0.170
GENE3551X	-0.060	0.270	0.190	0.120	0.000	0.090	-0.250	-0.180	0.200	0.110	0.080
GENE3418X	0.480	0.710	-0.090	0.320	0.420	-0.320	0.440	0.530	-0.010	0.080	-0.160
GENE3216X	-0.080	-0.320	0.000	0.070	0.050	-0.110	0.370	0.400	0.320	-0.150	-0.020
GENE3217X	0.090	-0.360	0.090	0.220	0.040	-0.040	0.240	0.410	0.470	0.300	-0.090
GENE1840X	-0.870	0.000	-0.450	-0.370	-0.240	-0.220	-0.520	-0.160	-0.170	0.140	-0.070
GENE3142X	0.360	-0.110	0.400	0.220	-0.110	0.070	0.760	0.250	-0.090	0.640	-0.250
GENE2589X	0.040	0.000	-0.220	-0.100	-0.150	-0.200	-0.010	-0.620	0.110	-0.170	-0.270
GENE2569X	-0.340	-0.190	-0.630	-0.380	-1.050	-0.660	-0.130	-0.930	-0.030	-0.120	-0.380
GENE3108X	-0.090	0.186	0.460	0.000	0.050	-0.030	-0.490	0.100	-0.010	0.400	-0.140
GENE2565X	-0.140	0.000	0.060	-0.100	0.190	-0.580	-0.520	0.000	-0.170	-0.110	0.050
GENE3093X	0.100	0.510	0.370	-0.030	-0.250	-0.300	-0.560	0.310	0.100	0.170	0.510
GENE2546X	0.130	-0.470	-0.110	-0.120	-0.340	-0.300	-0.390	-0.660	-0.330	0.040	0.430
GENE1893X	-0.310	-0.830	-0.570	-0.280	-0.190	-0.110	0.060	0.110	-0.360	0.200	-0.160
GENE1915X	-0.220	-0.090	0.290	0.030	-0.040	0.100	0.300	-0.080	-0.100	0.000	-0.170
GENE1914X	-0.460	-0.390	0.010	-0.110	0.090	0.250	-0.260	0.000	-0.180	-0.260	-0.300
GENE1919X	-0.320	-0.800	0.070	-0.250	0.000	-0.530	-0.410	-0.140	-0.070	-0.290	-0.020
GENE1918X	0.230	0.013	-0.300	-0.250	0.050	-0.504	-0.600	0.140	-0.080	0.020	-0.060
GENE1917X	-0.310	-0.115	0.240	-0.190	-0.170	-0.188	-0.070	-0.450	-0.110	-0.580	-0.170
GENE1908X	0.000	-0.570	-0.600	-0.060	-0.100	0.310	-0.530	-0.040	-0.390	-0.220	-0.290
GENE1896X	-0.080	-0.081	0.060	-0.120	-0.250	-0.340	0.100	0.410	0.000	0.010	-0.210
GENE1897X	0.460	0.131	0.340	-0.030	0.210	-0.540	-0.350	0.420	0.050	-0.030	-0.370
GENE1892X	-0.620	-0.690	0.080	-0.370	-0.090	0.130	0.120	-0.170	0.130	0.030	-0.210
GENE1912X	-0.120	0.590	-0.040	0.000	-0.280	-0.470	-0.060	-0.500	-0.010	-0.050	0.030
GENE2987X	-0.330	0.210	-0.080	0.010	-0.120	0.440	0.010	0.230	0.000	0.060	0.300
GENE2509X	0.180	0.840	0.400	0.430	0.720	-0.030	0.200	0.240	-0.100	-0.150	0.070
GENE3051X	-0.340	0.640	-0.160	-0.010	0.110	-0.020	-0.570	0.260	0.320	-0.320	0.510
GENE3047X	-0.310	0.140	-0.030	-0.530	-0.230	-0.930	-0.460	-0.130	-0.270	-0.590	0.050
GENE2551X	-0.110	-0.060	0.320	0.100	0.010	-0.290	-0.410	0.250	0.160	0.050	-0.250
GENE2044X	0.510	0.210	0.320	-0.090	-0.110	-0.470	-0.680	-0.400	0.250	-0.430	0.000
GENE2046X	-0.550	0.240	-0.060	-0.099	-0.100	-0.670	-0.420	-0.250	-0.170	0.290	-0.720
GENE2508X	-0.330	0.080	0.320	0.250	-0.080	-0.470	0.120	0.490	-0.090	0.050	0.370
GENE2929X	-0.460	0.480	-0.420	-0.180	0.410	-0.730	-0.570	-0.040	0.090	0.420	-0.470
GENE1911X	0.440	-0.080	0.060	-0.100	-0.020	-0.200	0.430	-0.010	-0.210	0.150	-0.290
GENE2061X	-0.470	-0.530	-0.310	-0.200	-0.030	-0.660	-0.430	0.260	-0.290	0.100	-0.540
GENE2062X	-0.450	0.170	0.070	-0.200	0.190	-0.030	-0.470	-0.200	-0.280	0.050	0.150
GENE2073X	-0.060	0.000	-0.610	-0.220	-0.310	0.110	-0.150	-0.390	-0.260	-0.080	-0.080
GENE2497X	0.120	0.400	0.140	0.220	0.320	-0.210	0.340	0.370	0.170	0.230	-0.130
GENE2498X	0.190	0.160	0.230	0.180	0.340	-0.510	0.270	0.420	0.060	0.130	-0.100
GENE2071X	-0.110	-0.570	-0.020	-0.300	0.290	-0.150	-0.730	0.120	-0.020	-0.430	-0.340
GENE2936X	-0.110	-0.310	0.000	-0.220	0.380	-0.380	-0.700	-0.280	0.090	-0.370	-0.110
GENE2431X	0.400	-0.370	0.090	-0.040	-0.130	-0.500	-0.240	-0.140	0.180	0.480	-0.370
GENE2343X	0.560	0.060	-0.170	0.170	0.240	-0.230	0.140	-0.020	-0.260	0.100	-0.210
GENE2340X	0.450	0.720	0.220	0.050	0.220	-0.640	-0.570	0.600	0.160	0.550	-0.400
GENE2339X	-0.360	0.171	-0.030	-0.110	-0.150	-0.500	-0.100	-0.120	0.280	-0.040	-0.140
GENE2338X	0.100	-0.170	-0.070	0.000	-0.050	-0.290	-0.010	-0.130	0.220	0.000	-0.010
GENE2337X	-0.110	0.230	0.160	-0.040	-0.090	-0.150	-0.490	-0.020	-0.370	0.340	-0.170
GENE2459X	0.000	0.120	-0.640	-0.280	-0.160	-0.900	-0.520	-0.500	-0.460	0.090	-0.130
GENE2334X	-0.180	0.540	-0.110	0.160	0.150	-0.320	0.480	-0.050	-0.090	0.570	0.030
GENE2140X	-0.270	0.100	-0.310	-0.140	0.200	0.090	0.250	-0.090	-0.200	0.090	0.000
GENE2281X	0.560	0.250	0.000	-0.050	0.020	-0.510	0.190	-0.200	0.090	-0.010	-0.280
GENE2279X	0.340	-0.150	-0.020	-0.240	-0.270	0.060	-0.460	-0.010	0.050	-0.100	-0.330
GENE2241X	-0.160	0.060	-0.330	-0.260	0.040	-0.700	0.170	-0.270	-0.340	-0.270	-0.200
GENE2269X	0.210	0.300	-0.320	-0.340	-0.010	-0.750	-0.980	-0.520	-0.190	-0.060	0.160
GENE2231X	-0.350	-0.230	-0.210	-0.260	-0.160	-0.190	-0.530	-0.510	-0.560	-0.210	-0.590
GENE2197X	-0.390	-0.140	0.000	-0.181	-0.200	-0.560	-0.270	0.040	-0.150	0.060	-0.170
GENE2200X	-0.430	-0.680	-0.120	-0.160	0.040	-0.760	-0.030	0.060	-0.230	-0.030	-0.540
GENE2206X	-0.220	0.290	0.260	0.010	0.110	-0.160	-0.240	-0.180	0.100	-0.190	-0.200
GENE2166X	0.090	-0.260	-0.420	-0.240	0.160	-0.430	-0.700	-0.110	-0.140	-0.290	-0.430
GENE2214X	-0.770	-0.560	-0.380	-0.220	0.080	-0.330	-0.350	-0.050	-0.060	0.040	-0.390
GENE2230X	-0.270	0.550	-0.200	-0.140	0.360	-0.800	-0.730	-0.110	-0.150	-0.220	-0.330
GENE2246X	-0.880	-0.080	-1.000	-0.370	-0.050	-0.460	-0.830	-0.320	-0.610	-0.400	-0.120
GENE2249X	-0.060	0.590	-0.380	-0.050	0.030	-0.350	-0.020	0.070	0.040	0.160	0.000
GENE2707X	-0.150	-0.470	0.000	-0.230	0.150	-0.010	-0.190	0.230	-0.080	-0.300	-0.340
GENE2731X	-0.610	-0.422	0.360	-0.060	0.260	0.120	0.070	0.160	-0.100	-0.090	-0.740
GENE2729X	-0.640	0.040	-0.140	-0.230	-0.030	0.090	-0.490	-0.050	0.080	-0.150	0.220
GENE2263X	-0.630	0.110	0.000	-0.290	0.230	-0.130	-0.400	0.000	-0.140	0.150	0.040
GENE2129X	-0.080	-0.340	-0.060	-0.250	0.070	-0.710	-0.420	-0.810	-0.230	-0.320	-0.640
GENE2252X	-0.300	0.270	-0.060	-0.040	0.160	-0.020	-0.500	0.040	-0.240	-0.050	0.100
GENE2253X	-0.300	0.170	-0.320	-0.140	-0.160	-0.160	-0.660	0.110	-0.400	0.200	0.430
GENE1934X	-0.430	-0.100	-0.190	-0.020	-0.280	-0.350	-0.250	0.570	0.020	0.220	-0.090
GENE2434X	-0.500	0.140	-0.220	-0.240	-0.070	-0.300	-0.510	-0.060	0.080	-0.290	-0.380
GENE2433X	-0.340	0.360	-0.100	-0.190	-0.290	-0.187	-0.560	-0.100	-0.080	-0.400	-0.300
GENE2110X	0.040	-0.090	0.120	-0.050	-0.570	0.110	-0.010	-0.460	-0.400	0.180	0.550
GENE1975X	-0.330	-0.300	-0.630	-0.170	0.050	0.090	-0.420	0.000	0.180	-0.230	0.100
GENE1963X	-0.690	0.010	-0.090	-0.280	0.110	-0.570	-0.750	-0.140	-0.120	-0.540	-0.290
GENE1968X	-0.430	0.290	0.300	0.160	0.330	0.020	-0.340	-0.030	0.330	0.410	-0.130
GENE1959X	-0.090	0.590	0.050	0.160	0.630	-0.250	-0.310	-0.140	-0.210	0.090	-0.050
GENE2074X	-0.080	0.390	-0.120	-0.020	-0.300	-0.330	0.050	-0.190	-0.400	0.150	-0.060
GENE2026X	-0.170	0.280	-0.120	-0.120	0.310	-0.180	-0.480	-0.560	0.500	-0.530	-0.130
GENE3703X	0.530	-0.150	-0.100	0.120	0.320	0.360	0.210	0.000	0.140	0.250	-0.210
GENE3705X	0.350	-0.280	0.020	0.090	-0.120	0.460	0.180	-0.190	0.360	0.080	-0.210
GENE2505X	-0.190	-0.360	-0.710	-0.300	-0.310	-0.450	-0.250	-0.190	-0.100	0.010	-0.210
GENE2507X	-0.280	-0.380	0.080	-0.160	-0.580	-0.430	-0.200	-0.410	-0.160	0.000	0.090
GENE2042X	-0.460	-0.372	0.000	-0.010	-0.010	-0.390	-0.170	0.340	0.400	-0.170	-0.310
GENE1962X	-0.620	-0.470	-0.380	-0.270	0.050	-0.420	-0.110	-0.300	0.020	-0.020	0.000
GENE2607X	-0.260	0.430	-0.500	-0.070	0.100	-0.080	-0.470	-0.400	0.230	0.190	0.280
GENE2611X	-0.050	-0.230	-0.060	-0.220	0.030	-0.275	-0.300	-0.010	-0.120	-0.340	-0.250
GENE2692X	-0.520	-0.280	-0.210	-0.090	0.050	-0.110	0.000	-0.410	-0.350	-0.070	-0.180
GENE1924X	-0.360	-0.140	0.110	-0.180	0.000	-0.570	-0.850	0.270	0.400	-0.710	-0.330
GENE2958X	-0.550	0.510	-0.250	-0.070	0.210	0.000	-0.630	0.080	0.200	-0.310	0.110
GENE1868X	-0.490	0.500	-0.400	-0.070	0.010	-0.160	-0.090	-0.310	0.000	-0.130	0.280
GENE1101X	-0.050	0.460	0.000	-0.110	0.190	-0.740	-0.220	0.310	-0.040	0.220	0.490
GENE1952X	-0.650	0.160	-0.400	-0.260	-0.120	-0.110	-0.740	-0.300	-0.120	-0.460	0.110
GENE1858X	-0.770	0.450	-0.350	-0.210	0.020	0.300	-0.670	-0.080	-0.030	-0.280	-0.190
GENE2465X	-0.450	-0.770	0.120	-0.440	-0.460	-0.230	0.000	-0.350	-0.350	-0.440	0.010
GENE3065X	0.050	-0.170	-0.290	-0.270	-0.130	0.090	0.220	-0.440	-0.080	-0.070	-0.090
GENE1895X	0.140	-0.320	-0.050	0.080	-0.420	0.460	0.120	0.260	0.100	0.020	0.090
GENE3900X	-0.230	0.280	0.040	-0.110	0.060	-0.250	-0.140	-0.010	0.100	0.180	-0.070
GENE2574X	-0.300	0.110	0.110	-0.030	-0.440	-0.070	0.200	-0.220	-0.180	-0.430	-0.540
GENE3211X	0.010	-0.210	0.470	0.260	0.100	0.200	0.600	0.140	0.130	0.010	-0.220
GENE2624X	-0.230	-0.280	0.160	-0.130	0.040	0.070	0.370	-0.170	-0.050	0.190	-0.200
GENE3154X	0.130	0.050	-0.230	-0.040	-0.240	-0.130	-0.120	0.130	-0.270	0.140	-0.140
GENE3279X	0.200	0.200	0.030	0.170	-0.150	-0.040	-0.140	-0.040	0.280	0.050	0.160
GENE3273X	0.090	0.000	0.060	0.030	-0.110	-0.120	-0.330	-0.270	-0.250	0.090	-0.250
GENE3272X	-0.190	0.560	0.400	0.100	0.310	-0.140	-0.520	-0.090	0.250	0.480	-0.360
GENE3266X	-0.450	-0.040	0.170	0.030	-0.290	-0.180	-0.160	-0.260	0.380	-0.180	0.090
GENE3079X	-0.120	-0.156	0.210	0.230	0.010	0.130	0.500	-0.130	0.180	-0.110	-0.090
GENE3248X	-0.150	0.230	0.440	0.360	0.720	0.380	0.520	0.960	0.400	0.130	0.390
GENE369X	0.290	0.010	0.200	0.100	-0.170	0.440	0.610	0.270	-0.160	-0.110	0.290
GENE3190X	-0.550	0.300	0.050	-0.160	-0.040	0.030	-0.840	0.480	0.030	-0.200	-0.080
GENE3188X	0.250	0.530	0.090	0.130	0.310	0.400	-0.530	0.290	-0.050	-0.310	0.270
GENE3928X	-0.320	-0.280	-0.240	-0.290	0.090	-0.240	0.160	0.220	-0.010	0.190	0.090
GENE1044X	-0.170	0.030	0.410	0.180	0.500	0.140	0.200	0.500	0.200	0.040	-0.350
GENE1045X	0.230	0.690	0.100	0.200	0.250	0.090	-0.080	0.350	-0.140	-0.160	-0.190
GENE975X	0.020	0.520	0.160	0.380	-0.160	0.290	0.340	0.090	-0.100	0.240	0.250
GENE3205X	-0.290	-0.170	-0.010	-0.120	-0.450	0.070	-0.230	-0.230	-0.060	0.120	0.410
GENE3186X	0.160	-0.021	0.100	0.020	0.130	0.100	0.060	0.050	0.070	0.140	-0.070
GENE1008X	0.270	-0.040	0.280	0.220	0.070	-0.040	0.400	0.100	0.280	-0.140	-0.270
GENE58X	0.100	0.550	-0.210	0.020	-0.400	-0.110	-0.320	0.000	0.240	0.090	0.000
GENE4000X	0.040	0.080	0.310	0.120	-0.170	-0.420	-0.050	-0.320	0.050	0.060	-0.100
GENE3178X	0.330	0.120	0.020	-0.063	-0.150	0.060	-0.020	0.480	-0.120	0.200	-0.110
GENE3999X	0.680	0.370	0.450	0.030	-0.140	-0.100	0.000	-0.340	-0.270	-0.060	-0.150
GENE40X	-0.040	0.150	-0.340	0.050	0.110	0.190	0.510	0.340	-0.460	-0.010	0.130
GENE164X	-0.020	-0.170	0.010	0.270	0.320	0.000	0.220	0.340	0.000	0.030	0.280
GENE53X	0.300	-0.040	0.420	0.080	0.050	-0.530	0.020	-0.530	-0.160	-0.110	0.060
GENE1023X	-0.400	0.260	-0.240	-0.110	0.230	0.000	-0.500	0.090	-0.270	0.100	-0.340
GENE3071X	-0.420	-0.020	-0.030	-0.090	0.200	-0.160	-0.310	0.110	-0.270	0.000	-0.250
GENE3907X	0.150	0.247	-0.250	0.000	-0.150	0.010	-0.180	0.090	0.080	-0.050	0.040
GENE3113X	-0.030	-0.460	0.000	-0.120	-0.260	-0.580	-0.210	-0.730	-0.190	0.060	-0.190
GENE1850X	-0.180	-0.010	-0.120	0.010	0.200	0.210	-0.640	-0.120	-0.060	-0.410	-0.160
GENE1849X	-0.090	-0.120	-0.050	0.000	-0.210	0.340	-0.510	-0.170	0.050	0.080	-0.200
GENE1848X	-0.240	-0.030	0.010	0.010	0.000	-0.210	0.080	-0.010	0.180	0.220	0.230
GENE1869X	-0.260	0.580	-0.340	-0.040	0.190	-0.370	-0.140	0.280	0.040	0.010	-0.030
GENE3167X	-0.230	0.000	-0.570	-0.280	-0.490	-0.380	-0.300	-0.160	-0.020	-0.040	-0.090
GENE65X	0.310	-0.360	-0.470	-0.260	-0.500	-0.070	-0.340	-0.070	-0.490	-0.510	0.170
GENE66X	0.280	-0.230	-0.530	-0.320	-0.360	-0.200	-0.430	0.000	-0.620	-0.260	-0.250
GENE3895X	0.460	0.360	-0.340	0.190	-0.320	-0.060	-0.260	-0.280	-0.120	0.110	-0.140
GENE3182X	-0.450	0.170	-0.120	0.040	0.170	-0.160	0.000	0.040	0.170	0.130	-0.230
GENE1445X	0.100	0.790	0.630	0.170	0.370	0.320	-0.360	0.100	0.180	-0.220	-0.190
GENE1467X	-0.010	-0.120	-0.050	-0.030	0.570	0.040	-0.400	0.340	-0.140	0.220	-0.070
GENE1469X	0.130	-0.240	0.000	-0.090	-0.180	-0.200	0.260	0.230	-0.120	0.000	-0.090
GENE2605X	-0.100	-0.200	0.220	0.070	0.130	0.080	-0.190	-0.100	0.060	0.000	-0.070
GENE2604X	-0.220	-0.340	0.110	-0.050	-0.220	-0.120	-0.300	0.000	-0.140	-0.160	-0.110
GENE1271X	0.180	0.580	-0.180	0.070	0.150	0.020	-0.490	0.060	-0.290	0.180	0.240
GENE1092X	0.150	0.120	-0.080	0.150	0.150	-0.326	-0.230	-0.110	0.020	-0.030	-0.070
GENE8X	0.410	-0.486	-0.080	-0.010	-0.650	0.200	0.510	-0.180	-0.610	-0.030	-0.530
GENE10X	0.590	-0.350	-0.350	0.060	-0.240	-0.190	0.530	0.160	0.010	0.590	0.400
GENE1031X	0.240	0.093	0.560	0.280	0.550	-0.090	-0.270	0.490	0.030	-0.080	-0.180
GENE2625X	0.200	0.000	0.260	0.020	0.060	-0.270	0.120	0.370	0.150	0.170	-0.320
GENE3032X	-0.070	0.430	-0.050	0.070	-0.190	-0.110	-0.110	-0.050	-0.090	0.060	-0.180
GENE3036X	0.230	0.220	-0.100	0.100	-0.460	0.110	0.300	0.100	0.050	0.540	-0.110
GENE3037X	0.410	-0.030	0.010	-0.110	-0.050	-0.370	-0.100	0.240	-0.100	-0.030	-0.700
GENE2994X	-0.340	0.060	0.020	-0.080	0.290	-0.550	0.020	0.400	-0.080	-0.100	-0.020
GENE2995X	0.030	-0.430	-0.070	-0.100	-0.010	-0.360	-0.120	0.470	-0.070	-0.250	0.070
GENE2941X	0.340	0.490	-0.060	0.110	-0.250	0.020	0.550	0.340	-0.110	-0.270	-0.580
GENE2672X	0.320	-0.070	-0.100	-0.041	0.030	-0.300	-0.140	-0.070	-0.280	-0.150	-0.010
GENE2679X	0.080	-0.270	-0.220	-0.050	0.330	-0.450	-0.160	0.240	0.120	-0.010	-0.010
GENE2680X	0.430	0.007	-0.130	-0.020	0.130	0.040	-0.280	0.240	-0.040	-0.200	0.000
GENE2920X	-0.050	0.150	-0.250	-0.030	0.000	-0.310	0.070	0.070	0.400	-0.010	0.410
GENE2661X	0.570	-0.060	-0.340	-0.080	0.240	-0.360	-0.610	0.520	0.080	-0.150	-0.370
GENE2931X	-0.140	-0.060	-0.300	-0.410	0.130	-0.623	-1.070	-0.120	0.080	-0.420	-0.480
GENE2937X	-0.110	-0.260	0.010	-0.060	0.020	-0.580	-0.240	-0.650	-0.160	0.040	-0.660
GENE1948X	0.020	-0.560	-0.070	0.000	0.100	-0.260	-0.030	0.120	-0.210	0.090	-0.600
GENE1949X	-0.350	-0.220	0.020	-0.040	0.100	-0.060	-0.330	-0.220	-0.120	0.050	-0.380
GENE2939X	-0.010	0.190	0.060	0.040	0.540	-0.340	-0.360	-0.040	0.150	0.050	0.060
GENE2919X	-0.310	-0.200	-0.400	-0.290	0.060	-0.600	-0.840	0.120	0.310	-0.060	-0.070
GENE2721X	-0.480	-0.020	-0.470	-0.080	-0.200	-0.280	-0.070	0.070	0.480	0.470	0.010
GENE1301X	0.640	0.430	0.010	0.000	-0.020	-0.630	0.060	0.340	0.140	0.380	0.250
GENE300X	0.410	0.180	0.180	0.000	-0.020	-0.240	-0.340	0.210	0.060	0.040	0.060
GENE281X	0.540	0.160	0.070	0.070	0.240	-0.600	-0.400	0.270	-0.380	-0.350	-0.180
GENE2659X	0.550	0.400	-0.500	0.080	0.050	-0.380	-0.540	0.070	0.190	-0.110	-0.150
GENE282X	0.340	-0.180	0.060	0.080	-0.050	0.100	-0.200	0.630	0.290	0.070	0.230
GENE2927X	-0.140	-0.230	-0.070	-0.250	0.140	-0.390	-0.180	-0.390	0.150	0.110	-0.160
GENE2908X	-0.210	0.100	-0.050	-0.230	0.010	-0.340	-0.540	0.220	0.020	-0.280	0.000
GENE2667X	0.250	-0.223	-0.090	-0.410	-0.830	-1.080	-0.690	-1.020	-0.560	0.200	-0.820
GENE2669X	-0.320	-0.070	0.020	-0.390	-0.510	-0.620	-0.280	0.000	-0.030	-0.020	-0.230
GENE2670X	-0.050	-0.220	0.000	-0.050	-0.200	-0.660	-0.180	-0.300	-0.340	0.140	-0.260
GENE2699X	0.100	-0.580	-0.170	-0.360	-0.250	-0.460	-0.870	0.040	-0.100	0.000	-0.480
GENE2907X	-0.800	-0.050	-0.360	-0.380	0.160	-0.700	-0.990	0.060	-0.140	-0.750	-0.140
GENE2960X	-0.260	-0.200	-0.140	-0.330	-0.040	-0.590	-0.490	0.110	0.170	-0.330	0.110
GENE1961X	-0.218	-0.129	-0.040	-0.070	0.000	-0.064	-0.100	0.570	-0.050	-0.140	-0.420
GENE2956X	-0.190	0.160	0.000	-0.100	0.100	-0.110	-0.280	0.230	-0.090	-0.370	0.230
GENE2903X	0.120	-0.340	0.000	-0.140	-0.010	-0.470	-0.130	0.070	0.130	-0.490	-0.520
GENE2741X	-0.620	0.130	-0.300	-0.190	0.040	-0.540	-0.840	0.170	0.250	-0.240	0.190
GENE2873X	0.370	0.160	0.050	-0.080	-0.410	-0.520	-0.170	-0.250	0.220	-0.210	-0.130
GENE2882X	0.490	-0.060	0.000	-0.070	0.070	0.080	-0.470	0.280	0.110	-0.050	-0.450
GENE289X	0.560	0.730	0.000	0.420	0.370	-0.240	0.220	0.890	0.100	0.210	0.350
GENE290X	0.580	0.280	0.090	0.360	0.210	-0.280	0.680	0.950	-0.050	-0.140	0.280
GENE292X	0.730	0.410	0.170	0.170	0.350	-0.100	0.090	0.280	0.380	-0.070	-0.270
GENE295X	0.500	0.040	0.190	0.120	-0.170	0.060	0.460	0.340	0.360	0.120	0.010
GENE2859X	0.590	-0.090	0.060	0.000	0.380	0.000	-0.370	0.400	0.080	-0.230	-0.050
GENE2860X	0.250	0.160	0.210	-0.070	0.380	-0.020	-0.330	0.390	-0.170	-0.250	-0.060
GENE3004X	0.390	0.580	-0.120	0.180	0.430	0.240	-0.090	0.300	0.380	-0.490	0.000
GENE3002X	0.620	0.080	0.090	0.270	0.080	0.540	-0.260	0.870	0.400	-0.300	-0.100
GENE2748X	-0.220	0.150	-0.090	-0.140	-0.070	-0.130	-0.830	0.010	0.220	0.220	0.070
GENE2828X	-0.100	0.320	-0.080	0.040	0.480	-0.320	-0.250	0.330	0.520	-0.210	-0.100
GENE2827X	0.180	0.060	0.080	-0.060	0.200	-0.100	-0.550	0.160	0.000	-0.550	-0.260
GENE2815X	-0.230	-0.380	0.090	-0.250	0.320	-0.620	-0.820	0.290	0.350	-0.330	-0.640
GENE2843X	-0.120	0.090	-0.270	0.000	0.000	-0.560	-0.590	0.480	0.370	-0.400	-0.560
GENE2812X	0.420	-0.060	0.120	-0.080	0.100	-0.790	-0.740	-0.040	0.200	0.320	-0.460
GENE2810X	-0.440	0.040	-0.030	-0.070	0.000	0.000	-0.570	-0.130	0.120	-0.660	-0.190
GENE2797X	-0.090	0.350	-0.480	0.036	0.160	-0.630	0.060	-0.380	0.280	0.170	-0.250
GENE2790X	0.610	-0.060	-0.120	0.090	-0.120	-0.170	-0.410	0.040	0.000	-0.100	-0.580
GENE2853X	0.110	0.500	-0.280	-0.180	0.370	-0.320	-0.750	0.090	0.090	-0.440	-0.150
GENE2854X	0.010	0.180	-0.250	-0.211	-0.110	-0.350	-0.240	0.300	0.280	-0.120	0.000
GENE2855X	-0.100	-0.190	0.320	-0.100	0.130	-0.254	-0.410	0.530	0.130	-0.410	-0.130
GENE2856X	-0.110	-0.170	0.070	-0.170	-0.010	-0.310	-0.750	0.170	0.170	0.330	-0.380
GENE2754X	0.160	0.230	0.060	0.060	-0.010	-0.590	0.010	0.130	0.330	-0.270	0.300
GENE2865X	-0.270	-0.230	-0.080	0.050	0.070	-0.180	-0.380	0.290	0.090	0.060	0.050
GENE2866X	-0.010	-0.210	0.040	0.002	0.120	-0.180	-0.300	0.230	-0.080	-0.200	-0.340
GENE2883X	0.350	-0.370	0.190	0.030	0.440	0.010	-0.500	0.390	0.000	-0.280	-0.240
GENE2876X	-0.350	0.260	-0.220	-0.170	0.130	-0.324	-0.280	0.010	0.110	-0.190	-0.410
GENE2896X	0.080	-0.390	0.040	0.050	-0.060	-0.470	-0.250	0.180	0.440	-0.240	-0.430
GENE2651X	-0.106	-0.390	-0.080	-0.010	-0.250	-0.200	0.130	-0.060	0.200	-0.240	-0.360
GENE1955X	-0.030	-0.410	-0.070	-0.130	-0.310	0.000	0.040	-0.440	0.050	0.150	-0.350
GENE2914X	0.760	-0.040	0.000	0.440	0.190	0.240	0.380	0.580	0.170	0.090	-0.100
GENE2915X	0.490	0.160	0.300	0.240	0.400	-0.050	-0.430	0.280	0.320	-0.220	0.170
GENE2128X	0.240	-0.360	0.300	0.050	0.180	-0.255	0.000	0.130	0.370	0.140	-0.580
GENE2706X	0.030	-0.280	0.060	0.064	0.150	-0.230	-0.320	-0.090	0.110	-0.540	-0.180
GENE2945X	0.670	-0.050	0.340	0.220	-0.270	-0.190	0.440	0.130	-0.080	-0.340	-0.170
GENE2943X	0.570	0.520	0.060	0.270	-0.280	0.240	0.350	0.060	0.200	-0.150	-0.030
GENE2656X	0.680	0.640	-0.190	0.050	-0.280	0.260	0.130	0.390	0.380	0.160	0.030
GENE2655X	-0.150	0.470	0.080	0.060	-0.030	-0.280	0.090	0.150	0.290	-0.220	-0.110
GENE2637X	0.260	0.070	0.010	-0.030	0.430	-0.320	-0.240	0.340	0.250	0.030	0.470
GENE2950X	-0.680	-0.040	-0.300	-0.140	0.130	0.090	0.170	0.010	0.000	-0.470	0.020
GENE2633X	-0.030	-0.070	0.180	0.130	0.310	-0.260	0.220	0.190	-0.080	0.220	-0.170
GENE2630X	0.290	0.120	0.140	0.380	0.450	0.190	0.090	0.520	0.060	-0.090	-0.140
GENE2988X	0.040	-0.080	0.030	0.010	-0.190	0.040	0.090	0.260	0.060	-0.280	-0.170
GENE349X	0.370	-0.070	0.490	0.340	0.470	0.620	0.020	0.310	0.000	-0.190	-0.140
GENE2999X	0.260	-0.190	-0.040	0.060	0.260	-0.110	0.090	-0.010	0.570	-0.070	-0.100
GENE2975X	-0.360	-0.260	-0.440	-0.260	-0.330	-0.190	-0.050	-0.100	-0.210	-0.210	-0.110
GENE2952X	0.000	0.100	-0.140	-0.300	-0.020	-0.663	-0.550	-0.300	0.000	-0.159	0.070
GENE2996X	0.010	-0.030	-0.020	0.090	-0.170	0.060	-0.120	0.610	0.080	-0.110	-0.140
GENE2990X	-0.090	0.340	-0.220	-0.070	-0.020	0.180	-0.580	0.070	0.040	-0.100	0.360
GENE2989X	0.190	0.180	-0.290	0.100	0.000	0.150	-0.360	0.460	0.110	-0.410	0.060
GENE2621X	0.570	0.108	-0.150	0.080	-0.100	-0.220	-0.030	-0.090	0.060	0.040	-0.140
GENE3025X	0.000	-0.040	-0.440	-0.010	0.150	-0.530	0.180	0.450	-0.240	0.100	-0.060
GENE3008X	0.330	0.380	0.050	0.140	0.090	0.130	0.150	0.530	0.220	-0.130	-0.060
GENE3012X	0.180	-0.020	-0.300	-0.130	-0.040	-0.190	-0.420	-0.170	-0.270	-0.210	0.360
GENE3011X	-0.010	-0.280	-0.410	-0.210	-0.070	-0.400	-0.110	-0.240	-0.120	-0.300	-0.170
GENE2964X	0.140	0.338	-0.470	0.010	-0.040	-0.090	-0.540	0.140	0.340	-0.130	0.230
GENE3019X	-0.030	0.410	0.300	0.210	-0.200	-0.550	0.230	0.380	0.310	0.180	0.130
GENE226X	-0.010	0.630	0.070	-0.010	0.460	-0.360	-0.480	0.000	0.330	0.540	0.460
GENE1441X	0.090	0.470	-0.090	-0.170	-0.350	-0.250	-0.090	0.110	-0.080	0.000	0.120
GENE315X	0.050	0.680	0.230	0.090	0.070	-0.510	-0.100	0.310	-0.250	-0.090	-0.180
GENE1049X	0.180	-0.070	0.340	0.170	-0.050	0.060	0.490	0.050	-0.210	0.180	-0.210
GENE1068X	0.450	-0.030	0.050	0.110	0.260	0.020	0.710	0.170	-0.020	0.100	0.060
GENE1002X	0.240	-0.070	0.200	-0.010	-0.030	-0.060	0.450	0.310	-0.040	0.200	-0.280
GENE3023X	-0.410	0.160	-0.310	0.030	0.260	0.360	0.000	0.390	0.240	-0.280	-0.110
GENE3022X	-0.310	0.320	-0.200	0.010	0.390	0.380	-0.080	0.290	0.450	0.030	0.000
GENE209X	0.630	0.460	0.150	0.208	0.230	0.004	0.140	0.000	-0.070	-0.050	0.120
GENE1014X	0.060	0.160	0.020	-0.080	0.090	-0.560	0.220	-0.100	-0.290	-0.270	-0.490
GENE1278X	-0.210	-0.040	-0.050	-0.020	0.200	0.020	-0.300	0.010	0.370	-0.100	0.200
GENE2030X	-0.470	-0.020	-0.070	-0.020	0.410	0.000	-0.550	0.030	-0.190	-0.120	0.390
GENE2029X	-0.340	0.321	0.000	-0.140	0.210	-0.160	-0.200	0.020	-0.100	-0.170	0.320
GENE2028X	-0.330	0.106	0.050	0.060	0.170	-0.370	-0.080	0.210	0.080	-0.250	-0.090
GENE1303X	-0.160	0.700	0.200	0.300	0.250	0.160	0.220	-0.050	0.940	0.370	0.000
GENE1950X	-0.300	0.050	-0.020	-0.190	0.140	-0.070	-0.510	-0.110	-0.130	-0.350	0.000
GENE2722X	-0.270	0.120	-0.020	-0.050	0.180	-0.080	-0.440	0.250	0.050	-0.280	0.050
GENE1982X	-0.690	-0.340	0.040	-0.380	-0.010	-0.370	-0.860	-0.640	-0.050	-0.230	-0.650
GENE2003X	-0.290	-0.367	-0.320	-0.200	0.380	-0.205	-0.430	-0.430	-0.100	-0.310	-0.330
GENE1986X	0.060	0.290	0.080	0.060	0.420	-0.200	0.460	0.180	-0.070	0.270	-0.020
GENE1997X	-0.440	-0.170	0.140	-0.100	0.050	-0.060	-0.190	-0.110	0.310	0.180	-0.190
GENE1994X	-0.130	-0.110	-0.010	-0.130	0.000	0.330	-0.050	-0.070	-0.030	-0.180	-0.080
GENE1993X	-0.370	0.130	-0.110	-0.070	0.000	-0.450	-0.340	-0.210	-0.320	-0.110	0.140
GENE1992X	-0.140	0.470	-0.050	-0.050	0.280	-0.480	-0.610	-0.210	-0.120	0.080	-0.010
GENE1990X	-0.640	0.460	0.000	-0.230	0.150	-0.600	-0.620	-0.140	0.080	-0.050	0.090
GENE1983X	-0.380	0.030	-0.400	-0.250	0.000	-0.090	-0.300	-0.360	-0.180	-0.070	-0.120
GENE1980X	-0.160	-0.390	-0.130	0.000	0.280	-0.020	-0.110	-0.190	-0.020	-0.100	0.190
GENE2008X	-0.160	0.280	-0.380	-0.370	-0.300	-0.580	-0.550	-0.200	0.010	0.210	0.160
GENE1327X	-0.590	-0.240	0.060	-0.380	-0.310	-0.680	-0.650	-0.420	-0.260	-0.410	0.060
GENE1332X	0.550	-0.060	0.000	0.110	0.630	0.470	-0.020	-0.260	-0.110	-0.170	0.040
GENE2013X	-0.240	-0.190	-0.380	-0.370	0.060	-0.024	-0.500	-0.230	-0.310	-0.140	-0.140
GENE1276X	0.280	-0.580	-0.140	-0.080	0.100	0.210	-0.550	-0.120	-0.190	-0.290	-0.490
GENE1273X	0.180	-0.360	-0.330	-0.380	-0.180	-0.270	-0.560	-0.040	-0.180	0.100	0.140
GENE3127X	0.290	0.020	-0.210	0.060	-0.340	0.270	0.220	0.060	-0.290	-0.070	0.000
GENE1362X	-0.260	0.190	-0.230	-0.080	-0.040	-0.380	-0.350	-0.090	0.210	-0.220	-0.200
GENE1838X	0.340	0.350	-0.080	0.178	-0.050	0.340	-0.380	-0.300	0.030	-0.110	-0.010
GENE1269X	0.200	-0.060	0.120	0.120	0.090	-0.080	-0.450	-0.160	0.000	-0.060	0.250
GENE1270X	0.160	0.370	0.080	0.040	0.280	0.160	0.210	-0.300	-0.040	-0.080	-0.200
GENE1198X	-0.160	-0.160	-0.300	-0.140	-0.130	0.180	-0.260	-0.380	-0.380	-0.270	-0.120
GENE1199X	-0.410	-0.240	-0.240	-0.200	-0.160	-0.020	-0.200	0.100	0.120	-0.270	0.020
GENE1200X	0.050	-0.400	0.200	-0.030	0.150	-0.070	0.010	0.410	0.180	-0.120	-0.400
GENE1204X	-0.080	0.000	0.200	-0.070	-0.180	0.050	0.080	0.020	-0.290	0.160	0.000
GENE1248X	-0.110	0.240	-0.010	0.110	-0.250	0.000	-0.240	0.510	-0.090	0.110	-0.200
GENE1300X	-0.070	0.280	-0.130	-0.130	0.450	-0.850	-0.520	0.000	0.090	0.170	0.020
GENE1268X	-0.350	0.080	-0.220	-0.010	0.000	-0.060	-0.400	0.090	0.340	-0.120	0.560
GENE1179X	-0.230	0.210	-0.620	-0.130	-0.110	-0.760	0.380	-0.430	0.380	-0.450	-0.270
GENE1165X	0.360	0.020	0.150	-0.100	0.170	-0.400	-0.660	0.170	-0.150	0.470	-0.370
GENE1285X	0.060	-0.340	-0.020	0.090	-0.140	0.390	-0.020	0.410	-0.120	-0.190	-0.260
GENE1148X	0.470	0.110	0.320	0.280	0.000	-0.120	-0.040	0.700	0.620	-0.160	-0.030
GENE1149X	0.580	-0.130	0.060	0.330	0.170	0.390	0.020	0.830	0.100	0.420	0.000
GENE1821X	0.750	-0.120	0.150	0.330	0.160	0.100	0.400	0.000	0.190	0.300	0.600
GENE1088X	0.040	0.070	-0.310	-0.080	-0.420	0.230	-0.570	-0.320	-0.380	0.350	0.030
GENE3099X	-0.050	0.190	-0.080	-0.031	-0.440	-0.224	0.150	-0.080	-0.100	-0.060	0.180
GENE3414X	0.280	-0.070	0.170	0.160	-0.270	-0.040	0.480	0.070	-0.150	-0.080	0.180
GENE3110X	0.150	-0.130	-0.060	0.270	-0.270	-0.100	0.550	0.260	0.110	0.270	-0.120
GENE1027X	0.380	0.090	-0.080	0.220	-0.290	-0.150	0.410	0.170	0.290	0.440	-0.020
GENE1029X	0.160	-0.190	-0.030	0.090	-0.330	-0.150	0.320	0.160	0.010	0.100	-0.170
GENE3090X	0.240	0.150	0.040	-0.010	-0.160	-0.140	0.390	0.050	0.530	0.230	0.070
GENE1038X	0.080	0.470	0.490	0.020	-0.630	-0.600	-0.010	-0.030	0.230	0.370	0.240
GENE1042X	0.250	0.350	-0.350	0.090	0.120	0.000	0.070	0.470	0.270	-0.170	-0.110
GENE3078X	0.140	0.160	0.160	0.120	-0.340	-0.060	-0.130	0.380	0.310	-0.330	0.220
GENE1133X	-0.160	-0.270	-0.060	-0.300	-0.550	-0.740	-0.160	-0.370	0.170	-0.320	-0.320
GENE1134X	0.060	-0.280	-0.290	-0.190	-0.600	-0.550	0.230	-0.580	0.390	-0.380	-0.330
GENE3101X	-0.160	0.230	-0.090	0.010	-0.220	0.160	-0.430	-0.190	-0.400	-0.200	0.170
GENE1156X	0.450	0.060	-0.070	0.080	-0.070	-0.650	-0.020	-0.240	-0.260	0.460	-0.180
GENE1119X	0.140	0.300	-0.120	-0.090	-0.450	-0.612	-0.540	-0.160	-0.020	0.000	0.100
GENE986X	-0.350	-0.010	0.280	-0.080	-0.640	0.150	0.110	-0.010	-0.340	0.190	0.080
GENE1831X	-0.320	-0.150	-0.040	-0.120	-0.400	-0.860	0.190	0.270	0.050	-0.040	-0.340
GENE21X	-0.590	-0.540	-0.220	-0.040	0.150	-0.044	0.040	0.060	0.000	0.170	-0.320
GENE16X	0.120	-0.050	0.480	0.190	0.630	0.540	0.590	-0.370	-0.050	0.260	0.270
GENE1832X	0.030	-0.230	0.080	0.050	-0.210	0.050	0.280	0.280	-0.190	-0.190	-0.530
GENE1076X	0.170	-0.380	0.020	0.000	-0.670	0.260	0.320	0.170	0.140	-0.090	0.320
GENE933X	0.430	0.740	0.230	0.240	0.760	0.090	-0.260	-0.110	0.080	0.000	0.520
GENE1022X	0.450	0.800	0.140	0.150	0.130	-0.070	0.370	-0.310	-0.110	0.050	0.050
GENE1021X	0.600	0.540	0.100	0.110	-0.150	-0.110	-0.320	-0.090	0.090	0.310	0.150
GENE1020X	0.000	0.640	-0.240	0.140	0.100	-0.070	0.130	0.280	0.080	0.140	0.210
GENE1018X	0.580	0.000	0.220	0.390	0.870	-0.010	0.830	-0.090	-0.180	0.800	0.440
GENE1017X	0.540	-0.020	0.080	0.320	0.750	-0.040	0.420	0.120	-0.210	0.640	0.280
GENE1016X	0.550	0.256	0.090	0.440	0.840	0.000	0.380	0.220	-0.050	0.690	0.070
GENE51X	0.090	0.460	0.000	-0.170	0.010	-0.330	-0.440	0.100	-0.180	0.290	0.090
GENE35X	-0.060	0.260	0.250	0.090	0.320	0.040	-0.170	-0.070	-0.050	0.000	0.080
GENE37X	-0.530	-0.180	-0.140	-0.350	-0.010	-0.340	-0.540	-0.520	-0.360	-0.080	-0.200
GENE157X	-0.530	0.120	-0.340	-0.220	-0.160	-0.200	-0.130	-0.100	0.000	-0.290	0.270
GENE965X	-0.340	0.440	-0.140	-0.160	-0.180	-0.610	0.190	0.190	0.040	-0.230	0.210
GENE158X	0.180	-0.370	0.000	0.040	0.010	0.510	0.220	0.490	0.140	-0.210	0.330
GENE175X	0.170	0.220	0.370	0.370	0.130	0.080	-0.120	0.280	0.140	0.340	0.050
GENE91X	0.380	-0.240	0.170	0.150	0.190	0.260	-0.160	0.480	0.300	-0.080	-0.100
GENE973X	0.040	0.080	0.310	0.090	-0.290	0.070	0.540	0.270	0.270	0.400	-0.040
GENE351X	0.066	0.040	0.420	0.120	0.480	0.150	0.420	0.160	0.410	0.090	-0.320
GENE1034X	0.010	0.190	0.370	0.200	-0.070	0.010	0.110	0.550	0.310	0.010	-0.110
GENE1035X	0.280	0.120	0.490	0.210	0.030	-0.060	0.170	0.590	0.200	-0.080	-0.220
GENE3935X	0.190	0.500	0.120	0.040	0.370	-0.510	0.430	0.140	-0.160	-0.100	-0.350
GENE354X	0.340	-0.100	0.070	0.377	0.110	0.376	0.690	0.050	0.160	0.030	0.550
GENE353X	0.380	-0.400	0.360	-0.010	-0.150	0.410	0.250	0.080	-0.010	0.080	0.590
GENE196X	0.260	-0.020	0.510	0.320	0.100	0.500	0.240	0.450	0.380	-0.180	0.250
GENE193X	0.860	0.340	0.590	0.580	0.150	0.931	1.100	0.640	0.000	0.470	0.090
GENE930X	-0.310	0.290	-0.330	0.000	0.070	-0.210	0.350	-0.050	-0.150	0.260	0.220
GENE224X	0.120	-0.360	-0.080	0.090	0.140	-0.290	0.430	0.060	0.660	0.020	-0.530
GENE335X	0.200	-0.280	0.010	-0.093	-0.580	0.110	-0.280	0.120	-0.140	-0.250	-0.660
GENE308X	0.520	-0.090	0.050	0.000	0.000	0.130	0.350	0.100	-0.070	-0.150	0.380
GENE910X	0.120	-0.080	0.050	0.100	0.140	-0.180	0.070	0.190	0.000	-0.060	0.030
GENE355X	0.820	-0.140	-0.150	0.390	0.130	0.560	0.980	0.340	0.250	0.230	-0.240
GENE907X	-0.140	-0.080	-0.280	0.010	-0.060	0.160	-0.440	-0.440	0.000	0.480	0.160
GENE319X	-0.110	0.140	0.270	0.370	0.660	0.220	0.120	0.990	0.200	0.180	0.330
GENE1530X	0.360	-0.060	0.030	-0.060	-0.090	-0.010	-0.190	-0.230	-0.120	0.140	0.300
GENE235X	-0.310	0.210	-0.240	-0.100	-0.250	0.090	-0.500	0.010	-0.320	0.200	-0.140
GENE888X	0.160	0.130	0.140	0.150	0.200	-0.050	0.650	0.180	0.030	0.070	0.230
GENE373X	0.050	-0.250	-0.020	0.030	-0.350	0.330	0.350	-0.150	-0.220	0.190	0.560
GENE871X	-0.020	0.450	-0.030	0.110	0.160	-0.290	0.260	0.220	0.340	0.150	0.160
GENE868X	0.100	0.320	0.040	0.540	0.280	0.090	0.940	0.420	0.070	0.430	0.320
GENE858X	0.380	0.440	0.090	0.150	-0.100	0.120	0.450	0.180	-0.030	0.110	-0.060
GENE448X	0.280	-0.150	0.010	0.360	-0.080	0.150	0.730	0.160	-0.100	0.390	-0.270
GENE830X	0.000	0.620	0.470	0.110	-0.520	-0.090	0.510	0.370	0.330	0.500	0.160
GENE843X	0.410	0.750	-0.190	0.103	-0.020	0.040	0.440	0.460	0.190	-0.050	-0.010
GENE835X	0.220	0.490	0.600	0.380	0.640	-0.360	0.530	0.000	0.000	-0.130	0.520
GENE836X	0.250	0.610	0.600	0.350	0.520	-0.360	0.690	-0.020	0.060	0.120	0.650
GENE841X	0.470	-0.170	0.150	0.370	-0.120	0.040	0.710	0.250	-0.040	0.330	0.250
GENE839X	0.320	-0.220	0.340	0.310	-0.100	-0.090	0.780	0.270	0.030	0.100	0.350
GENE564X	0.000	0.000	0.180	0.330	0.040	0.410	0.480	0.810	0.150	0.540	0.260
GENE307X	0.860	0.390	-0.410	0.250	-0.100	-0.270	0.490	-0.150	-0.190	-0.270	0.050
GENE808X	0.700	0.160	-0.150	0.400	-0.250	0.220	0.940	0.210	-0.130	0.160	-0.130
GENE806X	0.440	-0.230	0.190	0.280	0.050	0.200	0.530	0.120	0.160	0.040	0.090
GENE268X	0.190	0.350	0.110	0.260	0.200	0.470	0.060	0.420	0.270	0.030	-0.210
GENE884X	0.240	0.170	0.500	0.300	0.020	0.230	0.450	0.280	0.130	0.230	0.040
GENE530X	0.650	0.050	0.530	0.410	0.150	0.210	0.830	-0.050	-0.030	0.570	0.740
GENE514X	0.330	0.360	0.130	0.000	-0.230	-0.310	0.370	0.190	0.020	0.330	0.320
GENE449X	0.200	0.040	0.170	0.300	0.400	0.600	0.690	0.190	-0.020	0.140	0.070
GENE615X	0.630	0.200	0.250	0.480	0.530	0.760	0.850	0.300	-0.010	0.230	-0.070
GENE562X	-0.100	0.190	0.150	-0.090	-0.250	-0.060	0.040	-0.010	0.000	-0.130	0.120
GENE663X	0.410	-0.050	0.150	0.290	-0.050	-0.090	0.680	0.410	-0.070	-0.060	0.500
GENE563X	0.140	-0.140	0.460	0.190	0.060	-0.030	0.430	0.270	0.210	0.270	-0.460
GENE622X	0.290	0.360	0.130	0.300	-0.060	0.410	0.460	-0.150	0.180	0.260	0.520
GENE630X	0.320	0.170	0.100	0.090	0.090	0.360	0.640	0.180	0.170	-0.580	0.250
GENE645X	0.690	0.360	0.190	0.290	-0.100	0.540	0.550	0.000	0.000	0.090	0.220
GENE639X	0.820	0.100	0.200	0.170	-0.280	0.680	0.460	0.640	-0.440	0.120	0.180
GENE620X	0.490	-0.110	0.000	0.200	0.140	0.580	0.180	0.230	-0.270	-0.010	0.200
GENE676X	0.780	0.840	0.000	0.390	0.800	0.570	0.260	0.110	0.250	0.160	0.870
GENE696X	0.980	-0.030	0.400	0.560	0.070	0.980	0.570	0.480	0.240	0.060	0.450
GENE712X	0.480	0.480	0.180	0.620	0.380	0.370	0.770	0.120	0.480	0.320	0.800
GENE711X	0.280	0.140	0.330	0.460	0.170	0.350	0.800	0.000	0.400	0.030	0.480
GENE714X	0.750	0.420	0.610	0.420	0.700	0.830	0.900	-0.180	0.160	0.260	0.450
GENE721X	0.190	0.690	-0.080	0.390	0.200	0.190	0.730	-0.010	0.250	0.060	0.630
GENE733X	0.390	0.180	0.320	0.320	0.000	0.260	0.620	0.030	-0.050	0.180	0.650
GENE735X	0.670	0.290	0.220	0.430	0.080	0.900	0.580	0.520	0.340	0.400	0.120
GENE745X	0.360	0.420	0.300	0.450	0.360	0.540	0.700	0.290	0.230	-0.070	-0.050
GENE670X	0.960	0.120	0.540	0.310	0.310	0.240	0.090	-0.030	0.220	0.140	0.490
GENE668X	0.220	0.040	0.120	0.510	0.790	0.450	0.700	0.430	0.420	0.190	0.120
GENE596X	0.360	-0.010	-0.190	0.360	0.000	0.260	0.780	0.570	0.000	0.400	0.190
GENE594X	-0.100	0.309	0.160	0.000	0.060	0.280	-0.030	-0.270	0.230	0.140	0.160
GENE585X	0.430	0.640	0.310	0.350	0.450	0.000	0.770	0.250	0.150	0.080	0.190
GENE582X	0.540	0.380	0.080	0.350	0.160	-0.180	0.910	0.120	-0.280	0.320	-0.290
GENE577X	0.720	0.070	0.010	0.170	-0.030	0.590	0.620	-0.180	0.000	0.260	0.190
GENE567X	0.890	0.150	0.000	0.470	0.130	0.070	0.330	-0.110	0.050	0.090	0.380
GENE568X	0.810	0.100	0.040	0.430	0.090	0.100	0.360	0.100	0.340	-0.040	0.240
GENE569X	0.780	0.130	0.190	0.380	0.020	0.050	0.310	0.030	0.090	-0.070	0.570
GENE566X	0.800	0.430	0.120	0.370	-0.090	-0.130	0.280	-0.080	-0.050	0.400	0.000
GENE812X	0.730	0.390	0.190	0.340	-0.080	-0.070	0.300	0.460	0.470	0.050	-0.090
GENE813X	0.750	0.242	0.080	0.560	-0.020	0.110	0.360	0.560	0.310	0.160	0.000
GENE764X	-0.050	0.430	-0.090	-0.060	0.270	-0.050	-0.070	-0.220	-0.430	0.090	0.290
GENE765X	0.560	0.390	0.080	0.252	0.090	-0.100	0.230	-0.160	-0.180	0.310	0.330
GENE790X	0.520	0.386	0.440	0.400	0.370	-0.300	0.590	0.580	0.300	0.274	0.350
GENE780X	0.680	0.210	0.350	0.240	0.460	-0.130	0.630	0.480	0.010	-0.050	0.060
GENE781X	0.500	0.250	-0.190	0.020	0.020	-0.030	-0.440	0.190	-0.070	0.000	0.520
GENE794X	0.660	0.010	0.010	0.390	0.450	-0.050	0.410	0.880	0.230	0.020	0.360
GENE795X	0.530	0.040	0.020	0.360	0.640	-0.120	0.050	0.970	0.240	0.150	0.370
GENE796X	0.580	0.200	0.180	0.360	0.560	0.089	0.310	0.990	0.200	-0.040	0.220
GENE759X	0.490	0.320	-0.040	0.300	-0.230	0.450	0.850	0.210	0.430	0.100	-0.130
GENE590X	0.210	-0.070	0.240	0.380	-0.270	0.710	0.440	0.160	0.130	0.010	0.560
GENE588X	0.660	0.110	0.020	0.470	-0.160	0.670	0.690	0.220	-0.060	0.260	0.890
GENE589X	1.070	0.630	0.000	0.460	0.160	0.850	0.770	0.360	-0.020	0.140	0.740
GENE503X	0.700	0.519	0.060	0.170	-0.140	0.180	0.740	-0.210	-0.370	0.260	0.480
GENE474X	0.300	-0.072	-0.210	0.050	-0.350	-0.250	0.520	0.090	-0.390	-0.320	0.160
GENE763X	0.230	-0.340	0.190	0.060	-0.190	0.160	0.020	0.210	0.070	-0.110	0.440
GENE508X	0.490	0.610	0.000	-0.020	0.230	-0.050	-0.700	-0.180	0.080	0.530	0.390
GENE509X	-0.060	0.220	0.000	-0.040	0.070	-0.010	-0.410	-0.200	-0.130	0.440	0.250
GENE506X	0.430	-0.020	0.420	0.320	-0.080	0.450	0.850	0.320	0.200	0.500	0.630
GENE880X	0.770	0.600	0.140	0.430	0.330	-0.090	0.380	0.420	0.000	-0.120	0.120
GENE879X	0.740	0.680	-0.190	0.260	0.180	-0.120	0.250	0.320	-0.180	-0.040	0.420
GENE825X	0.420	0.370	0.090	0.280	0.320	-0.210	0.580	-0.060	-0.200	0.430	0.450
GENE822X	0.830	0.480	0.290	0.520	0.000	0.610	0.730	-0.040	-0.070	0.100	0.170
GENE821X	0.330	-0.100	0.260	0.100	0.330	0.000	0.510	0.120	-0.040	0.060	-0.050
GENE820X	0.510	0.170	0.100	0.160	0.350	-0.160	0.440	0.230	0.140	0.020	-0.170
GENE499X	0.600	0.353	-0.180	0.250	0.200	-0.080	-0.230	0.010	0.000	0.140	0.210
GENE805X	0.560	0.230	0.220	0.210	0.510	0.550	0.660	0.000	-0.010	0.220	-0.390
GENE485X	0.240	0.570	0.210	0.278	-0.110	0.062	0.830	0.050	0.130	0.330	0.060
GENE465X	0.910	0.580	0.270	0.400	0.310	0.080	0.910	0.460	0.020	0.360	-0.100
GENE847X	0.190	0.190	0.320	0.236	0.230	0.080	0.460	0.470	0.240	0.380	0.220
GENE854X	0.040	0.050	-0.080	0.040	-0.380	0.540	0.330	0.000	-0.060	-0.050	0.470
GENE444X	0.230	0.030	0.140	0.370	0.690	0.220	0.590	0.170	0.430	0.270	0.070
GENE443X	0.290	0.350	-0.010	0.180	-0.260	0.070	0.580	0.590	-0.070	0.160	0.510
GENE441X	0.070	0.280	0.540	0.190	0.090	0.100	0.370	-0.280	0.010	0.190	0.040
GENE438X	0.530	0.220	0.400	0.380	0.750	0.610	0.930	0.230	0.090	0.060	-0.230
GENE435X	0.110	0.331	0.150	0.070	0.220	0.090	-0.600	-0.060	0.090	0.170	0.670
GENE851X	-0.110	0.030	-0.020	0.090	-0.060	0.180	0.140	-0.170	0.070	0.000	-0.060
GENE853X	0.210	0.260	0.090	0.280	0.080	0.770	0.580	0.110	-0.010	-0.230	0.070
GENE399X	-0.120	0.110	0.970	0.330	0.570	0.010	0.430	0.420	0.650	0.300	0.140
GENE520X	0.100	1.140	0.610	0.500	-0.090	0.140	0.630	0.420	-0.010	0.940	0.440
GENE239X	-0.140	0.420	0.050	-0.220	0.170	-0.170	-0.390	-0.280	0.150	-0.410	0.300
GENE241X	0.600	0.290	0.140	0.330	0.370	0.140	-0.170	0.000	0.330	0.000	0.270
GENE247X	-0.170	0.000	-0.470	-0.140	0.000	-0.360	0.040	-0.170	0.120	-0.150	0.440
GENE248X	-0.080	0.060	-0.360	0.030	-0.070	-0.340	0.170	-0.170	0.140	-0.120	0.270
GENE1325X	0.160	0.310	-0.030	0.000	-0.020	-0.580	-0.290	0.460	0.320	0.140	-0.060
GENE1324X	0.140	0.000	0.110	0.100	-0.080	-0.090	0.150	0.310	-0.070	0.200	0.030
GENE1323X	0.480	-0.100	0.010	0.040	-0.360	-0.120	0.140	0.320	0.000	0.100	-0.020
GENE1321X	-0.040	-0.320	-0.100	-0.050	-0.280	0.000	0.200	-0.330	-0.290	-0.200	0.040
GENE261X	0.290	0.060	0.050	-0.250	-0.190	-0.620	-0.710	-0.160	-0.220	0.120	-0.220
GENE262X	0.240	-0.160	-0.190	0.090	0.160	-0.070	-0.310	0.340	0.290	0.050	0.050
GENE263X	0.290	-0.300	-0.120	0.010	-0.090	0.038	0.050	0.230	0.040	0.080	-0.250
GENE266X	0.800	0.460	-0.090	0.370	0.440	0.250	0.790	0.430	0.250	0.090	0.220
GENE310X	0.410	0.380	-0.160	0.090	-0.230	-0.100	-0.250	0.470	0.440	0.130	0.160
GENE412X	0.820	0.270	0.010	0.400	-0.060	0.600	0.550	0.200	0.490	-0.220	0.470
GENE417X	0.370	-0.050	0.050	0.110	0.680	0.070	-0.010	0.260	0.420	0.100	0.500
GENE269X	0.080	0.750	0.520	0.150	0.080	-0.030	-0.030	0.710	0.460	-0.050	0.280
GENE900X	0.440	-0.090	0.090	0.160	0.140	0.330	0.300	0.080	0.140	0.000	-0.280
GENE205X	0.440	0.420	-0.080	0.390	0.510	0.640	0.010	-0.190	-0.080	-0.250	0.750
GENE2971X	-0.010	0.310	0.110	0.010	-0.130	0.230	0.110	0.090	0.070	0.370	0.000
GENE372X	0.440	0.210	0.240	0.270	-0.210	0.300	0.560	-0.100	0.000	0.130	-0.350
GENE909X	0.090	0.340	0.090	0.270	0.410	0.210	0.680	0.230	0.380	0.270	0.750
GENE1062X	0.300	-0.180	0.380	0.300	0.010	0.690	-0.030	0.440	0.270	0.420	-0.080
GENE898X	0.030	0.010	0.120	0.030	-0.120	-0.190	0.340	0.330	0.230	0.100	0.030
GENE363X	0.560	0.570	0.230	0.460	-0.060	-0.030	0.490	-0.060	0.110	0.010	-0.030
GENE362X	0.050	0.180	-0.140	-0.130	-0.160	0.270	-0.190	0.160	-0.100	0.350	0.420
GENE370X	-0.270	0.770	-0.040	0.100	-0.070	-0.140	0.550	-0.080	-0.140	0.410	0.030
GENE916X	-0.190	-0.300	0.360	-0.240	-0.230	-0.380	-0.150	-0.180	0.000	-0.070	0.090
GENE366X	0.370	-0.200	0.130	0.310	0.270	0.190	0.330	0.360	-0.350	0.250	-0.070
GENE911X	0.700	0.370	0.190	0.500	0.540	0.860	1.000	0.470	0.090	1.020	0.340
GENE924X	0.140	0.510	0.220	0.320	0.070	0.200	0.420	0.330	0.240	-0.170	0.130
GENE215X	0.850	0.070	0.330	0.160	-0.180	-0.250	-0.310	-0.210	0.190	0.030	0.350
GENE185X	0.360	0.860	0.000	0.310	0.400	0.230	-0.310	0.210	0.090	-0.080	0.300
GENE1500X	0.070	0.440	-0.030	0.080	0.260	-0.060	-0.030	-0.150	-0.250	0.190	0.140
GENE179X	0.310	0.240	0.080	0.090	0.000	-0.110	-0.050	0.390	0.240	-0.130	-0.080
GENE180X	0.560	0.170	-0.140	0.000	0.170	-0.170	-0.260	0.280	0.100	0.530	-0.210
GENE181X	0.690	0.160	0.170	0.142	0.230	0.111	-0.050	0.310	0.280	0.410	-0.230
GENE2596X	0.200	0.340	0.160	0.370	0.000	0.630	0.270	0.410	0.220	0.430	0.250
GENE183X	0.190	0.260	0.530	0.650	0.160	0.660	0.640	0.350	0.050	0.450	0.530
GENE1064X	0.690	0.480	0.060	0.400	0.460	0.530	0.650	-0.170	0.000	0.290	-0.050
GENE171X	-0.070	0.173	0.100	0.160	0.010	0.040	-0.270	0.250	0.080	0.360	0.310
GENE956X	-0.420	0.050	-0.400	-0.120	-0.220	-0.570	-0.050	-0.290	0.460	0.240	-0.070
GENE996X	0.240	0.000	-0.170	0.074	-0.410	-0.140	0.030	0.060	-0.030	0.020	-0.190
GENE990X	-0.010	0.630	-0.290	0.034	-0.470	0.080	0.460	-0.380	-0.490	0.330	0.140
GENE989X	-0.320	0.130	0.220	-0.100	-0.680	-0.500	0.070	-0.090	-0.080	-0.620	-0.230
GENE68X	0.270	0.030	0.140	0.040	-0.400	-0.200	-0.090	-0.220	-0.420	0.000	0.070
GENE69X	0.330	0.690	-0.160	0.000	-0.170	-0.210	-0.260	-0.190	-0.420	-0.370	0.080
GENE188X	0.250	-0.290	0.130	0.090	0.030	-0.140	0.120	0.210	0.310	0.180	0.200
GENE1286X	0.010	0.000	0.300	0.150	-0.170	0.000	-0.260	-0.090	0.690	0.110	-0.280
GENE1287X	0.140	0.600	-0.050	0.040	-0.120	0.080	-0.380	0.190	-0.290	0.360	0.200
GENE144X	0.050	-0.010	-0.030	0.010	-0.080	-0.320	0.540	-0.230	-0.240	-0.020	-0.014
GENE145X	-0.080	0.320	-0.130	0.120	0.380	-0.190	0.270	-0.380	0.040	0.080	-0.500
GENE108X	0.370	0.050	-0.230	-0.009	-0.190	0.340	0.560	-0.350	-0.030	-0.320	-0.430
GENE102X	0.450	-0.040	-0.090	0.060	-0.210	0.250	0.170	-0.230	0.000	-0.050	-0.140
GENE99X	0.060	-0.140	-0.040	0.010	-0.160	0.330	0.340	-0.250	0.060	0.000	-0.090
GENE3632X	0.750	0.160	-0.090	0.160	-0.080	0.580	0.430	-0.390	-0.220	0.050	-0.100
GENE3993X	0.180	-0.490	-0.010	-0.070	-0.280	0.080	0.230	-0.290	-0.100	-0.160	-0.120
GENE151X	-0.010	0.000	-0.250	0.020	0.490	0.310	0.550	0.370	-0.050	-0.080	0.220
GENE149X	-0.310	-0.270	0.020	-0.080	-0.450	0.100	-0.100	-0.070	-0.280	0.280	-0.130
GENE1440X	0.210	0.152	-0.030	-0.040	-0.090	0.000	0.140	0.260	0.040	-0.190	0.260
GENE67X	0.610	-0.110	-0.160	0.170	0.000	0.100	-0.030	-0.030	-0.290	0.010	0.280
GENE70X	0.340	0.110	-0.120	0.000	-0.100	-0.080	0.470	-0.470	0.180	0.040	0.150
GENE3080X	0.020	0.080	0.100	0.140	-0.140	-0.280	-0.100	0.120	0.050	0.010	-0.010
GENE39X	-0.370	0.210	0.230	-0.170	0.090	-0.250	-0.060	0.000	-0.410	0.160	-0.050
GENE71X	0.190	0.180	-0.090	0.210	0.150	0.000	-0.020	0.380	0.260	-0.120	-0.340
GENE4023X	-0.310	0.370	-0.060	-0.070	-0.200	-0.100	-0.240	-0.110	-0.260	0.070	0.360
GENE1471X	-0.390	0.150	-0.080	-0.090	0.030	-0.080	-0.290	-0.090	0.240	-0.080	0.220
GENE3906X	-0.660	-0.470	-0.090	-0.270	-0.170	-0.200	-0.040	0.160	0.140	0.200	-0.030
GENE1856X	-0.060	0.200	-0.380	0.070	0.010	0.340	-0.150	-0.230	-0.120	0.040	0.380
GENE1859X	-0.380	0.110	0.100	-0.080	-0.470	-0.250	0.040	-0.150	-0.220	0.390	0.190
GENE3469X	-0.420	0.350	-0.040	-0.042	-0.250	-0.200	-0.340	-0.050	-0.120	0.150	0.120
GENE3128X	-0.030	0.000	0.010	0.150	0.120	0.240	-0.140	-0.110	-0.130	-0.130	-0.220
GENE1267X	-0.550	0.160	-0.020	-0.010	0.260	-0.550	-0.460	0.370	0.360	-0.250	0.150
GENE1265X	0.000	-0.570	-0.010	-0.130	0.340	-0.150	-0.310	-0.200	0.450	0.080	0.200
GENE1266X	-0.370	-0.370	0.080	-0.110	0.130	-0.220	-0.270	-0.150	0.350	-0.010	0.000
GENE1454X	-0.570	-0.100	-0.440	-0.240	0.120	-0.150	-0.320	0.050	-0.020	-0.100	0.200
GENE1341X	-0.530	-0.030	-0.210	0.000	0.040	-0.010	-0.340	-0.170	0.130	0.000	-0.120
GENE1432X	-0.410	0.390	-0.470	-0.220	0.000	-0.430	-0.480	-0.280	-0.040	0.000	-0.220
GENE1428X	-0.110	-0.600	0.010	-0.260	0.030	-0.070	-0.680	0.060	0.070	-0.090	-0.340
GENE1425X	-0.200	-0.100	-0.120	-0.110	-0.250	0.340	-0.450	-0.240	0.050	0.300	0.170
GENE1424X	0.220	0.460	0.030	-0.010	-0.330	-0.300	-0.620	-0.360	-0.440	-0.140	0.000
GENE1423X	-0.440	0.420	0.450	-0.150	0.000	-0.290	-0.690	-0.260	-0.100	-0.120	0.090
GENE1396X	-0.680	0.060	-0.190	-0.090	-0.600	-0.007	0.040	-0.180	-0.290	0.110	0.320
GENE1397X	-0.060	0.240	-0.090	-0.150	-0.020	-0.280	0.110	-0.140	-0.080	-0.200	0.030
GENE1404X	-0.290	0.170	-0.070	-0.070	-0.010	-0.170	-0.490	-0.490	-0.090	-0.080	-0.040
GENE1401X	-0.180	0.240	0.030	-0.350	-0.340	-0.760	-0.170	-0.240	-0.120	-0.280	0.180
GENE1391X	-0.360	0.050	-0.370	-0.310	-0.520	-0.070	-0.280	-0.260	-0.350	-0.380	-0.070
GENE3459X	0.280	-0.570	0.000	-0.010	0.190	0.320	0.000	0.560	-0.330	-0.260	-0.060
GENE3456X	-0.310	-0.320	0.010	-0.130	-0.240	-0.350	-0.800	-0.530	0.170	0.080	-0.170
GENE1864X	-0.050	0.060	-0.360	-0.260	-0.530	0.050	-0.790	0.230	0.120	-0.400	0.190
GENE3175X	-0.270	0.103	-0.010	-0.160	-0.140	-0.420	0.010	-0.400	-0.010	-0.160	-0.080
GENE3174X	-0.090	-0.024	0.210	0.000	-0.110	-0.290	-0.250	-0.110	-0.270	0.020	0.010
GENE1437X	-0.040	-0.380	-0.130	-0.170	0.340	-0.200	0.020	0.190	0.080	0.090	0.380
GENE1436X	-0.190	0.000	0.160	-0.050	-0.160	-0.480	-0.220	-0.170	-0.160	-0.040	0.110
GENE3410X	0.000	-0.040	-0.090	-0.150	-0.240	-0.260	0.140	0.020	-0.130	-0.360	-0.010
GENE1487X	-0.010	-0.040	-0.200	0.070	-0.340	-0.510	0.530	0.560	-0.180	0.220	0.270
GENE1486X	-0.270	0.219	0.390	0.240	-0.070	-0.370	-0.450	-0.040	0.010	0.170	0.500
GENE1482X	-0.060	0.040	0.050	-0.040	-0.570	-0.160	0.100	0.560	0.160	0.280	0.160
GENE3162X	0.340	0.280	0.020	-0.080	-0.660	-0.210	-0.510	0.020	-0.590	0.060	-0.210
GENE3159X	0.220	0.560	0.100	-0.040	-0.130	-0.560	0.210	0.020	0.050	-0.420	0.000
GENE1816X	0.160	-0.040	0.300	0.100	-0.280	-0.310	0.070	-0.240	0.110	-0.060	-0.560
GENE1814X	0.220	0.050	0.220	0.140	-0.080	-0.390	0.050	0.350	0.520	0.150	0.290
GENE3969X	-0.320	0.630	-0.080	0.010	0.110	-0.120	-0.120	0.400	0.070	0.310	0.510
GENE3977X	-0.040	0.450	-0.270	-0.080	0.310	-0.320	0.040	-0.030	-0.620	0.200	0.300
GENE1803X	0.130	0.560	-0.350	0.200	-0.180	-0.100	-0.160	0.150	-0.140	0.170	0.220
GENE1804X	0.270	0.160	0.040	0.030	-0.540	0.020	0.470	-0.170	0.130	0.520	0.580
GENE1793X	-0.510	0.000	-0.190	-0.160	-0.240	0.080	-0.280	0.000	-0.240	0.210	0.290
GENE1792X	-0.320	0.149	-0.440	0.150	-0.250	-0.280	0.090	0.030	0.060	0.440	0.190
GENE1790X	-0.260	0.110	-0.180	-0.370	-0.110	-0.180	-0.030	-0.070	0.060	0.000	-0.130
GENE1507X	-0.300	0.020	0.020	0.030	-0.320	-0.080	-0.030	0.190	0.160	0.270	0.470
GENE1508X	-0.620	0.450	-0.130	-0.160	-0.370	-0.210	-0.270	-0.180	0.070	0.350	-0.180
GENE1764X	-0.430	-0.070	0.000	0.080	-0.050	-0.160	0.000	-0.120	0.060	0.230	0.230
GENE1499X	0.350	0.450	0.020	0.070	-0.140	0.050	-0.090	0.710	0.000	0.170	0.190
GENE1568X	0.280	0.000	0.040	0.290	0.070	0.420	0.120	-0.020	0.000	0.170	0.190
GENE3590X	0.400	0.050	0.530	0.310	-0.280	0.040	0.330	0.300	0.190	0.750	0.010
GENE3591X	0.160	0.120	0.420	0.180	-0.040	0.330	0.700	0.050	0.060	0.050	-0.010
GENE3582X	-0.240	0.440	0.280	0.090	-0.440	-0.280	0.220	-0.310	-0.050	-0.090	0.050
GENE3583X	0.060	-0.140	0.600	0.140	-0.400	-0.050	0.440	-0.480	0.070	0.340	0.060
GENE3572X	-0.070	0.080	0.120	0.170	-0.250	0.010	0.170	-0.010	0.060	0.190	0.230
GENE3567X	0.140	0.145	-0.040	0.180	-0.260	-0.340	0.450	0.090	-0.260	0.340	0.250
GENE1597X	-0.170	0.270	0.460	0.020	0.080	-0.260	-0.440	-0.410	-0.010	0.520	0.090
GENE1604X	0.830	0.280	0.340	0.250	-0.200	-0.120	0.210	0.180	0.110	0.750	-0.130
GENE1684X	0.200	0.270	0.870	0.267	-0.050	0.530	0.000	0.520	0.340	0.200	0.320
GENE1623X	0.690	0.490	0.720	0.680	0.230	0.750	0.950	0.720	0.680	1.240	0.970
GENE1631X	0.210	0.280	0.710	0.370	0.130	0.260	-0.330	0.580	0.820	0.760	0.890
GENE1632X	0.120	0.650	0.690	0.480	-0.010	0.000	0.300	0.090	0.650	0.960	0.460
GENE1633X	0.080	0.180	-0.320	0.250	-0.100	-0.100	0.290	0.140	0.230	-0.050	0.790
GENE1666X	-0.250	0.011	0.460	0.240	0.520	-0.410	-0.340	0.160	0.260	0.850	0.050
GENE1683X	0.000	0.370	0.410	0.170	0.110	0.370	-0.470	-0.330	0.050	0.410	0.130
GENE1701X	-0.420	0.390	0.050	0.040	0.010	-0.280	-0.410	-0.270	0.300	0.350	0.440
GENE1717X	0.990	0.610	0.000	0.380	-0.240	-0.200	-0.260	1.030	0.420	0.560	0.490
GENE1554X	0.250	0.300	-0.370	-0.120	0.080	0.110	0.140	-0.340	0.090	0.240	0.110
GENE1758X	-0.390	0.110	-0.060	-0.150	-0.190	0.000	-0.390	0.370	0.200	0.310	0.200
GENE1759X	0.070	-0.090	-0.030	-0.120	-0.290	0.000	0.270	0.130	0.350	0.120	0.260
GENE1519X	-0.110	0.680	-0.010	0.193	-0.480	0.440	0.580	-0.180	0.310	0.190	0.390
GENE1518X	0.120	0.700	0.270	0.270	-0.080	0.230	0.220	0.040	0.200	0.080	0.210
GENE1514X	-0.180	-0.080	0.140	0.080	0.140	-0.260	0.010	0.260	0.090	0.060	-0.150
GENE1512X	0.090	-0.120	0.330	0.050	-0.100	0.110	-0.020	0.050	-0.490	0.170	0.090
GENE1513X	0.090	-0.160	-0.200	-0.190	-0.160	-0.230	0.030	-0.310	-0.370	0.140	0.380
GENE1525X	-0.450	0.110	-0.160	-0.160	0.080	0.030	0.010	-0.400	-0.030	0.000	-0.160
GENE1524X	-0.300	-0.120	0.170	0.070	0.080	0.230	0.240	-0.150	0.210	0.210	-0.060
GENE1521X	-0.040	0.050	-0.090	0.000	-0.080	-0.200	0.470	-0.050	0.580	0.460	-0.010
GENE1765X	0.370	0.340	0.460	0.222	-0.350	0.030	0.150	0.230	0.250	0.010	-0.050
GENE1766X	0.040	-0.080	-0.090	-0.060	-0.180	0.200	0.390	-0.030	0.220	0.550	0.130
GENE1768X	0.260	-0.100	-0.050	0.080	-0.100	-0.100	-0.460	0.170	-0.290	0.460	0.350
GENE1772X	0.080	0.070	0.030	0.050	-0.290	-0.090	-0.350	0.100	-0.070	-0.030	0.140
GENE953X	0.240	0.410	0.140	0.060	-0.080	0.460	-0.240	0.040	-0.240	-0.340	0.120
GENE954X	0.300	0.348	-0.180	-0.030	-0.410	-0.060	-0.200	-0.080	-0.200	-0.190	0.440
GENE960X	-0.220	0.120	-0.250	-0.090	0.030	-0.010	-0.700	0.280	-0.140	-0.080	0.020
GENE237X	-0.030	0.310	-0.010	-0.070	0.180	-0.004	-0.380	-0.490	-0.280	-0.200	0.430
GENE1783X	-0.510	0.220	0.480	0.030	0.140	-0.280	-0.400	0.190	-0.130	0.210	-0.130
GENE913X	0.300	0.250	0.070	0.140	0.190	-0.110	-0.270	0.150	0.180	0.120	-0.010
GENE914X	0.230	0.190	0.240	0.220	0.220	-0.140	-0.310	0.110	0.040	0.310	0.110
GENE1346X	0.590	-0.530	0.170	0.040	-0.360	0.000	-0.350	0.180	0.410	0.600	0.050
GENE1347X	0.250	-0.330	0.020	-0.058	-0.510	-0.104	-0.400	0.160	0.050	0.170	-0.160
GENE3417X	-0.180	0.060	0.120	-0.060	-0.510	0.250	0.400	-0.240	0.380	0.460	0.500
GENE3092X	-0.120	0.160	0.080	0.060	-0.250	0.380	0.100	-0.350	0.060	0.270	0.040
GENE3412X	-0.240	0.500	0.090	0.060	-0.600	-0.380	-0.240	-0.110	-0.240	0.490	0.530
GENE3411X	0.170	0.470	0.130	0.010	-0.400	-0.270	0.000	-0.050	-0.160	0.310	0.500
GENE1807X	0.260	-0.090	0.450	0.110	0.050	-0.520	-0.160	0.020	-0.090	-0.020	0.380
GENE3979X	0.610	0.360	0.190	0.060	0.010	-0.530	0.130	-0.400	0.000	-0.130	0.370
GENE1496X	-0.310	-0.010	-0.030	-0.060	-0.170	0.080	-0.260	0.210	0.290	0.220	0.170
GENE1494X	-0.270	-0.160	-0.150	-0.070	-0.190	-0.160	-0.310	-0.010	0.060	0.080	0.240
GENE985X	0.000	-0.190	0.460	-0.080	-0.430	-0.100	0.400	-0.200	-0.090	0.160	0.290
GENE3196X	-0.510	-0.112	-0.010	-0.030	0.120	-0.190	-0.510	-0.140	-0.150	0.090	-0.020
GENE1477X	-0.290	-0.310	-0.110	-0.169	-0.510	0.220	-0.270	-0.050	0.000	0.090	-0.060
GENE1089X	-0.230	0.000	-0.390	-0.170	-0.650	0.080	-0.340	0.250	0.110	-0.060	0.180
GENE1909X	0.210	-0.050	0.030	0.000	-0.350	-0.240	-0.320	0.320	0.230	0.190	-0.180
GENE1894X	0.030	-0.379	-0.330	-0.130	-0.380	0.080	-0.470	-0.230	-0.320	-0.340	0.190
