# Supplementary material for: Discovering biclusters in gene expression data based on high-dimensional linear geometries
Source: BMC Bioinformatics. 2008 Apr 23;9:209. doi: 10.1186/1471-2105-9-209 (PMC2386490; doi:10.1186/1471-2105-9-209)
Supplement: Additional file 4 — All detected biclusters with full data. All the detected biclusters with full data are given here. [file 1471-2105-9-209-S4.zip › biclu_result/bi_147.txt]

	DLCL-0042	DLCL-0036;OCT	DLCL-0030	DLCL-0004	DLCL-0029	DLCL-0008	DLCL-0034	DLCL-0051	DLCL-0032	DLCL-0006	DLCL-0001	DLCL-0020	DLCL-0025	FL-9
GENE1835X	-0.320	-0.360	-0.310	-0.130	-0.530	0.140	0.420	0.380	0.220	-0.270	0.440	-0.160	0.060	0.060
GENE1865X	-0.460	-0.360	-0.460	-0.120	-0.120	-0.060	-0.090	0.330	0.190	-0.390	-0.040	-0.550	0.140	-0.490
GENE1380X	-0.280	0.480	-0.450	-0.229	-0.080	0.050	0.000	-0.020	0.110	-0.290	0.242	-0.190	-0.350	-0.520
GENE3116X	0.160	0.180	-0.240	0.070	-0.450	-0.210	-0.190	0.000	0.630	-0.030	-0.020	0.300	0.100	-0.380
GENE2584X	-0.620	0.280	-0.170	-0.270	0.140	-0.165	0.070	-0.350	-0.080	0.000	0.002	-0.380	0.260	0.340
GENE3960X	0.790	0.920	0.010	0.230	-0.050	-0.070	0.860	-0.190	-0.140	0.570	0.510	-0.090	0.130	0.030
GENE3442X	0.920	0.680	0.580	0.610	0.820	-0.040	0.320	0.210	0.100	0.320	0.160	0.350	0.120	0.070
GENE3443X	0.930	0.550	0.740	0.690	0.840	0.050	0.350	0.170	0.050	0.160	0.160	0.320	0.170	0.110
GENE3447X	-0.040	0.290	0.110	0.000	-0.030	0.050	-0.270	-0.190	0.080	0.600	-0.220	0.450	0.190	-0.310
GENE3448X	-0.110	0.250	0.210	0.180	0.040	-0.120	-0.320	-0.140	-0.040	0.520	-0.070	0.420	0.010	-0.300
GENE3449X	-0.030	0.400	0.150	0.070	-0.140	-0.380	-0.190	-0.020	-0.150	0.050	0.290	0.280	0.130	-0.110
GENE1501X	0.240	0.200	0.320	0.100	-0.400	-0.060	-0.240	0.670	0.260	0.230	0.670	0.150	0.440	0.260
GENE3403X	-0.240	-0.200	0.010	0.290	0.140	0.080	0.670	0.850	-0.030	0.100	0.490	-0.440	-0.130	0.410
GENE3400X	-0.070	0.320	-0.030	0.050	-0.390	-0.130	0.100	0.510	-0.050	0.370	-0.090	-0.070	0.260	0.240
GENE213X	0.750	0.120	0.150	0.090	-0.130	0.010	0.290	-0.120	-0.220	0.010	0.120	-0.020	0.250	0.210
GENE167X	-0.150	-0.260	0.480	0.040	0.650	0.010	0.330	0.070	0.200	0.100	-0.050	-0.210	-0.240	0.120
GENE3531X	0.410	-0.190	0.120	0.050	-0.310	0.570	-0.140	0.420	-0.060	-0.260	0.270	-0.240	0.310	0.410
GENE3530X	0.280	-0.030	0.260	0.220	-0.130	0.370	-0.200	0.190	0.000	-0.160	0.160	-0.500	0.180	0.320
GENE3487X	0.770	0.000	0.160	0.330	-0.030	0.770	0.280	0.100	0.270	0.490	0.190	0.010	-0.080	0.050
GENE3526X	0.340	0.160	0.170	0.244	-0.190	0.118	0.120	0.300	-0.100	0.160	0.081	0.002	-0.270	0.200
GENE3524X	0.490	-0.030	-0.400	-0.090	-0.370	0.010	0.020	0.190	-0.370	0.040	-0.090	-0.160	-0.460	-0.090
GENE3523X	0.340	-0.100	0.050	0.050	0.000	-0.280	0.000	-0.190	-0.210	-0.110	0.100	0.030	0.330	-0.190
GENE3529X	0.390	0.530	-0.100	0.160	-0.370	-0.180	-0.250	0.530	0.310	0.240	-0.470	-0.200	0.230	0.240
GENE3512X	-0.040	-0.170	0.160	-0.220	-0.340	-0.910	-0.490	-0.830	-0.310	0.370	-0.430	0.160	0.120	-0.190
GENE3540X	0.000	-0.209	0.050	-0.230	-0.220	-0.670	0.220	-0.230	-0.270	-0.340	-0.130	-0.950	-0.350	0.160
GENE3811X	0.160	0.280	0.350	0.080	0.000	0.210	-0.180	0.480	-0.140	0.700	0.250	-0.200	-0.150	0.150
GENE3700X	-0.430	-0.290	-0.080	-0.030	0.130	0.360	-0.280	0.120	-0.050	-0.380	0.520	0.230	0.040	0.000
GENE3634X	-0.170	-0.020	0.500	0.300	0.500	-0.170	-0.090	0.460	-0.090	0.260	0.210	-0.240	-0.090	0.570
GENE3551X	-0.030	0.270	0.190	0.120	0.000	0.090	-0.180	-0.230	0.200	0.110	0.430	-0.180	0.080	-0.170
GENE3418X	0.100	0.710	-0.090	0.320	0.420	-0.320	0.530	-0.210	-0.010	0.080	-0.080	0.100	-0.160	-0.290
GENE1840X	-0.700	0.000	-0.450	-0.370	-0.240	-0.220	-0.160	0.110	-0.170	0.140	0.090	-0.230	-0.070	-0.180
GENE2570X	0.600	-0.360	0.090	0.120	-0.190	-0.440	0.480	-0.140	0.410	0.170	-0.040	0.190	-0.040	-0.050
GENE2565X	-0.200	0.000	0.060	-0.100	0.190	-0.580	0.000	0.010	-0.170	-0.110	-0.130	0.020	0.050	-0.130
GENE2546X	0.110	-0.470	-0.110	-0.120	-0.340	-0.300	-0.660	0.040	-0.330	0.040	-0.230	-0.050	0.430	-0.320
GENE1915X	-0.230	-0.090	0.290	0.030	-0.040	0.100	-0.080	-0.360	-0.100	0.000	0.070	-0.230	-0.170	0.180
GENE1914X	-0.340	-0.390	0.010	-0.110	0.090	0.250	0.000	-0.100	-0.180	-0.260	0.383	-0.330	-0.300	0.070
GENE1896X	-0.110	-0.081	0.060	-0.120	-0.250	-0.340	0.410	-0.086	0.000	0.010	-0.090	0.130	-0.210	0.250
GENE1897X	-0.230	0.131	0.340	-0.030	0.210	-0.540	0.420	-0.130	0.050	-0.030	0.110	-0.450	-0.370	0.560
GENE1912X	0.230	0.590	-0.040	0.000	-0.280	-0.470	-0.500	0.390	-0.010	-0.050	0.110	-0.070	0.030	-0.030
GENE2987X	-0.370	0.210	-0.080	0.010	-0.120	0.440	0.230	-0.410	0.000	0.060	0.045	0.310	0.300	0.250
GENE3050X	-0.160	0.510	0.010	-0.120	0.170	-0.070	0.180	-0.550	0.300	-0.140	-0.150	-0.250	0.360	-0.190
GENE3043X	-0.400	0.310	0.130	-0.230	-0.170	-0.400	0.150	-0.350	0.080	-0.230	-0.480	-0.840	-0.110	-0.650
GENE3047X	-1.020	0.140	-0.030	-0.530	-0.230	-0.930	-0.130	-0.580	-0.270	-0.590	-0.416	-0.910	0.050	-0.170
GENE2582X	-0.260	-0.045	-0.130	-0.290	0.030	-0.630	-0.080	0.220	-0.280	-0.190	-0.169	-0.110	0.150	-0.250
GENE2992X	-0.100	-0.050	-0.510	-0.220	-0.110	-0.250	0.050	0.000	0.230	-0.150	-0.216	-0.080	0.010	-0.050
GENE2929X	0.160	0.480	-0.420	-0.180	0.410	-0.730	-0.040	-0.650	0.090	0.420	-0.230	-0.240	-0.470	-0.270
GENE2497X	-0.230	0.400	0.140	0.220	0.320	-0.210	0.370	0.100	0.170	0.230	-0.270	-0.020	-0.130	0.300
GENE2498X	-0.160	0.160	0.230	0.180	0.340	-0.510	0.420	-0.090	0.060	0.130	-0.180	-0.160	-0.100	0.320
GENE2936X	-0.006	-0.310	0.000	-0.220	0.380	-0.380	-0.280	0.100	0.090	-0.370	-0.010	-0.350	-0.110	0.140
GENE2437X	0.080	-0.050	-0.280	0.070	-0.050	0.090	0.210	0.020	0.080	-0.050	0.470	0.400	-0.620	0.320
GENE2084X	-0.320	-0.920	-0.510	-0.500	-0.660	-0.900	-0.820	-1.150	-0.700	-0.230	-0.134	-0.290	-0.590	-0.550
GENE2424X	0.000	-0.360	0.300	-0.070	-0.320	-0.120	-0.070	-0.010	-0.060	0.390	-0.360	-0.180	-0.490	0.220
GENE2337X	0.350	0.230	0.160	-0.040	-0.090	-0.150	-0.020	-0.180	-0.370	0.340	0.370	0.010	-0.170	0.210
GENE2334X	-0.080	0.540	-0.110	0.160	0.150	-0.320	-0.050	-0.090	-0.090	0.570	0.050	0.090	0.030	0.000
GENE2281X	-0.010	0.250	0.000	-0.050	0.020	-0.510	-0.200	0.050	0.090	-0.010	-0.158	-0.260	-0.280	0.160
GENE2280X	-0.350	-0.060	-0.020	-0.170	-0.050	0.180	0.040	0.330	0.060	-0.070	-0.130	-0.190	-0.350	0.220
GENE2220X	0.290	0.110	-0.350	-0.140	-0.170	-0.320	-0.690	-0.560	-0.210	-0.260	-0.280	-0.170	-0.670	0.200
GENE2167X	0.160	0.190	-0.080	-0.350	0.150	-0.780	0.070	-0.380	0.290	-0.550	-0.663	-0.680	-0.620	-0.110
GENE2231X	-0.200	-0.230	-0.210	-0.260	-0.160	-0.190	-0.510	-0.130	-0.560	-0.210	-0.293	-0.290	-0.590	0.000
GENE2190X	0.150	-0.190	-0.820	-0.310	-0.020	-0.310	-0.480	-0.130	-0.430	-0.430	-0.972	-0.890	0.040	0.160
GENE2200X	-0.440	-0.680	-0.120	-0.160	0.040	-0.760	0.060	-0.240	-0.230	-0.030	-0.243	-0.440	-0.540	0.170
GENE2166X	-0.430	-0.260	-0.420	-0.240	0.160	-0.430	-0.110	-0.120	-0.140	-0.290	-0.180	-0.540	-0.430	-0.030
GENE2209X	-0.670	-0.130	-0.080	-0.570	-0.440	-0.870	0.030	-0.260	0.040	-1.030	-0.696	-1.020	-0.410	-0.290
GENE2214X	-0.350	-0.560	-0.380	-0.220	0.080	-0.330	-0.050	0.080	-0.060	0.040	-0.880	-0.430	-0.390	0.200
GENE2222X	-0.560	0.050	-0.130	-0.330	0.150	-0.734	0.000	-0.790	-0.410	-0.550	-0.544	-0.400	-0.213	0.120
GENE2230X	-0.530	0.550	-0.200	-0.140	0.360	-0.800	-0.110	-0.190	-0.150	-0.220	-0.380	-0.520	-0.330	0.330
GENE2707X	-0.620	-0.470	0.000	-0.230	0.150	-0.010	0.230	-0.130	-0.080	-0.300	-0.406	-0.240	-0.340	0.190
GENE2729X	-0.400	0.040	-0.140	-0.230	-0.030	0.090	-0.050	-0.330	0.080	-0.150	-0.200	-0.060	0.220	-0.320
GENE2234X	0.070	-0.240	-0.050	-0.210	0.300	-0.200	-0.450	-0.240	0.240	-0.210	0.230	-0.260	-0.300	-0.290
GENE2130X	-0.340	-0.650	-0.030	-0.340	-0.140	-0.670	-0.080	0.040	-0.320	-0.340	0.030	-0.240	-0.220	0.240
GENE2224X	-0.380	-0.710	-0.360	-0.450	-0.290	-0.630	-0.520	-0.640	-1.030	-0.160	-0.222	-0.310	-0.730	0.070
GENE2256X	-0.750	-0.350	-0.500	-0.330	-0.010	-0.380	0.070	-0.060	0.050	-0.460	-0.216	-0.570	0.080	0.030
GENE2129X	0.106	-0.340	-0.060	-0.250	0.070	-0.710	-0.810	-0.300	-0.230	-0.320	-0.120	-0.220	-0.640	-0.300
GENE2252X	0.040	0.270	-0.060	-0.040	0.160	-0.020	0.040	-0.390	-0.240	-0.050	-0.070	0.060	0.100	0.360
GENE2253X	-0.100	0.170	-0.320	-0.140	-0.160	-0.160	0.110	-0.330	-0.400	0.200	-0.110	0.040	0.430	-0.010
GENE1934X	-0.350	-0.100	-0.190	-0.020	-0.280	-0.350	0.570	0.100	0.020	0.220	-0.080	0.030	-0.090	0.210
GENE2098X	-0.060	-0.520	-0.470	-0.220	-0.320	-0.240	-0.430	-0.300	-0.340	-0.010	0.070	-0.160	-0.470	-0.130
GENE1963X	0.230	0.010	-0.090	-0.280	0.110	-0.570	-0.140	-0.420	-0.120	-0.540	-0.172	-0.070	-0.290	-0.190
GENE1959X	-0.060	0.590	0.050	0.160	0.630	-0.250	-0.140	-0.110	-0.210	0.090	-0.170	-0.470	-0.050	0.170
GENE2074X	-0.560	0.390	-0.120	-0.020	-0.300	-0.330	-0.190	-0.180	-0.400	0.150	-0.120	0.100	-0.060	0.100
GENE2080X	-0.540	0.516	-0.340	-0.030	0.420	-0.590	0.230	-0.470	0.000	-0.100	0.000	0.250	0.090	-0.650
GENE2042X	0.010	-0.372	0.000	-0.010	-0.010	-0.390	0.340	0.200	0.400	-0.170	-0.040	0.030	-0.310	0.210
GENE1962X	-0.510	-0.470	-0.380	-0.270	0.050	-0.420	-0.300	0.290	0.020	-0.020	-0.099	-0.080	0.000	-0.150
GENE2607X	0.190	0.430	-0.500	-0.070	0.100	-0.080	-0.400	-0.400	0.230	0.190	-0.380	-0.540	0.280	-0.100
GENE2612X	-0.533	-0.550	-0.180	-0.610	-0.370	-0.524	-0.030	-0.130	-0.340	-0.340	-0.266	-0.357	-0.050	-0.690
GENE2611X	0.180	-0.230	-0.060	-0.220	0.030	-0.275	-0.010	-0.010	-0.120	-0.340	-0.046	-0.060	-0.250	-0.440
GENE2692X	0.300	-0.280	-0.210	-0.090	0.050	-0.110	-0.410	-0.280	-0.350	-0.070	-0.275	0.037	-0.180	-0.160
GENE2958X	-0.290	0.510	-0.250	-0.070	0.210	0.000	0.080	0.430	0.200	-0.310	-0.301	-0.780	0.110	0.330
GENE1101X	-0.430	0.460	0.000	-0.110	0.190	-0.740	0.310	-0.130	-0.040	0.220	0.046	-0.140	0.490	-0.210
GENE3151X	0.370	0.036	0.110	0.040	-0.150	-0.350	-0.190	-0.320	-0.090	-0.200	-0.260	0.020	-0.190	0.130
GENE3152X	0.250	-0.110	0.030	-0.050	-0.270	-0.340	0.260	-0.050	-0.220	-0.080	-0.010	-0.310	0.110	0.000
GENE3153X	-0.100	-0.060	0.000	-0.130	-0.350	-0.320	0.150	0.150	-0.330	0.100	0.040	-0.350	0.060	-0.030
GENE3066X	-0.220	-0.280	0.040	-0.370	-0.290	-0.350	-0.640	-0.480	-0.320	-0.440	-0.180	-0.070	-0.680	-0.370
GENE3900X	-0.160	0.280	0.040	-0.110	0.060	-0.250	-0.010	-0.320	0.100	0.180	0.014	-0.060	-0.070	0.180
GENE3897X	0.310	-0.140	0.340	0.090	0.170	0.390	0.390	0.340	0.300	0.000	0.230	0.280	-0.050	-0.140
GENE2574X	0.070	0.110	0.110	-0.030	-0.440	-0.070	-0.220	-0.580	-0.180	-0.430	-0.225	-0.360	-0.540	0.030
GENE3210X	-0.300	-0.270	0.090	-0.100	-0.020	-0.030	0.310	-0.640	-0.050	-0.200	0.050	-0.130	-0.100	-0.300
GENE3211X	0.210	-0.210	0.470	0.260	0.100	0.200	0.140	0.310	0.130	0.010	0.380	0.130	-0.220	-0.380
GENE3154X	-0.010	0.050	-0.230	-0.040	-0.240	-0.130	0.130	-0.370	-0.270	0.140	0.330	0.260	-0.140	0.080
GENE3279X	0.400	0.200	0.030	0.170	-0.150	-0.040	-0.040	0.380	0.280	0.050	0.190	-0.050	0.160	0.360
GENE3352X	-0.230	-0.330	0.560	0.190	0.290	0.000	0.640	-0.150	0.310	0.460	0.540	0.290	-0.350	0.010
GENE3266X	-0.410	-0.040	0.170	0.030	-0.290	-0.180	-0.260	0.350	0.380	-0.180	-0.090	-0.160	0.090	0.040
GENE369X	0.070	0.010	0.200	0.100	-0.170	0.440	0.270	0.160	-0.160	-0.110	-0.153	-0.100	0.290	0.310
GENE3928X	-0.820	-0.280	-0.240	-0.290	0.090	-0.240	0.220	-0.120	-0.010	0.190	-0.169	-0.260	0.090	0.110
GENE1044X	0.430	0.030	0.410	0.180	0.500	0.140	0.500	0.150	0.200	0.040	0.190	-0.170	-0.350	0.530
GENE1045X	0.270	0.690	0.100	0.200	0.250	0.090	0.350	0.060	-0.140	-0.160	0.080	-0.180	-0.190	0.200
GENE3205X	0.260	-0.170	-0.010	-0.120	-0.450	0.070	-0.230	0.110	-0.060	0.120	-0.130	-0.250	0.410	-0.100
GENE3186X	-0.550	-0.021	0.100	0.020	0.130	0.100	0.050	-0.510	0.070	0.140	-0.052	-0.340	-0.070	0.000
GENE1008X	0.490	-0.040	0.280	0.220	0.070	-0.040	0.100	0.130	0.280	-0.140	-0.190	0.230	-0.270	0.410
GENE58X	0.360	0.550	-0.210	0.020	-0.400	-0.110	0.000	0.000	0.240	0.090	0.150	-0.200	0.000	-0.010
GENE4000X	0.150	0.080	0.310	0.120	-0.170	-0.420	-0.320	0.200	0.050	0.060	-0.210	0.120	-0.100	-0.230
GENE3999X	0.310	0.370	0.450	0.030	-0.140	-0.100	-0.340	0.040	-0.270	-0.060	0.000	-0.610	-0.150	0.060
GENE40X	-0.120	0.150	-0.340	0.050	0.110	0.190	0.340	-0.420	-0.460	-0.010	0.470	-0.470	0.130	0.000
GENE164X	0.560	-0.170	0.010	0.270	0.320	0.000	0.340	0.190	0.000	0.030	-0.150	-0.050	0.280	-0.070
GENE53X	0.630	-0.040	0.420	0.080	0.050	-0.530	-0.530	-0.210	-0.160	-0.110	-0.120	-0.250	0.060	0.260
GENE3907X	0.430	0.247	-0.250	0.000	-0.150	0.010	0.090	0.290	0.080	-0.050	0.070	-0.010	0.040	0.080
GENE3113X	-0.150	-0.460	0.000	-0.120	-0.260	-0.580	-0.730	0.000	-0.190	0.060	-0.370	-0.170	-0.190	-0.140
GENE1849X	-0.290	-0.120	-0.050	0.000	-0.210	0.340	-0.170	0.440	0.050	0.080	0.040	0.000	-0.200	0.380
GENE1848X	-0.250	-0.030	0.010	0.010	0.000	-0.210	-0.010	-0.020	0.180	0.220	-0.170	-0.070	0.230	-0.030
GENE1869X	-0.420	0.580	-0.340	-0.040	0.190	-0.370	0.280	-0.030	0.040	0.010	0.240	0.080	-0.030	-0.230
GENE3167X	-0.320	0.000	-0.570	-0.280	-0.490	-0.380	-0.160	-0.190	-0.020	-0.040	-0.130	0.220	-0.090	-0.330
GENE44X	-0.190	-0.120	0.320	-0.270	-0.400	-0.270	-0.030	-0.250	0.310	-0.250	-0.250	-0.080	-0.080	0.000
GENE3895X	0.810	0.360	-0.340	0.190	-0.320	-0.060	-0.280	0.790	-0.120	0.110	0.330	-0.230	-0.140	0.000
GENE1103X	-0.640	0.070	-0.290	-0.150	-0.120	-0.080	0.130	-0.410	0.180	-0.030	0.060	0.030	0.160	-0.320
GENE2605X	-0.270	-0.200	0.220	0.070	0.130	0.080	-0.100	0.200	0.060	0.000	0.080	-0.010	-0.070	-0.130
GENE2604X	-0.130	-0.340	0.110	-0.050	-0.220	-0.120	0.000	0.220	-0.140	-0.160	-0.100	-0.140	-0.110	-0.330
GENE1271X	0.600	0.580	-0.180	0.070	0.150	0.020	0.060	-0.410	-0.290	0.180	-0.190	0.390	0.240	-0.280
GENE1921X	0.260	-0.260	0.210	0.140	0.490	-0.080	0.010	-0.145	-0.040	-0.220	-0.371	-0.410	-0.470	-0.190
GENE13X	0.060	-0.160	0.160	0.090	-0.440	0.070	0.110	-0.220	-0.060	0.100	0.067	0.250	0.210	0.088
GENE1070X	0.160	0.220	-0.060	0.370	0.130	-0.050	0.070	0.320	0.080	0.250	0.340	0.100	0.080	0.560
GENE3032X	0.520	0.430	-0.050	0.070	-0.190	-0.110	-0.050	0.070	-0.090	0.060	-0.630	-0.030	-0.180	-0.350
GENE3036X	0.020	0.220	-0.100	0.100	-0.460	0.110	0.100	0.280	0.050	0.540	-0.080	-0.140	-0.110	0.000
GENE2994X	0.560	0.060	0.020	-0.080	0.290	-0.550	0.400	-0.160	-0.080	-0.100	-0.050	0.080	-0.020	-0.380
GENE2995X	-0.110	-0.430	-0.070	-0.100	-0.010	-0.360	0.470	-0.460	-0.070	-0.250	-0.275	-0.670	0.070	-0.500
GENE2676X	-0.100	0.260	-0.600	-0.040	-0.260	0.450	0.460	0.080	-0.180	0.310	-0.190	-0.360	-0.200	0.390
GENE2677X	-0.050	0.380	-0.650	-0.270	-0.450	0.230	0.130	-0.060	-0.290	0.120	-0.360	-0.620	-0.240	0.130
GENE2679X	0.100	-0.270	-0.220	-0.050	0.330	-0.450	0.240	-0.050	0.120	-0.010	-0.170	-0.150	-0.010	-0.130
GENE2680X	0.690	0.007	-0.130	-0.020	0.130	0.040	0.240	0.090	-0.040	-0.200	-0.400	-0.160	0.000	-0.190
GENE2931X	-0.460	-0.060	-0.300	-0.410	0.130	-0.623	-0.120	-0.100	0.080	-0.420	-0.256	0.100	-0.480	0.150
GENE2937X	0.390	-0.260	0.010	-0.060	0.020	-0.580	-0.650	-0.260	-0.160	0.040	-0.500	0.000	-0.660	-0.130
GENE1949X	-0.220	-0.220	0.020	-0.040	0.100	-0.060	-0.220	-0.260	-0.120	0.050	0.060	-0.180	-0.380	0.070
GENE2939X	-0.140	0.190	0.060	0.040	0.540	-0.340	-0.040	-0.450	0.150	0.050	-0.370	-0.270	0.060	0.120
GENE2919X	-0.320	-0.200	-0.400	-0.290	0.060	-0.600	0.120	-0.740	0.310	-0.060	-0.450	-0.200	-0.070	-0.030
GENE282X	-0.430	-0.180	0.060	0.080	-0.050	0.100	0.630	0.580	0.290	0.070	0.460	-0.060	0.230	0.441
GENE2927X	-0.040	-0.230	-0.070	-0.250	0.140	-0.390	-0.390	0.050	0.150	0.110	0.020	-0.050	-0.160	0.090
GENE2908X	-0.480	0.100	-0.050	-0.230	0.010	-0.340	0.220	0.050	0.020	-0.280	-0.439	-0.450	0.000	-0.050
GENE2666X	0.310	0.000	-0.270	-0.340	-0.500	0.140	-0.820	0.000	-0.540	0.070	-0.030	-0.050	-0.240	-0.040
GENE2670X	-0.050	-0.220	0.000	-0.050	-0.200	-0.660	-0.300	-0.120	-0.340	0.140	-0.130	0.140	-0.260	-0.110
GENE2702X	-0.200	-0.330	-0.210	-0.360	-0.260	-0.860	-0.170	0.180	-0.040	-0.280	-0.532	-0.070	-0.440	-0.140
GENE2960X	-0.480	-0.200	-0.140	-0.330	-0.040	-0.590	0.110	0.020	0.170	-0.330	-0.114	-0.480	0.110	-0.060
GENE1961X	-0.240	-0.129	-0.040	-0.070	0.000	-0.064	0.570	-0.180	-0.050	-0.140	0.011	-0.070	-0.420	-0.060
GENE2956X	-0.070	0.160	0.000	-0.100	0.100	-0.110	0.230	0.330	-0.090	-0.370	-0.320	-0.450	0.230	0.510
GENE2903X	-0.120	-0.340	0.000	-0.140	-0.010	-0.470	0.070	-0.370	0.130	-0.490	-0.072	-0.250	-0.520	-0.120
GENE2687X	-0.220	-0.360	-0.070	-0.180	0.190	0.130	-0.010	-0.130	0.050	0.120	-0.130	-0.290	-0.250	0.290
GENE2716X	-0.060	-0.570	0.020	-0.230	0.150	-0.170	0.090	-0.510	0.020	0.100	0.070	-0.200	-0.540	0.060
GENE2741X	-0.760	0.130	-0.300	-0.190	0.040	-0.540	0.170	-0.340	0.250	-0.240	-0.350	-0.500	0.190	-0.280
GENE289X	1.120	0.730	0.000	0.420	0.370	-0.240	0.890	0.310	0.100	0.210	-0.120	-0.110	0.350	0.110
GENE295X	0.760	0.040	0.190	0.120	-0.170	0.060	0.340	-0.010	0.360	0.120	-0.170	0.030	0.010	0.470
GENE2859X	0.330	-0.090	0.060	0.000	0.380	0.000	0.400	-0.440	0.080	-0.230	-0.560	-0.460	-0.050	0.310
GENE2860X	0.460	0.160	0.210	-0.070	0.380	-0.020	0.390	-0.380	-0.170	-0.250	-0.430	-0.500	-0.060	0.330
GENE3004X	-0.080	0.580	-0.120	0.180	0.430	0.240	0.300	0.390	0.380	-0.490	-0.264	-0.100	0.000	0.090
GENE3003X	-0.140	0.170	0.110	0.160	0.140	0.070	0.220	0.370	0.200	0.550	-0.110	-0.110	-0.140	0.730
GENE3002X	0.440	0.080	0.090	0.270	0.080	0.540	0.870	0.280	0.400	-0.300	0.130	-0.050	-0.100	0.110
GENE2748X	-0.500	0.150	-0.090	-0.140	-0.070	-0.130	0.010	-0.080	0.220	0.220	-0.347	-0.770	0.070	0.110
GENE2769X	0.430	0.250	0.160	0.000	-0.030	0.360	-0.230	-0.170	0.190	-0.380	-0.366	-0.260	0.010	0.350
GENE2846X	-0.200	0.090	0.000	-0.220	0.140	-0.470	-0.070	-0.850	0.080	-0.800	-0.470	-0.560	-0.100	-0.230
GENE2826X	0.390	0.120	-0.060	0.260	0.220	-0.170	0.290	-0.040	0.270	-0.060	-0.290	-0.270	-0.290	0.260
GENE2827X	-0.380	0.060	0.080	-0.060	0.200	-0.100	0.160	-0.690	0.000	-0.550	-0.330	-0.440	-0.260	-0.300
GENE2815X	0.010	-0.380	0.090	-0.250	0.320	-0.620	0.290	-0.510	0.350	-0.330	-0.770	-0.930	-0.640	0.140
GENE2843X	-0.020	0.090	-0.270	0.000	0.000	-0.560	0.480	0.280	0.370	-0.400	-0.398	-0.330	-0.560	-0.020
GENE2810X	-0.570	0.040	-0.030	-0.070	0.000	0.000	-0.130	-0.130	0.120	-0.660	-0.359	-0.470	-0.190	-0.020
GENE2802X	-0.810	-0.320	-0.220	-0.500	-0.260	-0.561	0.170	-0.310	0.110	-0.600	-0.693	-0.740	-0.040	-0.030
GENE2797X	0.410	0.350	-0.480	0.036	0.160	-0.630	-0.380	0.080	0.280	0.170	-0.320	0.050	-0.250	-0.300
GENE2788X	-0.560	-0.280	-0.640	-0.310	-0.050	-0.470	0.070	-0.060	-0.010	-0.700	-0.372	-0.760	-0.220	-0.100
GENE2854X	-0.060	0.180	-0.250	-0.211	-0.110	-0.350	0.300	-0.110	0.280	-0.120	-0.731	-0.870	0.000	0.400
GENE2855X	0.580	-0.190	0.320	-0.100	0.130	-0.254	0.530	-0.030	0.130	-0.410	-0.399	-0.270	-0.130	-0.010
GENE2765X	0.360	0.240	0.000	0.010	0.060	-0.430	0.170	0.310	0.100	-0.510	-0.170	-0.220	-0.140	-0.150
GENE2763X	0.550	0.100	0.450	0.000	0.340	-0.270	0.460	0.590	0.000	-0.290	0.130	-0.060	-0.090	0.140
GENE2865X	0.140	-0.230	-0.080	0.050	0.070	-0.180	0.290	-0.030	0.090	0.060	-0.050	0.080	0.050	-0.010
GENE2866X	0.460	-0.210	0.040	0.002	0.120	-0.180	0.230	0.010	-0.080	-0.200	-0.070	0.160	-0.340	0.000
GENE2896X	-0.100	-0.390	0.040	0.050	-0.060	-0.470	0.180	0.510	0.440	-0.240	0.180	0.010	-0.430	0.230
GENE1955X	-0.300	-0.410	-0.070	-0.130	-0.310	0.000	-0.440	-0.310	0.050	0.150	0.170	0.100	-0.350	-0.070
GENE2914X	0.680	-0.040	0.000	0.440	0.190	0.240	0.580	-0.090	0.170	0.090	-0.160	0.430	-0.100	0.020
GENE2915X	0.700	0.160	0.300	0.240	0.400	-0.050	0.280	-0.160	0.320	-0.220	-0.033	-0.120	0.170	-0.380
GENE2916X	-0.500	0.050	-0.030	-0.040	0.320	0.060	-0.100	-0.020	0.120	0.140	0.010	-0.370	-0.380	0.440
GENE2128X	-0.060	-0.360	0.300	0.050	0.180	-0.255	0.130	0.500	0.370	0.140	-0.029	-0.030	-0.580	0.220
GENE2945X	0.600	-0.050	0.340	0.220	-0.270	-0.190	0.130	0.030	-0.080	-0.340	-0.112	-0.020	-0.170	-0.120
GENE2944X	0.270	0.020	0.250	0.030	-0.050	-0.110	-0.200	0.010	-0.040	-0.190	-0.292	-0.140	-0.160	-0.200
GENE2940X	-0.080	0.540	-0.210	0.130	-0.520	0.490	0.220	0.000	0.020	-0.210	-0.167	-0.330	0.320	0.340
GENE2656X	-0.080	0.640	-0.190	0.050	-0.280	0.260	0.390	0.100	0.380	0.160	0.110	0.100	0.030	0.260
GENE2655X	-0.100	0.470	0.080	0.060	-0.030	-0.280	0.150	-0.250	0.290	-0.220	-0.340	0.090	-0.110	0.090
GENE2637X	0.320	0.070	0.010	-0.030	0.430	-0.320	0.340	-0.580	0.250	0.030	-0.120	0.000	0.470	-0.160
GENE2633X	-0.380	-0.070	0.180	0.130	0.310	-0.260	0.190	-0.070	-0.080	0.220	-0.140	-0.160	-0.170	0.650
GENE2999X	-0.060	-0.190	-0.040	0.060	0.260	-0.110	-0.010	0.020	0.570	-0.070	0.620	-0.070	-0.100	-0.220
GENE2975X	0.240	-0.260	-0.440	-0.260	-0.330	-0.190	-0.100	0.060	-0.210	-0.210	-0.350	-0.190	-0.110	-0.070
GENE2996X	0.240	-0.030	-0.020	0.090	-0.170	0.060	0.610	0.090	0.080	-0.110	-0.177	-0.080	-0.140	-0.120
GENE2621X	0.360	0.108	-0.150	0.080	-0.100	-0.220	-0.090	-0.210	0.060	0.040	-0.100	0.040	-0.140	0.240
GENE3027X	0.310	0.140	-0.340	-0.067	-0.240	-0.410	-0.140	0.230	-0.360	0.510	-0.430	-0.630	-0.050	-0.250
GENE3008X	-0.320	0.380	0.050	0.140	0.090	0.130	0.530	-0.220	0.220	-0.130	0.091	0.040	-0.060	0.100
GENE3012X	0.410	-0.020	-0.300	-0.130	-0.040	-0.190	-0.170	-0.420	-0.270	-0.210	0.044	-0.350	0.360	-0.230
GENE3011X	0.230	-0.280	-0.410	-0.210	-0.070	-0.400	-0.240	-0.220	-0.120	-0.300	-0.087	-0.440	-0.170	-0.300
GENE2964X	0.220	0.338	-0.470	0.010	-0.040	-0.090	0.140	0.150	0.340	-0.130	-0.357	-0.150	0.230	0.300
GENE2984X	-0.580	0.380	0.300	-0.270	-0.340	-0.390	-0.010	-0.120	0.180	-0.200	-0.340	-0.110	-0.160	-0.340
GENE1441X	-0.050	0.470	-0.090	-0.170	-0.350	-0.250	0.110	0.020	-0.080	0.000	-0.221	-0.210	0.120	-0.040
GENE315X	-0.010	0.680	0.230	0.090	0.070	-0.510	0.310	0.020	-0.250	-0.090	-0.580	-0.100	-0.180	0.610
GENE1049X	-0.340	-0.070	0.340	0.170	-0.050	0.060	0.050	0.060	-0.210	0.180	0.310	0.260	-0.210	-0.240
GENE1068X	-0.220	-0.030	0.050	0.110	0.260	0.020	0.170	0.100	-0.020	0.100	0.320	0.000	0.060	0.660
GENE1046X	0.160	-0.010	0.060	0.020	-0.010	-0.120	0.250	0.140	0.140	0.260	-0.063	-0.160	0.330	0.470
GENE3022X	-0.510	0.320	-0.200	0.010	0.390	0.380	0.290	-0.350	0.450	0.030	-0.010	-0.080	0.000	-0.240
GENE352X	0.020	-0.200	0.300	-0.150	0.020	0.000	0.100	-0.410	-0.290	0.120	0.410	-0.170	0.000	-0.080
GENE2029X	0.160	0.321	0.000	-0.140	0.210	-0.160	0.020	-0.070	-0.100	-0.170	0.059	0.160	0.320	-0.050
GENE2028X	-0.350	0.106	0.050	0.060	0.170	-0.370	0.210	-0.250	0.080	-0.250	-0.400	-0.150	-0.090	-0.330
GENE1950X	-0.740	0.050	-0.020	-0.190	0.140	-0.070	-0.110	0.120	-0.130	-0.350	0.344	-0.160	0.000	-0.120
GENE2018X	-0.670	-0.050	0.000	-0.140	0.040	0.080	-0.430	-0.100	0.060	-0.220	-0.150	-0.120	0.460	-0.410
GENE2011X	0.170	-0.480	-0.180	-0.150	-0.210	-0.450	-0.540	-0.400	-0.260	-0.120	-0.289	0.380	0.000	0.170
GENE1981X	-0.360	0.150	0.220	-0.370	0.200	-0.210	-0.260	-0.510	-0.130	0.230	-0.013	-0.130	0.160	-0.490
GENE1982X	-0.310	-0.340	0.040	-0.380	-0.010	-0.370	-0.640	-0.390	-0.050	-0.230	0.194	-0.050	-0.650	-0.310
GENE1986X	0.090	0.290	0.080	0.060	0.420	-0.200	0.180	-0.340	-0.070	0.270	0.030	0.410	-0.020	-0.200
GENE1997X	0.190	-0.170	0.140	-0.100	0.050	-0.060	-0.110	-0.080	0.310	0.180	0.130	0.360	-0.190	-0.080
GENE1993X	-0.240	0.130	-0.110	-0.070	0.000	-0.450	-0.210	0.200	-0.320	-0.110	0.150	0.080	0.140	-0.540
GENE1992X	-0.260	0.470	-0.050	-0.050	0.280	-0.480	-0.210	-0.020	-0.120	0.080	0.100	0.080	-0.010	-0.480
GENE1990X	-0.070	0.460	0.000	-0.230	0.150	-0.600	-0.140	0.110	0.080	-0.050	-0.310	-0.100	0.090	0.140
GENE1983X	0.040	0.030	-0.400	-0.250	0.000	-0.090	-0.360	-0.470	-0.180	-0.070	0.120	-0.210	-0.120	0.030
GENE2008X	-0.600	0.280	-0.380	-0.370	-0.300	-0.580	-0.200	-0.080	0.010	0.210	-0.200	-0.170	0.160	-0.520
GENE1979X	-0.451	0.300	-0.380	-0.080	0.170	-0.340	-0.340	-0.040	0.010	-0.230	0.236	0.130	0.200	0.020
GENE1276X	0.040	-0.580	-0.140	-0.080	0.100	0.210	-0.120	-0.020	-0.190	-0.290	0.070	0.240	-0.490	0.020
GENE1273X	-0.700	-0.360	-0.330	-0.380	-0.180	-0.270	-0.040	-0.020	-0.180	0.100	-0.039	-0.140	0.140	-0.290
GENE2035X	0.490	0.440	0.090	0.090	-0.080	-0.680	-0.310	-0.080	-0.230	0.150	0.330	0.470	-0.480	-0.090
GENE3127X	-0.479	0.020	-0.210	0.060	-0.340	0.270	0.060	0.380	-0.290	-0.070	0.130	0.030	0.000	0.090
GENE1838X	0.300	0.350	-0.080	0.178	-0.050	0.340	-0.300	-0.070	0.030	-0.110	-0.240	-0.060	-0.010	0.060
GENE1269X	0.170	-0.060	0.120	0.120	0.090	-0.080	-0.160	0.210	0.000	-0.060	0.190	0.090	0.250	0.170
GENE1197X	0.380	0.000	-0.460	-0.160	-0.180	-0.050	-0.110	-0.840	-0.660	-0.510	-0.740	-0.450	-0.180	-0.810
GENE1198X	-0.550	-0.160	-0.300	-0.140	-0.130	0.180	-0.380	-0.090	-0.380	-0.270	0.000	-0.260	-0.120	-0.530
GENE1199X	0.040	-0.240	-0.240	-0.200	-0.160	-0.020	0.100	-0.250	0.120	-0.270	-0.270	-0.450	0.020	0.090
GENE1201X	-0.630	0.030	-0.320	-0.270	0.150	-0.140	0.230	0.270	0.000	-0.060	0.210	-0.150	0.000	-0.270
GENE1204X	0.130	0.000	0.200	-0.070	-0.180	0.050	0.020	0.160	-0.290	0.160	-0.360	0.020	0.000	-0.230
GENE1248X	0.000	0.240	-0.010	0.110	-0.250	0.000	0.510	0.090	-0.090	0.110	-0.040	0.160	-0.200	0.090
GENE1300X	0.310	0.280	-0.130	-0.130	0.450	-0.850	0.000	0.260	0.090	0.170	0.300	0.090	0.020	0.150
GENE227X	0.600	0.430	0.610	0.530	0.330	-0.040	0.040	0.520	0.010	0.640	-0.150	0.270	0.510	-0.010
GENE1285X	-0.370	-0.340	-0.020	0.090	-0.140	0.390	0.410	0.000	-0.120	-0.190	0.180	0.290	-0.260	-0.410
GENE1149X	0.340	-0.130	0.060	0.330	0.170	0.390	0.830	0.380	0.100	0.420	0.630	-0.020	0.000	0.540
GENE1821X	0.350	-0.120	0.150	0.330	0.160	0.100	0.000	-0.050	0.190	0.300	0.420	0.410	0.600	-0.350
GENE1088X	-0.280	0.070	-0.310	-0.080	-0.420	0.230	-0.320	-0.030	-0.380	0.350	0.120	-0.070	0.030	-0.490
GENE1027X	0.930	0.090	-0.080	0.220	-0.290	-0.150	0.170	0.170	0.290	0.440	0.090	0.460	-0.020	-0.190
GENE1029X	0.770	-0.190	-0.030	0.090	-0.330	-0.150	0.160	-0.140	0.010	0.100	0.060	0.220	-0.170	0.010
GENE3090X	0.150	0.150	0.040	-0.010	-0.160	-0.140	0.050	-0.240	0.530	0.230	-0.650	-0.300	0.070	-0.010
GENE1042X	-0.100	0.350	-0.350	0.090	0.120	0.000	0.470	-0.470	0.270	-0.170	0.230	0.200	-0.110	-0.210
GENE3078X	-0.220	0.160	0.160	0.120	-0.340	-0.060	0.380	0.160	0.310	-0.330	-0.270	-0.210	0.220	0.470
GENE1133X	0.130	-0.270	-0.060	-0.300	-0.550	-0.740	-0.370	0.200	0.170	-0.320	-0.140	0.090	-0.320	-0.010
GENE1134X	0.170	-0.280	-0.290	-0.190	-0.600	-0.550	-0.580	0.340	0.390	-0.380	-0.060	0.080	-0.330	-0.070
GENE3101X	-0.190	0.230	-0.090	0.010	-0.220	0.160	-0.190	-0.120	-0.400	-0.200	-0.300	-0.240	0.170	-0.050
GENE1119X	-0.210	0.300	-0.120	-0.090	-0.450	-0.612	-0.160	0.030	-0.020	0.000	-0.116	0.000	0.100	0.300
GENE1831X	0.070	-0.150	-0.040	-0.120	-0.400	-0.860	0.270	-0.360	0.050	-0.040	-0.200	-0.170	-0.340	-0.340
GENE1832X	-0.250	-0.230	0.080	0.050	-0.210	0.050	0.280	-0.500	-0.190	-0.190	0.570	-0.040	-0.530	-0.256
GENE1065X	0.410	0.280	0.190	0.130	0.290	0.100	0.720	-0.230	0.190	-0.310	0.100	0.150	0.060	0.270
GENE1022X	0.280	0.800	0.140	0.150	0.130	-0.070	-0.310	-0.380	-0.110	0.050	-0.193	-0.040	0.050	0.180
GENE1020X	0.640	0.640	-0.240	0.140	0.100	-0.070	0.280	0.080	0.080	0.140	0.000	0.090	0.210	-0.160
GENE157X	0.430	0.120	-0.340	-0.220	-0.160	-0.200	-0.100	-0.200	0.000	-0.290	-0.430	-0.430	0.270	0.270
GENE156X	0.320	-0.110	-0.050	-0.080	-0.110	-0.340	0.010	-0.360	-0.360	-0.320	-0.220	-0.440	0.030	0.360
GENE965X	0.440	0.440	-0.140	-0.160	-0.180	-0.610	0.190	0.190	0.040	-0.230	-0.340	0.170	0.210	-0.290
GENE96X	0.320	0.370	0.020	0.130	-0.190	0.000	0.650	-0.010	0.230	0.600	-0.100	0.450	0.160	-0.080
GENE351X	0.600	0.040	0.420	0.120	0.480	0.150	0.160	0.270	0.410	0.090	0.060	-0.240	-0.320	-0.340
GENE1034X	0.180	0.190	0.370	0.200	-0.070	0.010	0.550	0.550	0.310	0.010	-0.240	-0.240	-0.110	-0.140
GENE1035X	0.230	0.120	0.490	0.210	0.030	-0.060	0.590	0.600	0.200	-0.080	-0.040	-0.130	-0.220	-0.190
GENE3935X	0.190	0.500	0.120	0.040	0.370	-0.510	0.140	-0.200	-0.160	-0.100	-0.020	0.190	-0.350	-0.270
GENE353X	-0.410	-0.400	0.360	-0.010	-0.150	0.410	0.080	-0.030	-0.010	0.080	-0.580	-0.030	0.590	0.200
GENE930X	0.150	0.290	-0.330	0.000	0.070	-0.210	-0.050	0.330	-0.150	0.260	0.240	0.120	0.220	-0.420
GENE929X	0.220	-0.460	-0.120	-0.090	-0.120	0.300	-0.020	0.010	-0.150	-0.370	0.000	0.040	-0.100	-0.360
GENE219X	0.710	-0.290	0.700	0.280	-0.100	0.360	0.710	0.140	0.810	0.400	0.420	0.190	-0.400	0.370
GENE224X	0.600	-0.360	-0.080	0.090	0.140	-0.290	0.060	0.470	0.660	0.020	-0.010	0.080	-0.530	0.160
GENE328X	0.810	-0.060	-0.210	0.350	0.610	0.380	0.050	-0.300	-0.310	0.300	0.180	0.180	-0.090	-0.030
GENE335X	-0.060	-0.280	0.010	-0.093	-0.580	0.110	0.120	0.390	-0.140	-0.250	-0.120	0.010	-0.660	0.190
GENE333X	0.330	0.730	0.330	0.190	0.130	-0.300	0.410	0.270	-0.220	0.590	0.320	0.250	-0.210	0.350
GENE910X	0.810	-0.080	0.050	0.100	0.140	-0.180	0.190	-0.160	0.000	-0.060	0.080	-0.010	0.030	0.370
GENE355X	0.060	-0.140	-0.150	0.390	0.130	0.560	0.340	0.260	0.250	0.230	0.270	0.460	-0.240	0.166
GENE319X	0.520	0.140	0.270	0.370	0.660	0.220	0.990	-0.020	0.200	0.180	0.420	-0.030	0.330	-0.250
GENE1531X	-0.340	-0.230	-0.250	0.090	0.080	-0.180	-0.180	0.350	-0.090	0.160	0.180	-0.120	-0.060	-0.220
GENE1530X	-0.170	-0.060	0.030	-0.060	-0.090	-0.010	-0.230	0.240	-0.120	0.140	0.140	-0.300	0.300	-0.130
GENE235X	0.390	0.210	-0.240	-0.100	-0.250	0.090	0.010	0.140	-0.320	0.200	0.060	-0.090	-0.140	-0.090
GENE888X	0.730	0.130	0.140	0.150	0.200	-0.050	0.180	0.220	0.030	0.070	-0.140	-0.020	0.230	-0.160
GENE3629X	0.510	0.090	0.350	0.210	-0.180	0.180	0.810	0.100	0.150	0.280	0.530	0.180	-0.390	0.140
GENE423X	0.530	0.050	0.040	0.330	0.230	-0.120	-0.130	0.140	0.230	0.020	0.280	-0.260	0.340	-0.170
GENE373X	0.260	-0.250	-0.020	0.030	-0.350	0.330	-0.150	-0.020	-0.220	0.190	-0.240	-0.010	0.560	-0.250
GENE871X	0.810	0.450	-0.030	0.110	0.160	-0.290	0.220	0.150	0.340	0.150	-0.320	0.250	0.160	-0.410
GENE858X	0.370	0.440	0.090	0.150	-0.100	0.120	0.180	0.470	-0.030	0.110	0.090	0.040	-0.060	-0.060
GENE448X	0.830	-0.150	0.010	0.360	-0.080	0.150	0.160	0.490	-0.100	0.390	-0.080	0.170	-0.270	0.340
GENE830X	-0.190	0.620	0.470	0.110	-0.520	-0.090	0.370	0.150	0.330	0.500	-0.330	-0.280	0.160	0.250
GENE841X	1.080	-0.170	0.150	0.370	-0.120	0.040	0.250	0.540	-0.040	0.330	-0.140	0.310	0.250	-0.230
GENE307X	0.610	0.390	-0.410	0.250	-0.100	-0.270	-0.150	0.190	-0.190	-0.270	0.150	-0.250	0.050	0.250
GENE806X	0.580	-0.230	0.190	0.280	0.050	0.200	0.120	-0.040	0.160	0.040	-0.100	-0.350	0.090	0.330
GENE268X	0.670	0.350	0.110	0.260	0.200	0.470	0.420	0.430	0.270	0.030	-0.050	-0.040	-0.210	-0.340
GENE284X	0.650	-0.110	0.260	0.330	0.320	-0.360	0.340	-0.210	0.390	0.430	0.410	0.370	-0.280	0.190
GENE884X	0.400	0.170	0.500	0.300	0.020	0.230	0.280	0.220	0.130	0.230	-0.070	0.350	0.040	0.190
GENE481X	0.260	0.140	-0.210	0.190	-0.340	0.010	-0.140	-0.460	0.170	0.300	-0.180	0.060	0.140	-0.190
GENE555X	0.600	0.700	0.150	0.510	-0.050	0.410	0.240	0.500	0.400	0.810	-0.080	0.380	0.550	-0.082
GENE558X	0.780	0.910	0.190	0.320	0.190	0.000	-0.080	0.340	0.420	0.560	0.330	0.150	0.320	-0.160
GENE562X	0.000	0.190	0.150	-0.090	-0.250	-0.060	-0.010	-0.120	0.000	-0.130	-0.060	-0.360	0.120	-0.510
GENE663X	0.640	-0.050	0.150	0.290	-0.050	-0.090	0.410	0.200	-0.070	-0.060	0.050	-0.020	0.500	-0.010
GENE563X	0.490	-0.140	0.460	0.190	0.060	-0.030	0.270	-0.220	0.210	0.270	0.170	0.000	-0.460	-0.140
GENE630X	0.300	0.170	0.100	0.090	0.090	0.360	0.180	-0.550	0.170	-0.580	0.360	-0.110	0.250	0.050
GENE631X	0.290	0.290	-0.050	0.010	0.000	0.240	0.220	-0.480	0.370	-0.010	0.370	-0.040	0.460	-0.480
GENE645X	0.560	0.360	0.190	0.290	-0.100	0.540	0.000	0.100	0.000	0.090	0.690	0.410	0.220	0.090
GENE639X	0.400	0.100	0.200	0.170	-0.280	0.680	0.640	-0.380	-0.440	0.120	0.600	-0.450	0.180	-0.340
GENE633X	0.490	0.390	0.090	0.270	-0.120	0.370	-0.060	0.250	-0.110	0.080	0.400	0.080	0.100	0.040
GENE626X	0.630	0.290	-0.060	0.190	0.560	0.450	0.760	-0.350	0.370	0.000	-0.150	-0.210	0.400	-0.410
GENE620X	0.680	-0.110	0.000	0.200	0.140	0.580	0.230	-0.100	-0.270	-0.010	-0.170	-0.080	0.200	-0.460
GENE750X	1.090	0.550	0.440	0.700	0.800	0.610	0.330	0.660	0.630	0.190	0.450	0.200	0.260	0.660
GENE703X	0.750	0.550	0.560	0.580	0.050	0.840	0.350	0.700	0.210	0.410	0.140	0.020	0.700	0.270
GENE714X	0.610	0.420	0.610	0.420	0.700	0.830	-0.180	-0.170	0.160	0.260	0.210	0.090	0.450	-0.080
GENE733X	0.000	0.180	0.320	0.320	0.000	0.260	0.030	0.400	-0.050	0.180	-0.100	-0.220	0.650	0.010
GENE670X	0.860	0.120	0.540	0.310	0.310	0.240	-0.030	0.600	0.220	0.140	-0.390	-0.260	0.490	0.420
GENE666X	0.630	0.570	0.240	0.310	0.240	0.240	0.470	0.390	0.410	-0.220	0.130	0.130	0.560	-0.190
GENE610X	0.360	0.190	0.250	0.180	0.110	-0.350	0.770	0.100	-0.060	0.350	0.210	0.530	0.390	0.020
GENE668X	0.410	0.040	0.120	0.510	0.790	0.450	0.430	0.400	0.420	0.190	0.110	0.180	0.120	0.080
GENE596X	0.620	-0.010	-0.190	0.360	0.000	0.260	0.570	0.110	0.000	0.400	0.200	0.180	0.190	-0.220
GENE594X	0.420	0.309	0.160	0.000	0.060	0.280	-0.270	0.220	0.230	0.140	0.100	-0.200	0.160	0.140
GENE581X	1.140	0.120	0.000	0.430	0.000	0.080	0.360	-0.240	0.210	0.220	0.030	0.200	0.100	-0.120
GENE582X	0.940	0.380	0.080	0.350	0.160	-0.180	0.120	0.490	-0.280	0.320	-0.190	-0.070	-0.290	0.140
GENE578X	0.600	0.030	0.220	0.200	-0.040	0.430	-0.250	-0.300	-0.030	0.220	0.170	-0.140	-0.140	0.040
GENE577X	0.440	0.070	0.010	0.170	-0.030	0.590	-0.180	-0.100	0.000	0.260	0.210	-0.130	0.190	0.020
GENE576X	0.890	0.120	0.000	0.390	-0.050	0.760	-0.220	-0.040	0.350	0.240	0.240	-0.130	-0.140	0.190
GENE575X	0.720	0.210	0.090	0.340	-0.110	0.710	-0.140	0.000	0.380	0.420	-0.020	-0.150	0.040	0.660
GENE574X	0.720	0.180	0.180	0.430	-0.140	0.620	-0.140	0.110	0.390	0.300	0.030	-0.140	-0.120	0.390
GENE567X	0.920	0.150	0.000	0.470	0.130	0.070	-0.110	0.550	0.050	0.090	0.140	0.130	0.380	-0.190
GENE568X	0.780	0.100	0.040	0.430	0.090	0.100	0.100	0.520	0.340	-0.040	0.180	0.090	0.240	-0.130
GENE569X	0.930	0.130	0.190	0.380	0.020	0.050	0.030	0.310	0.090	-0.070	0.210	-0.020	0.570	-0.240
GENE566X	1.010	0.430	0.120	0.370	-0.090	-0.130	-0.080	0.570	-0.050	0.400	-0.130	0.160	0.000	-0.050
GENE813X	1.170	0.242	0.080	0.560	-0.020	0.110	0.560	0.770	0.310	0.160	0.550	0.110	0.000	0.450
GENE764X	0.330	0.430	-0.090	-0.060	0.270	-0.050	-0.220	0.300	-0.430	0.090	-0.230	0.120	0.290	-0.370
GENE790X	0.990	0.386	0.440	0.400	0.370	-0.300	0.580	0.310	0.300	0.274	0.110	0.170	0.350	0.310
GENE771X	0.160	0.290	0.240	0.130	0.230	0.140	0.800	0.020	0.230	0.210	0.260	0.160	-0.130	0.000
GENE772X	0.860	0.120	-0.110	0.250	-0.060	0.670	0.700	0.050	0.640	0.680	0.090	-0.190	0.200	0.110
GENE780X	0.550	0.210	0.350	0.240	0.460	-0.130	0.480	0.120	0.010	-0.050	0.110	-0.060	0.060	-0.030
GENE759X	0.720	0.320	-0.040	0.300	-0.230	0.450	0.210	0.230	0.430	0.100	0.220	-0.140	-0.130	-0.170
GENE503X	0.740	0.519	0.060	0.170	-0.140	0.180	-0.210	0.280	-0.370	0.260	-0.260	-0.040	0.480	0.170
GENE474X	0.310	-0.072	-0.210	0.050	-0.350	-0.250	0.090	0.350	-0.390	-0.320	-0.400	-0.130	0.160	-0.200
GENE763X	0.340	-0.340	0.190	0.060	-0.190	0.160	0.210	-0.520	0.070	-0.110	-0.340	-0.290	0.440	-0.330
GENE509X	0.620	0.220	0.000	-0.040	0.070	-0.010	-0.200	-0.230	-0.130	0.440	0.100	0.030	0.250	-0.170
GENE506X	0.010	-0.020	0.420	0.320	-0.080	0.450	0.320	0.470	0.200	0.500	0.010	0.310	0.630	0.420
GENE879X	0.720	0.680	-0.190	0.260	0.180	-0.120	0.320	0.170	-0.180	-0.040	0.400	0.000	0.420	-0.350
GENE821X	0.620	-0.100	0.260	0.100	0.330	0.000	0.120	0.380	-0.040	0.060	0.110	-0.170	-0.050	-0.150
GENE820X	0.540	0.170	0.100	0.160	0.350	-0.160	0.230	0.480	0.140	0.020	0.170	-0.190	-0.170	-0.380
GENE502X	0.750	0.580	0.090	0.180	-0.210	-0.350	-0.250	0.390	0.480	0.180	-0.148	0.180	0.190	-0.190
GENE550X	0.250	0.090	0.160	0.150	-0.480	0.290	-0.010	0.340	-0.360	0.090	-0.170	0.190	0.360	0.210
GENE805X	0.260	0.230	0.220	0.210	0.510	0.550	0.000	0.200	-0.010	0.220	0.350	-0.250	-0.390	0.000
GENE485X	0.560	0.570	0.210	0.278	-0.110	0.062	0.050	0.030	0.130	0.330	0.096	0.150	0.060	0.740
GENE465X	0.290	0.580	0.270	0.400	0.310	0.080	0.460	0.420	0.020	0.360	0.250	-0.060	-0.100	0.170
GENE847X	0.570	0.190	0.320	0.236	0.230	0.080	0.470	0.440	0.240	0.380	-0.160	0.090	0.220	0.050
GENE854X	-0.200	0.050	-0.080	0.040	-0.380	0.540	0.000	-0.070	-0.060	-0.050	-0.370	-0.100	0.470	-0.260
GENE444X	0.610	0.030	0.140	0.370	0.690	0.220	0.170	0.000	0.430	0.270	0.050	0.040	0.070	-0.020
GENE874X	0.230	-0.270	0.040	0.260	-0.150	0.173	0.450	0.460	0.010	-0.100	0.014	0.300	0.060	0.240
GENE441X	-0.030	0.280	0.540	0.190	0.090	0.100	-0.280	0.140	0.010	0.190	-0.460	-0.200	0.040	-0.240
GENE440X	0.000	-0.380	0.250	0.020	0.140	0.160	-0.010	0.350	-0.050	0.360	0.080	-0.390	0.340	0.210
GENE438X	0.290	0.220	0.400	0.380	0.750	0.610	0.230	0.040	0.090	0.060	0.780	0.170	-0.230	-0.120
GENE851X	0.350	0.030	-0.020	0.090	-0.060	0.180	-0.170	-0.330	0.070	0.000	0.050	-0.130	-0.060	-0.100
GENE853X	0.280	0.260	0.090	0.280	0.080	0.770	0.110	-0.310	-0.010	-0.230	0.220	-0.060	0.070	-0.060
GENE520X	0.720	1.140	0.610	0.500	-0.090	0.140	0.420	-0.170	-0.010	0.940	-0.140	0.380	0.440	-0.136
GENE397X	0.170	1.010	0.230	0.300	-0.080	-0.100	-0.170	0.170	0.110	0.000	-0.280	0.030	0.260	0.200
GENE239X	0.120	0.420	0.050	-0.220	0.170	-0.170	-0.280	-0.410	0.150	-0.410	0.029	-0.530	0.300	0.230
GENE247X	0.430	0.000	-0.470	-0.140	0.000	-0.360	-0.170	-0.490	0.120	-0.150	-0.173	-0.230	0.440	-0.240
GENE250X	0.190	0.570	-0.080	0.120	0.010	-0.180	-0.170	-0.420	0.050	-0.050	-0.240	-0.290	0.210	-0.400
GENE1325X	-0.150	0.310	-0.030	0.000	-0.020	-0.580	0.460	0.050	0.320	0.140	-0.350	-0.200	-0.060	-0.320
GENE1324X	0.290	0.000	0.110	0.100	-0.080	-0.090	0.310	-0.020	-0.070	0.200	0.060	0.030	0.030	-0.490
GENE1323X	0.480	-0.100	0.010	0.040	-0.360	-0.120	0.320	-0.030	0.000	0.100	0.010	0.240	-0.020	-0.340
GENE1321X	0.050	-0.320	-0.100	-0.050	-0.280	0.000	-0.330	0.050	-0.290	-0.200	-0.110	-0.220	0.040	-0.100
GENE1320X	0.060	-0.180	-0.120	0.090	-0.220	-0.030	-0.490	0.050	-0.460	-0.200	-0.190	-0.170	0.120	-0.130
GENE266X	0.300	0.460	-0.090	0.370	0.440	0.250	0.430	0.230	0.250	0.090	0.060	-0.240	0.220	0.040
GENE310X	0.130	0.380	-0.160	0.090	-0.230	-0.100	0.470	-0.160	0.440	0.130	-0.080	0.060	0.160	0.140
GENE420X	0.310	0.130	0.160	0.230	-0.060	0.000	0.040	0.190	0.330	0.570	-0.370	0.250	0.450	0.260
GENE418X	0.150	-0.110	0.210	0.290	0.540	0.470	0.140	0.540	0.120	0.340	0.160	-0.340	0.230	0.040
GENE417X	-0.130	-0.050	0.050	0.110	0.680	0.070	0.260	0.080	0.420	0.100	-0.066	-0.360	0.500	0.000
GENE269X	-0.090	0.750	0.520	0.150	0.080	-0.030	0.710	0.440	0.460	-0.050	0.110	-0.220	0.280	0.110
GENE900X	0.420	-0.090	0.090	0.160	0.140	0.330	0.080	0.010	0.140	0.000	0.000	-0.140	-0.280	-0.190
GENE2971X	-0.060	0.310	0.110	0.010	-0.130	0.230	0.090	-0.250	0.070	0.370	-0.380	-0.170	0.000	0.560
GENE855X	0.200	-0.060	0.090	0.040	-0.200	0.000	-0.220	0.410	0.090	0.150	-0.340	-0.150	0.520	0.180
GENE372X	0.000	0.210	0.240	0.270	-0.210	0.300	-0.100	0.320	0.000	0.130	0.290	-0.070	-0.350	0.140
GENE1062X	-0.140	-0.180	0.380	0.300	0.010	0.690	0.440	0.530	0.270	0.420	0.350	0.230	-0.080	0.780
GENE898X	-0.040	0.010	0.120	0.030	-0.120	-0.190	0.330	0.100	0.230	0.100	0.000	-0.230	0.030	0.290
GENE362X	0.510	0.180	-0.140	-0.130	-0.160	0.270	0.160	-0.540	-0.100	0.350	-0.090	0.150	0.420	-0.380
GENE365X	-0.120	0.080	0.290	0.280	0.310	-0.010	0.000	0.400	-0.100	0.310	0.220	0.470	0.540	0.150
GENE216X	0.500	-0.070	0.420	0.192	-0.210	-0.300	-0.160	0.220	0.180	0.050	-0.106	0.430	0.040	0.600
GENE215X	0.430	0.070	0.330	0.160	-0.180	-0.250	-0.210	0.170	0.190	0.030	-0.420	0.360	0.350	0.480
GENE1500X	0.010	0.440	-0.030	0.080	0.260	-0.060	-0.150	0.200	-0.250	0.190	-0.150	-0.090	0.140	-0.060
GENE179X	0.050	0.240	0.080	0.090	0.000	-0.110	0.390	-0.040	0.240	-0.130	0.240	0.090	-0.080	0.340
GENE180X	0.240	0.170	-0.140	0.000	0.170	-0.170	0.280	0.370	0.100	0.530	-0.070	0.100	-0.210	0.380
GENE181X	0.130	0.160	0.170	0.142	0.230	0.111	0.310	0.510	0.280	0.410	0.142	0.127	-0.230	0.500
GENE214X	0.610	-0.100	0.100	0.070	0.230	0.140	0.370	0.200	-0.100	0.000	-0.030	0.080	0.290	0.030
GENE183X	0.330	0.260	0.530	0.650	0.160	0.660	0.350	1.010	0.050	0.450	0.670	0.230	0.530	0.719
GENE171X	-0.060	0.173	0.100	0.160	0.010	0.040	0.250	0.070	0.080	0.360	-0.090	0.130	0.310	0.090
GENE956X	-0.160	0.050	-0.400	-0.120	-0.220	-0.570	-0.290	0.010	0.460	0.240	-0.050	0.010	-0.070	0.030
GENE69X	-0.270	0.690	-0.160	0.000	-0.170	-0.210	-0.190	0.020	-0.420	-0.370	0.090	-0.150	0.080	0.250
GENE188X	0.090	-0.290	0.130	0.090	0.030	-0.140	0.210	0.570	0.310	0.180	-0.010	0.280	0.200	-0.190
GENE1287X	-0.150	0.600	-0.050	0.040	-0.120	0.080	0.190	-0.060	-0.290	0.360	0.257	0.410	0.200	-0.480
GENE172X	-0.110	-0.110	0.190	-0.140	-0.240	-0.270	0.040	-0.520	0.390	-0.060	-0.140	-0.050	-0.420	0.220
GENE64X	0.250	0.520	0.070	0.180	0.090	0.430	-0.390	-0.460	0.000	0.340	0.070	-0.030	0.350	-0.240
GENE129X	0.160	-0.050	-0.030	0.060	-0.160	0.070	0.160	0.130	0.100	-0.150	0.410	-0.080	-0.270	-0.130
GENE109X	0.240	-0.170	-0.200	0.090	-0.170	0.420	-0.530	0.130	0.030	0.000	0.260	-0.150	-0.570	0.073
GENE108X	0.420	0.050	-0.230	-0.009	-0.190	0.340	-0.350	0.090	-0.030	-0.320	0.280	-0.200	-0.430	0.000
GENE102X	0.470	-0.040	-0.090	0.060	-0.210	0.250	-0.230	0.310	0.000	-0.050	-0.100	-0.230	-0.140	0.050
GENE99X	-0.230	-0.140	-0.040	0.010	-0.160	0.330	-0.250	-0.440	0.060	0.000	0.190	-0.060	-0.090	0.000
GENE3633X	0.640	0.020	0.160	0.260	-0.140	0.730	-0.250	0.280	0.280	-0.010	0.300	-0.250	-0.130	0.420
GENE3632X	0.530	0.160	-0.090	0.160	-0.080	0.580	-0.390	0.060	-0.220	0.050	0.100	0.010	-0.100	-0.060
GENE334X	-0.280	0.350	-0.160	0.080	0.000	0.040	-0.320	-0.010	-0.180	0.190	0.000	0.070	-0.590	0.200
GENE3993X	0.290	-0.490	-0.010	-0.070	-0.280	0.080	-0.290	-0.440	-0.100	-0.160	0.110	-0.210	-0.120	0.230
GENE151X	-0.030	0.000	-0.250	0.020	0.490	0.310	0.370	-0.050	-0.050	-0.080	-0.090	0.240	0.220	-0.100
GENE149X	0.190	-0.270	0.020	-0.080	-0.450	0.100	-0.070	0.350	-0.280	0.280	-0.332	0.050	-0.130	0.040
GENE67X	0.000	-0.110	-0.160	0.170	0.000	0.100	-0.030	0.370	-0.290	0.010	0.330	0.000	0.280	0.240
GENE70X	0.250	0.110	-0.120	0.000	-0.100	-0.080	-0.470	0.160	0.180	0.040	0.050	-0.110	0.150	0.000
GENE3123X	0.000	-0.200	0.170	0.140	-0.090	0.090	0.480	0.540	0.180	0.310	0.380	0.380	-0.100	-0.090
GENE4023X	-0.070	0.370	-0.060	-0.070	-0.200	-0.100	-0.110	-0.100	-0.260	0.070	-0.060	0.090	0.360	0.010
GENE28X	-0.080	0.530	-0.400	0.020	-0.090	0.010	-0.320	-0.620	-0.610	0.010	0.270	0.050	0.200	0.240
GENE3180X	-0.600	0.120	0.080	-0.140	-0.160	-0.090	0.310	0.300	0.070	0.050	0.180	-0.100	0.360	0.320
GENE1867X	-0.440	-0.210	-0.300	-0.090	-0.220	-0.390	0.260	-0.360	0.300	0.030	-0.250	-0.050	0.020	0.110
GENE1798X	-0.430	0.580	-0.220	0.050	-0.290	-0.310	-0.180	-0.290	0.340	0.240	0.070	0.120	-0.180	-0.240
GENE1859X	-0.230	0.110	0.100	-0.080	-0.470	-0.250	-0.150	0.010	-0.220	0.390	0.280	0.310	0.190	-0.020
GENE3469X	-0.190	0.350	-0.040	-0.042	-0.250	-0.200	-0.050	-0.240	-0.120	0.150	-0.310	-0.200	0.120	-0.110
GENE1267X	-0.540	0.160	-0.020	-0.010	0.260	-0.550	0.370	0.210	0.360	-0.250	0.150	-0.280	0.150	-0.550
GENE1266X	-0.480	-0.370	0.080	-0.110	0.130	-0.220	-0.150	0.100	0.350	-0.010	0.268	0.080	0.000	-0.330
GENE1454X	-0.780	-0.100	-0.440	-0.240	0.120	-0.150	0.050	-0.030	-0.020	-0.100	0.095	-0.170	0.200	-0.270
GENE1423X	-0.700	0.420	0.450	-0.150	0.000	-0.290	-0.260	0.130	-0.100	-0.120	0.200	0.110	0.090	0.080
GENE1401X	-0.610	0.240	0.030	-0.350	-0.340	-0.760	-0.240	-0.610	-0.120	-0.280	-0.400	-0.600	0.180	-0.280
GENE1391X	-0.410	0.050	-0.370	-0.310	-0.520	-0.070	-0.260	-0.080	-0.350	-0.380	0.220	-0.260	-0.070	-0.100
GENE3459X	-0.340	-0.570	0.000	-0.010	0.190	0.320	0.560	-0.140	-0.330	-0.260	0.280	-0.330	-0.060	-0.310
GENE1864X	-0.590	0.060	-0.360	-0.260	-0.530	0.050	0.230	-0.450	0.120	-0.400	0.235	0.060	0.190	-0.340
GENE3174X	0.130	-0.024	0.210	0.000	-0.110	-0.290	-0.110	-0.560	-0.270	0.020	-0.040	-0.010	0.010	0.370
GENE1436X	-0.230	0.000	0.160	-0.050	-0.160	-0.480	-0.170	0.030	-0.160	-0.040	-0.030	0.040	0.110	-0.200
GENE3410X	-0.080	-0.040	-0.090	-0.150	-0.240	-0.260	0.020	-0.540	-0.130	-0.360	0.050	-0.060	-0.010	0.000
GENE3163X	-0.060	-0.110	-0.440	-0.234	-0.750	-0.120	-0.010	-0.400	-0.530	-0.420	0.050	-0.360	0.100	0.250
GENE3162X	0.130	0.280	0.020	-0.080	-0.660	-0.210	0.020	-0.420	-0.590	0.060	0.180	-0.300	-0.210	0.240
GENE3159X	-0.130	0.560	0.100	-0.040	-0.130	-0.560	0.020	0.270	0.050	-0.420	0.230	0.110	0.000	0.440
GENE1816X	0.460	-0.040	0.300	0.100	-0.280	-0.310	-0.240	0.540	0.110	-0.060	0.090	0.290	-0.560	0.310
GENE3969X	-0.170	0.630	-0.080	0.010	0.110	-0.120	0.400	-0.160	0.070	0.310	0.151	0.130	0.510	0.120
GENE3977X	0.510	0.450	-0.270	-0.080	0.310	-0.320	-0.030	0.020	-0.620	0.200	0.470	0.270	0.300	0.400
GENE3088X	0.000	0.010	0.180	0.170	-0.160	0.080	-0.050	-0.190	-0.390	0.120	0.050	0.040	0.380	-0.030
GENE1755X	0.110	0.570	-0.550	0.000	0.250	-0.380	-0.370	-0.270	0.410	0.340	0.450	0.380	-0.060	-0.370
GENE1499X	0.340	0.450	0.020	0.070	-0.140	0.050	0.710	0.250	0.000	0.170	0.032	0.130	0.190	-0.310
GENE3598X	0.110	0.090	0.300	0.030	0.190	0.220	0.550	-0.060	-0.270	0.050	0.130	0.040	0.030	-0.030
GENE3597X	0.070	-0.230	0.230	0.090	0.290	0.050	0.530	0.220	-0.030	0.000	0.100	-0.110	0.000	0.390
GENE3590X	0.930	0.050	0.530	0.310	-0.280	0.040	0.300	0.310	0.190	0.750	-0.120	0.490	0.010	0.390
GENE3591X	0.510	0.120	0.420	0.180	-0.040	0.330	0.050	0.210	0.060	0.050	0.140	0.310	-0.010	0.020
GENE3582X	-0.140	0.440	0.280	0.090	-0.440	-0.280	-0.310	0.410	-0.050	-0.090	0.148	-0.030	0.050	0.070
GENE3583X	0.310	-0.140	0.600	0.140	-0.400	-0.050	-0.480	0.520	0.070	0.340	0.210	0.120	0.060	0.700
GENE3605X	0.010	0.290	0.180	0.030	-0.260	0.340	-0.160	0.640	-0.200	0.020	0.200	-0.040	0.470	0.480
GENE1554X	0.020	0.300	-0.370	-0.120	0.080	0.110	-0.340	-0.120	0.090	0.240	0.230	0.000	0.110	0.110
GENE1759X	-0.630	-0.090	-0.030	-0.120	-0.290	0.000	0.130	-0.410	0.350	0.120	0.110	0.280	0.260	-0.240
GENE1518X	0.160	0.700	0.270	0.270	-0.080	0.230	0.040	0.070	0.200	0.080	-0.350	-0.210	0.210	0.010
GENE1516X	0.117	0.360	-0.310	-0.240	-0.130	0.010	-0.510	-0.250	0.120	0.200	0.070	0.050	0.040	-0.560
GENE1515X	-0.020	0.170	-0.050	0.090	-0.310	0.300	-0.400	0.100	0.200	0.480	0.340	0.260	0.030	-0.020
GENE1514X	-0.190	-0.080	0.140	0.080	0.140	-0.260	0.260	0.100	0.090	0.060	0.140	0.210	-0.150	-0.460
GENE1525X	-0.140	0.110	-0.160	-0.160	0.080	0.030	-0.400	-0.020	-0.030	0.000	0.000	0.260	-0.160	-0.610
GENE953X	0.470	0.410	0.140	0.060	-0.080	0.460	0.040	-0.310	-0.240	-0.340	0.040	-0.010	0.120	-0.130
GENE954X	0.000	0.348	-0.180	-0.030	-0.410	-0.060	-0.080	-0.240	-0.200	-0.190	-0.002	0.120	0.440	-0.130
GENE960X	-0.280	0.120	-0.250	-0.090	0.030	-0.010	0.280	-0.240	-0.140	-0.080	-0.120	-0.060	0.020	-0.230
GENE961X	-0.450	0.480	0.070	0.020	-0.010	0.380	-0.260	-0.040	0.170	0.060	-0.150	0.000	0.240	-0.110
GENE237X	0.150	0.310	-0.010	-0.070	0.180	-0.004	-0.490	-0.670	-0.280	-0.200	-0.199	-0.330	0.430	-0.180
GENE1783X	-0.060	0.220	0.480	0.030	0.140	-0.280	0.190	0.080	-0.130	0.210	0.510	0.240	-0.130	-0.120
GENE1787X	0.620	0.210	0.080	0.140	-0.390	0.170	-0.290	-0.060	0.390	-0.020	0.650	0.360	-0.080	0.030
GENE1347X	-0.310	-0.330	0.020	-0.058	-0.510	-0.104	0.160	0.320	0.050	0.170	0.379	0.331	-0.160	-0.310
GENE3933X	0.150	0.240	0.090	0.150	-0.470	-0.280	-0.180	-0.280	-0.120	0.000	-0.080	0.000	-0.030	0.130
GENE920X	0.300	-0.140	-0.370	-0.020	-0.540	-0.420	-0.060	-0.010	-0.090	0.320	-0.109	-0.130	-0.030	0.160
GENE3481X	-0.190	0.370	0.120	0.140	-0.500	-0.220	-0.200	-0.400	-0.050	0.610	-0.340	-0.160	-0.120	0.170
GENE3092X	0.060	0.160	0.080	0.060	-0.250	0.380	-0.350	-0.360	0.060	0.270	0.340	-0.210	0.040	-0.070
GENE3411X	0.580	0.470	0.130	0.010	-0.400	-0.270	-0.050	0.490	-0.160	0.310	-0.308	0.120	0.500	0.440
GENE1807X	-0.230	-0.090	0.450	0.110	0.050	-0.520	0.020	-0.410	-0.090	-0.020	-0.030	0.040	0.380	-0.130
GENE1494X	-0.040	-0.160	-0.150	-0.070	-0.190	-0.160	-0.010	-0.160	0.060	0.080	0.077	0.090	0.240	-0.110
GENE1490X	-0.780	0.240	0.240	-0.220	0.290	-0.540	-0.130	-0.450	0.340	0.190	-0.124	-0.220	0.220	0.080
GENE985X	0.210	-0.190	0.460	-0.080	-0.430	-0.100	-0.200	-0.670	-0.090	0.160	-0.120	0.080	0.290	-0.350
GENE3980X	0.050	0.350	0.140	-0.070	0.210	-0.450	0.500	-0.080	-0.020	0.400	-0.460	0.060	0.300	0.330
GENE1477X	-0.340	-0.310	-0.110	-0.169	-0.510	0.220	-0.050	-0.800	0.000	0.090	0.210	0.300	-0.060	0.060
GENE2583X	-0.370	0.220	0.200	-0.260	-0.190	-0.248	-0.090	-0.060	-0.180	-0.070	-0.070	0.160	-0.210	0.060
GENE1089X	0.520	0.000	-0.390	-0.170	-0.650	0.080	0.250	0.390	0.110	-0.060	0.046	0.290	0.180	-0.230
GENE1909X	-0.350	-0.050	0.030	0.000	-0.350	-0.240	0.320	0.260	0.230	0.190	0.122	0.350	-0.180	0.440
