# Supplementary material for: Discovering biclusters in gene expression data based on high-dimensional linear geometries
Source: BMC Bioinformatics. 2008 Apr 23;9:209. doi: 10.1186/1471-2105-9-209 (PMC2386490; doi:10.1186/1471-2105-9-209)
Supplement: Additional file 4 — All detected biclusters with full data. All the detected biclusters with full data are given here. [file 1471-2105-9-209-S4.zip › biclu_result/bi_148.txt]

	DLCL-0036;OCT	DLCL-0030	DLCL-0004	DLCL-0029	DLCL-0008	DLCL-0052	DLCL-0034	DLCL-0011	DLCL-0032	DLCL-0006	DLCL-0001	DLCL-0020	DLCL-0025
GENE1835X	-0.360	-0.310	-0.130	-0.530	0.140	-0.180	0.420	-0.060	0.220	-0.270	0.440	-0.160	0.060
GENE1865X	-0.360	-0.460	-0.120	-0.120	-0.060	0.120	-0.090	-0.080	0.190	-0.390	-0.040	-0.550	0.140
GENE1932X	-0.300	0.260	-0.260	0.140	0.090	0.160	-0.410	-0.370	-0.100	-0.750	-0.680	0.020	-0.280
GENE3116X	0.180	-0.240	0.070	-0.450	-0.210	-0.430	-0.190	0.630	0.630	-0.030	-0.020	0.300	0.100
GENE2584X	0.280	-0.170	-0.270	0.140	-0.165	-0.340	0.070	0.000	-0.080	0.000	0.002	-0.380	0.260
GENE3070X	-0.140	0.540	-0.030	0.120	0.220	-0.540	0.590	0.170	-0.120	-0.520	-0.280	-0.040	0.010
GENE3165X	-0.015	0.190	-0.060	0.000	-0.010	0.020	-0.420	0.410	-0.240	-0.160	0.550	0.000	-0.320
GENE3960X	0.920	0.010	0.230	-0.050	-0.070	-0.130	0.860	-0.160	-0.140	0.570	0.510	-0.090	0.130
GENE3442X	0.680	0.580	0.610	0.820	-0.040	1.020	0.320	0.550	0.100	0.320	0.160	0.350	0.120
GENE3443X	0.550	0.740	0.690	0.840	0.050	1.090	0.350	0.550	0.050	0.160	0.160	0.320	0.170
GENE3447X	0.290	0.110	0.000	-0.030	0.050	-0.280	-0.270	0.330	0.080	0.600	-0.220	0.450	0.190
GENE3449X	0.400	0.150	0.070	-0.140	-0.380	0.310	-0.190	-0.080	-0.150	0.050	0.290	0.280	0.130
GENE1501X	0.200	0.320	0.100	-0.400	-0.060	0.360	-0.240	0.300	0.260	0.230	0.670	0.150	0.440
GENE3400X	0.320	-0.030	0.050	-0.390	-0.130	0.250	0.100	0.080	-0.050	0.370	-0.090	-0.070	0.260
GENE816X	0.190	0.460	0.410	-0.080	0.090	0.800	0.290	0.020	0.080	0.150	0.120	-0.080	0.510
GENE213X	0.120	0.150	0.090	-0.130	0.010	-0.270	0.290	-0.060	-0.220	0.010	0.120	-0.020	0.250
GENE394X	0.560	-0.170	0.040	-0.320	0.200	0.040	0.000	-0.110	0.180	0.430	0.620	-0.230	0.430
GENE3602X	0.020	0.000	-0.040	-0.190	-0.220	0.020	0.110	-0.240	-0.200	0.130	-0.230	-0.300	0.280
GENE3523X	-0.100	0.050	0.050	0.000	-0.280	0.320	0.000	-0.070	-0.210	-0.110	0.100	0.030	0.330
GENE3527X	0.190	0.050	-0.320	-0.190	-0.210	0.170	-0.230	-0.250	-0.260	-0.390	-0.040	-0.490	0.220
GENE3529X	0.530	-0.100	0.160	-0.370	-0.180	0.470	-0.250	-0.040	0.310	0.240	-0.470	-0.200	0.230
GENE3811X	0.280	0.350	0.080	0.000	0.210	-0.230	-0.180	0.100	-0.140	0.700	0.250	-0.200	-0.150
GENE3700X	-0.290	-0.080	-0.030	0.130	0.360	0.370	-0.280	0.130	-0.050	-0.380	0.520	0.230	0.040
GENE3634X	-0.020	0.500	0.300	0.500	-0.170	0.120	-0.090	0.030	-0.090	0.260	0.210	-0.240	-0.090
GENE3551X	0.270	0.190	0.120	0.000	0.090	-0.250	-0.180	0.160	0.200	0.110	0.430	-0.180	0.080
GENE3418X	0.710	-0.090	0.320	0.420	-0.320	0.440	0.530	0.390	-0.010	0.080	-0.080	0.100	-0.160
GENE3216X	-0.320	0.000	0.070	0.050	-0.110	0.370	0.400	-0.140	0.320	-0.150	0.280	0.200	-0.020
GENE3217X	-0.360	0.090	0.220	0.040	-0.040	0.240	0.410	0.330	0.470	0.300	0.530	0.270	-0.090
GENE1840X	0.000	-0.450	-0.370	-0.240	-0.220	-0.520	-0.160	-0.150	-0.170	0.140	0.090	-0.230	-0.070
GENE3142X	-0.110	0.400	0.220	-0.110	0.070	0.760	0.250	0.220	-0.090	0.640	0.156	-0.210	-0.250
GENE2589X	0.000	-0.220	-0.100	-0.150	-0.200	-0.010	-0.620	-0.100	0.110	-0.170	0.050	-0.520	-0.270
GENE2570X	-0.360	0.090	0.120	-0.190	-0.440	-0.090	0.480	0.590	0.410	0.170	-0.040	0.190	-0.040
GENE3108X	0.186	0.460	0.000	0.050	-0.030	-0.490	0.100	0.080	-0.010	0.400	-0.430	-0.440	-0.140
GENE2562X	-0.257	-0.080	0.040	-0.070	-0.500	-0.610	0.360	-0.470	0.340	-0.160	0.060	0.390	0.100
GENE2565X	0.000	0.060	-0.100	0.190	-0.580	-0.520	0.000	-0.310	-0.170	-0.110	-0.130	0.020	0.050
GENE3093X	0.510	0.370	-0.030	-0.250	-0.300	-0.560	0.310	0.230	0.100	0.170	-0.520	0.030	0.510
GENE1893X	-0.830	-0.570	-0.280	-0.190	-0.110	0.060	0.110	0.000	-0.360	0.200	0.310	-0.150	-0.160
GENE1915X	-0.090	0.290	0.030	-0.040	0.100	0.300	-0.080	0.010	-0.100	0.000	0.070	-0.230	-0.170
GENE1914X	-0.390	0.010	-0.110	0.090	0.250	-0.260	0.000	-0.210	-0.180	-0.260	0.383	-0.330	-0.300
GENE1917X	-0.115	0.240	-0.190	-0.170	-0.188	-0.070	-0.450	0.290	-0.110	-0.580	-0.240	-0.050	-0.170
GENE1896X	-0.081	0.060	-0.120	-0.250	-0.340	0.100	0.410	-0.020	0.000	0.010	-0.090	0.130	-0.210
GENE1897X	0.131	0.340	-0.030	0.210	-0.540	-0.350	0.420	0.240	0.050	-0.030	0.110	-0.450	-0.370
GENE1912X	0.590	-0.040	0.000	-0.280	-0.470	-0.060	-0.500	0.070	-0.010	-0.050	0.110	-0.070	0.030
GENE2987X	0.210	-0.080	0.010	-0.120	0.440	0.010	0.230	-0.190	0.000	0.060	0.045	0.310	0.300
GENE2041X	0.050	-0.050	0.200	-0.010	-0.028	-0.140	0.520	0.020	0.150	0.020	0.135	-0.120	-0.170
GENE3051X	0.640	-0.160	-0.010	0.110	-0.020	-0.570	0.260	0.450	0.320	-0.320	-0.410	-0.090	0.510
GENE2551X	-0.060	0.320	0.100	0.010	-0.290	-0.410	0.250	-0.200	0.160	0.050	-0.350	0.000	-0.250
GENE2508X	0.080	0.320	0.250	-0.080	-0.470	0.120	0.490	-0.180	-0.090	0.050	-0.298	0.010	0.370
GENE2992X	-0.050	-0.510	-0.220	-0.110	-0.250	-0.730	0.050	0.270	0.230	-0.150	-0.216	-0.080	0.010
GENE2929X	0.480	-0.420	-0.180	0.410	-0.730	-0.570	-0.040	0.180	0.090	0.420	-0.230	-0.240	-0.470
GENE1911X	-0.080	0.060	-0.100	-0.020	-0.200	0.430	-0.010	-0.400	-0.210	0.150	-0.074	-0.060	-0.290
GENE2061X	-0.530	-0.310	-0.200	-0.030	-0.660	-0.430	0.260	0.010	-0.290	0.100	0.190	0.330	-0.540
GENE2073X	0.000	-0.610	-0.220	-0.310	0.110	-0.150	-0.390	-0.240	-0.260	-0.080	0.115	0.230	-0.080
GENE2497X	0.400	0.140	0.220	0.320	-0.210	0.340	0.370	-0.130	0.170	0.230	-0.270	-0.020	-0.130
GENE2498X	0.160	0.230	0.180	0.340	-0.510	0.270	0.420	0.120	0.060	0.130	-0.180	-0.160	-0.100
GENE2071X	-0.570	-0.020	-0.300	0.290	-0.150	-0.730	0.120	-0.700	-0.020	-0.430	-0.550	-0.120	-0.340
GENE2936X	-0.310	0.000	-0.220	0.380	-0.380	-0.700	-0.280	0.310	0.090	-0.370	-0.010	-0.350	-0.110
GENE2235X	0.050	-0.240	0.000	0.000	-0.190	0.000	-0.160	0.040	0.030	-0.340	0.000	-0.030	-0.230
GENE2431X	-0.370	0.090	-0.040	-0.130	-0.500	-0.240	-0.140	0.450	0.180	0.480	0.400	0.230	-0.370
GENE2340X	0.720	0.220	0.050	0.220	-0.640	-0.570	0.600	0.670	0.160	0.550	-0.150	-0.200	-0.400
GENE2339X	0.171	-0.030	-0.110	-0.150	-0.500	-0.100	-0.120	0.150	0.280	-0.040	-0.090	0.120	-0.140
GENE2338X	-0.170	-0.070	0.000	-0.050	-0.290	-0.010	-0.130	0.250	0.220	0.000	0.010	0.180	-0.010
GENE2337X	0.230	0.160	-0.040	-0.090	-0.150	-0.490	-0.020	-0.080	-0.370	0.340	0.370	0.010	-0.170
GENE2334X	0.540	-0.110	0.160	0.150	-0.320	0.480	-0.050	0.000	-0.090	0.570	0.050	0.090	0.030
GENE2281X	0.250	0.000	-0.050	0.020	-0.510	0.190	-0.200	-0.250	0.090	-0.010	-0.158	-0.260	-0.280
GENE2279X	-0.150	-0.020	-0.240	-0.270	0.060	-0.460	-0.010	-0.160	0.050	-0.100	0.142	-0.080	-0.330
GENE2241X	0.060	-0.330	-0.260	0.040	-0.700	0.170	-0.270	-0.300	-0.340	-0.270	-0.470	-0.160	-0.200
GENE2269X	0.300	-0.320	-0.340	-0.010	-0.750	-0.980	-0.520	-0.220	-0.190	-0.060	-0.330	0.020	0.160
GENE2141X	-0.110	0.160	0.060	-0.080	-0.040	-0.130	0.140	0.410	0.720	0.130	-0.471	-0.540	-0.290
GENE2220X	0.110	-0.350	-0.140	-0.170	-0.320	-0.180	-0.690	-0.590	-0.210	-0.260	-0.280	-0.170	-0.670
GENE2231X	-0.230	-0.210	-0.260	-0.160	-0.190	-0.530	-0.510	-0.200	-0.560	-0.210	-0.293	-0.290	-0.590
GENE2194X	-0.050	-0.040	-0.200	0.420	-0.560	-0.460	-0.310	-0.300	-0.310	-0.080	-0.560	0.170	0.110
GENE2195X	0.280	-0.060	0.060	0.140	-0.160	-0.350	-0.020	0.040	-0.050	-0.240	-0.410	-0.450	-0.410
GENE2197X	-0.140	0.000	-0.181	-0.200	-0.560	-0.270	0.040	-0.140	-0.150	0.060	-0.090	0.250	-0.170
GENE2198X	0.560	-0.050	0.000	0.540	-0.270	-0.600	0.090	-0.520	0.230	-0.450	0.090	0.000	-0.320
GENE2200X	-0.680	-0.120	-0.160	0.040	-0.760	-0.030	0.060	0.110	-0.230	-0.030	-0.243	-0.440	-0.540
GENE2205X	-0.270	0.030	0.040	0.270	0.160	-0.260	-0.190	-0.090	0.000	0.070	0.080	-0.290	-0.470
GENE2206X	0.290	0.260	0.010	0.110	-0.160	-0.240	-0.180	0.050	0.100	-0.190	-0.160	-0.050	-0.200
GENE2166X	-0.260	-0.420	-0.240	0.160	-0.430	-0.700	-0.110	-0.010	-0.140	-0.290	-0.180	-0.540	-0.430
GENE2177X	-0.190	0.010	0.080	0.430	-0.300	-0.410	-0.010	-0.040	0.150	-0.180	0.060	-0.060	0.080
GENE2214X	-0.560	-0.380	-0.220	0.080	-0.330	-0.350	-0.050	-0.220	-0.060	0.040	-0.880	-0.430	-0.390
GENE2230X	0.550	-0.200	-0.140	0.360	-0.800	-0.730	-0.110	0.100	-0.150	-0.220	-0.380	-0.520	-0.330
GENE2246X	-0.080	-1.000	-0.370	-0.050	-0.460	-0.830	-0.320	0.270	-0.610	-0.400	-0.430	-0.280	-0.120
GENE2249X	0.590	-0.380	-0.050	0.030	-0.350	-0.020	0.070	0.130	0.040	0.160	0.110	-0.390	0.000
GENE2729X	0.040	-0.140	-0.230	-0.030	0.090	-0.490	-0.050	0.000	0.080	-0.150	-0.200	-0.060	0.220
GENE2234X	-0.240	-0.050	-0.210	0.300	-0.200	-0.450	-0.450	0.300	0.240	-0.210	0.230	-0.260	-0.300
GENE2130X	-0.650	-0.030	-0.340	-0.140	-0.670	0.180	-0.080	0.000	-0.320	-0.340	0.030	-0.240	-0.220
GENE2129X	-0.340	-0.060	-0.250	0.070	-0.710	-0.420	-0.810	-0.180	-0.230	-0.320	-0.120	-0.220	-0.640
GENE2079X	-0.030	-0.180	0.000	0.200	-0.190	-0.250	-0.340	-0.230	-0.160	-0.110	0.145	-0.280	-0.240
GENE2252X	0.270	-0.060	-0.040	0.160	-0.020	-0.500	0.040	-0.090	-0.240	-0.050	-0.070	0.060	0.100
GENE2253X	0.170	-0.320	-0.140	-0.160	-0.160	-0.660	0.110	-0.480	-0.400	0.200	-0.110	0.040	0.430
GENE1934X	-0.100	-0.190	-0.020	-0.280	-0.350	-0.250	0.570	0.120	0.020	0.220	-0.080	0.030	-0.090
GENE2434X	0.140	-0.220	-0.240	-0.070	-0.300	-0.510	-0.060	0.000	0.080	-0.290	-0.088	-0.070	-0.380
GENE2433X	0.360	-0.100	-0.190	-0.290	-0.187	-0.560	-0.100	0.110	-0.080	-0.400	0.009	-0.310	-0.300
GENE2098X	-0.520	-0.470	-0.220	-0.320	-0.240	-0.220	-0.430	-0.250	-0.340	-0.010	0.070	-0.160	-0.470
GENE1964X	-0.400	0.180	-0.260	0.170	-0.020	-0.580	-0.160	-0.380	-0.150	-0.740	-0.420	-0.570	-0.290
GENE1963X	0.010	-0.090	-0.280	0.110	-0.570	-0.750	-0.140	-0.080	-0.120	-0.540	-0.172	-0.070	-0.290
GENE1968X	0.290	0.300	0.160	0.330	0.020	-0.340	-0.030	-0.040	0.330	0.410	-0.190	-0.120	-0.130
GENE1959X	0.590	0.050	0.160	0.630	-0.250	-0.310	-0.140	-0.390	-0.210	0.090	-0.170	-0.470	-0.050
GENE2076X	-0.160	0.440	0.010	0.190	-0.500	0.120	-0.600	-0.460	0.150	-0.280	-0.450	-0.390	-0.010
GENE2074X	0.390	-0.120	-0.020	-0.300	-0.330	0.050	-0.190	0.160	-0.400	0.150	-0.120	0.100	-0.060
GENE3703X	-0.150	-0.100	0.120	0.320	0.360	0.210	0.000	0.570	0.140	0.250	0.470	0.200	-0.210
GENE2505X	-0.360	-0.710	-0.300	-0.310	-0.450	-0.250	-0.190	-0.420	-0.100	0.010	-0.170	-0.150	-0.210
GENE2507X	-0.380	0.080	-0.160	-0.580	-0.430	-0.200	-0.410	-0.160	-0.160	0.000	-0.500	-0.070	0.090
GENE2042X	-0.372	0.000	-0.010	-0.010	-0.390	-0.170	0.340	0.210	0.400	-0.170	-0.040	0.030	-0.310
GENE1962X	-0.470	-0.380	-0.270	0.050	-0.420	-0.110	-0.300	0.370	0.020	-0.020	-0.099	-0.080	0.000
GENE2607X	0.430	-0.500	-0.070	0.100	-0.080	-0.470	-0.400	0.410	0.230	0.190	-0.380	-0.540	0.280
GENE2611X	-0.230	-0.060	-0.220	0.030	-0.275	-0.300	-0.010	-0.320	-0.120	-0.340	-0.046	-0.060	-0.250
GENE2692X	-0.280	-0.210	-0.090	0.050	-0.110	0.000	-0.410	0.110	-0.350	-0.070	-0.275	0.037	-0.180
GENE1924X	-0.140	0.110	-0.180	0.000	-0.570	-0.850	0.270	-0.280	0.400	-0.710	-0.430	-0.160	-0.330
GENE2958X	0.510	-0.250	-0.070	0.210	0.000	-0.630	0.080	-0.070	0.200	-0.310	-0.301	-0.780	0.110
GENE1868X	0.500	-0.400	-0.070	0.010	-0.160	-0.090	-0.310	0.250	0.000	-0.130	-0.090	-0.140	0.280
GENE1101X	0.460	0.000	-0.110	0.190	-0.740	-0.220	0.310	-0.030	-0.040	0.220	0.046	-0.140	0.490
GENE1952X	0.160	-0.400	-0.260	-0.120	-0.110	-0.740	-0.300	-0.230	-0.120	-0.460	0.124	-0.090	0.110
GENE1858X	0.450	-0.350	-0.210	0.020	0.300	-0.670	-0.080	0.420	-0.030	-0.280	0.263	0.220	-0.190
GENE3151X	0.036	0.110	0.040	-0.150	-0.350	0.190	-0.190	-0.050	-0.090	-0.200	-0.260	0.020	-0.190
GENE2465X	-0.770	0.120	-0.440	-0.460	-0.230	0.000	-0.350	-0.440	-0.350	-0.440	0.150	0.120	0.010
GENE3065X	-0.170	-0.290	-0.270	-0.130	0.090	0.220	-0.440	0.110	-0.080	-0.070	0.000	-0.070	-0.090
GENE3066X	-0.280	0.040	-0.370	-0.290	-0.350	-0.500	-0.640	-0.250	-0.320	-0.440	-0.180	-0.070	-0.680
GENE3900X	0.280	0.040	-0.110	0.060	-0.250	-0.140	-0.010	0.050	0.100	0.180	0.014	-0.060	-0.070
GENE3897X	-0.140	0.340	0.090	0.170	0.390	0.420	0.390	-0.010	0.300	0.000	0.230	0.280	-0.050
GENE2574X	0.110	0.110	-0.030	-0.440	-0.070	0.200	-0.220	-0.170	-0.180	-0.430	-0.225	-0.360	-0.540
GENE3154X	0.050	-0.230	-0.040	-0.240	-0.130	-0.120	0.130	-0.050	-0.270	0.140	0.330	0.260	-0.140
GENE3279X	0.200	0.030	0.170	-0.150	-0.040	-0.140	-0.040	0.050	0.280	0.050	0.190	-0.050	0.160
GENE3273X	0.000	0.060	0.030	-0.110	-0.120	-0.330	-0.270	-0.400	-0.250	0.090	0.470	-0.230	-0.250
GENE3272X	0.560	0.400	0.100	0.310	-0.140	-0.520	-0.090	-0.530	0.250	0.480	-0.040	-0.240	-0.360
GENE3300X	0.352	0.270	0.080	0.180	0.240	0.580	-0.510	-0.410	0.000	-0.370	-0.040	-0.390	0.170
GENE3266X	-0.040	0.170	0.030	-0.290	-0.180	-0.160	-0.260	0.150	0.380	-0.180	-0.090	-0.160	0.090
GENE3248X	0.230	0.440	0.360	0.720	0.380	0.520	0.960	0.000	0.400	0.130	0.660	0.210	0.390
GENE369X	0.010	0.200	0.100	-0.170	0.440	0.610	0.270	-0.310	-0.160	-0.110	-0.153	-0.100	0.290
GENE3190X	0.300	0.050	-0.160	-0.040	0.030	-0.840	0.480	-0.250	0.030	-0.200	0.050	0.040	-0.080
GENE3188X	0.530	0.090	0.130	0.310	0.400	-0.530	0.290	-0.290	-0.050	-0.310	-0.220	0.100	0.270
GENE3374X	-0.380	0.650	0.080	-0.530	-0.060	0.030	0.210	0.540	0.190	-0.150	0.510	0.320	-0.260
GENE1044X	0.030	0.410	0.180	0.500	0.140	0.200	0.500	0.210	0.200	0.040	0.190	-0.170	-0.350
GENE1045X	0.690	0.100	0.200	0.250	0.090	-0.080	0.350	0.160	-0.140	-0.160	0.080	-0.180	-0.190
GENE3205X	-0.170	-0.010	-0.120	-0.450	0.070	-0.230	-0.230	-0.040	-0.060	0.120	-0.130	-0.250	0.410
GENE3186X	-0.021	0.100	0.020	0.130	0.100	0.060	0.050	-0.320	0.070	0.140	-0.052	-0.340	-0.070
GENE1008X	-0.040	0.280	0.220	0.070	-0.040	0.400	0.100	0.190	0.280	-0.140	-0.190	0.230	-0.270
GENE58X	0.550	-0.210	0.020	-0.400	-0.110	-0.320	0.000	-0.430	0.240	0.090	0.150	-0.200	0.000
GENE4000X	0.080	0.310	0.120	-0.170	-0.420	-0.050	-0.320	0.460	0.050	0.060	-0.210	0.120	-0.100
GENE3178X	0.120	0.020	-0.063	-0.150	0.060	-0.020	0.480	-0.370	-0.120	0.200	-0.110	-0.290	-0.110
GENE3999X	0.370	0.450	0.030	-0.140	-0.100	0.000	-0.340	-0.530	-0.270	-0.060	0.000	-0.610	-0.150
GENE164X	-0.170	0.010	0.270	0.320	0.000	0.220	0.340	-0.320	0.000	0.030	-0.150	-0.050	0.280
GENE1023X	0.260	-0.240	-0.110	0.230	0.000	-0.500	0.090	0.150	-0.270	0.100	-0.090	0.040	-0.340
GENE3071X	-0.020	-0.030	-0.090	0.200	-0.160	-0.310	0.110	-0.130	-0.270	0.000	-0.010	0.030	-0.250
GENE3907X	0.247	-0.250	0.000	-0.150	0.010	-0.180	0.090	-0.140	0.080	-0.050	0.070	-0.010	0.040
GENE3113X	-0.460	0.000	-0.120	-0.260	-0.580	-0.210	-0.730	0.110	-0.190	0.060	-0.370	-0.170	-0.190
GENE1850X	-0.010	-0.120	0.010	0.200	0.210	-0.640	-0.120	-0.530	-0.060	-0.410	-0.120	-0.120	-0.160
GENE1848X	-0.030	0.010	0.010	0.000	-0.210	0.080	-0.010	-0.230	0.180	0.220	-0.170	-0.070	0.230
GENE1869X	0.580	-0.340	-0.040	0.190	-0.370	-0.140	0.280	-0.100	0.040	0.010	0.240	0.080	-0.030
GENE3167X	0.000	-0.570	-0.280	-0.490	-0.380	-0.300	-0.160	0.020	-0.020	-0.040	-0.130	0.220	-0.090
GENE65X	-0.360	-0.470	-0.260	-0.500	-0.070	-0.340	-0.070	-0.220	-0.490	-0.510	-0.360	-0.290	0.170
GENE66X	-0.230	-0.530	-0.320	-0.360	-0.200	-0.430	0.000	-0.280	-0.620	-0.260	-0.480	-0.310	-0.250
GENE3182X	0.170	-0.120	0.040	0.170	-0.160	0.000	0.040	0.110	0.170	0.130	0.180	-0.250	-0.230
GENE1445X	0.790	0.630	0.170	0.370	0.320	-0.360	0.100	0.230	0.180	-0.220	-0.220	-0.280	-0.190
GENE2605X	-0.200	0.220	0.070	0.130	0.080	-0.190	-0.100	-0.040	0.060	0.000	0.080	-0.010	-0.070
GENE2604X	-0.340	0.110	-0.050	-0.220	-0.120	-0.300	0.000	-0.340	-0.140	-0.160	-0.100	-0.140	-0.110
GENE1271X	0.580	-0.180	0.070	0.150	0.020	-0.490	0.060	-0.340	-0.290	0.180	-0.190	0.390	0.240
GENE10X	-0.350	-0.350	0.060	-0.240	-0.190	0.530	0.160	-0.300	0.010	0.590	-0.330	-0.250	0.400
GENE2606X	-0.200	-0.350	-0.320	0.000	-0.340	-0.790	0.260	-0.490	-0.440	-0.080	-0.300	-0.370	0.160
GENE1031X	0.093	0.560	0.280	0.550	-0.090	-0.270	0.490	0.350	0.030	-0.080	-0.200	0.170	-0.180
GENE3035X	0.050	0.060	0.350	-0.310	0.340	0.340	0.200	0.290	0.250	0.730	0.050	0.000	-0.170
GENE3036X	0.220	-0.100	0.100	-0.460	0.110	0.300	0.100	-0.110	0.050	0.540	-0.080	-0.140	-0.110
GENE2994X	0.060	0.020	-0.080	0.290	-0.550	0.020	0.400	0.000	-0.080	-0.100	-0.050	0.080	-0.020
GENE2995X	-0.430	-0.070	-0.100	-0.010	-0.360	-0.120	0.470	-0.130	-0.070	-0.250	-0.275	-0.670	0.070
GENE2672X	-0.070	-0.100	-0.041	0.030	-0.300	-0.140	-0.070	-0.290	-0.280	-0.150	-0.070	0.060	-0.010
GENE2679X	-0.270	-0.220	-0.050	0.330	-0.450	-0.160	0.240	-0.380	0.120	-0.010	-0.170	-0.150	-0.010
GENE2680X	0.007	-0.130	-0.020	0.130	0.040	-0.280	0.240	-0.390	-0.040	-0.200	-0.400	-0.160	0.000
GENE2920X	0.150	-0.250	-0.030	0.000	-0.310	0.070	0.070	0.390	0.400	-0.010	-0.192	0.010	0.410
GENE2661X	-0.060	-0.340	-0.080	0.240	-0.360	-0.610	0.520	0.360	0.080	-0.150	-0.285	-0.260	-0.370
GENE2937X	-0.260	0.010	-0.060	0.020	-0.580	-0.240	-0.650	0.460	-0.160	0.040	-0.500	0.000	-0.660
GENE1948X	-0.560	-0.070	0.000	0.100	-0.260	-0.030	0.120	-0.270	-0.210	0.090	0.200	0.010	-0.600
GENE1949X	-0.220	0.020	-0.040	0.100	-0.060	-0.330	-0.220	-0.350	-0.120	0.050	0.060	-0.180	-0.380
GENE2939X	0.190	0.060	0.040	0.540	-0.340	-0.360	-0.040	0.130	0.150	0.050	-0.370	-0.270	0.060
GENE2919X	-0.200	-0.400	-0.290	0.060	-0.600	-0.840	0.120	0.320	0.310	-0.060	-0.450	-0.200	-0.070
GENE2720X	-0.170	-0.310	-0.120	0.070	-0.320	-0.110	-0.040	-0.220	0.220	-0.030	-0.100	-0.290	0.250
GENE2721X	-0.020	-0.470	-0.080	-0.200	-0.280	-0.070	0.070	0.130	0.480	0.470	-0.050	-0.090	0.010
GENE1301X	0.430	0.010	0.000	-0.020	-0.630	0.060	0.340	0.260	0.140	0.380	-0.450	0.240	0.250
GENE257X	0.570	-0.020	-0.047	0.010	-0.260	0.120	0.310	0.040	-0.160	0.210	-0.330	-0.150	0.160
GENE301X	0.430	-0.050	-0.220	-0.240	-0.370	-0.170	0.010	0.190	0.110	0.010	-0.250	-0.400	0.200
GENE300X	0.180	0.180	0.000	-0.020	-0.240	-0.340	0.210	0.270	0.060	0.040	-0.470	-0.520	0.060
GENE2658X	0.030	-0.410	-0.230	-0.450	-0.140	0.240	0.200	-0.090	-0.140	-0.300	-0.770	-0.340	-0.080
GENE282X	-0.180	0.060	0.080	-0.050	0.100	-0.200	0.630	0.580	0.290	0.070	0.460	-0.060	0.230
GENE2927X	-0.230	-0.070	-0.250	0.140	-0.390	-0.180	-0.390	-0.110	0.150	0.110	0.020	-0.050	-0.160
GENE2666X	0.000	-0.270	-0.340	-0.500	0.140	-0.950	-0.820	-0.080	-0.540	0.070	-0.030	-0.050	-0.240
GENE2667X	-0.223	-0.090	-0.410	-0.830	-1.080	-0.690	-1.020	-0.240	-0.560	0.200	-0.410	0.000	-0.820
GENE2957X	-0.340	-0.550	0.060	-0.190	-0.200	-0.200	0.670	0.070	0.280	-0.320	-0.490	-0.580	0.090
GENE1961X	-0.129	-0.040	-0.070	0.000	-0.064	-0.100	0.570	0.010	-0.050	-0.140	0.011	-0.070	-0.420
GENE2956X	0.160	0.000	-0.100	0.100	-0.110	-0.280	0.230	0.140	-0.090	-0.370	-0.320	-0.450	0.230
GENE2903X	-0.340	0.000	-0.140	-0.010	-0.470	-0.130	0.070	0.430	0.130	-0.490	-0.072	-0.250	-0.520
GENE2687X	-0.360	-0.070	-0.180	0.190	0.130	0.080	-0.010	0.050	0.050	0.120	-0.130	-0.290	-0.250
GENE2741X	0.130	-0.300	-0.190	0.040	-0.540	-0.840	0.170	0.050	0.250	-0.240	-0.350	-0.500	0.190
GENE2873X	0.160	0.050	-0.080	-0.410	-0.520	-0.170	-0.250	0.130	0.220	-0.210	-0.300	0.150	-0.130
GENE2882X	-0.060	0.000	-0.070	0.070	0.080	-0.470	0.280	-0.090	0.110	-0.050	0.100	-0.400	-0.450
GENE289X	0.730	0.000	0.420	0.370	-0.240	0.220	0.890	0.030	0.100	0.210	-0.120	-0.110	0.350
GENE292X	0.410	0.170	0.170	0.350	-0.100	0.090	0.280	-0.030	0.380	-0.070	-0.280	-0.510	-0.270
GENE294X	0.060	0.250	-0.110	0.320	-0.160	-0.220	0.260	-0.270	-0.130	-0.290	-0.780	-0.350	0.190
GENE295X	0.040	0.190	0.120	-0.170	0.060	0.460	0.340	0.160	0.360	0.120	-0.170	0.030	0.010
GENE2859X	-0.090	0.060	0.000	0.380	0.000	-0.370	0.400	0.010	0.080	-0.230	-0.560	-0.460	-0.050
GENE2860X	0.160	0.210	-0.070	0.380	-0.020	-0.330	0.390	-0.030	-0.170	-0.250	-0.430	-0.500	-0.060
GENE3003X	0.170	0.110	0.160	0.140	0.070	0.640	0.220	0.510	0.200	0.550	-0.110	-0.110	-0.140
GENE3002X	0.080	0.090	0.270	0.080	0.540	-0.260	0.870	0.230	0.400	-0.300	0.130	-0.050	-0.100
GENE2748X	0.150	-0.090	-0.140	-0.070	-0.130	-0.830	0.010	-0.170	0.220	0.220	-0.347	-0.770	0.070
GENE2828X	0.320	-0.080	0.040	0.480	-0.320	-0.250	0.330	-0.120	0.520	-0.210	-0.220	-0.310	-0.100
GENE2826X	0.120	-0.060	0.260	0.220	-0.170	-0.220	0.290	0.380	0.270	-0.060	-0.290	-0.270	-0.290
GENE2827X	0.060	0.080	-0.060	0.200	-0.100	-0.550	0.160	0.130	0.000	-0.550	-0.330	-0.440	-0.260
GENE2843X	0.090	-0.270	0.000	0.000	-0.560	-0.590	0.480	0.330	0.370	-0.400	-0.398	-0.330	-0.560
GENE2812X	-0.060	0.120	-0.080	0.100	-0.790	-0.740	-0.040	0.570	0.200	0.320	-0.700	-0.620	-0.460
GENE2810X	0.040	-0.030	-0.070	0.000	0.000	-0.570	-0.130	-0.320	0.120	-0.660	-0.359	-0.470	-0.190
GENE2797X	0.350	-0.480	0.036	0.160	-0.630	0.060	-0.380	0.510	0.280	0.170	-0.320	0.050	-0.250
GENE2790X	-0.060	-0.120	0.090	-0.120	-0.170	-0.410	0.040	0.140	0.000	-0.100	-0.420	-0.280	-0.580
GENE2788X	-0.280	-0.640	-0.310	-0.050	-0.470	-0.670	0.070	-0.120	-0.010	-0.700	-0.372	-0.760	-0.220
GENE2787X	-0.240	-0.470	-0.060	-0.150	-0.390	-0.280	0.100	0.170	0.140	-0.350	-0.143	-0.600	-0.480
GENE2853X	0.500	-0.280	-0.180	0.370	-0.320	-0.750	0.090	0.090	0.090	-0.440	-0.360	-0.620	-0.150
GENE2854X	0.180	-0.250	-0.211	-0.110	-0.350	-0.240	0.300	-0.120	0.280	-0.120	-0.731	-0.870	0.000
GENE2855X	-0.190	0.320	-0.100	0.130	-0.254	-0.410	0.530	0.000	0.130	-0.410	-0.399	-0.270	-0.130
GENE2754X	0.230	0.060	0.060	-0.010	-0.590	0.010	0.130	0.560	0.330	-0.270	-0.067	-0.500	0.300
GENE2865X	-0.230	-0.080	0.050	0.070	-0.180	-0.380	0.290	-0.220	0.090	0.060	-0.050	0.080	0.050
GENE2866X	-0.210	0.040	0.002	0.120	-0.180	-0.300	0.230	-0.250	-0.080	-0.200	-0.070	0.160	-0.340
GENE2896X	-0.390	0.040	0.050	-0.060	-0.470	-0.250	0.180	0.670	0.440	-0.240	0.180	0.010	-0.430
GENE1955X	-0.410	-0.070	-0.130	-0.310	0.000	0.040	-0.440	0.030	0.050	0.150	0.170	0.100	-0.350
GENE2915X	0.160	0.300	0.240	0.400	-0.050	-0.430	0.280	-0.150	0.320	-0.220	-0.033	-0.120	0.170
GENE2128X	-0.360	0.300	0.050	0.180	-0.255	0.000	0.130	0.030	0.370	0.140	-0.029	-0.030	-0.580
GENE2706X	-0.280	0.060	0.064	0.150	-0.230	-0.320	-0.090	0.580	0.110	-0.540	-0.254	0.020	-0.180
GENE2945X	-0.050	0.340	0.220	-0.270	-0.190	0.440	0.130	0.230	-0.080	-0.340	-0.112	-0.020	-0.170
GENE2656X	0.640	-0.190	0.050	-0.280	0.260	0.130	0.390	0.160	0.380	0.160	0.110	0.100	0.030
GENE2655X	0.470	0.080	0.060	-0.030	-0.280	0.090	0.150	-0.030	0.290	-0.220	-0.340	0.090	-0.110
GENE2637X	0.070	0.010	-0.030	0.430	-0.320	-0.240	0.340	-0.400	0.250	0.030	-0.120	0.000	0.470
GENE2950X	-0.040	-0.300	-0.140	0.130	0.090	0.170	0.010	0.030	0.000	-0.470	-0.360	-0.070	0.020
GENE2633X	-0.070	0.180	0.130	0.310	-0.260	0.220	0.190	0.360	-0.080	0.220	-0.140	-0.160	-0.170
GENE2630X	0.120	0.140	0.380	0.450	0.190	0.090	0.520	0.180	0.060	-0.090	0.700	0.300	-0.140
GENE1443X	-0.170	0.330	-0.040	0.210	-0.310	-0.540	0.550	0.280	0.610	-0.530	-0.130	-0.550	0.120
GENE2999X	-0.190	-0.040	0.060	0.260	-0.110	0.090	-0.010	0.300	0.570	-0.070	0.620	-0.070	-0.100
GENE2975X	-0.260	-0.440	-0.260	-0.330	-0.190	-0.050	-0.100	-0.080	-0.210	-0.210	-0.350	-0.190	-0.110
GENE2952X	0.100	-0.140	-0.300	-0.020	-0.663	-0.550	-0.300	0.070	0.000	-0.159	-0.640	-0.586	0.070
GENE3000X	-0.180	-0.100	0.120	-0.160	0.060	-0.520	0.250	0.170	0.160	0.080	0.270	0.030	-0.210
GENE2996X	-0.030	-0.020	0.090	-0.170	0.060	-0.120	0.610	0.120	0.080	-0.110	-0.177	-0.080	-0.140
GENE2990X	0.340	-0.220	-0.070	-0.020	0.180	-0.580	0.070	0.450	0.040	-0.100	0.060	-0.570	0.360
GENE2989X	0.180	-0.290	0.100	0.000	0.150	-0.360	0.460	0.120	0.110	-0.410	-0.390	-0.310	0.060
GENE2621X	0.108	-0.150	0.080	-0.100	-0.220	-0.030	-0.090	0.350	0.060	0.040	-0.100	0.040	-0.140
GENE3027X	0.140	-0.340	-0.067	-0.240	-0.410	0.420	-0.140	0.220	-0.360	0.510	-0.430	-0.630	-0.050
GENE3026X	0.153	0.010	0.010	0.380	-0.350	-0.110	0.420	0.010	-0.280	-0.240	-0.263	-0.300	0.120
GENE3008X	0.380	0.050	0.140	0.090	0.130	0.150	0.530	0.350	0.220	-0.130	0.091	0.040	-0.060
GENE3012X	-0.020	-0.300	-0.130	-0.040	-0.190	-0.420	-0.170	0.170	-0.270	-0.210	0.044	-0.350	0.360
GENE2964X	0.338	-0.470	0.010	-0.040	-0.090	-0.540	0.140	0.330	0.340	-0.130	-0.357	-0.150	0.230
GENE1441X	0.470	-0.090	-0.170	-0.350	-0.250	-0.090	0.110	0.240	-0.080	0.000	-0.221	-0.210	0.120
GENE315X	0.680	0.230	0.090	0.070	-0.510	-0.100	0.310	0.140	-0.250	-0.090	-0.580	-0.100	-0.180
GENE1049X	-0.070	0.340	0.170	-0.050	0.060	0.490	0.050	-0.010	-0.210	0.180	0.310	0.260	-0.210
GENE1068X	-0.030	0.050	0.110	0.260	0.020	0.710	0.170	-0.100	-0.020	0.100	0.320	0.000	0.060
GENE3013X	0.070	-0.260	-0.150	-0.110	-0.500	0.140	0.260	0.140	0.110	0.160	-0.510	-0.080	0.420
GENE1002X	-0.070	0.200	-0.010	-0.030	-0.060	0.450	0.310	0.130	-0.040	0.200	-0.140	-0.170	-0.280
GENE3023X	0.160	-0.310	0.030	0.260	0.360	0.000	0.390	0.320	0.240	-0.280	-0.160	-0.210	-0.110
GENE3022X	0.320	-0.200	0.010	0.390	0.380	-0.080	0.290	0.020	0.450	0.030	-0.010	-0.080	0.000
GENE209X	0.460	0.150	0.208	0.230	0.004	0.140	0.000	0.250	-0.070	-0.050	0.074	-0.148	0.120
GENE352X	-0.200	0.300	-0.150	0.020	0.000	-0.130	0.100	0.260	-0.290	0.120	0.410	-0.170	0.000
GENE232X	0.550	-0.480	-0.090	0.150	-0.170	0.430	0.000	0.210	-0.190	0.240	0.280	-0.470	0.080
GENE1014X	0.160	0.020	-0.080	0.090	-0.560	0.220	-0.100	-0.140	-0.290	-0.270	0.300	-0.540	-0.490
GENE1278X	-0.040	-0.050	-0.020	0.200	0.020	-0.300	0.010	0.220	0.370	-0.100	-0.105	-0.180	0.200
GENE2029X	0.321	0.000	-0.140	0.210	-0.160	-0.200	0.020	-0.150	-0.100	-0.170	0.059	0.160	0.320
GENE2028X	0.106	0.050	0.060	0.170	-0.370	-0.080	0.210	-0.040	0.080	-0.250	-0.400	-0.150	-0.090
GENE1950X	0.050	-0.020	-0.190	0.140	-0.070	-0.510	-0.110	0.220	-0.130	-0.350	0.344	-0.160	0.000
GENE2722X	0.120	-0.020	-0.050	0.180	-0.080	-0.440	0.250	0.070	0.050	-0.280	-0.170	-0.260	0.050
GENE1982X	-0.340	0.040	-0.380	-0.010	-0.370	-0.860	-0.640	0.070	-0.050	-0.230	0.194	-0.050	-0.650
GENE2003X	-0.367	-0.320	-0.200	0.380	-0.205	-0.430	-0.430	0.190	-0.100	-0.310	0.030	-0.350	-0.330
GENE1986X	0.290	0.080	0.060	0.420	-0.200	0.460	0.180	-0.340	-0.070	0.270	0.030	0.410	-0.020
GENE1997X	-0.170	0.140	-0.100	0.050	-0.060	-0.190	-0.110	0.140	0.310	0.180	0.130	0.360	-0.190
GENE1995X	-0.360	-0.280	0.040	-0.130	0.470	-0.140	-0.420	-0.190	0.000	-0.360	0.480	0.150	-0.110
GENE1993X	0.130	-0.110	-0.070	0.000	-0.450	-0.340	-0.210	-0.200	-0.320	-0.110	0.150	0.080	0.140
GENE1992X	0.470	-0.050	-0.050	0.280	-0.480	-0.610	-0.210	0.070	-0.120	0.080	0.100	0.080	-0.010
GENE1990X	0.460	0.000	-0.230	0.150	-0.600	-0.620	-0.140	0.120	0.080	-0.050	-0.310	-0.100	0.090
GENE2002X	0.360	0.180	-0.140	0.480	-0.350	-0.130	-0.250	0.430	-0.260	0.050	0.170	-0.550	-0.250
GENE1983X	0.030	-0.400	-0.250	0.000	-0.090	-0.300	-0.360	-0.400	-0.180	-0.070	0.120	-0.210	-0.120
GENE1985X	0.230	-0.500	-0.230	-0.180	0.110	-0.080	-0.500	-0.420	-0.540	0.200	-0.062	-0.180	-0.010
GENE2005X	0.180	-0.530	-0.050	-0.030	-0.210	-0.490	-0.140	0.000	0.180	-0.020	0.010	0.020	0.150
GENE2004X	0.140	-0.230	0.070	-0.070	-0.080	-0.260	-0.150	-0.500	0.160	0.110	0.140	-0.030	0.000
GENE1332X	-0.060	0.000	0.110	0.630	0.470	-0.020	-0.260	0.350	-0.110	-0.170	0.000	-0.150	0.040
GENE1979X	0.300	-0.380	-0.080	0.170	-0.340	0.080	-0.340	0.360	0.010	-0.230	0.236	0.130	0.200
GENE1276X	-0.580	-0.140	-0.080	0.100	0.210	-0.550	-0.120	0.200	-0.190	-0.290	0.070	0.240	-0.490
GENE1273X	-0.360	-0.330	-0.380	-0.180	-0.270	-0.560	-0.040	0.210	-0.180	0.100	-0.039	-0.140	0.140
GENE3127X	0.020	-0.210	0.060	-0.340	0.270	0.220	0.060	-0.570	-0.290	-0.070	0.130	0.030	0.000
GENE1372X	0.350	0.000	0.050	-0.290	-0.353	-0.550	0.050	-0.100	0.360	-0.207	0.240	0.110	-0.430
GENE1269X	-0.060	0.120	0.120	0.090	-0.080	-0.450	-0.160	-0.250	0.000	-0.060	0.190	0.090	0.250
GENE1270X	0.370	0.080	0.040	0.280	0.160	0.210	-0.300	-0.380	-0.040	-0.080	0.250	-0.140	-0.200
GENE1198X	-0.160	-0.300	-0.140	-0.130	0.180	-0.260	-0.380	0.210	-0.380	-0.270	0.000	-0.260	-0.120
GENE1199X	-0.240	-0.240	-0.200	-0.160	-0.020	-0.200	0.100	-0.180	0.120	-0.270	-0.270	-0.450	0.020
GENE1200X	-0.400	0.200	-0.030	0.150	-0.070	0.010	0.410	-0.280	0.180	-0.120	0.070	-0.190	-0.400
GENE1204X	0.000	0.200	-0.070	-0.180	0.050	0.080	0.020	-0.130	-0.290	0.160	-0.360	0.020	0.000
GENE1248X	0.240	-0.010	0.110	-0.250	0.000	-0.240	0.510	0.360	-0.090	0.110	-0.040	0.160	-0.200
GENE1300X	0.280	-0.130	-0.130	0.450	-0.850	-0.520	0.000	-0.200	0.090	0.170	0.300	0.090	0.020
GENE1179X	0.210	-0.620	-0.130	-0.110	-0.760	0.380	-0.430	-0.510	0.380	-0.450	-0.450	-0.490	-0.270
GENE1165X	0.020	0.150	-0.100	0.170	-0.400	-0.660	0.170	0.000	-0.150	0.470	0.130	-0.060	-0.370
GENE1155X	-0.118	-0.050	-0.080	-0.570	-0.220	0.330	0.080	0.050	-0.020	0.050	0.360	0.310	0.210
GENE1285X	-0.340	-0.020	0.090	-0.140	0.390	-0.020	0.410	0.390	-0.120	-0.190	0.180	0.290	-0.260
GENE1149X	-0.130	0.060	0.330	0.170	0.390	0.020	0.830	0.470	0.100	0.420	0.630	-0.020	0.000
GENE1163X	-0.020	-0.010	0.090	-0.150	-0.110	-0.110	-0.310	-0.250	-0.040	0.040	0.258	-0.320	-0.180
GENE1821X	-0.120	0.150	0.330	0.160	0.100	0.400	0.000	0.560	0.190	0.300	0.420	0.410	0.600
GENE1088X	0.070	-0.310	-0.080	-0.420	0.230	-0.570	-0.320	0.120	-0.380	0.350	0.120	-0.070	0.030
GENE3110X	-0.130	-0.060	0.270	-0.270	-0.100	0.550	0.260	-0.250	0.110	0.270	0.040	-0.110	-0.120
GENE1027X	0.090	-0.080	0.220	-0.290	-0.150	0.410	0.170	-0.120	0.290	0.440	0.090	0.460	-0.020
GENE1029X	-0.190	-0.030	0.090	-0.330	-0.150	0.320	0.160	0.290	0.010	0.100	0.060	0.220	-0.170
GENE3090X	0.150	0.040	-0.010	-0.160	-0.140	0.390	0.050	0.000	0.530	0.230	-0.650	-0.300	0.070
GENE1042X	0.350	-0.350	0.090	0.120	0.000	0.070	0.470	0.620	0.270	-0.170	0.230	0.200	-0.110
GENE3078X	0.160	0.160	0.120	-0.340	-0.060	-0.130	0.380	0.060	0.310	-0.330	-0.270	-0.210	0.220
GENE1133X	-0.270	-0.060	-0.300	-0.550	-0.740	-0.160	-0.370	-0.190	0.170	-0.320	-0.140	0.090	-0.320
GENE3101X	0.230	-0.090	0.010	-0.220	0.160	-0.430	-0.190	-0.410	-0.400	-0.200	-0.300	-0.240	0.170
GENE986X	-0.010	0.280	-0.080	-0.640	0.150	0.110	-0.010	-0.600	-0.340	0.190	-0.170	0.210	0.080
GENE1831X	-0.150	-0.040	-0.120	-0.400	-0.860	0.190	0.270	0.300	0.050	-0.040	-0.200	-0.170	-0.340
GENE16X	-0.050	0.480	0.190	0.630	0.540	0.590	-0.370	0.270	-0.050	0.260	0.090	-0.520	0.270
GENE1832X	-0.230	0.080	0.050	-0.210	0.050	0.280	0.280	0.010	-0.190	-0.190	0.570	-0.040	-0.530
GENE933X	0.740	0.230	0.240	0.760	0.090	-0.260	-0.110	0.280	0.080	0.000	-0.020	-0.220	0.520
GENE1022X	0.800	0.140	0.150	0.130	-0.070	0.370	-0.310	0.330	-0.110	0.050	-0.193	-0.040	0.050
GENE1021X	0.540	0.100	0.110	-0.150	-0.110	-0.320	-0.090	-0.300	0.090	0.310	-0.250	-0.310	0.150
GENE1020X	0.640	-0.240	0.140	0.100	-0.070	0.130	0.280	0.240	0.080	0.140	0.000	0.090	0.210
GENE51X	0.460	0.000	-0.170	0.010	-0.330	-0.440	0.100	0.080	-0.180	0.290	-0.670	-0.480	0.090
GENE35X	0.260	0.250	0.090	0.320	0.040	-0.170	-0.070	-0.410	-0.050	0.000	-0.240	-0.520	0.080
GENE37X	-0.180	-0.140	-0.350	-0.010	-0.340	-0.540	-0.520	-0.550	-0.360	-0.080	-0.570	-0.390	-0.200
GENE157X	0.120	-0.340	-0.220	-0.160	-0.200	-0.130	-0.100	-0.540	0.000	-0.290	-0.430	-0.430	0.270
GENE156X	-0.110	-0.050	-0.080	-0.110	-0.340	0.280	0.010	-0.380	-0.360	-0.320	-0.220	-0.440	0.030
GENE158X	-0.370	0.000	0.040	0.010	0.510	0.220	0.490	-0.210	0.140	-0.210	-0.430	0.160	0.330
GENE175X	0.220	0.370	0.370	0.130	0.080	-0.120	0.280	0.420	0.140	0.340	0.230	0.180	0.050
GENE91X	-0.240	0.170	0.150	0.190	0.260	-0.160	0.480	0.560	0.300	-0.080	0.240	-0.180	-0.100
GENE351X	0.040	0.420	0.120	0.480	0.150	0.420	0.160	-0.270	0.410	0.090	0.060	-0.240	-0.320
GENE1034X	0.190	0.370	0.200	-0.070	0.010	0.110	0.550	0.360	0.310	0.010	-0.240	-0.240	-0.110
GENE1035X	0.120	0.490	0.210	0.030	-0.060	0.170	0.590	0.190	0.200	-0.080	-0.040	-0.130	-0.220
GENE3935X	0.500	0.120	0.040	0.370	-0.510	0.430	0.140	0.020	-0.160	-0.100	-0.020	0.190	-0.350
GENE353X	-0.400	0.360	-0.010	-0.150	0.410	0.250	0.080	0.020	-0.010	0.080	-0.580	-0.030	0.590
GENE196X	-0.020	0.510	0.320	0.100	0.500	0.240	0.450	-0.220	0.380	-0.180	0.600	-0.220	0.250
GENE930X	0.290	-0.330	0.000	0.070	-0.210	0.350	-0.050	0.250	-0.150	0.260	0.240	0.120	0.220
GENE224X	-0.360	-0.080	0.090	0.140	-0.290	0.430	0.060	0.090	0.660	0.020	-0.010	0.080	-0.530
GENE335X	-0.280	0.010	-0.093	-0.580	0.110	-0.280	0.120	-0.210	-0.140	-0.250	-0.120	0.010	-0.660
GENE308X	-0.090	0.050	0.000	0.000	0.130	0.350	0.100	-0.580	-0.070	-0.150	0.020	0.100	0.380
GENE333X	0.730	0.330	0.190	0.130	-0.300	0.570	0.410	0.330	-0.220	0.590	0.320	0.250	-0.210
GENE910X	-0.080	0.050	0.100	0.140	-0.180	0.070	0.190	0.090	0.000	-0.060	0.080	-0.010	0.030
GENE355X	-0.140	-0.150	0.390	0.130	0.560	0.980	0.340	0.160	0.250	0.230	0.270	0.460	-0.240
GENE907X	-0.080	-0.280	0.010	-0.060	0.160	-0.440	-0.440	0.230	0.000	0.480	-0.044	-0.270	0.160
GENE319X	0.140	0.270	0.370	0.660	0.220	0.120	0.990	-0.040	0.200	0.180	0.420	-0.030	0.330
GENE1530X	-0.060	0.030	-0.060	-0.090	-0.010	-0.190	-0.230	0.330	-0.120	0.140	0.140	-0.300	0.300
GENE235X	0.210	-0.240	-0.100	-0.250	0.090	-0.500	0.010	0.010	-0.320	0.200	0.060	-0.090	-0.140
GENE888X	0.130	0.140	0.150	0.200	-0.050	0.650	0.180	-0.010	0.030	0.070	-0.140	-0.020	0.230
GENE373X	-0.250	-0.020	0.030	-0.350	0.330	0.350	-0.150	-0.330	-0.220	0.190	-0.240	-0.010	0.560
GENE871X	0.450	-0.030	0.110	0.160	-0.290	0.260	0.220	0.450	0.340	0.150	-0.320	0.250	0.160
GENE868X	0.320	0.040	0.540	0.280	0.090	0.940	0.420	-0.020	0.070	0.430	0.280	0.260	0.320
GENE858X	0.440	0.090	0.150	-0.100	0.120	0.450	0.180	-0.020	-0.030	0.110	0.090	0.040	-0.060
GENE843X	0.750	-0.190	0.103	-0.020	0.040	0.440	0.460	-0.220	0.190	-0.050	-0.020	-0.120	-0.010
GENE835X	0.490	0.600	0.380	0.640	-0.360	0.530	0.000	-0.100	0.000	-0.130	-0.250	-0.120	0.520
GENE836X	0.610	0.600	0.350	0.520	-0.360	0.690	-0.020	-0.080	0.060	0.120	-0.320	-0.050	0.650
GENE841X	-0.170	0.150	0.370	-0.120	0.040	0.710	0.250	-0.090	-0.040	0.330	-0.140	0.310	0.250
GENE839X	-0.220	0.340	0.310	-0.100	-0.090	0.780	0.270	-0.160	0.030	0.100	-0.220	0.260	0.350
GENE564X	0.000	0.180	0.330	0.040	0.410	0.480	0.810	-0.070	0.150	0.540	0.160	0.440	0.260
GENE806X	-0.230	0.190	0.280	0.050	0.200	0.530	0.120	-0.030	0.160	0.040	-0.100	-0.350	0.090
GENE268X	0.350	0.110	0.260	0.200	0.470	0.060	0.420	-0.140	0.270	0.030	-0.050	-0.040	-0.210
GENE272X	0.104	0.220	0.470	0.970	0.160	0.150	0.980	0.000	0.070	0.280	0.460	0.240	0.180
GENE884X	0.170	0.500	0.300	0.020	0.230	0.450	0.280	0.350	0.130	0.230	-0.070	0.350	0.040
GENE530X	0.050	0.530	0.410	0.150	0.210	0.830	-0.050	0.370	-0.030	0.570	0.510	0.250	0.740
GENE555X	0.700	0.150	0.510	-0.050	0.410	0.550	0.240	0.010	0.400	0.810	-0.080	0.380	0.550
GENE514X	0.360	0.130	0.000	-0.230	-0.310	0.370	0.190	0.230	0.020	0.330	-0.070	0.100	0.320
GENE449X	0.040	0.170	0.300	0.400	0.600	0.690	0.190	0.110	-0.020	0.140	0.560	0.030	0.070
GENE615X	0.200	0.250	0.480	0.530	0.760	0.850	0.300	-0.150	-0.010	0.230	0.510	0.070	-0.070
GENE562X	0.190	0.150	-0.090	-0.250	-0.060	0.040	-0.010	-0.220	0.000	-0.130	-0.060	-0.360	0.120
GENE663X	-0.050	0.150	0.290	-0.050	-0.090	0.680	0.410	-0.070	-0.070	-0.060	0.050	-0.020	0.500
GENE563X	-0.140	0.460	0.190	0.060	-0.030	0.430	0.270	-0.100	0.210	0.270	0.170	0.000	-0.460
GENE646X	0.860	0.220	0.170	-0.200	0.470	0.650	0.000	0.190	-0.060	-0.110	0.740	0.300	0.280
GENE645X	0.360	0.190	0.290	-0.100	0.540	0.550	0.000	0.010	0.000	0.090	0.690	0.410	0.220
GENE639X	0.100	0.200	0.170	-0.280	0.680	0.460	0.640	0.030	-0.440	0.120	0.600	-0.450	0.180
GENE626X	0.290	-0.060	0.190	0.560	0.450	0.760	0.760	-0.210	0.370	0.000	-0.150	-0.210	0.400
GENE620X	-0.110	0.000	0.200	0.140	0.580	0.180	0.230	0.040	-0.270	-0.010	-0.170	-0.080	0.200
GENE721X	0.690	-0.080	0.390	0.200	0.190	0.730	-0.010	0.210	0.250	0.060	-0.010	-0.050	0.630
GENE733X	0.180	0.320	0.320	0.000	0.260	0.620	0.030	-0.280	-0.050	0.180	-0.100	-0.220	0.650
GENE610X	0.190	0.250	0.180	0.110	-0.350	0.520	0.770	-0.090	-0.060	0.350	0.210	0.530	0.390
GENE668X	0.040	0.120	0.510	0.790	0.450	0.700	0.430	0.050	0.420	0.190	0.110	0.180	0.120
GENE596X	-0.010	-0.190	0.360	0.000	0.260	0.780	0.570	0.100	0.000	0.400	0.200	0.180	0.190
GENE594X	0.309	0.160	0.000	0.060	0.280	-0.030	-0.270	-0.070	0.230	0.140	0.100	-0.200	0.160
GENE582X	0.380	0.080	0.350	0.160	-0.180	0.910	0.120	0.010	-0.280	0.320	-0.190	-0.070	-0.290
GENE577X	0.070	0.010	0.170	-0.030	0.590	0.620	-0.180	-0.440	0.000	0.260	0.210	-0.130	0.190
GENE568X	0.100	0.040	0.430	0.090	0.100	0.360	0.100	0.000	0.340	-0.040	0.180	0.090	0.240
GENE569X	0.130	0.190	0.380	0.020	0.050	0.310	0.030	0.020	0.090	-0.070	0.210	-0.020	0.570
GENE566X	0.430	0.120	0.370	-0.090	-0.130	0.280	-0.080	-0.170	-0.050	0.400	-0.130	0.160	0.000
GENE812X	0.390	0.190	0.340	-0.080	-0.070	0.300	0.460	-0.030	0.470	0.050	0.050	-0.080	-0.090
GENE813X	0.242	0.080	0.560	-0.020	0.110	0.360	0.560	0.100	0.310	0.160	0.550	0.110	0.000
GENE764X	0.430	-0.090	-0.060	0.270	-0.050	-0.070	-0.220	-0.250	-0.430	0.090	-0.230	0.120	0.290
GENE765X	0.390	0.080	0.252	0.090	-0.100	0.230	-0.160	-0.370	-0.180	0.310	-0.310	-0.160	0.330
GENE790X	0.386	0.440	0.400	0.370	-0.300	0.590	0.580	0.260	0.300	0.274	0.110	0.170	0.350
GENE781X	0.250	-0.190	0.020	0.020	-0.030	-0.440	0.190	-0.560	-0.070	0.000	-0.050	-0.210	0.520
GENE795X	0.040	0.020	0.360	0.640	-0.120	0.050	0.970	0.000	0.240	0.150	-0.260	-0.010	0.370
GENE796X	0.200	0.180	0.360	0.560	0.089	0.310	0.990	0.120	0.200	-0.040	0.101	-0.090	0.220
GENE759X	0.320	-0.040	0.300	-0.230	0.450	0.850	0.210	-0.210	0.430	0.100	0.220	-0.140	-0.130
GENE503X	0.519	0.060	0.170	-0.140	0.180	0.740	-0.210	0.080	-0.370	0.260	-0.260	-0.040	0.480
GENE474X	-0.072	-0.210	0.050	-0.350	-0.250	0.520	0.090	-0.260	-0.390	-0.320	-0.400	-0.130	0.160
GENE763X	-0.340	0.190	0.060	-0.190	0.160	0.020	0.210	-0.010	0.070	-0.110	-0.340	-0.290	0.440
GENE508X	0.610	0.000	-0.020	0.230	-0.050	-0.700	-0.180	0.000	0.080	0.530	0.110	0.080	0.390
GENE509X	0.220	0.000	-0.040	0.070	-0.010	-0.410	-0.200	0.040	-0.130	0.440	0.100	0.030	0.250
GENE506X	-0.020	0.420	0.320	-0.080	0.450	0.850	0.320	0.640	0.200	0.500	0.010	0.310	0.630
GENE879X	0.680	-0.190	0.260	0.180	-0.120	0.250	0.320	-0.180	-0.180	-0.040	0.400	0.000	0.420
GENE821X	-0.100	0.260	0.100	0.330	0.000	0.510	0.120	-0.280	-0.040	0.060	0.110	-0.170	-0.050
GENE820X	0.170	0.100	0.160	0.350	-0.160	0.440	0.230	0.000	0.140	0.020	0.170	-0.190	-0.170
GENE502X	0.580	0.090	0.180	-0.210	-0.350	0.470	-0.250	0.260	0.480	0.180	-0.148	0.180	0.190
GENE805X	0.230	0.220	0.210	0.510	0.550	0.660	0.000	0.290	-0.010	0.220	0.350	-0.250	-0.390
GENE485X	0.570	0.210	0.278	-0.110	0.062	0.830	0.050	0.520	0.130	0.330	0.096	0.150	0.060
GENE847X	0.190	0.320	0.236	0.230	0.080	0.460	0.470	-0.090	0.240	0.380	-0.160	0.090	0.220
GENE854X	0.050	-0.080	0.040	-0.380	0.540	0.330	0.000	-0.380	-0.060	-0.050	-0.370	-0.100	0.470
GENE444X	0.030	0.140	0.370	0.690	0.220	0.590	0.170	-0.190	0.430	0.270	0.050	0.040	0.070
GENE443X	0.350	-0.010	0.180	-0.260	0.070	0.580	0.590	0.110	-0.070	0.160	-0.270	-0.120	0.510
GENE435X	0.331	0.150	0.070	0.220	0.090	-0.600	-0.060	-0.430	0.090	0.170	-0.070	0.030	0.670
GENE853X	0.260	0.090	0.280	0.080	0.770	0.580	0.110	-0.330	-0.010	-0.230	0.220	-0.060	0.070
GENE520X	1.140	0.610	0.500	-0.090	0.140	0.630	0.420	0.850	-0.010	0.940	-0.140	0.380	0.440
GENE397X	1.010	0.230	0.300	-0.080	-0.100	0.500	-0.170	0.310	0.110	0.000	-0.280	0.030	0.260
GENE239X	0.420	0.050	-0.220	0.170	-0.170	-0.390	-0.280	-0.260	0.150	-0.410	0.029	-0.530	0.300
GENE247X	0.000	-0.470	-0.140	0.000	-0.360	0.040	-0.170	0.300	0.120	-0.150	-0.173	-0.230	0.440
GENE248X	0.060	-0.360	0.030	-0.070	-0.340	0.170	-0.170	0.170	0.140	-0.120	-0.170	-0.450	0.270
GENE250X	0.570	-0.080	0.120	0.010	-0.180	0.120	-0.170	0.000	0.050	-0.050	-0.240	-0.290	0.210
GENE1325X	0.310	-0.030	0.000	-0.020	-0.580	-0.290	0.460	0.520	0.320	0.140	-0.350	-0.200	-0.060
GENE1323X	-0.100	0.010	0.040	-0.360	-0.120	0.140	0.320	0.260	0.000	0.100	0.010	0.240	-0.020
GENE261X	0.060	0.050	-0.250	-0.190	-0.620	-0.710	-0.160	0.140	-0.220	0.120	-0.219	-0.120	-0.220
GENE262X	-0.160	-0.190	0.090	0.160	-0.070	-0.310	0.340	0.210	0.290	0.050	0.000	-0.360	0.050
GENE263X	-0.300	-0.120	0.010	-0.090	0.038	0.050	0.230	-0.070	0.040	0.080	-0.100	-0.290	-0.250
GENE310X	0.380	-0.160	0.090	-0.230	-0.100	-0.250	0.470	0.200	0.440	0.130	-0.080	0.060	0.160
GENE311X	0.410	0.000	0.190	-0.310	-0.190	-0.400	0.520	0.120	0.380	0.170	-0.190	0.060	0.340
GENE417X	-0.050	0.050	0.110	0.680	0.070	-0.010	0.260	-0.150	0.420	0.100	-0.066	-0.360	0.500
GENE900X	-0.090	0.090	0.160	0.140	0.330	0.300	0.080	-0.060	0.140	0.000	0.000	-0.140	-0.280
GENE2971X	0.310	0.110	0.010	-0.130	0.230	0.110	0.090	-0.050	0.070	0.370	-0.380	-0.170	0.000
GENE372X	0.210	0.240	0.270	-0.210	0.300	0.560	-0.100	0.210	0.000	0.130	0.290	-0.070	-0.350
GENE1062X	-0.180	0.380	0.300	0.010	0.690	-0.030	0.440	0.460	0.270	0.420	0.350	0.230	-0.080
GENE898X	0.010	0.120	0.030	-0.120	-0.190	0.340	0.330	-0.490	0.230	0.100	0.000	-0.230	0.030
GENE362X	0.180	-0.140	-0.130	-0.160	0.270	-0.190	0.160	0.000	-0.100	0.350	-0.090	0.150	0.420
GENE370X	0.770	-0.040	0.100	-0.070	-0.140	0.550	-0.080	-0.450	-0.140	0.410	0.500	0.220	0.030
GENE215X	0.070	0.330	0.160	-0.180	-0.250	-0.310	-0.210	0.160	0.190	0.030	-0.420	0.360	0.350
GENE1500X	0.440	-0.030	0.080	0.260	-0.060	-0.030	-0.150	-0.520	-0.250	0.190	-0.150	-0.090	0.140
GENE179X	0.240	0.080	0.090	0.000	-0.110	-0.050	0.390	0.040	0.240	-0.130	0.240	0.090	-0.080
GENE180X	0.170	-0.140	0.000	0.170	-0.170	-0.260	0.280	0.110	0.100	0.530	-0.070	0.100	-0.210
GENE181X	0.160	0.170	0.142	0.230	0.111	-0.050	0.310	-0.190	0.280	0.410	0.142	0.127	-0.230
GENE183X	0.260	0.530	0.650	0.160	0.660	0.640	0.350	0.160	0.050	0.450	0.670	0.230	0.530
GENE1064X	0.480	0.060	0.400	0.460	0.530	0.650	-0.170	0.330	0.000	0.290	-0.100	-0.040	-0.050
GENE171X	0.173	0.100	0.160	0.010	0.040	-0.270	0.250	-0.090	0.080	0.360	-0.090	0.130	0.310
GENE956X	0.050	-0.400	-0.120	-0.220	-0.570	-0.050	-0.290	-0.230	0.460	0.240	-0.050	0.010	-0.070
GENE996X	0.000	-0.170	0.074	-0.410	-0.140	0.030	0.060	-0.280	-0.030	0.020	-0.310	0.120	-0.190
GENE990X	0.630	-0.290	0.034	-0.470	0.080	0.460	-0.380	-0.550	-0.490	0.330	0.230	-0.590	0.140
GENE989X	0.130	0.220	-0.100	-0.680	-0.500	0.070	-0.090	-0.600	-0.080	-0.620	-0.520	-0.440	-0.230
GENE68X	0.030	0.140	0.040	-0.400	-0.200	-0.090	-0.220	-0.420	-0.420	0.000	0.030	0.000	0.070
GENE69X	0.690	-0.160	0.000	-0.170	-0.210	-0.260	-0.190	-0.140	-0.420	-0.370	0.090	-0.150	0.080
GENE188X	-0.290	0.130	0.090	0.030	-0.140	0.120	0.210	0.160	0.310	0.180	-0.010	0.280	0.200
GENE147X	0.500	0.490	0.150	0.130	0.160	0.750	0.040	0.550	0.030	0.350	0.040	0.020	-0.310
GENE1286X	0.000	0.300	0.150	-0.170	0.000	-0.260	-0.090	0.380	0.690	0.110	-0.090	-0.140	-0.280
GENE1287X	0.600	-0.050	0.040	-0.120	0.080	-0.380	0.190	0.390	-0.290	0.360	0.257	0.410	0.200
GENE3009X	0.190	-0.090	0.070	-0.230	0.000	-0.630	0.220	0.360	0.560	-0.040	-0.190	0.020	0.200
GENE64X	0.520	0.070	0.180	0.090	0.430	0.060	-0.390	-0.420	0.000	0.340	0.070	-0.030	0.350
GENE144X	-0.010	-0.030	0.010	-0.080	-0.320	0.540	-0.230	-0.280	-0.240	-0.020	0.364	-0.380	-0.014
GENE108X	0.050	-0.230	-0.009	-0.190	0.340	0.560	-0.350	-0.090	-0.030	-0.320	0.280	-0.200	-0.430
GENE102X	-0.040	-0.090	0.060	-0.210	0.250	0.170	-0.230	0.100	0.000	-0.050	-0.100	-0.230	-0.140
GENE99X	-0.140	-0.040	0.010	-0.160	0.330	0.340	-0.250	-0.410	0.060	0.000	0.190	-0.060	-0.090
GENE3993X	-0.490	-0.010	-0.070	-0.280	0.080	0.230	-0.290	-0.370	-0.100	-0.160	0.110	-0.210	-0.120
GENE149X	-0.270	0.020	-0.080	-0.450	0.100	-0.100	-0.070	-0.480	-0.280	0.280	-0.332	0.050	-0.130
GENE70X	0.110	-0.120	0.000	-0.100	-0.080	0.470	-0.470	0.250	0.180	0.040	0.050	-0.110	0.150
GENE3080X	0.080	0.100	0.140	-0.140	-0.280	-0.100	0.120	0.090	0.050	0.010	-0.300	-0.160	-0.010
GENE71X	0.180	-0.090	0.210	0.150	0.000	-0.020	0.380	0.150	0.260	-0.120	-0.135	-0.290	-0.340
GENE4023X	0.370	-0.060	-0.070	-0.200	-0.100	-0.240	-0.110	-0.080	-0.260	0.070	-0.060	0.090	0.360
GENE1471X	0.150	-0.080	-0.090	0.030	-0.080	-0.290	-0.090	0.500	0.240	-0.080	-0.016	0.080	0.220
GENE3179X	-0.440	-0.050	-0.040	-0.010	-0.350	-0.340	0.500	-0.310	-0.090	-0.440	-0.280	-0.090	0.420
GENE1856X	0.200	-0.380	0.070	0.010	0.340	-0.150	-0.230	-0.460	-0.120	0.040	0.320	-0.310	0.380
GENE1867X	-0.210	-0.300	-0.090	-0.220	-0.390	0.220	0.260	0.200	0.300	0.030	-0.250	-0.050	0.020
GENE1798X	0.580	-0.220	0.050	-0.290	-0.310	0.120	-0.180	0.640	0.340	0.240	0.070	0.120	-0.180
GENE1859X	0.110	0.100	-0.080	-0.470	-0.250	0.040	-0.150	0.160	-0.220	0.390	0.280	0.310	0.190
GENE3469X	0.350	-0.040	-0.042	-0.250	-0.200	-0.340	-0.050	-0.260	-0.120	0.150	-0.310	-0.200	0.120
GENE1267X	0.160	-0.020	-0.010	0.260	-0.550	-0.460	0.370	0.200	0.360	-0.250	0.150	-0.280	0.150
GENE1453X	0.170	0.070	0.040	0.080	-0.290	-0.390	-0.280	0.190	0.000	0.240	0.090	0.080	-0.060
GENE1454X	-0.100	-0.440	-0.240	0.120	-0.150	-0.320	0.050	-0.360	-0.020	-0.100	0.095	-0.170	0.200
GENE1455X	-0.020	0.230	-0.220	0.040	-0.414	-0.530	-0.190	0.330	0.030	0.050	-0.043	-0.230	-0.280
GENE1341X	-0.030	-0.210	0.000	0.040	-0.010	-0.340	-0.170	-0.260	0.130	0.000	0.440	-0.260	-0.120
GENE3823X	-0.190	0.340	0.200	0.680	-0.350	0.330	-0.320	0.390	0.280	0.040	0.340	0.530	0.040
GENE3824X	0.060	-0.210	0.280	0.460	0.020	0.290	-0.080	0.210	0.180	-0.060	0.070	0.650	-0.190
GENE1432X	0.390	-0.470	-0.220	0.000	-0.430	-0.480	-0.280	0.090	-0.040	0.000	0.036	-0.570	-0.220
GENE1428X	-0.600	0.010	-0.260	0.030	-0.070	-0.680	0.060	-0.170	0.070	-0.090	0.229	0.050	-0.340
GENE1425X	-0.100	-0.120	-0.110	-0.250	0.340	-0.450	-0.240	0.000	0.050	0.300	0.463	0.410	0.170
GENE1424X	0.460	0.030	-0.010	-0.330	-0.300	-0.620	-0.360	0.130	-0.440	-0.140	-0.064	0.160	0.000
GENE1423X	0.420	0.450	-0.150	0.000	-0.290	-0.690	-0.260	-0.300	-0.100	-0.120	0.200	0.110	0.090
GENE1397X	0.240	-0.090	-0.150	-0.020	-0.280	0.110	-0.140	0.090	-0.080	-0.200	0.264	-0.300	0.030
GENE1404X	0.170	-0.070	-0.070	-0.010	-0.170	-0.490	-0.490	-0.140	-0.090	-0.080	-0.090	-0.340	-0.040
GENE1401X	0.240	0.030	-0.350	-0.340	-0.760	-0.170	-0.240	-0.080	-0.120	-0.280	-0.400	-0.600	0.180
GENE1391X	0.050	-0.370	-0.310	-0.520	-0.070	-0.280	-0.260	-0.350	-0.350	-0.380	0.220	-0.260	-0.070
GENE3459X	-0.570	0.000	-0.010	0.190	0.320	0.000	0.560	-0.140	-0.330	-0.260	0.280	-0.330	-0.060
GENE3457X	0.570	-0.500	0.040	-0.010	0.010	0.050	-0.490	-0.440	-0.140	0.220	0.080	0.100	0.300
GENE3456X	-0.320	0.010	-0.130	-0.240	-0.350	-0.800	-0.530	0.100	0.170	0.080	0.040	0.270	-0.170
GENE1864X	0.060	-0.360	-0.260	-0.530	0.050	-0.790	0.230	0.180	0.120	-0.400	0.235	0.060	0.190
GENE3175X	0.103	-0.010	-0.160	-0.140	-0.420	0.010	-0.400	-0.600	-0.010	-0.160	-0.150	-0.160	-0.080
GENE1437X	-0.380	-0.130	-0.170	0.340	-0.200	0.020	0.190	-0.010	0.080	0.090	-0.430	-0.030	0.380
GENE1436X	0.000	0.160	-0.050	-0.160	-0.480	-0.220	-0.170	-0.140	-0.160	-0.040	-0.030	0.040	0.110
GENE3410X	-0.040	-0.090	-0.150	-0.240	-0.260	0.140	0.020	-0.180	-0.130	-0.360	0.050	-0.060	-0.010
GENE1487X	-0.040	-0.200	0.070	-0.340	-0.510	0.530	0.560	-0.140	-0.180	0.220	-0.140	0.080	0.270
GENE1482X	0.040	0.050	-0.040	-0.570	-0.160	0.100	0.560	-0.440	0.160	0.280	-0.149	0.140	0.160
GENE3163X	-0.110	-0.440	-0.234	-0.750	-0.120	-0.760	-0.010	0.150	-0.530	-0.420	0.050	-0.360	0.100
GENE3159X	0.560	0.100	-0.040	-0.130	-0.560	0.210	0.020	-0.300	0.050	-0.420	0.230	0.110	0.000
GENE1816X	-0.040	0.300	0.100	-0.280	-0.310	0.070	-0.240	0.370	0.110	-0.060	0.090	0.290	-0.560
GENE3969X	0.630	-0.080	0.010	0.110	-0.120	-0.120	0.400	0.180	0.070	0.310	0.151	0.130	0.510
GENE3977X	0.450	-0.270	-0.080	0.310	-0.320	0.040	-0.030	0.000	-0.620	0.200	0.470	0.270	0.300
GENE1803X	0.560	-0.350	0.200	-0.180	-0.100	-0.160	0.150	0.220	-0.140	0.170	0.010	0.190	0.220
GENE1755X	0.570	-0.550	0.000	0.250	-0.380	-0.500	-0.370	-0.110	0.410	0.340	0.450	0.380	-0.060
GENE1792X	0.149	-0.440	0.150	-0.250	-0.280	0.090	0.030	-0.080	0.060	0.440	0.640	0.690	0.190
GENE1764X	-0.070	0.000	0.080	-0.050	-0.160	0.000	-0.120	0.430	0.060	0.230	0.363	0.210	0.230
GENE1499X	0.450	0.020	0.070	-0.140	0.050	-0.090	0.710	0.190	0.000	0.170	0.032	0.130	0.190
GENE3590X	0.050	0.530	0.310	-0.280	0.040	0.330	0.300	0.400	0.190	0.750	-0.120	0.490	0.010
GENE3591X	0.120	0.420	0.180	-0.040	0.330	0.700	0.050	0.010	0.060	0.050	0.140	0.310	-0.010
GENE3582X	0.440	0.280	0.090	-0.440	-0.280	0.220	-0.310	0.280	-0.050	-0.090	0.148	-0.030	0.050
GENE3583X	-0.140	0.600	0.140	-0.400	-0.050	0.440	-0.480	-0.030	0.070	0.340	0.210	0.120	0.060
GENE3572X	0.080	0.120	0.170	-0.250	0.010	0.170	-0.010	-0.250	0.060	0.190	-0.210	-0.030	0.230
GENE3605X	0.290	0.180	0.030	-0.260	0.340	0.440	-0.160	-0.100	-0.200	0.020	0.200	-0.040	0.470
GENE1563X	0.350	0.000	0.020	-0.100	-0.030	-0.550	-0.060	-0.100	0.670	0.250	0.380	0.040	-0.180
GENE1597X	0.270	0.460	0.020	0.080	-0.260	-0.440	-0.410	0.410	-0.010	0.520	0.520	0.400	0.090
GENE1623X	0.490	0.720	0.680	0.230	0.750	0.950	0.720	0.880	0.680	1.240	0.820	0.980	0.970
GENE1631X	0.280	0.710	0.370	0.130	0.260	-0.330	0.580	0.460	0.820	0.760	0.560	0.340	0.890
GENE1633X	0.180	-0.320	0.250	-0.100	-0.100	0.290	0.140	0.640	0.230	-0.050	0.690	0.670	0.790
GENE1683X	0.370	0.410	0.170	0.110	0.370	-0.470	-0.330	0.250	0.050	0.410	0.550	0.200	0.130
GENE1554X	0.300	-0.370	-0.120	0.080	0.110	0.140	-0.340	-0.210	0.090	0.240	0.230	0.000	0.110
GENE1759X	-0.090	-0.030	-0.120	-0.290	0.000	0.270	0.130	0.140	0.350	0.120	0.110	0.280	0.260
GENE1518X	0.700	0.270	0.270	-0.080	0.230	0.220	0.040	-0.080	0.200	0.080	-0.350	-0.210	0.210
GENE1516X	0.360	-0.310	-0.240	-0.130	0.010	0.040	-0.510	-0.530	0.120	0.200	0.070	0.050	0.040
GENE1514X	-0.080	0.140	0.080	0.140	-0.260	0.010	0.260	-0.070	0.090	0.060	0.140	0.210	-0.150
GENE1525X	0.110	-0.160	-0.160	0.080	0.030	0.010	-0.400	0.190	-0.030	0.000	0.000	0.260	-0.160
GENE1521X	0.050	-0.090	0.000	-0.080	-0.200	0.470	-0.050	0.270	0.580	0.460	-0.100	0.340	-0.010
GENE1766X	-0.080	-0.090	-0.060	-0.180	0.200	0.390	-0.030	0.430	0.220	0.550	0.180	-0.140	0.130
GENE1772X	0.070	0.030	0.050	-0.290	-0.090	-0.350	0.100	0.380	-0.070	-0.030	0.388	0.170	0.140
GENE953X	0.410	0.140	0.060	-0.080	0.460	-0.240	0.040	0.240	-0.240	-0.340	0.040	-0.010	0.120
GENE954X	0.348	-0.180	-0.030	-0.410	-0.060	-0.200	-0.080	0.200	-0.200	-0.190	-0.002	0.120	0.440
GENE960X	0.120	-0.250	-0.090	0.030	-0.010	-0.700	0.280	-0.130	-0.140	-0.080	-0.120	-0.060	0.020
GENE237X	0.310	-0.010	-0.070	0.180	-0.004	-0.380	-0.490	-0.090	-0.280	-0.200	-0.199	-0.330	0.430
GENE1783X	0.220	0.480	0.030	0.140	-0.280	-0.400	0.190	0.030	-0.130	0.210	0.510	0.240	-0.130
GENE1347X	-0.330	0.020	-0.058	-0.510	-0.104	-0.400	0.160	0.350	0.050	0.170	0.379	0.331	-0.160
GENE3417X	0.060	0.120	-0.060	-0.510	0.250	0.400	-0.240	0.090	0.380	0.460	-0.130	-0.010	0.500
GENE3092X	0.160	0.080	0.060	-0.250	0.380	0.100	-0.350	0.240	0.060	0.270	0.340	-0.210	0.040
GENE3411X	0.470	0.130	0.010	-0.400	-0.270	0.000	-0.050	-0.270	-0.160	0.310	-0.308	0.120	0.500
GENE3979X	0.360	0.190	0.060	0.010	-0.530	0.130	-0.400	0.440	0.000	-0.130	-0.030	0.350	0.370
GENE1496X	-0.010	-0.030	-0.060	-0.170	0.080	-0.260	0.210	0.380	0.290	0.220	0.129	-0.090	0.170
GENE1494X	-0.160	-0.150	-0.070	-0.190	-0.160	-0.310	-0.010	0.280	0.060	0.080	0.077	0.090	0.240
GENE985X	-0.190	0.460	-0.080	-0.430	-0.100	0.400	-0.200	0.120	-0.090	0.160	-0.120	0.080	0.290
GENE3980X	0.350	0.140	-0.070	0.210	-0.450	-0.180	0.500	0.070	-0.020	0.400	-0.460	0.060	0.300
GENE1376X	0.210	0.250	-0.120	-0.390	0.070	0.190	0.090	0.450	-0.210	-0.360	0.075	-0.240	-0.310
GENE3196X	-0.112	-0.010	-0.030	0.120	-0.190	-0.510	-0.140	0.530	-0.150	0.090	0.080	0.060	-0.020
GENE1477X	-0.310	-0.110	-0.169	-0.510	0.220	-0.270	-0.050	-0.230	0.000	0.090	0.210	0.300	-0.060
GENE1089X	0.000	-0.390	-0.170	-0.650	0.080	-0.340	0.250	-0.140	0.110	-0.060	0.046	0.290	0.180
GENE1909X	-0.050	0.030	0.000	-0.350	-0.240	-0.320	0.320	-0.050	0.230	0.190	0.122	0.350	-0.180
