# Supplementary material for: Discovering biclusters in gene expression data based on high-dimensional linear geometries
Source: BMC Bioinformatics. 2008 Apr 23;9:209. doi: 10.1186/1471-2105-9-209 (PMC2386490; doi:10.1186/1471-2105-9-209)
Supplement: Additional file 4 — All detected biclusters with full data. All the detected biclusters with full data are given here. [file 1471-2105-9-209-S4.zip › biclu_result/bi_178.txt]

	DLCL-0030	DLCL-0004	DLCL-0029	DLCL-0008	DLCL-0052	DLCL-0034	DLCL-0051	DLCL-0011	DLCL-0032	DLCL-0006	DLCL-0001	DLCL-0020
GENE1835X	-0.310	-0.130	-0.530	0.140	-0.180	0.420	0.380	-0.060	0.220	-0.270	0.440	-0.160
GENE1865X	-0.460	-0.120	-0.120	-0.060	0.120	-0.090	0.330	-0.080	0.190	-0.390	-0.040	-0.550
GENE1380X	-0.450	-0.229	-0.080	0.050	-0.100	0.000	-0.020	-0.060	0.110	-0.290	0.242	-0.190
GENE1932X	0.260	-0.260	0.140	0.090	0.160	-0.410	-0.050	-0.370	-0.100	-0.750	-0.680	0.020
GENE1930X	-0.160	-0.460	0.050	-0.190	-0.300	-0.610	-0.540	-0.100	-0.080	-0.430	-0.450	-0.260
GENE3116X	-0.240	0.070	-0.450	-0.210	-0.430	-0.190	0.000	0.630	0.630	-0.030	-0.020	0.300
GENE2584X	-0.170	-0.270	0.140	-0.165	-0.340	0.070	-0.350	0.000	-0.080	0.000	0.002	-0.380
GENE3070X	0.540	-0.030	0.120	0.220	-0.540	0.590	-0.360	0.170	-0.120	-0.520	-0.280	-0.040
GENE3165X	0.190	-0.060	0.000	-0.010	0.020	-0.420	-0.490	0.410	-0.240	-0.160	0.550	0.000
GENE3937X	0.060	-0.130	-0.120	-0.060	-0.560	-0.120	-0.380	0.110	-0.270	0.130	0.361	0.440
GENE166X	0.430	0.470	0.220	0.200	0.750	0.630	0.900	0.400	0.290	0.640	-0.010	0.280
GENE3442X	0.580	0.610	0.820	-0.040	1.020	0.320	0.210	0.550	0.100	0.320	0.160	0.350
GENE3447X	0.110	0.000	-0.030	0.050	-0.280	-0.270	-0.190	0.330	0.080	0.600	-0.220	0.450
GENE3449X	0.150	0.070	-0.140	-0.380	0.310	-0.190	-0.020	-0.080	-0.150	0.050	0.290	0.280
GENE1501X	0.320	0.100	-0.400	-0.060	0.360	-0.240	0.670	0.300	0.260	0.230	0.670	0.150
GENE3400X	-0.030	0.050	-0.390	-0.130	0.250	0.100	0.510	0.080	-0.050	0.370	-0.090	-0.070
GENE213X	0.150	0.090	-0.130	0.010	-0.270	0.290	-0.120	-0.060	-0.220	0.010	0.120	-0.020
GENE394X	-0.170	0.040	-0.320	0.200	0.040	0.000	0.540	-0.110	0.180	0.430	0.620	-0.230
GENE3604X	-0.040	-0.140	-0.190	-0.090	0.190	0.160	0.190	-0.110	-0.020	0.270	-0.071	-0.390
GENE3523X	0.050	0.050	0.000	-0.280	0.320	0.000	-0.190	-0.070	-0.210	-0.110	0.100	0.030
GENE3527X	0.050	-0.320	-0.190	-0.210	0.170	-0.230	-0.570	-0.250	-0.260	-0.390	-0.040	-0.490
GENE3529X	-0.100	0.160	-0.370	-0.180	0.470	-0.250	0.530	-0.040	0.310	0.240	-0.470	-0.200
GENE3811X	0.350	0.080	0.000	0.210	-0.230	-0.180	0.480	0.100	-0.140	0.700	0.250	-0.200
GENE3687X	0.550	0.530	0.700	0.160	0.140	0.620	0.150	0.000	0.260	0.210	0.650	0.340
GENE3700X	-0.080	-0.030	0.130	0.360	0.370	-0.280	0.120	0.130	-0.050	-0.380	0.520	0.230
GENE3634X	0.500	0.300	0.500	-0.170	0.120	-0.090	0.460	0.030	-0.090	0.260	0.210	-0.240
GENE3551X	0.190	0.120	0.000	0.090	-0.250	-0.180	-0.230	0.160	0.200	0.110	0.430	-0.180
GENE3418X	-0.090	0.320	0.420	-0.320	0.440	0.530	-0.210	0.390	-0.010	0.080	-0.080	0.100
GENE3216X	0.000	0.070	0.050	-0.110	0.370	0.400	0.330	-0.140	0.320	-0.150	0.280	0.200
GENE3217X	0.090	0.220	0.040	-0.040	0.240	0.410	0.410	0.330	0.470	0.300	0.530	0.270
GENE1840X	-0.450	-0.370	-0.240	-0.220	-0.520	-0.160	0.110	-0.150	-0.170	0.140	0.090	-0.230
GENE3142X	0.400	0.220	-0.110	0.070	0.760	0.250	0.110	0.220	-0.090	0.640	0.156	-0.210
GENE2589X	-0.220	-0.100	-0.150	-0.200	-0.010	-0.620	-0.440	-0.100	0.110	-0.170	0.050	-0.520
GENE2570X	0.090	0.120	-0.190	-0.440	-0.090	0.480	-0.140	0.590	0.410	0.170	-0.040	0.190
GENE3108X	0.460	0.000	0.050	-0.030	-0.490	0.100	-0.140	0.080	-0.010	0.400	-0.430	-0.440
GENE2565X	0.060	-0.100	0.190	-0.580	-0.520	0.000	0.010	-0.310	-0.170	-0.110	-0.130	0.020
GENE3093X	0.370	-0.030	-0.250	-0.300	-0.560	0.310	0.510	0.230	0.100	0.170	-0.520	0.030
GENE1915X	0.290	0.030	-0.040	0.100	0.300	-0.080	-0.360	0.010	-0.100	0.000	0.070	-0.230
GENE1914X	0.010	-0.110	0.090	0.250	-0.260	0.000	-0.100	-0.210	-0.180	-0.260	0.383	-0.330
GENE1919X	0.070	-0.250	0.000	-0.530	-0.410	-0.140	-0.610	-0.140	-0.070	-0.290	0.380	-0.279
GENE1917X	0.240	-0.190	-0.170	-0.188	-0.070	-0.450	-0.050	0.290	-0.110	-0.580	-0.240	-0.050
GENE1908X	-0.600	-0.060	-0.100	0.310	-0.530	-0.040	-0.040	0.300	-0.390	-0.220	0.110	-0.250
GENE1896X	0.060	-0.120	-0.250	-0.340	0.100	0.410	-0.086	-0.020	0.000	0.010	-0.090	0.130
GENE1897X	0.340	-0.030	0.210	-0.540	-0.350	0.420	-0.130	0.240	0.050	-0.030	0.110	-0.450
GENE1912X	-0.040	0.000	-0.280	-0.470	-0.060	-0.500	0.390	0.070	-0.010	-0.050	0.110	-0.070
GENE2987X	-0.080	0.010	-0.120	0.440	0.010	0.230	-0.410	-0.190	0.000	0.060	0.045	0.310
GENE2041X	-0.050	0.200	-0.010	-0.028	-0.140	0.520	0.080	0.020	0.150	0.020	0.135	-0.120
GENE2040X	-0.470	0.110	0.200	0.280	0.280	-0.190	-0.160	-0.120	0.450	0.420	-0.180	0.030
GENE2516X	0.570	0.490	0.850	0.190	-0.200	-0.010	0.130	0.640	-0.100	0.900	0.280	-0.220
GENE3042X	-0.030	-0.045	-0.410	-0.360	-0.600	-0.210	0.070	-0.030	-0.260	0.130	-0.020	-0.090
GENE2551X	0.320	0.100	0.010	-0.290	-0.410	0.250	-0.170	-0.200	0.160	0.050	-0.350	0.000
GENE2508X	0.320	0.250	-0.080	-0.470	0.120	0.490	0.010	-0.180	-0.090	0.050	-0.298	0.010
GENE2992X	-0.510	-0.220	-0.110	-0.250	-0.730	0.050	0.000	0.270	0.230	-0.150	-0.216	-0.080
GENE2929X	-0.420	-0.180	0.410	-0.730	-0.570	-0.040	-0.650	0.180	0.090	0.420	-0.230	-0.240
GENE1911X	0.060	-0.100	-0.020	-0.200	0.430	-0.010	-0.310	-0.400	-0.210	0.150	-0.074	-0.060
GENE2061X	-0.310	-0.200	-0.030	-0.660	-0.430	0.260	0.070	0.010	-0.290	0.100	0.190	0.330
GENE2063X	-0.090	-0.470	-0.460	-0.510	-0.830	0.060	0.060	0.070	-0.530	0.090	-0.183	0.070
GENE2073X	-0.610	-0.220	-0.310	0.110	-0.150	-0.390	0.110	-0.240	-0.260	-0.080	0.115	0.230
GENE2497X	0.140	0.220	0.320	-0.210	0.340	0.370	0.100	-0.130	0.170	0.230	-0.270	-0.020
GENE2498X	0.230	0.180	0.340	-0.510	0.270	0.420	-0.090	0.120	0.060	0.130	-0.180	-0.160
GENE2453X	-0.130	-0.350	-0.180	-0.884	-0.880	0.320	-0.280	0.060	0.090	0.000	-0.043	-0.150
GENE2084X	-0.510	-0.500	-0.660	-0.900	-0.400	-0.820	-1.150	0.000	-0.700	-0.230	-0.134	-0.290
GENE2235X	-0.240	0.000	0.000	-0.190	0.000	-0.160	-0.560	0.040	0.030	-0.340	0.000	-0.030
GENE2292X	0.120	-0.260	0.000	-0.830	-0.470	-0.150	-0.390	-0.500	-0.280	-0.330	-0.349	-0.620
GENE2431X	0.090	-0.040	-0.130	-0.500	-0.240	-0.140	-0.550	0.450	0.180	0.480	0.400	0.230
GENE2423X	-0.110	-0.050	0.500	0.190	-0.710	0.570	0.130	-0.220	0.220	-0.410	0.250	0.410
GENE2360X	-0.360	-0.380	0.190	-0.930	-0.510	-0.960	-0.480	0.120	-0.310	-0.130	-0.490	-0.190
GENE2339X	-0.030	-0.110	-0.150	-0.500	-0.100	-0.120	0.200	0.150	0.280	-0.040	-0.090	0.120
GENE2338X	-0.070	0.000	-0.050	-0.290	-0.010	-0.130	0.430	0.250	0.220	0.000	0.010	0.180
GENE2337X	0.160	-0.040	-0.090	-0.150	-0.490	-0.020	-0.180	-0.080	-0.370	0.340	0.370	0.010
GENE2106X	0.470	0.200	0.160	-0.150	0.380	0.520	-0.280	0.340	0.570	0.020	0.240	0.690
GENE2122X	0.260	0.080	0.140	-0.150	-0.060	0.250	0.320	0.390	0.500	-0.040	-0.330	-0.540
GENE2281X	0.000	-0.050	0.020	-0.510	0.190	-0.200	0.050	-0.250	0.090	-0.010	-0.158	-0.260
GENE2279X	-0.020	-0.240	-0.270	0.060	-0.460	-0.010	0.040	-0.160	0.050	-0.100	0.142	-0.080
GENE2243X	-0.150	-0.020	0.130	-0.440	-0.250	-0.290	-0.060	-0.150	0.020	0.120	0.279	0.000
GENE2241X	-0.330	-0.260	0.040	-0.700	0.170	-0.270	0.280	-0.300	-0.340	-0.270	-0.470	-0.160
GENE2269X	-0.320	-0.340	-0.010	-0.750	-0.980	-0.520	-0.670	-0.220	-0.190	-0.060	-0.330	0.020
GENE2141X	0.160	0.060	-0.080	-0.040	-0.130	0.140	0.200	0.410	0.720	0.130	-0.471	-0.540
GENE2226X	0.400	0.060	0.230	-0.320	-0.100	-0.110	-0.450	0.560	-0.360	0.060	-0.230	0.260
GENE2164X	0.270	-0.250	0.290	-0.400	-0.800	0.350	-0.040	0.100	-0.120	-0.560	-0.400	-0.620
GENE2231X	-0.210	-0.260	-0.160	-0.190	-0.530	-0.510	-0.130	-0.200	-0.560	-0.210	-0.293	-0.290
GENE2194X	-0.040	-0.200	0.420	-0.560	-0.460	-0.310	-0.210	-0.300	-0.310	-0.080	-0.560	0.170
GENE2197X	0.000	-0.181	-0.200	-0.560	-0.270	0.040	-0.620	-0.140	-0.150	0.060	-0.090	0.250
GENE2200X	-0.120	-0.160	0.040	-0.760	-0.030	0.060	-0.240	0.110	-0.230	-0.030	-0.243	-0.440
GENE2206X	0.260	0.010	0.110	-0.160	-0.240	-0.180	-0.630	0.050	0.100	-0.190	-0.160	-0.050
GENE2166X	-0.420	-0.240	0.160	-0.430	-0.700	-0.110	-0.120	-0.010	-0.140	-0.290	-0.180	-0.540
GENE2177X	0.010	0.080	0.430	-0.300	-0.410	-0.010	-0.150	-0.040	0.150	-0.180	0.060	-0.060
GENE2214X	-0.380	-0.220	0.080	-0.330	-0.350	-0.050	0.080	-0.220	-0.060	0.040	-0.880	-0.430
GENE2230X	-0.200	-0.140	0.360	-0.800	-0.730	-0.110	-0.190	0.100	-0.150	-0.220	-0.380	-0.520
GENE2246X	-1.000	-0.370	-0.050	-0.460	-0.830	-0.320	-0.390	0.270	-0.610	-0.400	-0.430	-0.280
GENE2729X	-0.140	-0.230	-0.030	0.090	-0.490	-0.050	-0.330	0.000	0.080	-0.150	-0.200	-0.060
GENE2234X	-0.050	-0.210	0.300	-0.200	-0.450	-0.450	-0.240	0.300	0.240	-0.210	0.230	-0.260
GENE2129X	-0.060	-0.250	0.070	-0.710	-0.420	-0.810	-0.300	-0.180	-0.230	-0.320	-0.120	-0.220
GENE2079X	-0.180	0.000	0.200	-0.190	-0.250	-0.340	-0.210	-0.230	-0.160	-0.110	0.145	-0.280
GENE2252X	-0.060	-0.040	0.160	-0.020	-0.500	0.040	-0.390	-0.090	-0.240	-0.050	-0.070	0.060
GENE2253X	-0.320	-0.140	-0.160	-0.160	-0.660	0.110	-0.330	-0.480	-0.400	0.200	-0.110	0.040
GENE1934X	-0.190	-0.020	-0.280	-0.350	-0.250	0.570	0.100	0.120	0.020	0.220	-0.080	0.030
GENE2434X	-0.220	-0.240	-0.070	-0.300	-0.510	-0.060	-0.220	0.000	0.080	-0.290	-0.088	-0.070
GENE2433X	-0.100	-0.190	-0.290	-0.187	-0.560	-0.100	0.040	0.110	-0.080	-0.400	0.009	-0.310
GENE2098X	-0.470	-0.220	-0.320	-0.240	-0.220	-0.430	-0.300	-0.250	-0.340	-0.010	0.070	-0.160
GENE1963X	-0.090	-0.280	0.110	-0.570	-0.750	-0.140	-0.420	-0.080	-0.120	-0.540	-0.172	-0.070
GENE1972X	0.150	0.020	0.390	-0.470	-0.560	-0.090	-0.350	-0.230	-0.290	0.140	-0.430	0.320
GENE2074X	-0.120	-0.020	-0.300	-0.330	0.050	-0.190	-0.180	0.160	-0.400	0.150	-0.120	0.100
GENE2521X	0.280	0.010	-0.260	-0.040	-0.390	-0.350	0.200	-0.260	0.270	0.280	-0.180	0.020
GENE3703X	-0.100	0.120	0.320	0.360	0.210	0.000	0.050	0.570	0.140	0.250	0.470	0.200
GENE2505X	-0.710	-0.300	-0.310	-0.450	-0.250	-0.190	-0.510	-0.420	-0.100	0.010	-0.170	-0.150
GENE2507X	0.080	-0.160	-0.580	-0.430	-0.200	-0.410	0.360	-0.160	-0.160	0.000	-0.500	-0.070
GENE2042X	0.000	-0.010	-0.010	-0.390	-0.170	0.340	0.200	0.210	0.400	-0.170	-0.040	0.030
GENE1876X	0.150	-0.100	-0.490	-0.250	-0.340	-0.080	-0.554	-0.020	-0.420	-0.350	0.162	-0.490
GENE1962X	-0.380	-0.270	0.050	-0.420	-0.110	-0.300	0.290	0.370	0.020	-0.020	-0.099	-0.080
GENE2607X	-0.500	-0.070	0.100	-0.080	-0.470	-0.400	-0.400	0.410	0.230	0.190	-0.380	-0.540
GENE2611X	-0.060	-0.220	0.030	-0.275	-0.300	-0.010	-0.010	-0.320	-0.120	-0.340	-0.046	-0.060
GENE2692X	-0.210	-0.090	0.050	-0.110	0.000	-0.410	-0.280	0.110	-0.350	-0.070	-0.275	0.037
GENE2958X	-0.250	-0.070	0.210	0.000	-0.630	0.080	0.430	-0.070	0.200	-0.310	-0.301	-0.780
GENE1868X	-0.400	-0.070	0.010	-0.160	-0.090	-0.310	-0.330	0.250	0.000	-0.130	-0.090	-0.140
GENE1101X	0.000	-0.110	0.190	-0.740	-0.220	0.310	-0.130	-0.030	-0.040	0.220	0.046	-0.140
GENE1952X	-0.400	-0.260	-0.120	-0.110	-0.740	-0.300	-0.340	-0.230	-0.120	-0.460	0.124	-0.090
GENE1858X	-0.350	-0.210	0.020	0.300	-0.670	-0.080	-0.180	0.420	-0.030	-0.280	0.263	0.220
GENE3151X	0.110	0.040	-0.150	-0.350	0.190	-0.190	-0.320	-0.050	-0.090	-0.200	-0.260	0.020
GENE1851X	-0.530	-0.560	-0.300	-0.900	-0.730	0.030	-0.410	-0.490	-0.340	-0.170	-0.307	-0.320
GENE2465X	0.120	-0.440	-0.460	-0.230	0.000	-0.350	-0.600	-0.440	-0.350	-0.440	0.150	0.120
GENE3065X	-0.290	-0.270	-0.130	0.090	0.220	-0.440	-0.420	0.110	-0.080	-0.070	0.000	-0.070
GENE3066X	0.040	-0.370	-0.290	-0.350	-0.500	-0.640	-0.480	-0.250	-0.320	-0.440	-0.180	-0.070
GENE3900X	0.040	-0.110	0.060	-0.250	-0.140	-0.010	-0.320	0.050	0.100	0.180	0.014	-0.060
GENE3901X	0.470	0.040	0.340	-0.480	-0.290	-0.090	0.570	0.200	-0.110	-0.120	0.081	0.000
GENE3897X	0.340	0.090	0.170	0.390	0.420	0.390	0.340	-0.010	0.300	0.000	0.230	0.280
GENE2574X	0.110	-0.030	-0.440	-0.070	0.200	-0.220	-0.580	-0.170	-0.180	-0.430	-0.225	-0.360
GENE1013X	0.400	0.130	-0.290	0.040	-0.200	0.010	-0.060	0.240	-0.160	-0.100	0.380	0.100
GENE2579X	-0.010	-0.020	0.290	0.200	-0.170	-0.520	-0.490	-0.290	-0.390	0.220	0.330	0.000
GENE3154X	-0.230	-0.040	-0.240	-0.130	-0.120	0.130	-0.370	-0.050	-0.270	0.140	0.330	0.260
GENE3279X	0.030	0.170	-0.150	-0.040	-0.140	-0.040	0.380	0.050	0.280	0.050	0.190	-0.050
GENE3300X	0.270	0.080	0.180	0.240	0.580	-0.510	-0.250	-0.410	0.000	-0.370	-0.040	-0.390
GENE3349X	1.010	0.690	0.660	0.200	0.010	0.500	0.300	0.520	0.660	0.060	0.160	0.460
GENE3266X	0.170	0.030	-0.290	-0.180	-0.160	-0.260	0.350	0.150	0.380	-0.180	-0.090	-0.160
GENE3248X	0.440	0.360	0.720	0.380	0.520	0.960	0.080	0.000	0.400	0.130	0.660	0.210
GENE369X	0.200	0.100	-0.170	0.440	0.610	0.270	0.160	-0.310	-0.160	-0.110	-0.153	-0.100
GENE3190X	0.050	-0.160	-0.040	0.030	-0.840	0.480	-0.110	-0.250	0.030	-0.200	0.050	0.040
GENE3374X	0.650	0.080	-0.530	-0.060	0.030	0.210	-0.490	0.540	0.190	-0.150	0.510	0.320
GENE1044X	0.410	0.180	0.500	0.140	0.200	0.500	0.150	0.210	0.200	0.040	0.190	-0.170
GENE1045X	0.100	0.200	0.250	0.090	-0.080	0.350	0.060	0.160	-0.140	-0.160	0.080	-0.180
GENE3205X	-0.010	-0.120	-0.450	0.070	-0.230	-0.230	0.110	-0.040	-0.060	0.120	-0.130	-0.250
GENE3186X	0.100	0.020	0.130	0.100	0.060	0.050	-0.510	-0.320	0.070	0.140	-0.052	-0.340
GENE3185X	-0.120	-0.130	0.260	0.350	-0.010	0.090	0.020	-0.410	0.240	0.480	0.120	-0.300
GENE3184X	-0.110	-0.150	0.340	0.190	-0.160	0.000	0.170	-0.380	0.130	0.340	-0.250	-0.550
GENE1008X	0.280	0.220	0.070	-0.040	0.400	0.100	0.130	0.190	0.280	-0.140	-0.190	0.230
GENE58X	-0.210	0.020	-0.400	-0.110	-0.320	0.000	0.000	-0.430	0.240	0.090	0.150	-0.200
GENE4000X	0.310	0.120	-0.170	-0.420	-0.050	-0.320	0.200	0.460	0.050	0.060	-0.210	0.120
GENE3178X	0.020	-0.063	-0.150	0.060	-0.020	0.480	0.000	-0.370	-0.120	0.200	-0.110	-0.290
GENE3999X	0.450	0.030	-0.140	-0.100	0.000	-0.340	0.040	-0.530	-0.270	-0.060	0.000	-0.610
GENE3207X	-0.420	-0.320	0.010	-0.150	-0.780	0.090	-0.270	-0.330	0.050	-0.150	-0.030	-0.090
GENE164X	0.010	0.270	0.320	0.000	0.220	0.340	0.190	-0.320	0.000	0.030	-0.150	-0.050
GENE1023X	-0.240	-0.110	0.230	0.000	-0.500	0.090	-0.580	0.150	-0.270	0.100	-0.090	0.040
GENE3071X	-0.030	-0.090	0.200	-0.160	-0.310	0.110	-0.620	-0.130	-0.270	0.000	-0.010	0.030
GENE43X	-0.040	-0.270	-0.250	-0.110	0.140	-0.420	-0.090	-0.110	-0.100	0.270	-0.070	-0.220
GENE3907X	-0.250	0.000	-0.150	0.010	-0.180	0.090	0.290	-0.140	0.080	-0.050	0.070	-0.010
GENE1850X	-0.120	0.010	0.200	0.210	-0.640	-0.120	0.310	-0.530	-0.060	-0.410	-0.120	-0.120
GENE1848X	0.010	0.010	0.000	-0.210	0.080	-0.010	-0.020	-0.230	0.180	0.220	-0.170	-0.070
GENE1869X	-0.340	-0.040	0.190	-0.370	-0.140	0.280	-0.030	-0.100	0.040	0.010	0.240	0.080
GENE3167X	-0.570	-0.280	-0.490	-0.380	-0.300	-0.160	-0.190	0.020	-0.020	-0.040	-0.130	0.220
GENE44X	0.320	-0.270	-0.400	-0.270	-0.010	-0.030	-0.250	-0.380	0.310	-0.250	-0.250	-0.080
GENE3903X	0.250	0.160	0.580	-0.500	0.410	-0.250	0.100	0.660	-0.230	-0.090	0.700	-0.360
GENE65X	-0.470	-0.260	-0.500	-0.070	-0.340	-0.070	-0.020	-0.220	-0.490	-0.510	-0.360	-0.290
GENE66X	-0.530	-0.320	-0.360	-0.200	-0.430	0.000	0.060	-0.280	-0.620	-0.260	-0.480	-0.310
GENE3182X	-0.120	0.040	0.170	-0.160	0.000	0.040	0.250	0.110	0.170	0.130	0.180	-0.250
GENE1445X	0.630	0.170	0.370	0.320	-0.360	0.100	-0.280	0.230	0.180	-0.220	-0.220	-0.280
GENE1469X	0.000	-0.090	-0.180	-0.200	0.260	0.230	0.160	-0.190	-0.120	0.000	0.123	0.500
GENE2605X	0.220	0.070	0.130	0.080	-0.190	-0.100	0.200	-0.040	0.060	0.000	0.080	-0.010
GENE2604X	0.110	-0.050	-0.220	-0.120	-0.300	0.000	0.220	-0.340	-0.140	-0.160	-0.100	-0.140
GENE2603X	0.340	-0.200	-0.400	-0.120	-0.160	0.010	-0.050	0.090	-0.010	0.130	-0.050	0.330
GENE10X	-0.350	0.060	-0.240	-0.190	0.530	0.160	-0.100	-0.300	0.010	0.590	-0.330	-0.250
GENE12X	-0.380	0.080	0.160	-0.030	-0.510	0.230	-0.380	0.180	-0.090	-0.110	-0.290	-0.560
GENE3017X	-0.440	0.050	0.250	-0.690	-0.100	0.150	0.210	0.050	0.310	0.160	-0.130	-0.050
GENE3035X	0.060	0.350	-0.310	0.340	0.340	0.200	0.100	0.290	0.250	0.730	0.050	0.000
GENE3036X	-0.100	0.100	-0.460	0.110	0.300	0.100	0.280	-0.110	0.050	0.540	-0.080	-0.140
GENE2482X	0.020	0.190	0.390	0.010	0.060	-0.290	0.260	-0.030	0.230	0.320	0.080	0.140
GENE2994X	0.020	-0.080	0.290	-0.550	0.020	0.400	-0.160	0.000	-0.080	-0.100	-0.050	0.080
GENE2995X	-0.070	-0.100	-0.010	-0.360	-0.120	0.470	-0.460	-0.130	-0.070	-0.250	-0.275	-0.670
GENE2679X	-0.220	-0.050	0.330	-0.450	-0.160	0.240	-0.050	-0.380	0.120	-0.010	-0.170	-0.150
GENE2680X	-0.130	-0.020	0.130	0.040	-0.280	0.240	0.090	-0.390	-0.040	-0.200	-0.400	-0.160
GENE2920X	-0.250	-0.030	0.000	-0.310	0.070	0.070	0.310	0.390	0.400	-0.010	-0.192	0.010
GENE1956X	-0.030	0.044	0.510	-0.570	-0.600	0.270	-0.310	0.150	-0.080	0.110	-0.540	-0.310
GENE2661X	-0.340	-0.080	0.240	-0.360	-0.610	0.520	-0.140	0.360	0.080	-0.150	-0.285	-0.260
GENE2937X	0.010	-0.060	0.020	-0.580	-0.240	-0.650	-0.260	0.460	-0.160	0.040	-0.500	0.000
GENE2926X	0.050	0.040	0.050	0.000	-0.390	-0.150	-0.130	-0.220	0.020	-0.210	0.560	-0.210
GENE1948X	-0.070	0.000	0.100	-0.260	-0.030	0.120	-0.290	-0.270	-0.210	0.090	0.200	0.010
GENE1949X	0.020	-0.040	0.100	-0.060	-0.330	-0.220	-0.260	-0.350	-0.120	0.050	0.060	-0.180
GENE2938X	-0.020	-0.200	0.350	-0.740	-0.290	0.330	-0.220	-0.350	0.060	-0.490	-0.400	-0.460
GENE2939X	0.060	0.040	0.540	-0.340	-0.360	-0.040	-0.450	0.130	0.150	0.050	-0.370	-0.270
GENE2919X	-0.400	-0.290	0.060	-0.600	-0.840	0.120	-0.740	0.320	0.310	-0.060	-0.450	-0.200
GENE2720X	-0.310	-0.120	0.070	-0.320	-0.110	-0.040	-0.140	-0.220	0.220	-0.030	-0.100	-0.290
GENE2721X	-0.470	-0.080	-0.200	-0.280	-0.070	0.070	-0.220	0.130	0.480	0.470	-0.050	-0.090
GENE1301X	0.010	0.000	-0.020	-0.630	0.060	0.340	0.020	0.260	0.140	0.380	-0.450	0.240
GENE257X	-0.020	-0.047	0.010	-0.260	0.120	0.310	0.370	0.040	-0.160	0.210	-0.330	-0.150
GENE301X	-0.050	-0.220	-0.240	-0.370	-0.170	0.010	-0.080	0.190	0.110	0.010	-0.250	-0.400
GENE300X	0.180	0.000	-0.020	-0.240	-0.340	0.210	0.100	0.270	0.060	0.040	-0.470	-0.520
GENE2658X	-0.410	-0.230	-0.450	-0.140	0.240	0.200	-0.110	-0.090	-0.140	-0.300	-0.770	-0.340
GENE282X	0.060	0.080	-0.050	0.100	-0.200	0.630	0.580	0.580	0.290	0.070	0.460	-0.060
GENE318X	0.140	-0.120	0.200	-0.250	0.200	0.030	-0.330	-0.120	0.040	-0.120	0.270	-0.190
GENE2927X	-0.070	-0.250	0.140	-0.390	-0.180	-0.390	0.050	-0.110	0.150	0.110	0.020	-0.050
GENE2666X	-0.270	-0.340	-0.500	0.140	-0.950	-0.820	0.000	-0.080	-0.540	0.070	-0.030	-0.050
GENE2670X	0.000	-0.050	-0.200	-0.660	-0.180	-0.300	-0.120	-0.030	-0.340	0.140	-0.130	0.140
GENE2957X	-0.550	0.060	-0.190	-0.200	-0.200	0.670	-0.120	0.070	0.280	-0.320	-0.490	-0.580
GENE1961X	-0.040	-0.070	0.000	-0.064	-0.100	0.570	-0.180	0.010	-0.050	-0.140	0.011	-0.070
GENE2956X	0.000	-0.100	0.100	-0.110	-0.280	0.230	0.330	0.140	-0.090	-0.370	-0.320	-0.450
GENE2903X	0.000	-0.140	-0.010	-0.470	-0.130	0.070	-0.370	0.430	0.130	-0.490	-0.072	-0.250
GENE2741X	-0.300	-0.190	0.040	-0.540	-0.840	0.170	-0.340	0.050	0.250	-0.240	-0.350	-0.500
GENE2873X	0.050	-0.080	-0.410	-0.520	-0.170	-0.250	-0.250	0.130	0.220	-0.210	-0.300	0.150
GENE2885X	0.180	0.370	0.380	0.380	0.650	0.510	0.110	0.310	0.490	0.090	-0.240	-0.240
GENE2889X	0.050	0.570	0.340	1.040	0.516	0.360	0.040	0.570	0.140	0.080	0.110	-0.070
GENE2871X	-0.270	0.000	-0.060	-0.420	-0.560	0.020	-0.100	-0.250	-0.040	0.010	-0.090	0.080
GENE2882X	0.000	-0.070	0.070	0.080	-0.470	0.280	-0.140	-0.090	0.110	-0.050	0.100	-0.400
GENE2881X	0.010	0.080	0.050	-0.070	-0.090	0.270	-0.530	0.430	0.170	-0.250	-0.370	-0.370
GENE289X	0.000	0.420	0.370	-0.240	0.220	0.890	0.310	0.030	0.100	0.210	-0.120	-0.110
GENE292X	0.170	0.170	0.350	-0.100	0.090	0.280	0.250	-0.030	0.380	-0.070	-0.280	-0.510
GENE295X	0.190	0.120	-0.170	0.060	0.460	0.340	-0.010	0.160	0.360	0.120	-0.170	0.030
GENE296X	0.220	0.250	0.340	0.000	-0.080	0.540	0.420	0.280	0.560	0.030	-0.230	-0.060
GENE2859X	0.060	0.000	0.380	0.000	-0.370	0.400	-0.440	0.010	0.080	-0.230	-0.560	-0.460
GENE2860X	0.210	-0.070	0.380	-0.020	-0.330	0.390	-0.380	-0.030	-0.170	-0.250	-0.430	-0.500
GENE3003X	0.110	0.160	0.140	0.070	0.640	0.220	0.370	0.510	0.200	0.550	-0.110	-0.110
GENE3002X	0.090	0.270	0.080	0.540	-0.260	0.870	0.280	0.230	0.400	-0.300	0.130	-0.050
GENE2869X	0.480	0.340	0.410	-0.030	0.190	0.680	0.160	0.090	-0.060	0.290	0.200	0.800
GENE2868X	0.570	0.330	0.570	-0.030	0.010	0.860	-0.080	-0.070	0.000	0.440	0.320	0.920
GENE2748X	-0.090	-0.140	-0.070	-0.130	-0.830	0.010	-0.080	-0.170	0.220	0.220	-0.347	-0.770
GENE2828X	-0.080	0.040	0.480	-0.320	-0.250	0.330	-0.210	-0.120	0.520	-0.210	-0.220	-0.310
GENE2826X	-0.060	0.260	0.220	-0.170	-0.220	0.290	-0.040	0.380	0.270	-0.060	-0.290	-0.270
GENE2827X	0.080	-0.060	0.200	-0.100	-0.550	0.160	-0.690	0.130	0.000	-0.550	-0.330	-0.440
GENE2843X	-0.270	0.000	0.000	-0.560	-0.590	0.480	0.280	0.330	0.370	-0.400	-0.398	-0.330
GENE2812X	0.120	-0.080	0.100	-0.790	-0.740	-0.040	-0.200	0.570	0.200	0.320	-0.700	-0.620
GENE2810X	-0.030	-0.070	0.000	0.000	-0.570	-0.130	-0.130	-0.320	0.120	-0.660	-0.359	-0.470
GENE2804X	-0.170	-0.050	0.000	-0.040	-0.600	-0.270	-0.380	0.030	0.280	-0.630	-0.272	0.110
GENE2801X	-0.560	-0.500	-0.480	-0.610	-1.080	0.160	-0.630	0.000	0.150	-0.490	-0.960	-0.520
GENE2797X	-0.480	0.036	0.160	-0.630	0.060	-0.380	0.080	0.510	0.280	0.170	-0.320	0.050
GENE2790X	-0.120	0.090	-0.120	-0.170	-0.410	0.040	0.030	0.140	0.000	-0.100	-0.420	-0.280
GENE2788X	-0.640	-0.310	-0.050	-0.470	-0.670	0.070	-0.060	-0.120	-0.010	-0.700	-0.372	-0.760
GENE2787X	-0.470	-0.060	-0.150	-0.390	-0.280	0.100	-0.090	0.170	0.140	-0.350	-0.143	-0.600
GENE2853X	-0.280	-0.180	0.370	-0.320	-0.750	0.090	-0.080	0.090	0.090	-0.440	-0.360	-0.620
GENE2854X	-0.250	-0.211	-0.110	-0.350	-0.240	0.300	-0.110	-0.120	0.280	-0.120	-0.731	-0.870
GENE2855X	0.320	-0.100	0.130	-0.254	-0.410	0.530	-0.030	0.000	0.130	-0.410	-0.399	-0.270
GENE2778X	0.200	0.030	0.080	-0.460	-0.170	0.120	0.140	0.120	-0.070	-0.290	-0.140	-0.340
GENE2865X	-0.080	0.050	0.070	-0.180	-0.380	0.290	-0.030	-0.220	0.090	0.060	-0.050	0.080
GENE2866X	0.040	0.002	0.120	-0.180	-0.300	0.230	0.010	-0.250	-0.080	-0.200	-0.070	0.160
GENE2745X	-0.310	-0.010	0.050	-0.580	-0.620	0.430	-0.510	0.410	0.360	-0.230	-0.480	-0.320
GENE2896X	0.040	0.050	-0.060	-0.470	-0.250	0.180	0.510	0.670	0.440	-0.240	0.180	0.010
GENE1955X	-0.070	-0.130	-0.310	0.000	0.040	-0.440	-0.310	0.030	0.050	0.150	0.170	0.100
GENE2914X	0.000	0.440	0.190	0.240	0.380	0.580	-0.090	0.610	0.170	0.090	-0.160	0.430
GENE2915X	0.300	0.240	0.400	-0.050	-0.430	0.280	-0.160	-0.150	0.320	-0.220	-0.033	-0.120
GENE2128X	0.300	0.050	0.180	-0.255	0.000	0.130	0.500	0.030	0.370	0.140	-0.029	-0.030
GENE2706X	0.060	0.064	0.150	-0.230	-0.320	-0.090	-0.170	0.580	0.110	-0.540	-0.254	0.020
GENE2945X	0.340	0.220	-0.270	-0.190	0.440	0.130	0.030	0.230	-0.080	-0.340	-0.112	-0.020
GENE2656X	-0.190	0.050	-0.280	0.260	0.130	0.390	0.100	0.160	0.380	0.160	0.110	0.100
GENE2655X	0.080	0.060	-0.030	-0.280	0.090	0.150	-0.250	-0.030	0.290	-0.220	-0.340	0.090
GENE2637X	0.010	-0.030	0.430	-0.320	-0.240	0.340	-0.580	-0.400	0.250	0.030	-0.120	0.000
GENE2950X	-0.300	-0.140	0.130	0.090	0.170	0.010	0.010	0.030	0.000	-0.470	-0.360	-0.070
GENE2633X	0.180	0.130	0.310	-0.260	0.220	0.190	-0.070	0.360	-0.080	0.220	-0.140	-0.160
GENE2630X	0.140	0.380	0.450	0.190	0.090	0.520	0.040	0.180	0.060	-0.090	0.700	0.300
GENE2999X	-0.040	0.060	0.260	-0.110	0.090	-0.010	0.020	0.300	0.570	-0.070	0.620	-0.070
GENE2968X	-0.440	-0.130	0.100	-0.220	-0.440	0.390	-0.120	0.180	0.050	-0.220	-0.292	-0.220
GENE2975X	-0.440	-0.260	-0.330	-0.190	-0.050	-0.100	0.060	-0.080	-0.210	-0.210	-0.350	-0.190
GENE3000X	-0.100	0.120	-0.160	0.060	-0.520	0.250	0.370	0.170	0.160	0.080	0.270	0.030
GENE2996X	-0.020	0.090	-0.170	0.060	-0.120	0.610	0.090	0.120	0.080	-0.110	-0.177	-0.080
GENE2990X	-0.220	-0.070	-0.020	0.180	-0.580	0.070	-0.400	0.450	0.040	-0.100	0.060	-0.570
GENE2989X	-0.290	0.100	0.000	0.150	-0.360	0.460	-0.310	0.120	0.110	-0.410	-0.390	-0.310
GENE2621X	-0.150	0.080	-0.100	-0.220	-0.030	-0.090	-0.210	0.350	0.060	0.040	-0.100	0.040
GENE3027X	-0.340	-0.067	-0.240	-0.410	0.420	-0.140	0.230	0.220	-0.360	0.510	-0.430	-0.630
GENE2985X	-0.270	0.000	-0.260	-0.380	-0.400	0.050	0.120	0.280	0.120	0.070	-0.201	0.110
GENE3008X	0.050	0.140	0.090	0.130	0.150	0.530	-0.220	0.350	0.220	-0.130	0.091	0.040
GENE3012X	-0.300	-0.130	-0.040	-0.190	-0.420	-0.170	-0.420	0.170	-0.270	-0.210	0.044	-0.350
GENE2964X	-0.470	0.010	-0.040	-0.090	-0.540	0.140	0.150	0.330	0.340	-0.130	-0.357	-0.150
GENE2620X	0.070	0.070	-0.390	-0.060	0.100	0.130	0.310	-0.020	0.420	0.300	-0.240	0.270
GENE226X	0.070	-0.010	0.460	-0.360	-0.480	0.000	0.370	0.390	0.330	0.540	0.170	0.560
GENE225X	-0.150	-0.260	0.220	-0.360	0.050	-0.170	-0.490	-0.240	-0.650	-0.030	-0.050	0.000
GENE1441X	-0.090	-0.170	-0.350	-0.250	-0.090	0.110	0.020	0.240	-0.080	0.000	-0.221	-0.210
GENE1049X	0.340	0.170	-0.050	0.060	0.490	0.050	0.060	-0.010	-0.210	0.180	0.310	0.260
GENE3013X	-0.260	-0.150	-0.110	-0.500	0.140	0.260	0.000	0.140	0.110	0.160	-0.510	-0.080
GENE1002X	0.200	-0.010	-0.030	-0.060	0.450	0.310	0.340	0.130	-0.040	0.200	-0.140	-0.170
GENE1033X	0.010	0.000	0.100	-0.320	-0.090	0.290	0.570	0.040	0.170	-0.470	-0.320	-0.360
GENE3023X	-0.310	0.030	0.260	0.360	0.000	0.390	-0.260	0.320	0.240	-0.280	-0.160	-0.210
GENE3022X	-0.200	0.010	0.390	0.380	-0.080	0.290	-0.350	0.020	0.450	0.030	-0.010	-0.080
GENE352X	0.300	-0.150	0.020	0.000	-0.130	0.100	-0.410	0.260	-0.290	0.120	0.410	-0.170
GENE154X	-0.220	-0.220	-0.060	-0.120	0.160	-0.140	-0.340	0.060	-0.380	-0.100	0.030	-0.490
GENE232X	-0.480	-0.090	0.150	-0.170	0.430	0.000	0.150	0.210	-0.190	0.240	0.280	-0.470
GENE1014X	0.020	-0.080	0.090	-0.560	0.220	-0.100	-0.540	-0.140	-0.290	-0.270	0.300	-0.540
GENE1278X	-0.050	-0.020	0.200	0.020	-0.300	0.010	0.070	0.220	0.370	-0.100	-0.105	-0.180
GENE1977X	-0.410	-0.280	0.150	0.040	-0.250	-0.100	-0.190	-0.190	0.000	0.180	0.030	-0.020
GENE2029X	0.000	-0.140	0.210	-0.160	-0.200	0.020	-0.070	-0.150	-0.100	-0.170	0.059	0.160
GENE2028X	0.050	0.060	0.170	-0.370	-0.080	0.210	-0.250	-0.040	0.080	-0.250	-0.400	-0.150
GENE2027X	-0.100	-0.110	0.160	-0.020	-0.240	-0.110	-0.210	0.050	0.120	0.180	0.427	0.090
GENE1950X	-0.020	-0.190	0.140	-0.070	-0.510	-0.110	0.120	0.220	-0.130	-0.350	0.344	-0.160
GENE2010X	0.150	0.030	0.640	-0.080	-0.020	0.450	0.450	-0.080	-0.010	-0.200	0.298	-0.050
GENE2722X	-0.020	-0.050	0.180	-0.080	-0.440	0.250	-0.160	0.070	0.050	-0.280	-0.170	-0.260
GENE1982X	0.040	-0.380	-0.010	-0.370	-0.860	-0.640	-0.390	0.070	-0.050	-0.230	0.194	-0.050
GENE2003X	-0.320	-0.200	0.380	-0.205	-0.430	-0.430	-0.050	0.190	-0.100	-0.310	0.030	-0.350
GENE1987X	-0.050	0.200	0.120	-0.380	0.020	0.140	0.130	0.050	0.110	0.350	-0.290	0.120
GENE1986X	0.080	0.060	0.420	-0.200	0.460	0.180	-0.340	-0.340	-0.070	0.270	0.030	0.410
GENE1997X	0.140	-0.100	0.050	-0.060	-0.190	-0.110	-0.080	0.140	0.310	0.180	0.130	0.360
GENE1995X	-0.280	0.040	-0.130	0.470	-0.140	-0.420	0.160	-0.190	0.000	-0.360	0.480	0.150
GENE1994X	-0.010	-0.130	0.000	0.330	-0.050	-0.070	-0.310	-0.100	-0.030	-0.180	0.500	-0.220
GENE1993X	-0.110	-0.070	0.000	-0.450	-0.340	-0.210	0.200	-0.200	-0.320	-0.110	0.150	0.080
GENE1992X	-0.050	-0.050	0.280	-0.480	-0.610	-0.210	-0.020	0.070	-0.120	0.080	0.100	0.080
GENE1990X	0.000	-0.230	0.150	-0.600	-0.620	-0.140	0.110	0.120	0.080	-0.050	-0.310	-0.100
GENE1988X	-0.210	-0.110	0.040	-0.290	-0.270	-0.400	-0.620	-0.160	-0.460	0.310	0.120	-0.100
GENE2002X	0.180	-0.140	0.480	-0.350	-0.130	-0.250	-0.070	0.430	-0.260	0.050	0.170	-0.550
GENE1983X	-0.400	-0.250	0.000	-0.090	-0.300	-0.360	-0.470	-0.400	-0.180	-0.070	0.120	-0.210
GENE2005X	-0.530	-0.050	-0.030	-0.210	-0.490	-0.140	-0.290	0.000	0.180	-0.020	0.010	0.020
GENE1332X	0.000	0.110	0.630	0.470	-0.020	-0.260	0.440	0.350	-0.110	-0.170	0.000	-0.150
GENE1979X	-0.380	-0.080	0.170	-0.340	0.080	-0.340	-0.040	0.360	0.010	-0.230	0.236	0.130
GENE1943X	0.450	0.150	0.030	-0.230	-0.060	-0.160	-0.120	0.130	0.160	0.170	0.110	0.330
GENE1276X	-0.140	-0.080	0.100	0.210	-0.550	-0.120	-0.020	0.200	-0.190	-0.290	0.070	0.240
GENE1372X	0.000	0.050	-0.290	-0.353	-0.550	0.050	-0.140	-0.100	0.360	-0.207	0.240	0.110
GENE1365X	-1.170	-0.730	-0.370	-1.150	-1.190	-1.190	-1.380	-0.190	-0.450	-1.090	-0.810	-0.410
GENE1356X	-0.050	0.040	-0.160	-0.430	0.000	-0.240	-0.620	0.400	0.200	0.060	-0.050	0.340
GENE1355X	-0.100	-0.510	-0.310	-1.080	-0.830	-1.060	-0.970	-0.550	-0.660	-0.180	-0.470	-0.340
GENE1183X	-0.280	-0.160	-0.080	0.000	-0.700	0.050	-0.520	0.060	-0.340	-0.320	0.090	-0.410
GENE1270X	0.080	0.040	0.280	0.160	0.210	-0.300	-0.080	-0.380	-0.040	-0.080	0.250	-0.140
GENE1198X	-0.300	-0.140	-0.130	0.180	-0.260	-0.380	-0.090	0.210	-0.380	-0.270	0.000	-0.260
GENE1199X	-0.240	-0.200	-0.160	-0.020	-0.200	0.100	-0.250	-0.180	0.120	-0.270	-0.270	-0.450
GENE1202X	-0.170	0.030	-0.290	0.110	0.460	-0.310	0.260	0.130	-0.040	-0.150	0.280	0.000
GENE1203X	0.010	0.130	-0.090	-0.160	0.140	0.080	0.470	0.660	0.380	0.050	-0.080	-0.070
GENE1204X	0.200	-0.070	-0.180	0.050	0.080	0.020	0.160	-0.130	-0.290	0.160	-0.360	0.020
GENE1205X	-0.250	-0.240	-0.270	-0.140	-0.090	0.000	-0.650	-0.500	-0.360	0.000	-0.360	0.080
GENE1248X	-0.010	0.110	-0.250	0.000	-0.240	0.510	0.090	0.360	-0.090	0.110	-0.040	0.160
GENE1300X	-0.130	-0.130	0.450	-0.850	-0.520	0.000	0.260	-0.200	0.090	0.170	0.300	0.090
GENE1179X	-0.620	-0.130	-0.110	-0.760	0.380	-0.430	0.360	-0.510	0.380	-0.450	-0.450	-0.490
GENE1285X	-0.020	0.090	-0.140	0.390	-0.020	0.410	0.000	0.390	-0.120	-0.190	0.180	0.290
GENE1149X	0.060	0.330	0.170	0.390	0.020	0.830	0.380	0.470	0.100	0.420	0.630	-0.020
GENE54X	0.440	0.490	0.740	-0.270	0.190	0.530	0.570	0.400	0.050	0.250	0.220	-0.030
GENE1821X	0.150	0.330	0.160	0.100	0.400	0.000	-0.050	0.560	0.190	0.300	0.420	0.410
GENE1088X	-0.310	-0.080	-0.420	0.230	-0.570	-0.320	-0.030	0.120	-0.380	0.350	0.120	-0.070
GENE1027X	-0.080	0.220	-0.290	-0.150	0.410	0.170	0.170	-0.120	0.290	0.440	0.090	0.460
GENE1029X	-0.030	0.090	-0.330	-0.150	0.320	0.160	-0.140	0.290	0.010	0.100	0.060	0.220
GENE3090X	0.040	-0.010	-0.160	-0.140	0.390	0.050	-0.240	0.000	0.530	0.230	-0.650	-0.300
GENE1038X	0.490	0.020	-0.630	-0.600	-0.010	-0.030	-0.290	0.490	0.230	0.370	0.040	0.600
GENE1042X	-0.350	0.090	0.120	0.000	0.070	0.470	-0.470	0.620	0.270	-0.170	0.230	0.200
GENE3078X	0.160	0.120	-0.340	-0.060	-0.130	0.380	0.160	0.060	0.310	-0.330	-0.270	-0.210
GENE1133X	-0.060	-0.300	-0.550	-0.740	-0.160	-0.370	0.200	-0.190	0.170	-0.320	-0.140	0.090
GENE1158X	-0.320	-0.090	-0.270	-0.820	0.010	-0.600	0.000	0.290	-0.140	0.220	-0.050	-0.260
GENE986X	0.280	-0.080	-0.640	0.150	0.110	-0.010	-0.160	-0.600	-0.340	0.190	-0.170	0.210
GENE1036X	0.600	0.370	0.220	-0.140	0.220	0.570	0.090	0.320	0.390	0.160	0.060	0.120
GENE1837X	-0.440	-0.120	-0.030	-0.120	0.350	-0.460	0.000	0.290	-0.090	-0.112	0.090	0.070
GENE1831X	-0.040	-0.120	-0.400	-0.860	0.190	0.270	-0.360	0.300	0.050	-0.040	-0.200	-0.170
GENE16X	0.480	0.190	0.630	0.540	0.590	-0.370	0.140	0.270	-0.050	0.260	0.090	-0.520
GENE1832X	0.080	0.050	-0.210	0.050	0.280	0.280	-0.500	0.010	-0.190	-0.190	0.570	-0.040
GENE1022X	0.140	0.150	0.130	-0.070	0.370	-0.310	-0.380	0.330	-0.110	0.050	-0.193	-0.040
GENE1021X	0.100	0.110	-0.150	-0.110	-0.320	-0.090	0.090	-0.300	0.090	0.310	-0.250	-0.310
GENE1020X	-0.240	0.140	0.100	-0.070	0.130	0.280	0.080	0.240	0.080	0.140	0.000	0.090
GENE316X	0.010	0.020	-0.170	0.430	0.170	-0.030	0.550	0.000	0.020	0.020	-0.010	0.080
GENE51X	0.000	-0.170	0.010	-0.330	-0.440	0.100	-0.190	0.080	-0.180	0.290	-0.670	-0.480
GENE37X	-0.140	-0.350	-0.010	-0.340	-0.540	-0.520	0.190	-0.550	-0.360	-0.080	-0.570	-0.390
GENE157X	-0.340	-0.220	-0.160	-0.200	-0.130	-0.100	-0.200	-0.540	0.000	-0.290	-0.430	-0.430
GENE156X	-0.050	-0.080	-0.110	-0.340	0.280	0.010	-0.360	-0.380	-0.360	-0.320	-0.220	-0.440
GENE965X	-0.140	-0.160	-0.180	-0.610	0.190	0.190	0.190	-0.470	0.040	-0.230	-0.340	0.170
GENE158X	0.000	0.040	0.010	0.510	0.220	0.490	0.430	-0.210	0.140	-0.210	-0.430	0.160
GENE936X	0.070	0.040	-0.300	-0.080	-0.170	0.550	0.600	-0.010	0.080	0.080	-0.590	-0.030
GENE937X	0.060	0.020	-0.580	-0.570	-0.060	0.510	0.600	0.230	0.310	-0.060	-0.410	0.000
GENE175X	0.370	0.370	0.130	0.080	-0.120	0.280	0.380	0.420	0.140	0.340	0.230	0.180
GENE91X	0.170	0.150	0.190	0.260	-0.160	0.480	0.250	0.560	0.300	-0.080	0.240	-0.180
GENE351X	0.420	0.120	0.480	0.150	0.420	0.160	0.270	-0.270	0.410	0.090	0.060	-0.240
GENE1034X	0.370	0.200	-0.070	0.010	0.110	0.550	0.550	0.360	0.310	0.010	-0.240	-0.240
GENE1035X	0.490	0.210	0.030	-0.060	0.170	0.590	0.600	0.190	0.200	-0.080	-0.040	-0.130
GENE3935X	0.120	0.040	0.370	-0.510	0.430	0.140	-0.200	0.020	-0.160	-0.100	-0.020	0.190
GENE353X	0.360	-0.010	-0.150	0.410	0.250	0.080	-0.030	0.020	-0.010	0.080	-0.580	-0.030
GENE196X	0.510	0.320	0.100	0.500	0.240	0.450	0.550	-0.220	0.380	-0.180	0.600	-0.220
GENE930X	-0.330	0.000	0.070	-0.210	0.350	-0.050	0.330	0.250	-0.150	0.260	0.240	0.120
GENE224X	-0.080	0.090	0.140	-0.290	0.430	0.060	0.470	0.090	0.660	0.020	-0.010	0.080
GENE335X	0.010	-0.093	-0.580	0.110	-0.280	0.120	0.390	-0.210	-0.140	-0.250	-0.120	0.010
GENE336X	0.000	0.120	-0.280	0.280	0.420	0.000	0.310	-0.040	0.140	0.040	0.320	-0.340
GENE308X	0.050	0.000	0.000	0.130	0.350	0.100	-0.170	-0.580	-0.070	-0.150	0.020	0.100
GENE333X	0.330	0.190	0.130	-0.300	0.570	0.410	0.270	0.330	-0.220	0.590	0.320	0.250
GENE910X	0.050	0.100	0.140	-0.180	0.070	0.190	-0.160	0.090	0.000	-0.060	0.080	-0.010
GENE355X	-0.150	0.390	0.130	0.560	0.980	0.340	0.260	0.160	0.250	0.230	0.270	0.460
GENE907X	-0.280	0.010	-0.060	0.160	-0.440	-0.440	0.180	0.230	0.000	0.480	-0.044	-0.270
GENE319X	0.270	0.370	0.660	0.220	0.120	0.990	-0.020	-0.040	0.200	0.180	0.420	-0.030
GENE1531X	-0.250	0.090	0.080	-0.180	-0.480	-0.180	0.350	0.390	-0.090	0.160	0.180	-0.120
GENE1530X	0.030	-0.060	-0.090	-0.010	-0.190	-0.230	0.240	0.330	-0.120	0.140	0.140	-0.300
GENE235X	-0.240	-0.100	-0.250	0.090	-0.500	0.010	0.140	0.010	-0.320	0.200	0.060	-0.090
GENE887X	-0.070	0.030	0.140	-0.170	0.600	0.250	0.200	0.230	0.210	0.360	-0.190	-0.030
GENE888X	0.140	0.150	0.200	-0.050	0.650	0.180	0.220	-0.010	0.030	0.070	-0.140	-0.020
GENE415X	0.240	0.051	0.260	0.090	0.410	0.470	0.180	-0.300	0.100	0.350	0.080	-0.020
GENE895X	-0.180	0.090	-0.140	-0.140	-0.200	0.070	0.000	0.140	0.460	0.330	0.120	0.130
GENE373X	-0.020	0.030	-0.350	0.330	0.350	-0.150	-0.020	-0.330	-0.220	0.190	-0.240	-0.010
GENE871X	-0.030	0.110	0.160	-0.290	0.260	0.220	0.150	0.450	0.340	0.150	-0.320	0.250
GENE858X	0.090	0.150	-0.100	0.120	0.450	0.180	0.470	-0.020	-0.030	0.110	0.090	0.040
GENE845X	0.480	0.328	0.200	0.474	0.550	-0.040	-0.330	-0.210	0.240	0.210	0.157	0.222
GENE843X	-0.190	0.103	-0.020	0.040	0.440	0.460	0.230	-0.220	0.190	-0.050	-0.020	-0.120
GENE841X	0.150	0.370	-0.120	0.040	0.710	0.250	0.540	-0.090	-0.040	0.330	-0.140	0.310
GENE839X	0.340	0.310	-0.100	-0.090	0.780	0.270	0.230	-0.160	0.030	0.100	-0.220	0.260
GENE564X	0.180	0.330	0.040	0.410	0.480	0.810	-0.200	-0.070	0.150	0.540	0.160	0.440
GENE842X	0.090	0.160	0.020	-0.150	0.370	0.120	0.250	0.240	0.200	0.000	-0.060	0.180
GENE259X	0.290	0.150	0.270	-0.120	-0.210	0.700	0.500	0.290	0.070	0.000	-0.030	-0.050
GENE806X	0.190	0.280	0.050	0.200	0.530	0.120	-0.040	-0.030	0.160	0.040	-0.100	-0.350
GENE268X	0.110	0.260	0.200	0.470	0.060	0.420	0.430	-0.140	0.270	0.030	-0.050	-0.040
GENE272X	0.220	0.470	0.970	0.160	0.150	0.980	0.320	0.000	0.070	0.280	0.460	0.240
GENE284X	0.260	0.330	0.320	-0.360	0.050	0.340	-0.210	0.540	0.390	0.430	0.410	0.370
GENE286X	0.300	0.000	0.110	-0.160	-0.440	0.280	-0.120	0.080	0.240	0.500	0.090	-0.090
GENE882X	0.730	0.460	0.120	0.250	0.450	0.140	0.120	0.480	0.170	0.250	-0.160	0.390
GENE884X	0.500	0.300	0.020	0.230	0.450	0.280	0.220	0.350	0.130	0.230	-0.070	0.350
GENE530X	0.530	0.410	0.150	0.210	0.830	-0.050	0.670	0.370	-0.030	0.570	0.510	0.250
GENE514X	0.130	0.000	-0.230	-0.310	0.370	0.190	0.330	0.230	0.020	0.330	-0.070	0.100
GENE562X	0.150	-0.090	-0.250	-0.060	0.040	-0.010	-0.120	-0.220	0.000	-0.130	-0.060	-0.360
GENE663X	0.150	0.290	-0.050	-0.090	0.680	0.410	0.200	-0.070	-0.070	-0.060	0.050	-0.020
GENE563X	0.460	0.190	0.060	-0.030	0.430	0.270	-0.220	-0.100	0.210	0.270	0.170	0.000
GENE616X	0.280	0.560	-0.050	0.370	1.000	0.660	0.400	-0.010	0.350	0.030	0.230	0.030
GENE617X	0.340	0.240	-0.070	0.130	0.830	0.460	0.350	-0.110	0.130	0.000	0.350	-0.060
GENE646X	0.220	0.170	-0.200	0.470	0.650	0.000	0.250	0.190	-0.060	-0.110	0.740	0.300
GENE645X	0.190	0.290	-0.100	0.540	0.550	0.000	0.100	0.010	0.000	0.090	0.690	0.410
GENE639X	0.200	0.170	-0.280	0.680	0.460	0.640	-0.380	0.030	-0.440	0.120	0.600	-0.450
GENE656X	0.670	0.700	0.240	0.560	0.870	0.180	0.250	0.510	0.620	0.040	0.190	0.460
GENE626X	-0.060	0.190	0.560	0.450	0.760	0.760	-0.350	-0.210	0.370	0.000	-0.150	-0.210
GENE620X	0.000	0.200	0.140	0.580	0.180	0.230	-0.100	0.040	-0.270	-0.010	-0.170	-0.080
GENE721X	-0.080	0.390	0.200	0.190	0.730	-0.010	0.250	0.210	0.250	0.060	-0.010	-0.050
GENE733X	0.320	0.320	0.000	0.260	0.620	0.030	0.400	-0.280	-0.050	0.180	-0.100	-0.220
GENE610X	0.250	0.180	0.110	-0.350	0.520	0.770	0.100	-0.090	-0.060	0.350	0.210	0.530
GENE668X	0.120	0.510	0.790	0.450	0.700	0.430	0.400	0.050	0.420	0.190	0.110	0.180
GENE596X	-0.190	0.360	0.000	0.260	0.780	0.570	0.110	0.100	0.000	0.400	0.200	0.180
GENE594X	0.160	0.000	0.060	0.280	-0.030	-0.270	0.220	-0.070	0.230	0.140	0.100	-0.200
GENE577X	0.010	0.170	-0.030	0.590	0.620	-0.180	-0.100	-0.440	0.000	0.260	0.210	-0.130
GENE568X	0.040	0.430	0.090	0.100	0.360	0.100	0.520	0.000	0.340	-0.040	0.180	0.090
GENE569X	0.190	0.380	0.020	0.050	0.310	0.030	0.310	0.020	0.090	-0.070	0.210	-0.020
GENE812X	0.190	0.340	-0.080	-0.070	0.300	0.460	0.500	-0.030	0.470	0.050	0.050	-0.080
GENE764X	-0.090	-0.060	0.270	-0.050	-0.070	-0.220	0.300	-0.250	-0.430	0.090	-0.230	0.120
GENE790X	0.440	0.400	0.370	-0.300	0.590	0.580	0.310	0.260	0.300	0.274	0.110	0.170
GENE774X	-0.020	-0.050	0.150	0.140	0.520	0.210	0.110	-0.360	-0.210	-0.420	0.000	-0.300
GENE775X	-0.250	-0.090	-0.080	0.120	0.230	-0.080	0.060	-0.630	-0.270	-0.280	-0.270	-0.500
GENE781X	-0.190	0.020	0.020	-0.030	-0.440	0.190	0.490	-0.560	-0.070	0.000	-0.050	-0.210
GENE786X	0.530	0.260	0.200	-0.020	0.670	0.720	-0.170	0.620	0.890	-0.260	-0.250	0.400
GENE795X	0.020	0.360	0.640	-0.120	0.050	0.970	0.210	0.000	0.240	0.150	-0.260	-0.010
GENE796X	0.180	0.360	0.560	0.089	0.310	0.990	0.370	0.120	0.200	-0.040	0.101	-0.090
GENE759X	-0.040	0.300	-0.230	0.450	0.850	0.210	0.230	-0.210	0.430	0.100	0.220	-0.140
GENE503X	0.060	0.170	-0.140	0.180	0.740	-0.210	0.280	0.080	-0.370	0.260	-0.260	-0.040
GENE474X	-0.210	0.050	-0.350	-0.250	0.520	0.090	0.350	-0.260	-0.390	-0.320	-0.400	-0.130
GENE763X	0.190	0.060	-0.190	0.160	0.020	0.210	-0.520	-0.010	0.070	-0.110	-0.340	-0.290
GENE510X	0.120	-0.120	-0.190	0.290	-0.110	0.160	-0.740	-0.390	0.000	0.190	-0.330	-0.220
GENE511X	-0.160	-0.180	-0.230	0.210	-0.030	0.180	-0.680	-0.520	0.060	0.130	-0.190	0.120
GENE508X	0.000	-0.020	0.230	-0.050	-0.700	-0.180	-0.200	0.000	0.080	0.530	0.110	0.080
GENE509X	0.000	-0.040	0.070	-0.010	-0.410	-0.200	-0.230	0.040	-0.130	0.440	0.100	0.030
GENE506X	0.420	0.320	-0.080	0.450	0.850	0.320	0.470	0.640	0.200	0.500	0.010	0.310
GENE879X	-0.190	0.260	0.180	-0.120	0.250	0.320	0.170	-0.180	-0.180	-0.040	0.400	0.000
GENE821X	0.260	0.100	0.330	0.000	0.510	0.120	0.380	-0.280	-0.040	0.060	0.110	-0.170
GENE820X	0.100	0.160	0.350	-0.160	0.440	0.230	0.480	0.000	0.140	0.020	0.170	-0.190
GENE502X	0.090	0.180	-0.210	-0.350	0.470	-0.250	0.390	0.260	0.480	0.180	-0.148	0.180
GENE805X	0.220	0.210	0.510	0.550	0.660	0.000	0.200	0.290	-0.010	0.220	0.350	-0.250
GENE485X	0.210	0.278	-0.110	0.062	0.830	0.050	0.030	0.520	0.130	0.330	0.096	0.150
GENE847X	0.320	0.236	0.230	0.080	0.460	0.470	0.440	-0.090	0.240	0.380	-0.160	0.090
GENE854X	-0.080	0.040	-0.380	0.540	0.330	0.000	-0.070	-0.380	-0.060	-0.050	-0.370	-0.100
GENE844X	0.000	0.100	0.340	-0.500	0.160	0.180	-0.540	0.220	0.220	0.060	0.700	0.340
GENE444X	0.140	0.370	0.690	0.220	0.590	0.170	0.000	-0.190	0.430	0.270	0.050	0.040
GENE443X	-0.010	0.180	-0.260	0.070	0.580	0.590	0.720	0.110	-0.070	0.160	-0.270	-0.120
GENE3606X	0.500	0.380	0.430	0.090	0.680	0.640	0.200	0.420	0.120	0.220	0.690	0.330
GENE435X	0.150	0.070	0.220	0.090	-0.600	-0.060	0.220	-0.430	0.090	0.170	-0.070	0.030
GENE853X	0.090	0.280	0.080	0.770	0.580	0.110	-0.310	-0.330	-0.010	-0.230	0.220	-0.060
GENE397X	0.230	0.300	-0.080	-0.100	0.500	-0.170	0.170	0.310	0.110	0.000	-0.280	0.030
GENE238X	0.220	-0.080	0.500	0.040	-0.400	-0.040	-0.090	0.000	0.160	-0.040	-0.120	-0.120
GENE239X	0.050	-0.220	0.170	-0.170	-0.390	-0.280	-0.410	-0.260	0.150	-0.410	0.029	-0.530
GENE247X	-0.470	-0.140	0.000	-0.360	0.040	-0.170	-0.490	0.300	0.120	-0.150	-0.173	-0.230
GENE248X	-0.360	0.030	-0.070	-0.340	0.170	-0.170	-0.440	0.170	0.140	-0.120	-0.170	-0.450
GENE260X	0.140	-0.090	-0.180	-0.320	-0.330	0.340	0.000	0.000	0.140	-0.270	-0.060	-0.160
GENE1325X	-0.030	0.000	-0.020	-0.580	-0.290	0.460	0.050	0.520	0.320	0.140	-0.350	-0.200
GENE1323X	0.010	0.040	-0.360	-0.120	0.140	0.320	-0.030	0.260	0.000	0.100	0.010	0.240
GENE261X	0.050	-0.250	-0.190	-0.620	-0.710	-0.160	0.030	0.140	-0.220	0.120	-0.219	-0.120
GENE262X	-0.190	0.090	0.160	-0.070	-0.310	0.340	-0.060	0.210	0.290	0.050	0.000	-0.360
GENE263X	-0.120	0.010	-0.090	0.038	0.050	0.230	0.000	-0.070	0.040	0.080	-0.100	-0.290
GENE310X	-0.160	0.090	-0.230	-0.100	-0.250	0.470	-0.160	0.200	0.440	0.130	-0.080	0.060
GENE312X	-0.300	0.120	0.190	-0.400	-0.120	0.550	0.060	0.030	0.280	0.130	-0.410	0.230
GENE935X	-0.120	-0.220	0.090	-0.040	-0.050	0.030	-0.050	-0.800	0.120	-0.180	-0.190	-0.420
GENE744X	0.150	-0.070	0.270	0.300	0.000	0.020	-0.370	-0.220	0.230	-0.080	-0.290	-0.450
GENE751X	0.410	0.500	0.430	0.620	0.510	0.550	0.450	-0.040	0.450	0.030	0.410	-0.150
GENE417X	0.050	0.110	0.680	0.070	-0.010	0.260	0.080	-0.150	0.420	0.100	-0.066	-0.360
GENE269X	0.520	0.150	0.080	-0.030	-0.030	0.710	0.440	0.000	0.460	-0.050	0.110	-0.220
GENE900X	0.090	0.160	0.140	0.330	0.300	0.080	0.010	-0.060	0.140	0.000	0.000	-0.140
GENE2971X	0.110	0.010	-0.130	0.230	0.110	0.090	-0.250	-0.050	0.070	0.370	-0.380	-0.170
GENE379X	-0.040	-0.260	0.160	-0.650	-0.600	-0.350	-0.280	0.360	0.130	0.310	-0.050	-0.100
GENE372X	0.240	0.270	-0.210	0.300	0.560	-0.100	0.320	0.210	0.000	0.130	0.290	-0.070
GENE1062X	0.380	0.300	0.010	0.690	-0.030	0.440	0.530	0.460	0.270	0.420	0.350	0.230
GENE898X	0.120	0.030	-0.120	-0.190	0.340	0.330	0.100	-0.490	0.230	0.100	0.000	-0.230
GENE362X	-0.140	-0.130	-0.160	0.270	-0.190	0.160	-0.540	0.000	-0.100	0.350	-0.090	0.150
GENE370X	-0.040	0.100	-0.070	-0.140	0.550	-0.080	0.170	-0.450	-0.140	0.410	0.500	0.220
GENE916X	0.360	-0.240	-0.230	-0.380	-0.150	-0.180	-0.570	0.120	0.000	-0.070	0.020	0.350
GENE215X	0.330	0.160	-0.180	-0.250	-0.310	-0.210	0.170	0.160	0.190	0.030	-0.420	0.360
GENE1500X	-0.030	0.080	0.260	-0.060	-0.030	-0.150	0.200	-0.520	-0.250	0.190	-0.150	-0.090
GENE179X	0.080	0.090	0.000	-0.110	-0.050	0.390	-0.040	0.040	0.240	-0.130	0.240	0.090
GENE180X	-0.140	0.000	0.170	-0.170	-0.260	0.280	0.370	0.110	0.100	0.530	-0.070	0.100
GENE181X	0.170	0.142	0.230	0.111	-0.050	0.310	0.510	-0.190	0.280	0.410	0.142	0.127
GENE183X	0.530	0.650	0.160	0.660	0.640	0.350	1.010	0.160	0.050	0.450	0.670	0.230
GENE171X	0.100	0.160	0.010	0.040	-0.270	0.250	0.070	-0.090	0.080	0.360	-0.090	0.130
GENE956X	-0.400	-0.120	-0.220	-0.570	-0.050	-0.290	0.010	-0.230	0.460	0.240	-0.050	0.010
GENE957X	-0.240	-0.120	-0.010	-0.050	-0.540	-0.110	0.000	0.030	-0.060	0.130	-0.030	-0.140
GENE958X	-0.320	-0.250	0.050	-0.100	-0.650	0.320	0.000	-0.390	-0.080	-0.370	-0.030	-0.120
GENE959X	0.000	-0.080	0.010	-0.220	0.010	0.580	0.020	0.130	0.000	0.230	0.050	-0.020
GENE989X	0.220	-0.100	-0.680	-0.500	0.070	-0.090	0.100	-0.600	-0.080	-0.620	-0.520	-0.440
GENE69X	-0.160	0.000	-0.170	-0.210	-0.260	-0.190	0.020	-0.140	-0.420	-0.370	0.090	-0.150
GENE188X	0.130	0.090	0.030	-0.140	0.120	0.210	0.570	0.160	0.310	0.180	-0.010	0.280
GENE1286X	0.300	0.150	-0.170	0.000	-0.260	-0.090	0.130	0.380	0.690	0.110	-0.090	-0.140
GENE1287X	-0.050	0.040	-0.120	0.080	-0.380	0.190	-0.060	0.390	-0.290	0.360	0.257	0.410
GENE3009X	-0.090	0.070	-0.230	0.000	-0.630	0.220	-0.500	0.360	0.560	-0.040	-0.190	0.020
GENE144X	-0.030	0.010	-0.080	-0.320	0.540	-0.230	-0.080	-0.280	-0.240	-0.020	0.364	-0.380
GENE108X	-0.230	-0.009	-0.190	0.340	0.560	-0.350	0.090	-0.090	-0.030	-0.320	0.280	-0.200
GENE102X	-0.090	0.060	-0.210	0.250	0.170	-0.230	0.310	0.100	0.000	-0.050	-0.100	-0.230
GENE99X	-0.040	0.010	-0.160	0.330	0.340	-0.250	-0.440	-0.410	0.060	0.000	0.190	-0.060
GENE97X	-0.110	0.170	0.200	0.320	0.450	-0.390	-0.040	0.330	0.070	-0.140	0.420	0.680
GENE340X	0.230	0.620	0.240	-0.080	0.440	0.810	0.490	0.620	0.460	0.340	0.150	0.160
GENE3993X	-0.010	-0.070	-0.280	0.080	0.230	-0.290	-0.440	-0.370	-0.100	-0.160	0.110	-0.210
GENE149X	0.020	-0.080	-0.450	0.100	-0.100	-0.070	0.350	-0.480	-0.280	0.280	-0.332	0.050
GENE67X	-0.160	0.170	0.000	0.100	-0.030	-0.030	0.370	0.130	-0.290	0.010	0.330	0.000
GENE70X	-0.120	0.000	-0.100	-0.080	0.470	-0.470	0.160	0.250	0.180	0.040	0.050	-0.110
GENE4023X	-0.060	-0.070	-0.200	-0.100	-0.240	-0.110	-0.100	-0.080	-0.260	0.070	-0.060	0.090
GENE1471X	-0.080	-0.090	0.030	-0.080	-0.290	-0.090	-0.060	0.500	0.240	-0.080	-0.016	0.080
GENE1439X	-0.320	0.010	-0.400	-0.220	-0.310	0.290	0.280	-0.250	0.190	0.140	0.230	-0.020
GENE3179X	-0.050	-0.040	-0.010	-0.350	-0.340	0.500	-0.500	-0.310	-0.090	-0.440	-0.280	-0.090
GENE3180X	0.080	-0.140	-0.160	-0.090	-0.280	0.310	0.300	-0.060	0.070	0.050	0.180	-0.100
GENE3854X	-0.630	-0.090	-0.200	-0.110	-0.580	0.020	-0.340	-0.260	-0.210	-0.040	0.360	-0.280
GENE1867X	-0.300	-0.090	-0.220	-0.390	0.220	0.260	-0.360	0.200	0.300	0.030	-0.250	-0.050
GENE1798X	-0.220	0.050	-0.290	-0.310	0.120	-0.180	-0.290	0.640	0.340	0.240	0.070	0.120
GENE3164X	-0.070	0.150	-0.260	0.090	0.520	0.060	-0.230	0.170	-0.060	0.540	0.710	0.340
GENE1859X	0.100	-0.080	-0.470	-0.250	0.040	-0.150	0.010	0.160	-0.220	0.390	0.280	0.310
GENE3469X	-0.040	-0.042	-0.250	-0.200	-0.340	-0.050	-0.240	-0.260	-0.120	0.150	-0.310	-0.200
GENE1267X	-0.020	-0.010	0.260	-0.550	-0.460	0.370	0.210	0.200	0.360	-0.250	0.150	-0.280
GENE1264X	-0.130	-0.240	-0.110	-0.440	-0.800	-0.060	-0.560	0.370	0.170	0.250	0.291	-0.040
GENE1460X	-0.280	0.260	-0.080	0.030	-0.170	0.180	0.130	0.250	0.180	0.070	0.410	-0.290
GENE1453X	0.070	0.040	0.080	-0.290	-0.390	-0.280	-0.160	0.190	0.000	0.240	0.090	0.080
GENE1454X	-0.440	-0.240	0.120	-0.150	-0.320	0.050	-0.030	-0.360	-0.020	-0.100	0.095	-0.170
GENE1455X	0.230	-0.220	0.040	-0.414	-0.530	-0.190	-0.160	0.330	0.030	0.050	-0.043	-0.230
GENE1341X	-0.210	0.000	0.040	-0.010	-0.340	-0.170	-0.260	-0.260	0.130	0.000	0.440	-0.260
GENE3823X	0.340	0.200	0.680	-0.350	0.330	-0.320	0.110	0.390	0.280	0.040	0.340	0.530
GENE3824X	-0.210	0.280	0.460	0.020	0.290	-0.080	0.180	0.210	0.180	-0.060	0.070	0.650
GENE1432X	-0.470	-0.220	0.000	-0.430	-0.480	-0.280	-0.430	0.090	-0.040	0.000	0.036	-0.570
GENE1431X	0.000	-0.220	-0.290	-0.060	0.050	-0.150	-0.380	-0.390	0.100	0.210	0.076	-0.120
GENE1428X	0.010	-0.260	0.030	-0.070	-0.680	0.060	-0.230	-0.170	0.070	-0.090	0.229	0.050
GENE1425X	-0.120	-0.110	-0.250	0.340	-0.450	-0.240	-0.170	0.000	0.050	0.300	0.463	0.410
GENE1423X	0.450	-0.150	0.000	-0.290	-0.690	-0.260	0.130	-0.300	-0.100	-0.120	0.200	0.110
GENE1397X	-0.090	-0.150	-0.020	-0.280	0.110	-0.140	-0.183	0.090	-0.080	-0.200	0.264	-0.300
GENE1398X	-0.290	-0.390	-0.290	-0.570	-0.550	-0.320	-0.380	0.170	-0.060	-0.390	-0.080	-0.160
GENE1412X	-0.370	-0.550	-0.370	-0.470	-0.430	-0.100	-0.370	-0.310	-0.270	-0.710	0.049	-0.430
GENE1401X	0.030	-0.350	-0.340	-0.760	-0.170	-0.240	-0.610	-0.080	-0.120	-0.280	-0.400	-0.600
GENE1391X	-0.370	-0.310	-0.520	-0.070	-0.280	-0.260	-0.080	-0.350	-0.350	-0.380	0.220	-0.260
GENE3459X	0.000	-0.010	0.190	0.320	0.000	0.560	-0.140	-0.140	-0.330	-0.260	0.280	-0.330
GENE3456X	0.010	-0.130	-0.240	-0.350	-0.800	-0.530	0.290	0.100	0.170	0.080	0.040	0.270
GENE1864X	-0.360	-0.260	-0.530	0.050	-0.790	0.230	-0.450	0.180	0.120	-0.400	0.235	0.060
GENE1437X	-0.130	-0.170	0.340	-0.200	0.020	0.190	-0.150	-0.010	0.080	0.090	-0.430	-0.030
GENE1436X	0.160	-0.050	-0.160	-0.480	-0.220	-0.170	0.030	-0.140	-0.160	-0.040	-0.030	0.040
GENE3410X	-0.090	-0.150	-0.240	-0.260	0.140	0.020	-0.540	-0.180	-0.130	-0.360	0.050	-0.060
GENE1487X	-0.200	0.070	-0.340	-0.510	0.530	0.560	-0.120	-0.140	-0.180	0.220	-0.140	0.080
GENE1482X	0.050	-0.040	-0.570	-0.160	0.100	0.560	0.580	-0.440	0.160	0.280	-0.149	0.140
GENE3163X	-0.440	-0.234	-0.750	-0.120	-0.760	-0.010	-0.400	0.150	-0.530	-0.420	0.050	-0.360
GENE3159X	0.100	-0.040	-0.130	-0.560	0.210	0.020	0.270	-0.300	0.050	-0.420	0.230	0.110
GENE1816X	0.300	0.100	-0.280	-0.310	0.070	-0.240	0.540	0.370	0.110	-0.060	0.090	0.290
GENE3969X	-0.080	0.010	0.110	-0.120	-0.120	0.400	-0.160	0.180	0.070	0.310	0.151	0.130
GENE3973X	-0.410	0.000	0.340	-0.140	0.000	-0.180	-0.030	0.130	-0.440	0.140	0.410	-0.030
GENE3977X	-0.270	-0.080	0.310	-0.320	0.040	-0.030	0.020	0.000	-0.620	0.200	0.470	0.270
GENE1764X	0.000	0.080	-0.050	-0.160	0.000	-0.120	0.040	0.430	0.060	0.230	0.363	0.210
GENE1499X	0.020	0.070	-0.140	0.050	-0.090	0.710	0.250	0.190	0.000	0.170	0.032	0.130
GENE1568X	0.040	0.290	0.070	0.420	0.120	-0.020	0.000	0.520	0.000	0.170	0.500	0.110
GENE3590X	0.530	0.310	-0.280	0.040	0.330	0.300	0.310	0.400	0.190	0.750	-0.120	0.490
GENE3591X	0.420	0.180	-0.040	0.330	0.700	0.050	0.210	0.010	0.060	0.050	0.140	0.310
GENE3582X	0.280	0.090	-0.440	-0.280	0.220	-0.310	0.410	0.280	-0.050	-0.090	0.148	-0.030
GENE470X	0.160	0.080	-0.500	-0.190	0.070	0.120	-0.070	-0.250	-0.200	0.510	0.160	0.250
GENE3564X	0.330	0.250	-0.090	0.100	0.160	-0.160	-0.080	0.240	-0.280	0.870	-0.060	-0.080
GENE3605X	0.180	0.030	-0.260	0.340	0.440	-0.160	0.640	-0.100	-0.200	0.020	0.200	-0.040
GENE1537X	0.390	0.250	0.140	-0.080	0.450	0.130	-0.010	0.620	0.020	0.500	0.230	0.730
GENE1563X	0.000	0.020	-0.100	-0.030	-0.550	-0.060	-0.270	-0.100	0.670	0.250	0.380	0.040
GENE1540X	-0.140	0.160	-0.060	-0.170	-0.260	0.100	-0.150	0.400	0.290	0.100	0.122	-0.120
GENE1577X	0.440	0.360	-0.260	0.480	0.350	0.000	0.370	0.400	0.040	0.980	-0.050	0.510
GENE1597X	0.460	0.020	0.080	-0.260	-0.440	-0.410	-0.390	0.410	-0.010	0.520	0.520	0.400
GENE1623X	0.720	0.680	0.230	0.750	0.950	0.720	0.600	0.880	0.680	1.240	0.820	0.980
GENE1633X	-0.320	0.250	-0.100	-0.100	0.290	0.140	0.090	0.640	0.230	-0.050	0.690	0.670
GENE1683X	0.410	0.170	0.110	0.370	-0.470	-0.330	0.200	0.250	0.050	0.410	0.550	0.200
GENE1701X	0.050	0.040	0.010	-0.280	-0.410	-0.270	0.000	0.710	0.300	0.350	0.471	0.290
GENE1746X	0.750	0.140	-0.200	0.450	0.320	-0.070	-0.270	-0.140	-0.230	-0.050	0.160	0.240
GENE1753X	0.500	0.200	-0.400	0.170	0.420	0.520	-0.340	0.810	0.090	0.350	0.210	0.100
GENE1554X	-0.370	-0.120	0.080	0.110	0.140	-0.340	-0.120	-0.210	0.090	0.240	0.230	0.000
GENE1759X	-0.030	-0.120	-0.290	0.000	0.270	0.130	-0.410	0.140	0.350	0.120	0.110	0.280
GENE1518X	0.270	0.270	-0.080	0.230	0.220	0.040	0.070	-0.080	0.200	0.080	-0.350	-0.210
GENE1516X	-0.310	-0.240	-0.130	0.010	0.040	-0.510	-0.250	-0.530	0.120	0.200	0.070	0.050
GENE1514X	0.140	0.080	0.140	-0.260	0.010	0.260	0.100	-0.070	0.090	0.060	0.140	0.210
GENE1525X	-0.160	-0.160	0.080	0.030	0.010	-0.400	-0.020	0.190	-0.030	0.000	0.000	0.260
GENE1521X	-0.090	0.000	-0.080	-0.200	0.470	-0.050	0.450	0.270	0.580	0.460	-0.100	0.340
GENE1766X	-0.090	-0.060	-0.180	0.200	0.390	-0.030	-0.420	0.430	0.220	0.550	0.180	-0.140
GENE1768X	-0.050	0.080	-0.100	-0.100	-0.460	0.170	-0.050	0.150	-0.290	0.460	-0.350	-0.160
GENE1772X	0.030	0.050	-0.290	-0.090	-0.350	0.100	0.200	0.380	-0.070	-0.030	0.388	0.170
GENE953X	0.140	0.060	-0.080	0.460	-0.240	0.040	-0.310	0.240	-0.240	-0.340	0.040	-0.010
GENE954X	-0.180	-0.030	-0.410	-0.060	-0.200	-0.080	-0.240	0.200	-0.200	-0.190	-0.002	0.120
GENE960X	-0.250	-0.090	0.030	-0.010	-0.700	0.280	-0.240	-0.130	-0.140	-0.080	-0.120	-0.060
GENE962X	-0.290	-0.130	-0.080	-0.400	-0.050	-0.060	-0.070	0.250	0.000	0.110	-0.210	-0.040
GENE237X	-0.010	-0.070	0.180	-0.004	-0.380	-0.490	-0.670	-0.090	-0.280	-0.200	-0.199	-0.330
GENE1783X	0.480	0.030	0.140	-0.280	-0.400	0.190	0.080	0.030	-0.130	0.210	0.510	0.240
GENE1347X	0.020	-0.058	-0.510	-0.104	-0.400	0.160	0.320	0.350	0.050	0.170	0.379	0.331
GENE3417X	0.120	-0.060	-0.510	0.250	0.400	-0.240	-0.110	0.090	0.380	0.460	-0.130	-0.010
GENE3092X	0.080	0.060	-0.250	0.380	0.100	-0.350	-0.360	0.240	0.060	0.270	0.340	-0.210
GENE3411X	0.130	0.010	-0.400	-0.270	0.000	-0.050	0.490	-0.270	-0.160	0.310	-0.308	0.120
GENE1807X	0.450	0.110	0.050	-0.520	-0.160	0.020	-0.410	0.600	-0.090	-0.020	-0.030	0.040
GENE3979X	0.190	0.060	0.010	-0.530	0.130	-0.400	-0.170	0.440	0.000	-0.130	-0.030	0.350
GENE1496X	-0.030	-0.060	-0.170	0.080	-0.260	0.210	0.110	0.380	0.290	0.220	0.129	-0.090
GENE1494X	-0.150	-0.070	-0.190	-0.160	-0.310	-0.010	-0.160	0.280	0.060	0.080	0.077	0.090
GENE985X	0.460	-0.080	-0.430	-0.100	0.400	-0.200	-0.670	0.120	-0.090	0.160	-0.120	0.080
GENE3980X	0.140	-0.070	0.210	-0.450	-0.180	0.500	-0.080	0.070	-0.020	0.400	-0.460	0.060
GENE3196X	-0.010	-0.030	0.120	-0.190	-0.510	-0.140	-0.020	0.530	-0.150	0.090	0.080	0.060
GENE1477X	-0.110	-0.169	-0.510	0.220	-0.270	-0.050	-0.800	-0.230	0.000	0.090	0.210	0.300
GENE1089X	-0.390	-0.170	-0.650	0.080	-0.340	0.250	0.390	-0.140	0.110	-0.060	0.046	0.290
GENE1909X	0.030	0.000	-0.350	-0.240	-0.320	0.320	0.260	-0.050	0.230	0.190	0.122	0.350
GENE5X	-0.280	0.240	0.140	0.580	-0.090	-0.040	0.490	0.320	-0.220	-0.170	0.650	0.070
