# Supplementary material for: Discovering biclusters in gene expression data based on high-dimensional linear geometries
Source: BMC Bioinformatics. 2008 Apr 23;9:209. doi: 10.1186/1471-2105-9-209 (PMC2386490; doi:10.1186/1471-2105-9-209)
Supplement: Additional file 4 — All detected biclusters with full data. All the detected biclusters with full data are given here. [file 1471-2105-9-209-S4.zip › biclu_result/bi_184.txt]

	DLCL-0042	DLCL-0007	DLCL-0031	DLCL-0036;OCT	DLCL-0004	DLCL-0008	DLCL-0051	DLCL-0011	DLCL-0032	DLCL-0006	DLCL-0020	DLCL-0025
GENE1835X	-0.320	-0.510	0.200	-0.360	-0.130	0.140	0.380	-0.060	0.220	-0.270	-0.160	0.060
GENE1865X	-0.460	-0.160	0.200	-0.360	-0.120	-0.060	0.330	-0.080	0.190	-0.390	-0.550	0.140
GENE2584X	-0.620	-0.420	0.210	0.280	-0.270	-0.165	-0.350	0.000	-0.080	0.000	-0.380	0.260
GENE3070X	-0.630	-0.230	0.070	-0.140	-0.030	0.220	-0.360	0.170	-0.120	-0.520	-0.040	0.010
GENE3165X	-0.390	0.370	0.130	-0.015	-0.060	-0.010	-0.490	0.410	-0.240	-0.160	0.000	-0.320
GENE1114X	-0.100	0.060	-0.770	0.200	-0.270	0.000	-0.120	0.100	-0.040	-0.260	0.240	-0.330
GENE3447X	-0.040	0.200	-0.100	0.290	0.000	0.050	-0.190	0.330	0.080	0.600	0.450	0.190
GENE3448X	-0.110	0.080	0.010	0.250	0.180	-0.120	-0.140	0.370	-0.040	0.520	0.420	0.010
GENE3449X	-0.030	0.000	0.100	0.400	0.070	-0.380	-0.020	-0.080	-0.150	0.050	0.280	0.130
GENE1501X	0.240	0.270	0.410	0.200	0.100	-0.060	0.670	0.300	0.260	0.230	0.150	0.440
GENE3406X	0.270	0.500	0.470	0.110	0.320	-0.380	0.260	-0.030	0.300	0.110	-0.210	-0.030
GENE213X	0.750	0.250	0.150	0.120	0.090	0.010	-0.120	-0.060	-0.220	0.010	-0.020	0.250
GENE167X	-0.150	0.210	-0.120	-0.260	0.040	0.010	0.070	0.280	0.200	0.100	-0.210	-0.240
GENE3878X	0.370	0.130	-0.070	0.630	0.050	-0.386	0.080	-0.010	0.130	0.250	0.320	0.030
GENE394X	0.410	0.250	0.100	0.560	0.040	0.200	0.540	-0.110	0.180	0.430	-0.230	0.430
GENE3518X	-0.070	0.770	-0.060	0.050	0.220	0.010	-0.350	-0.170	0.280	-0.120	-0.210	0.060
GENE3603X	-0.050	0.150	-0.020	0.190	-0.010	-0.270	0.270	-0.110	-0.130	-0.140	-0.160	-0.180
GENE3487X	0.770	0.590	-0.130	0.000	0.330	0.770	0.100	0.080	0.270	0.490	0.010	-0.080
GENE3526X	0.340	0.440	0.480	0.160	0.244	0.118	0.300	-0.310	-0.100	0.160	0.002	-0.270
GENE3524X	0.490	0.550	-0.170	-0.030	-0.090	0.010	0.190	-0.390	-0.370	0.040	-0.160	-0.460
GENE3523X	0.340	0.020	-0.130	-0.100	0.050	-0.280	-0.190	-0.070	-0.210	-0.110	0.030	0.330
GENE3529X	0.390	0.280	-0.370	0.530	0.160	-0.180	0.530	-0.040	0.310	0.240	-0.200	0.230
GENE3512X	-0.040	-0.300	-0.180	-0.170	-0.220	-0.910	-0.830	0.240	-0.310	0.370	0.160	0.120
GENE3540X	0.000	0.380	0.230	-0.209	-0.230	-0.670	-0.230	0.150	-0.270	-0.340	-0.950	-0.350
GENE3811X	0.160	0.430	0.260	0.280	0.080	0.210	0.480	0.100	-0.140	0.700	-0.200	-0.150
GENE3785X	0.535	0.030	-0.020	-0.150	-0.070	-0.860	0.280	0.030	0.080	0.200	0.090	0.000
GENE3700X	-0.430	-0.540	0.010	-0.290	-0.030	0.360	0.120	0.130	-0.050	-0.380	0.230	0.040
GENE3551X	-0.030	-0.060	0.540	0.270	0.120	0.090	-0.230	0.160	0.200	0.110	-0.180	0.080
GENE3418X	0.100	0.480	-0.150	0.710	0.320	-0.320	-0.210	0.390	-0.010	0.080	0.100	-0.160
GENE3216X	0.600	-0.080	-0.060	-0.320	0.070	-0.110	0.330	-0.140	0.320	-0.150	0.200	-0.020
GENE3217X	0.530	0.090	0.070	-0.360	0.220	-0.040	0.410	0.330	0.470	0.300	0.270	-0.090
GENE1840X	-0.700	-0.870	-0.140	0.000	-0.370	-0.220	0.110	-0.150	-0.170	0.140	-0.230	-0.070
GENE2552X	-0.200	-0.220	-0.210	-0.360	-0.010	-0.120	-0.120	0.190	0.400	-0.070	0.120	-0.030
GENE2570X	0.600	-0.140	0.230	-0.360	0.120	-0.440	-0.140	0.590	0.410	0.170	0.190	-0.040
GENE2565X	-0.200	-0.140	-0.270	0.000	-0.100	-0.580	0.010	-0.310	-0.170	-0.110	0.020	0.050
GENE3093X	0.500	0.100	-0.110	0.510	-0.030	-0.300	0.510	0.230	0.100	0.170	0.030	0.510
GENE1915X	-0.230	-0.220	-0.020	-0.090	0.030	0.100	-0.360	0.010	-0.100	0.000	-0.230	-0.170
GENE1914X	-0.340	-0.460	-0.380	-0.390	-0.110	0.250	-0.100	-0.210	-0.180	-0.260	-0.330	-0.300
GENE1919X	0.380	-0.320	0.200	-0.800	-0.250	-0.530	-0.610	-0.140	-0.070	-0.290	-0.279	-0.020
GENE1917X	-0.500	-0.310	-0.340	-0.115	-0.190	-0.188	-0.050	0.290	-0.110	-0.580	-0.050	-0.170
GENE1896X	-0.110	-0.080	0.040	-0.081	-0.120	-0.340	-0.086	-0.020	0.000	0.010	0.130	-0.210
GENE1897X	-0.230	0.460	0.310	0.131	-0.030	-0.540	-0.130	0.240	0.050	-0.030	-0.450	-0.370
GENE2987X	-0.370	-0.330	0.230	0.210	0.010	0.440	-0.410	-0.190	0.000	0.060	0.310	0.300
GENE2041X	-0.100	-0.050	0.340	0.050	0.200	-0.028	0.080	0.020	0.150	0.020	-0.120	-0.170
GENE3050X	-0.160	-0.300	-0.330	0.510	-0.120	-0.070	-0.550	0.150	0.300	-0.140	-0.250	0.360
GENE2582X	-0.260	-0.290	-0.290	-0.045	-0.290	-0.630	0.220	0.260	-0.280	-0.190	-0.110	0.150
GENE2523X	0.560	0.540	-0.620	0.210	-0.040	-0.230	0.550	0.570	-0.310	0.290	0.400	0.290
GENE2045X	-0.410	-0.720	-0.300	0.230	-0.140	0.040	0.090	-0.130	-0.450	-0.160	-0.290	0.000
GENE2058X	-0.200	-0.320	-0.160	-0.680	-0.340	-0.770	-0.540	-0.270	-0.460	-0.290	0.050	-0.140
GENE2061X	-0.320	-0.470	-0.580	-0.530	-0.200	-0.660	0.070	0.010	-0.290	0.100	0.330	-0.540
GENE2062X	-0.080	-0.450	-0.230	0.170	-0.200	-0.030	-0.570	-0.310	-0.280	0.050	0.110	0.150
GENE2493X	-0.440	-0.240	-0.260	0.005	-0.140	0.160	-0.220	-0.380	-0.010	0.200	-0.110	-0.280
GENE2497X	-0.230	0.120	-0.250	0.400	0.220	-0.210	0.100	-0.130	0.170	0.230	-0.020	-0.130
GENE2498X	-0.160	0.190	-0.320	0.160	0.180	-0.510	-0.090	0.120	0.060	0.130	-0.160	-0.100
GENE2315X	0.370	-0.620	-0.090	0.070	-0.070	-0.630	-0.290	0.060	-0.510	0.330	-0.770	0.220
GENE2424X	0.000	-0.110	-0.600	-0.360	-0.070	-0.120	-0.010	-0.450	-0.060	0.390	-0.180	-0.490
GENE2337X	0.350	-0.110	-0.230	0.230	-0.040	-0.150	-0.180	-0.080	-0.370	0.340	0.010	-0.170
GENE2335X	-0.123	-0.460	-0.640	0.470	-0.150	-0.410	-0.100	-0.270	-0.400	-0.050	0.090	0.080
GENE2415X	0.440	-0.060	-0.330	-0.158	-0.220	-0.760	0.010	0.240	-0.260	-0.300	0.170	-0.240
GENE2459X	0.310	0.000	-0.310	0.120	-0.280	-0.900	-0.350	-0.080	-0.460	0.090	0.030	-0.130
GENE2140X	-0.400	-0.270	-0.070	0.100	-0.140	0.090	-0.250	0.060	-0.200	0.090	0.090	0.000
GENE2281X	-0.010	0.560	0.140	0.250	-0.050	-0.510	0.050	-0.250	0.090	-0.010	-0.260	-0.280
GENE2280X	-0.350	0.170	-0.040	-0.060	-0.170	0.180	0.330	0.000	0.060	-0.070	-0.190	-0.350
GENE2279X	-0.840	0.340	-0.350	-0.150	-0.240	0.060	0.040	-0.160	0.050	-0.100	-0.080	-0.330
GENE2277X	0.700	0.550	0.390	-0.090	0.170	-0.290	-0.280	-0.060	-0.230	-0.140	-0.160	-0.140
GENE2241X	0.000	-0.160	-0.040	0.060	-0.260	-0.700	0.280	-0.300	-0.340	-0.270	-0.160	-0.200
GENE2902X	0.080	-0.330	-0.150	-0.300	-0.020	-0.340	-0.010	0.100	0.380	-0.500	-0.590	-0.490
GENE2231X	-0.200	-0.350	-0.400	-0.230	-0.260	-0.190	-0.130	-0.200	-0.560	-0.210	-0.290	-0.590
GENE2190X	0.150	-0.170	0.090	-0.190	-0.310	-0.310	-0.130	0.000	-0.430	-0.430	-0.890	0.040
GENE2200X	-0.440	-0.430	-0.440	-0.680	-0.160	-0.760	-0.240	0.110	-0.230	-0.030	-0.440	-0.540
GENE2204X	-0.050	-0.160	0.140	0.160	0.188	-0.590	-0.500	0.000	-0.060	0.590	-0.050	-0.220
GENE2166X	-0.430	0.090	0.010	-0.260	-0.240	-0.430	-0.120	-0.010	-0.140	-0.290	-0.540	-0.430
GENE2209X	-0.670	-0.850	-0.580	-0.130	-0.570	-0.870	-0.260	0.070	0.040	-1.030	-1.020	-0.410
GENE2213X	-0.330	-0.250	-0.190	0.250	-0.160	-0.210	-0.350	0.170	0.020	-0.780	-0.480	-0.100
GENE2214X	-0.350	-0.770	-0.380	-0.560	-0.220	-0.330	0.080	-0.220	-0.060	0.040	-0.430	-0.390
GENE2222X	-0.560	-0.100	-0.230	0.050	-0.330	-0.734	-0.790	0.130	-0.410	-0.550	-0.400	-0.213
GENE2221X	-0.320	0.470	-0.190	-0.460	0.070	-0.190	0.110	-0.020	0.410	-0.150	-0.220	-0.120
GENE2729X	-0.400	-0.640	0.390	0.040	-0.230	0.090	-0.330	0.000	0.080	-0.150	-0.060	0.220
GENE2266X	-0.610	0.080	-0.250	-0.100	-0.150	0.020	-0.370	0.100	-0.200	-0.140	-0.320	-0.600
GENE2256X	-0.750	-0.070	-0.260	-0.350	-0.330	-0.380	-0.060	0.290	0.050	-0.460	-0.570	0.080
GENE2261X	-0.810	-0.630	-0.550	-0.450	-0.500	-0.240	-0.640	-0.120	-0.210	0.060	-0.040	0.100
GENE2129X	0.106	-0.080	0.110	-0.340	-0.250	-0.710	-0.300	-0.180	-0.230	-0.320	-0.220	-0.640
GENE2252X	0.040	-0.300	-0.090	0.270	-0.040	-0.020	-0.390	-0.090	-0.240	-0.050	0.060	0.100
GENE2253X	-0.100	-0.300	-0.530	0.170	-0.140	-0.160	-0.330	-0.480	-0.400	0.200	0.040	0.430
GENE1934X	-0.350	-0.430	-0.120	-0.100	-0.020	-0.350	0.100	0.120	0.020	0.220	0.030	-0.090
GENE2434X	-0.840	-0.500	-0.410	0.140	-0.240	-0.300	-0.220	0.000	0.080	-0.290	-0.070	-0.380
GENE2098X	-0.060	-0.720	-0.440	-0.520	-0.220	-0.240	-0.300	-0.250	-0.340	-0.010	-0.160	-0.470
GENE1963X	0.230	-0.690	0.090	0.010	-0.280	-0.570	-0.420	-0.080	-0.120	-0.540	-0.070	-0.290
GENE1959X	-0.060	-0.090	0.160	0.590	0.160	-0.250	-0.110	-0.390	-0.210	0.090	-0.470	-0.050
GENE2074X	-0.560	-0.080	-0.030	0.390	-0.020	-0.330	-0.180	0.160	-0.400	0.150	0.100	-0.060
GENE3703X	-0.259	0.530	-0.200	-0.150	0.120	0.360	0.050	0.570	0.140	0.250	0.200	-0.210
GENE3705X	-0.130	0.350	-0.210	-0.280	0.090	0.460	0.130	0.510	0.360	0.080	-0.090	-0.210
GENE2507X	0.010	-0.280	0.000	-0.380	-0.160	-0.430	0.360	-0.160	-0.160	0.000	-0.070	0.090
GENE2586X	0.160	-0.060	0.460	0.030	0.170	-0.500	-0.400	0.350	0.330	0.019	-0.150	-0.200
GENE2585X	0.010	-0.190	0.290	-0.140	0.080	-0.194	-0.580	0.320	0.120	-0.330	-0.290	-0.180
GENE2042X	0.010	-0.460	-0.560	-0.372	-0.010	-0.390	0.200	0.210	0.400	-0.170	0.030	-0.310
GENE1962X	-0.510	-0.620	-0.240	-0.470	-0.270	-0.420	0.290	0.370	0.020	-0.020	-0.080	0.000
GENE2612X	-0.533	-0.490	-0.560	-0.550	-0.610	-0.524	-0.130	-0.620	-0.340	-0.340	-0.357	-0.050
GENE2611X	0.180	-0.050	-0.030	-0.230	-0.220	-0.275	-0.010	-0.320	-0.120	-0.340	-0.060	-0.250
GENE2692X	0.300	-0.520	-0.090	-0.280	-0.090	-0.110	-0.280	0.110	-0.350	-0.070	0.037	-0.180
GENE2958X	-0.290	-0.550	0.380	0.510	-0.070	0.000	0.430	-0.070	0.200	-0.310	-0.780	0.110
GENE1101X	-0.430	-0.050	-0.150	0.460	-0.110	-0.740	-0.130	-0.030	-0.040	0.220	-0.140	0.490
GENE3984X	0.220	-0.300	0.280	0.540	0.130	-0.130	-0.470	0.090	0.120	-0.450	-0.310	0.590
GENE3151X	0.370	-0.380	-0.230	0.036	0.040	-0.350	-0.320	-0.050	-0.090	-0.200	0.020	-0.190
GENE3152X	0.250	0.210	-0.320	-0.110	-0.050	-0.340	-0.050	0.270	-0.220	-0.080	-0.310	0.110
GENE3153X	-0.100	0.240	-0.200	-0.060	-0.130	-0.320	0.150	-0.430	-0.330	0.100	-0.350	0.060
GENE2465X	-0.140	-0.450	-0.350	-0.770	-0.440	-0.230	-0.600	-0.440	-0.350	-0.440	0.120	0.010
GENE1139X	0.430	0.280	-0.420	0.130	-0.110	-0.250	-0.250	-0.170	-0.110	0.210	0.050	-0.230
GENE3900X	-0.160	-0.230	0.020	0.280	-0.110	-0.250	-0.320	0.050	0.100	0.180	-0.060	-0.070
GENE3898X	0.610	0.380	-0.380	-0.220	0.000	0.300	0.530	-0.040	0.090	-0.110	0.320	-0.520
GENE2574X	0.070	-0.300	0.000	0.110	-0.030	-0.070	-0.580	-0.170	-0.180	-0.430	-0.360	-0.540
GENE3210X	-0.300	0.280	-0.400	-0.270	-0.100	-0.030	-0.640	-0.180	-0.050	-0.200	-0.130	-0.100
GENE3197X	-0.400	0.050	-0.260	0.380	0.190	-0.600	-0.190	0.310	0.620	0.160	0.230	0.010
GENE3154X	-0.010	0.130	0.000	0.050	-0.040	-0.130	-0.370	-0.050	-0.270	0.140	0.260	-0.140
GENE3279X	0.400	0.200	0.050	0.200	0.170	-0.040	0.380	0.050	0.280	0.050	-0.050	0.160
GENE3352X	-0.230	0.070	0.160	-0.330	0.190	0.000	-0.150	0.210	0.310	0.460	0.290	-0.350
GENE369X	0.070	0.290	-0.040	0.010	0.100	0.440	0.160	-0.310	-0.160	-0.110	-0.100	0.290
GENE3150X	-0.690	0.040	-0.260	-0.160	-0.230	-0.030	0.190	-0.050	-0.050	-0.050	-0.010	-0.080
GENE3928X	-0.820	-0.320	0.010	-0.280	-0.290	-0.240	-0.120	0.000	-0.010	0.190	-0.260	0.090
GENE1044X	0.430	-0.170	0.310	0.030	0.180	0.140	0.150	0.210	0.200	0.040	-0.170	-0.350
GENE1045X	0.270	0.230	0.000	0.690	0.200	0.090	0.060	0.160	-0.140	-0.160	-0.180	-0.190
GENE3205X	0.260	-0.290	-0.320	-0.170	-0.120	0.070	0.110	-0.040	-0.060	0.120	-0.250	0.410
GENE3186X	-0.550	0.160	-0.170	-0.021	0.020	0.100	-0.510	-0.320	0.070	0.140	-0.340	-0.070
GENE3386X	-0.110	0.100	0.870	0.530	0.270	-0.420	0.700	0.790	0.720	0.380	0.050	0.300
GENE1008X	0.490	0.270	-0.040	-0.040	0.220	-0.040	0.130	0.190	0.280	-0.140	0.230	-0.270
GENE58X	0.360	0.100	0.250	0.550	0.020	-0.110	0.000	-0.430	0.240	0.090	-0.200	0.000
GENE4000X	0.150	0.040	-0.060	0.080	0.120	-0.420	0.200	0.460	0.050	0.060	0.120	-0.100
GENE3999X	0.310	0.680	0.120	0.370	0.030	-0.100	0.040	-0.530	-0.270	-0.060	-0.610	-0.150
GENE41X	0.090	0.460	0.060	-0.300	-0.070	-0.500	-0.140	-0.600	-0.080	0.390	0.210	0.150
GENE164X	0.560	-0.020	0.320	-0.170	0.270	0.000	0.190	-0.320	0.000	0.030	-0.050	0.280
GENE53X	0.630	0.300	0.440	-0.040	0.080	-0.530	-0.210	-0.210	-0.160	-0.110	-0.250	0.060
GENE3907X	0.430	0.150	-0.320	0.247	0.000	0.010	0.290	-0.140	0.080	-0.050	-0.010	0.040
GENE3113X	-0.150	-0.030	0.180	-0.460	-0.120	-0.580	0.000	0.110	-0.190	0.060	-0.170	-0.190
GENE1869X	-0.420	-0.260	-0.410	0.580	-0.040	-0.370	-0.030	-0.100	0.040	0.010	0.080	-0.030
GENE3167X	-0.320	-0.230	-0.470	0.000	-0.280	-0.380	-0.190	0.020	-0.020	-0.040	0.220	-0.090
GENE44X	-0.190	0.170	-0.420	-0.120	-0.270	-0.270	-0.250	-0.380	0.310	-0.250	-0.080	-0.080
GENE3895X	0.810	0.460	0.000	0.360	0.190	-0.060	0.790	0.180	-0.120	0.110	-0.230	-0.140
GENE1103X	-0.640	-0.190	-0.170	0.070	-0.150	-0.080	-0.410	0.340	0.180	-0.030	0.030	0.160
GENE2605X	-0.270	-0.100	0.070	-0.200	0.070	0.080	0.200	-0.040	0.060	0.000	-0.010	-0.070
GENE2603X	0.090	-0.230	-0.170	0.480	-0.200	-0.120	-0.050	0.090	-0.010	0.130	0.330	0.270
GENE1271X	0.600	0.180	-0.160	0.580	0.070	0.020	-0.410	-0.340	-0.290	0.180	0.390	0.240
GENE1092X	-0.070	0.150	0.200	0.120	0.150	-0.326	0.160	-0.110	0.020	-0.030	0.110	-0.070
GENE1921X	0.260	0.500	0.200	-0.260	0.140	-0.080	-0.145	0.000	-0.040	-0.220	-0.410	-0.470
GENE13X	0.060	-0.040	0.160	-0.160	0.090	0.070	-0.220	0.260	-0.060	0.100	0.250	0.210
GENE3057X	0.000	-0.340	-0.250	-0.180	-0.220	0.080	0.160	0.150	-0.150	-0.110	-0.450	-0.150
GENE1069X	0.170	0.140	0.200	0.140	0.310	-0.030	0.390	0.270	0.190	0.140	0.200	-0.010
GENE1070X	0.160	0.000	0.410	0.220	0.370	-0.050	0.320	0.310	0.080	0.250	0.100	0.080
GENE3032X	0.520	-0.070	-0.100	0.430	0.070	-0.110	0.070	0.050	-0.090	0.060	-0.030	-0.180
GENE2635X	0.100	0.020	0.130	0.600	0.250	-0.410	-0.060	0.190	0.050	0.180	-0.370	-0.370
GENE2995X	-0.110	0.030	-0.200	-0.430	-0.100	-0.360	-0.460	-0.130	-0.070	-0.250	-0.670	0.070
GENE2679X	0.100	0.080	-0.040	-0.270	-0.050	-0.450	-0.050	-0.380	0.120	-0.010	-0.150	-0.010
GENE2920X	-0.460	-0.050	-0.070	0.150	-0.030	-0.310	0.310	0.390	0.400	-0.010	0.010	0.410
GENE2937X	0.390	-0.110	0.480	-0.260	-0.060	-0.580	-0.260	0.460	-0.160	0.040	0.000	-0.660
GENE1958X	-0.520	-0.190	-0.130	0.000	-0.310	-0.332	-0.270	-0.120	0.170	-0.160	-0.250	-0.450
GENE1948X	-0.260	0.020	0.130	-0.560	0.000	-0.260	-0.290	-0.270	-0.210	0.090	0.010	-0.600
GENE1949X	-0.220	-0.350	0.000	-0.220	-0.040	-0.060	-0.260	-0.350	-0.120	0.050	-0.180	-0.380
GENE2939X	-0.140	-0.010	0.370	0.190	0.040	-0.340	-0.450	0.130	0.150	0.050	-0.270	0.060
GENE2919X	-0.320	-0.310	0.160	-0.200	-0.290	-0.600	-0.740	0.320	0.310	-0.060	-0.200	-0.070
GENE299X	1.130	0.260	0.730	0.418	0.490	-0.140	0.440	0.120	0.250	0.310	-0.090	-0.140
GENE282X	-0.430	0.340	0.420	-0.180	0.080	0.100	0.580	0.580	0.290	0.070	-0.060	0.230
GENE2908X	-0.480	-0.210	0.010	0.100	-0.230	-0.340	0.050	0.130	0.020	-0.280	-0.450	0.000
GENE2909X	-0.290	0.010	-0.090	-0.070	0.090	-0.400	0.370	0.260	0.000	0.010	-0.300	0.140
GENE2670X	-0.050	-0.050	-0.530	-0.220	-0.050	-0.660	-0.120	-0.030	-0.340	0.140	0.140	-0.260
GENE2960X	-0.480	-0.260	-0.120	-0.200	-0.330	-0.590	0.020	0.090	0.170	-0.330	-0.480	0.110
GENE1961X	-0.240	-0.218	-0.140	-0.129	-0.070	-0.064	-0.180	0.010	-0.050	-0.140	-0.070	-0.420
GENE2956X	-0.070	-0.190	0.130	0.160	-0.100	-0.110	0.330	0.140	-0.090	-0.370	-0.450	0.230
GENE2714X	-0.123	-0.170	-0.120	-0.070	-0.290	-0.030	0.220	-0.160	-0.190	0.040	-0.110	-0.340
GENE2716X	-0.060	-0.220	0.140	-0.570	-0.230	-0.170	-0.510	-0.030	0.020	0.100	-0.200	-0.540
GENE2741X	-0.760	-0.620	-0.160	0.130	-0.190	-0.540	-0.340	0.050	0.250	-0.240	-0.500	0.190
GENE2882X	0.600	0.490	-0.050	-0.060	-0.070	0.080	-0.140	-0.090	0.110	-0.050	-0.400	-0.450
GENE2857X	-0.450	0.430	0.670	-0.080	0.080	-0.170	0.130	0.350	0.480	-0.280	-0.190	0.490
GENE2859X	0.330	0.590	0.320	-0.090	0.000	0.000	-0.440	0.010	0.080	-0.230	-0.460	-0.050
GENE2861X	-0.540	-0.420	-0.120	0.360	0.000	-0.300	-0.030	-0.040	0.570	-0.240	-0.020	0.340
GENE2862X	-0.520	-0.570	0.050	0.290	-0.060	-0.460	-0.430	0.320	0.510	-0.320	-0.170	0.200
GENE3002X	0.440	0.620	0.280	0.080	0.270	0.540	0.280	0.230	0.400	-0.300	-0.050	-0.100
GENE2748X	-0.500	-0.220	-0.180	0.150	-0.140	-0.130	-0.080	-0.170	0.220	0.220	-0.770	0.070
GENE2769X	0.430	-0.250	0.050	0.250	0.000	0.360	-0.170	0.040	0.190	-0.380	-0.260	0.010
GENE2846X	-0.200	0.020	-0.480	0.090	-0.220	-0.470	-0.850	0.120	0.080	-0.800	-0.560	-0.100
GENE2827X	-0.380	0.180	0.170	0.060	-0.060	-0.100	-0.690	0.130	0.000	-0.550	-0.440	-0.260
GENE2832X	-0.730	0.280	-0.440	-0.471	-0.290	-1.070	-0.270	0.130	-0.330	-0.580	-0.930	-0.730
GENE2835X	-0.020	-0.490	0.110	-0.160	-0.300	-0.740	-0.310	0.250	0.270	-0.320	-0.810	-0.530
GENE2843X	-0.020	-0.120	0.550	0.090	0.000	-0.560	0.280	0.330	0.370	-0.400	-0.330	-0.560
GENE2810X	-0.570	-0.440	0.100	0.040	-0.070	0.000	-0.130	-0.320	0.120	-0.660	-0.470	-0.190
GENE2797X	0.410	-0.090	0.270	0.350	0.036	-0.630	0.080	0.510	0.280	0.170	0.050	-0.250
GENE2792X	0.120	0.420	-0.270	-0.136	0.070	-0.350	0.380	0.630	0.090	-0.120	-0.170	-0.240
GENE2783X	0.590	-0.050	0.110	-0.430	0.170	-0.290	-0.080	0.320	0.300	-0.380	-0.200	-0.110
GENE2765X	0.360	0.060	0.240	0.240	0.010	-0.430	0.310	-0.050	0.100	-0.510	-0.220	-0.140
GENE2763X	0.550	-0.010	0.380	0.100	0.000	-0.270	0.590	-0.060	0.000	-0.290	-0.060	-0.090
GENE2865X	0.140	-0.270	0.110	-0.230	0.050	-0.180	-0.030	-0.220	0.090	0.060	0.080	0.050
GENE2866X	0.460	-0.010	-0.030	-0.210	0.002	-0.180	0.010	-0.250	-0.080	-0.200	0.160	-0.340
GENE2883X	0.220	0.350	0.230	-0.370	0.030	0.010	-0.050	-0.210	0.000	-0.280	-0.350	-0.240
GENE2896X	-0.100	0.080	0.600	-0.390	0.050	-0.470	0.510	0.670	0.440	-0.240	0.010	-0.430
GENE1955X	-0.300	-0.030	-0.340	-0.410	-0.130	0.000	-0.310	0.030	0.050	0.150	0.100	-0.350
GENE2914X	0.680	0.760	0.260	-0.040	0.440	0.240	-0.090	0.610	0.170	0.090	0.430	-0.100
GENE2915X	0.700	0.490	0.580	0.160	0.240	-0.050	-0.160	-0.150	0.320	-0.220	-0.120	0.170
GENE2916X	-0.500	0.320	-0.260	0.050	-0.040	0.060	-0.020	-0.290	0.120	0.140	-0.370	-0.380
GENE2910X	-0.480	-0.210	-0.250	-0.073	-0.250	-0.510	0.190	0.270	0.140	-0.035	-0.130	0.070
GENE2128X	-0.060	0.240	0.080	-0.360	0.050	-0.255	0.500	0.030	0.370	0.140	-0.030	-0.580
GENE2706X	-0.560	0.030	0.490	-0.280	0.064	-0.230	-0.170	0.580	0.110	-0.540	0.020	-0.180
GENE2945X	0.600	0.670	0.310	-0.050	0.220	-0.190	0.030	0.230	-0.080	-0.340	-0.020	-0.170
GENE2944X	0.270	0.400	0.030	0.020	0.030	-0.110	0.010	-0.320	-0.040	-0.190	-0.140	-0.160
GENE2943X	0.330	0.570	0.200	0.520	0.270	0.240	0.360	0.180	0.200	-0.150	-0.040	-0.030
GENE2940X	-0.080	0.510	0.010	0.540	0.130	0.490	0.000	-0.270	0.020	-0.210	-0.330	0.320
GENE2656X	-0.080	0.680	-0.440	0.640	0.050	0.260	0.100	0.160	0.380	0.160	0.100	0.030
GENE2655X	-0.100	-0.150	-0.390	0.470	0.060	-0.280	-0.250	-0.030	0.290	-0.220	0.090	-0.110
GENE2653X	-0.250	-0.230	-0.690	0.070	-0.310	0.010	0.120	-0.190	-0.180	0.220	-0.040	-0.100
GENE2637X	0.320	0.260	0.290	0.070	-0.030	-0.320	-0.580	-0.400	0.250	0.030	0.000	0.470
GENE2633X	-0.380	-0.030	0.000	-0.070	0.130	-0.260	-0.070	0.360	-0.080	0.220	-0.160	-0.170
GENE2999X	-0.060	0.260	0.020	-0.190	0.060	-0.110	0.020	0.300	0.570	-0.070	-0.070	-0.100
GENE2975X	0.240	-0.360	0.220	-0.260	-0.260	-0.190	0.060	-0.080	-0.210	-0.210	-0.190	-0.110
GENE2996X	0.240	0.010	0.240	-0.030	0.090	0.060	0.090	0.120	0.080	-0.110	-0.080	-0.140
GENE322X	-0.370	0.450	-0.580	0.440	0.050	0.190	-0.430	0.400	0.160	-0.270	-0.290	0.000
GENE2621X	0.360	0.570	0.260	0.108	0.080	-0.220	-0.210	0.350	0.060	0.040	0.040	-0.140
GENE3025X	0.070	0.000	0.290	-0.040	-0.010	-0.530	0.290	-0.060	-0.240	0.100	-0.230	-0.060
GENE3008X	-0.320	0.330	0.150	0.380	0.140	0.130	-0.220	0.350	0.220	-0.130	0.040	-0.060
GENE3012X	0.410	0.180	-0.690	-0.020	-0.130	-0.190	-0.420	0.170	-0.270	-0.210	-0.350	0.360
GENE2964X	0.220	0.140	-0.060	0.338	0.010	-0.090	0.150	0.330	0.340	-0.130	-0.150	0.230
GENE315X	-0.010	0.050	-0.180	0.680	0.090	-0.510	0.020	0.140	-0.250	-0.090	-0.100	-0.180
GENE1046X	0.160	0.330	-0.140	-0.010	0.020	-0.120	0.140	0.190	0.140	0.260	-0.160	0.330
GENE3022X	-0.510	-0.310	-0.240	0.320	0.010	0.380	-0.350	0.020	0.450	0.030	-0.080	0.000
GENE352X	0.020	0.500	-0.120	-0.200	-0.150	0.000	-0.410	0.260	-0.290	0.120	-0.170	0.000
GENE2029X	0.160	-0.340	-0.400	0.321	-0.140	-0.160	-0.070	-0.150	-0.100	-0.170	0.160	0.320
GENE2028X	-0.350	-0.330	-0.130	0.106	0.060	-0.370	-0.250	-0.040	0.080	-0.250	-0.150	-0.090
GENE1950X	-0.740	-0.300	-0.210	0.050	-0.190	-0.070	0.120	0.220	-0.130	-0.350	-0.160	0.000
GENE2011X	0.170	-0.030	-0.240	-0.480	-0.150	-0.450	-0.400	-0.020	-0.260	-0.120	0.380	0.000
GENE1981X	-0.360	-0.700	-0.380	0.150	-0.370	-0.210	-0.510	-0.440	-0.130	0.230	-0.130	0.160
GENE1986X	0.090	0.060	0.210	0.290	0.060	-0.200	-0.340	-0.340	-0.070	0.270	0.410	-0.020
GENE1997X	0.190	-0.440	-0.230	-0.170	-0.100	-0.060	-0.080	0.140	0.310	0.180	0.360	-0.190
GENE1993X	-0.240	-0.370	0.030	0.130	-0.070	-0.450	0.200	-0.200	-0.320	-0.110	0.080	0.140
GENE1992X	-0.260	-0.140	-0.240	0.470	-0.050	-0.480	-0.020	0.070	-0.120	0.080	0.080	-0.010
GENE2002X	-0.750	-0.130	-0.120	0.360	-0.140	-0.350	-0.070	0.430	-0.260	0.050	-0.550	-0.250
GENE1983X	0.040	-0.380	-0.200	0.030	-0.250	-0.090	-0.470	-0.400	-0.180	-0.070	-0.210	-0.120
GENE1980X	-0.520	-0.160	0.100	-0.390	0.000	-0.020	-0.460	0.110	-0.020	-0.100	0.000	0.190
GENE2013X	-0.820	-0.240	-0.120	-0.190	-0.370	-0.024	-0.590	-0.450	-0.310	-0.140	-0.400	-0.140
GENE1276X	0.040	0.280	0.200	-0.580	-0.080	0.210	-0.020	0.200	-0.190	-0.290	0.240	-0.490
GENE1273X	-0.700	0.180	-0.340	-0.360	-0.380	-0.270	-0.020	0.210	-0.180	0.100	-0.140	0.140
GENE1367X	-0.450	0.360	-0.160	0.430	-0.060	-0.690	-0.680	0.130	0.170	0.150	-0.020	0.270
GENE1356X	-0.430	-0.240	0.190	-0.540	0.040	-0.430	-0.620	0.400	0.200	0.060	0.340	-0.010
GENE1838X	0.300	0.340	0.050	0.350	0.178	0.340	-0.070	0.000	0.030	-0.110	-0.060	-0.010
GENE1197X	0.380	-0.090	0.110	0.000	-0.160	-0.050	-0.840	-0.180	-0.660	-0.510	-0.450	-0.180
GENE1198X	-0.550	-0.160	0.460	-0.160	-0.140	0.180	-0.090	0.210	-0.380	-0.270	-0.260	-0.120
GENE1201X	-0.630	0.000	0.040	0.030	-0.270	-0.140	0.270	-0.180	0.000	-0.060	-0.150	0.000
GENE1204X	0.130	-0.080	-0.040	0.000	-0.070	0.050	0.160	-0.130	-0.290	0.160	0.020	0.000
GENE1248X	0.000	-0.110	0.050	0.240	0.110	0.000	0.090	0.360	-0.090	0.110	0.160	-0.200
GENE230X	0.420	0.180	0.190	-0.250	0.190	-0.410	0.380	-0.120	-0.080	0.250	0.060	-0.130
GENE1285X	-0.370	0.060	0.330	-0.340	0.090	0.390	0.000	0.390	-0.120	-0.190	0.290	-0.260
GENE1148X	-0.220	0.470	0.740	0.110	0.280	-0.120	-0.370	0.050	0.620	-0.160	-0.020	-0.030
GENE1149X	0.340	0.580	0.670	-0.130	0.330	0.390	0.380	0.470	0.100	0.420	-0.020	0.000
GENE1833X	0.090	0.510	0.280	-0.240	0.060	-0.330	0.080	0.300	-0.150	-0.230	-0.260	0.270
GENE93X	-0.040	0.620	-0.280	-0.030	0.010	0.430	-0.160	0.180	-0.090	0.410	0.130	-0.350
GENE1088X	-0.280	0.040	-0.350	0.070	-0.080	0.230	-0.030	0.120	-0.380	0.350	-0.070	0.030
GENE3089X	0.030	-0.020	0.310	-0.060	0.170	0.100	-0.200	-0.170	0.480	-0.240	0.390	0.400
GENE1042X	-0.100	0.250	0.240	0.350	0.090	0.000	-0.470	0.620	0.270	-0.170	0.200	-0.110
GENE995X	0.140	0.340	0.260	-0.100	-0.020	0.350	0.440	0.230	-0.340	0.260	0.520	-0.030
GENE1156X	-0.490	0.450	0.440	0.060	0.080	-0.650	0.490	-0.050	-0.260	0.460	0.180	-0.180
GENE1831X	0.070	-0.320	0.090	-0.150	-0.120	-0.860	-0.360	0.300	0.050	-0.040	-0.170	-0.340
GENE1832X	-0.250	0.030	-0.230	-0.230	0.050	0.050	-0.500	0.010	-0.190	-0.190	-0.040	-0.530
GENE1076X	-0.430	0.170	-0.050	-0.380	0.000	0.260	0.600	0.390	0.140	-0.090	0.110	0.320
GENE1065X	0.410	0.290	-0.200	0.280	0.130	0.100	-0.230	-0.230	0.190	-0.310	0.150	0.060
GENE1022X	0.280	0.450	-0.090	0.800	0.150	-0.070	-0.380	0.330	-0.110	0.050	-0.040	0.050
GENE37X	-0.020	-0.530	-0.190	-0.180	-0.350	-0.340	0.190	-0.550	-0.360	-0.080	-0.390	-0.200
GENE38X	0.390	-0.110	-0.060	-0.430	-0.060	-0.290	-0.560	-0.140	-0.260	-0.210	-0.340	0.050
GENE1353X	-0.120	-0.240	0.200	0.070	-0.002	-0.740	-0.300	-0.070	0.090	-0.010	-0.290	0.020
GENE91X	-0.450	0.380	-0.050	-0.240	0.150	0.260	0.250	0.560	0.300	-0.080	-0.180	-0.100
GENE96X	0.320	0.310	-0.160	0.370	0.130	0.000	-0.010	0.300	0.230	0.600	0.450	0.160
GENE973X	0.320	0.040	0.200	0.080	0.090	0.070	0.480	-0.120	0.270	0.400	-0.250	-0.040
GENE351X	0.600	0.066	0.160	0.040	0.120	0.150	0.270	-0.270	0.410	0.090	-0.240	-0.320
GENE1034X	0.180	0.010	0.400	0.190	0.200	0.010	0.550	0.360	0.310	0.010	-0.240	-0.110
GENE1035X	0.230	0.280	0.340	0.120	0.210	-0.060	0.600	0.190	0.200	-0.080	-0.130	-0.220
GENE353X	-0.410	0.380	0.550	-0.400	-0.010	0.410	-0.030	0.020	-0.010	0.080	-0.030	0.590
GENE930X	0.150	-0.310	-0.400	0.290	0.000	-0.210	0.330	0.250	-0.150	0.260	0.120	0.220
GENE208X	0.470	-0.250	-0.110	0.440	0.010	0.010	0.500	-0.230	-0.270	-0.110	-0.220	0.260
GENE219X	0.710	0.260	-0.210	-0.290	0.280	0.360	0.140	0.380	0.810	0.400	0.190	-0.400
GENE224X	0.600	0.120	-0.040	-0.360	0.090	-0.290	0.470	0.090	0.660	0.020	0.080	-0.530
GENE328X	0.810	0.320	-0.280	-0.060	0.350	0.380	-0.300	-0.210	-0.310	0.300	0.180	-0.090
GENE335X	-0.060	0.200	-0.670	-0.280	-0.093	0.110	0.390	-0.210	-0.140	-0.250	0.010	-0.660
GENE355X	0.060	0.820	0.780	-0.140	0.390	0.560	0.260	0.160	0.250	0.230	0.460	-0.240
GENE319X	0.520	-0.110	0.570	0.140	0.370	0.220	-0.020	-0.040	0.200	0.180	-0.030	0.330
GENE1530X	-0.170	0.360	0.470	-0.060	-0.060	-0.010	0.240	0.330	-0.120	0.140	-0.300	0.300
GENE888X	0.730	0.160	-0.110	0.130	0.150	-0.050	0.220	-0.010	0.030	0.070	-0.020	0.230
GENE3629X	0.510	0.530	0.610	0.090	0.210	0.180	0.100	0.280	0.150	0.280	0.180	-0.390
GENE423X	0.530	0.620	-0.320	0.050	0.330	-0.120	0.140	-0.280	0.230	0.020	-0.260	0.340
GENE373X	0.260	0.050	0.020	-0.250	0.030	0.330	-0.020	-0.330	-0.220	0.190	-0.010	0.560
GENE488X	0.580	0.300	0.440	0.590	0.150	0.020	0.550	-0.170	-0.260	0.480	-0.250	-0.010
GENE858X	0.370	0.380	-0.040	0.440	0.150	0.120	0.470	-0.020	-0.030	0.110	0.040	-0.060
GENE448X	0.830	0.280	0.380	-0.150	0.360	0.150	0.490	-0.220	-0.100	0.390	0.170	-0.270
GENE453X	0.510	-0.030	-0.080	-0.030	0.050	0.050	0.440	-0.020	0.030	-0.010	-0.070	0.000
GENE836X	0.570	0.250	0.350	0.610	0.350	-0.360	-0.320	-0.080	0.060	0.120	-0.050	0.650
GENE842X	0.390	0.050	-0.190	-0.450	0.160	-0.150	0.250	0.240	0.200	0.000	0.180	-0.180
GENE817X	0.570	0.770	0.440	0.230	0.370	0.260	0.640	0.040	0.210	0.660	-0.190	0.330
GENE307X	0.610	0.860	-0.120	0.390	0.250	-0.270	0.190	-0.370	-0.190	-0.270	-0.250	0.050
GENE806X	0.580	0.440	0.340	-0.230	0.280	0.200	-0.040	-0.030	0.160	0.040	-0.350	0.090
GENE268X	0.670	0.190	0.280	0.350	0.260	0.470	0.430	-0.140	0.270	0.030	-0.040	-0.210
GENE284X	0.650	0.470	0.250	-0.110	0.330	-0.360	-0.210	0.540	0.390	0.430	0.370	-0.280
GENE884X	0.400	0.240	0.040	0.170	0.300	0.230	0.220	0.350	0.130	0.230	0.350	0.040
GENE530X	0.250	0.650	-0.100	0.050	0.410	0.210	0.670	0.370	-0.030	0.570	0.250	0.740
GENE481X	0.260	-0.010	-0.200	0.140	0.190	0.010	-0.460	0.170	0.170	0.300	0.060	0.140
GENE592X	0.640	1.020	0.580	0.250	0.470	0.540	0.420	0.100	0.000	0.350	-0.130	-0.040
GENE562X	0.000	-0.100	-0.180	0.190	-0.090	-0.060	-0.120	-0.220	0.000	-0.130	-0.360	0.120
GENE663X	0.640	0.410	0.060	-0.050	0.290	-0.090	0.200	-0.070	-0.070	-0.060	-0.020	0.500
GENE563X	0.490	0.140	0.640	-0.140	0.190	-0.030	-0.220	-0.100	0.210	0.270	0.000	-0.460
GENE617X	0.870	0.190	-0.250	-0.360	0.240	0.130	0.350	-0.110	0.130	0.000	-0.060	0.090
GENE645X	0.560	0.690	0.250	0.360	0.290	0.540	0.100	0.010	0.000	0.090	0.410	0.220
GENE636X	0.790	0.460	0.900	0.470	0.360	0.320	0.130	-0.140	0.000	0.580	0.230	0.500
GENE620X	0.680	0.490	0.680	-0.110	0.200	0.580	-0.100	0.040	-0.270	-0.010	-0.080	0.200
GENE735X	0.220	0.670	0.200	0.290	0.430	0.900	0.400	0.200	0.340	0.400	0.210	0.120
GENE670X	0.860	0.960	0.430	0.120	0.310	0.240	0.600	0.130	0.220	0.140	-0.260	0.490
GENE668X	0.410	0.220	0.700	0.040	0.510	0.450	0.400	0.050	0.420	0.190	0.180	0.120
GENE596X	0.620	0.360	-0.050	-0.010	0.360	0.260	0.110	0.100	0.000	0.400	0.180	0.190
GENE594X	0.420	-0.100	0.310	0.309	0.000	0.280	0.220	-0.070	0.230	0.140	-0.200	0.160
GENE584X	-0.010	0.780	-0.300	-0.010	0.330	0.060	0.120	-0.100	0.020	0.090	-0.170	0.390
GENE585X	0.400	0.430	0.450	0.640	0.350	0.000	0.250	-0.010	0.150	0.080	0.090	0.190
GENE582X	0.940	0.540	0.630	0.380	0.350	-0.180	0.490	0.010	-0.280	0.320	-0.070	-0.290
GENE577X	0.440	0.720	0.700	0.070	0.170	0.590	-0.100	-0.440	0.000	0.260	-0.130	0.190
GENE567X	0.920	0.890	1.020	0.150	0.470	0.070	0.550	0.040	0.050	0.090	0.130	0.380
GENE568X	0.780	0.810	0.990	0.100	0.430	0.100	0.520	0.000	0.340	-0.040	0.090	0.240
GENE566X	1.010	0.800	0.690	0.430	0.370	-0.130	0.570	-0.170	-0.050	0.400	0.160	0.000
GENE813X	1.170	0.750	0.400	0.242	0.560	0.110	0.770	0.100	0.310	0.160	0.110	0.000
GENE764X	0.330	-0.050	-0.080	0.430	-0.060	-0.050	0.300	-0.250	-0.430	0.090	0.120	0.290
GENE790X	0.990	0.520	0.400	0.386	0.400	-0.300	0.310	0.260	0.300	0.274	0.170	0.350
GENE771X	0.160	0.610	0.050	0.290	0.130	0.140	0.020	0.110	0.230	0.210	0.160	-0.130
GENE772X	0.860	0.320	0.300	0.120	0.250	0.670	0.050	-0.040	0.640	0.680	-0.190	0.200
GENE794X	0.200	0.660	0.070	0.010	0.390	-0.050	0.130	0.010	0.230	0.020	-0.080	0.360
GENE795X	0.320	0.530	0.030	0.040	0.360	-0.120	0.210	0.000	0.240	0.150	-0.010	0.370
GENE796X	0.510	0.580	0.210	0.200	0.360	0.089	0.370	0.120	0.200	-0.040	-0.090	0.220
GENE759X	0.720	0.490	0.360	0.320	0.300	0.450	0.230	-0.210	0.430	0.100	-0.140	-0.130
GENE551X	-0.030	0.560	-0.060	0.650	0.250	-0.060	0.000	-0.110	0.190	0.420	-0.230	0.620
GENE503X	0.740	0.700	-0.010	0.519	0.170	0.180	0.280	0.080	-0.370	0.260	-0.040	0.480
GENE474X	0.310	0.300	-0.010	-0.072	0.050	-0.250	0.350	-0.260	-0.390	-0.320	-0.130	0.160
GENE763X	0.340	0.230	0.310	-0.340	0.060	0.160	-0.520	-0.010	0.070	-0.110	-0.290	0.440
GENE509X	0.620	-0.060	-0.220	0.220	-0.040	-0.010	-0.230	0.040	-0.130	0.440	0.030	0.250
GENE879X	0.720	0.740	-0.010	0.680	0.260	-0.120	0.170	-0.180	-0.180	-0.040	0.000	0.420
GENE821X	0.620	0.330	0.420	-0.100	0.100	0.000	0.380	-0.280	-0.040	0.060	-0.170	-0.050
GENE820X	0.540	0.510	0.300	0.170	0.160	-0.160	0.480	0.000	0.140	0.020	-0.190	-0.170
GENE798X	0.170	0.340	0.480	0.211	0.510	0.250	0.750	0.170	0.350	0.290	-0.070	0.210
GENE550X	0.250	0.300	0.100	0.090	0.150	0.290	0.340	-0.310	-0.360	0.090	0.190	0.360
GENE805X	0.260	0.560	0.050	0.230	0.210	0.550	0.200	0.290	-0.010	0.220	-0.250	-0.390
GENE485X	0.560	0.240	0.860	0.570	0.278	0.062	0.030	0.520	0.130	0.330	0.150	0.060
GENE468X	0.500	0.460	-0.060	-0.200	-0.080	-0.340	-0.360	-0.020	0.000	0.330	0.420	0.140
GENE466X	0.650	0.490	0.370	0.060	0.230	-0.070	0.740	-0.220	0.430	0.040	-0.190	-0.160
GENE847X	0.570	0.190	0.310	0.190	0.236	0.080	0.440	-0.090	0.240	0.380	0.090	0.220
GENE486X	0.820	0.130	-0.030	0.760	0.290	-0.010	-0.010	-0.250	-0.210	0.410	-0.190	0.130
GENE444X	0.610	0.230	0.370	0.030	0.370	0.220	0.000	-0.190	0.430	0.270	0.040	0.070
GENE445X	-0.100	0.320	0.510	-0.310	0.210	0.440	0.250	0.570	0.010	-0.090	0.170	-0.030
GENE874X	0.230	0.120	0.270	-0.270	0.260	0.173	0.460	0.700	0.010	-0.100	0.300	0.060
GENE872X	0.500	0.550	0.510	0.000	0.560	0.410	0.580	0.580	0.150	0.440	0.150	-0.030
GENE440X	0.000	0.580	-0.060	-0.380	0.020	0.160	0.350	0.070	-0.050	0.360	-0.390	0.340
GENE853X	0.280	0.210	-0.110	0.260	0.280	0.770	-0.310	-0.330	-0.010	-0.230	-0.060	0.070
GENE520X	0.720	0.100	0.470	1.140	0.500	0.140	-0.170	0.850	-0.010	0.940	0.380	0.440
GENE247X	0.430	-0.170	-0.320	0.000	-0.140	-0.360	-0.490	0.300	0.120	-0.150	-0.230	0.440
GENE250X	0.190	-0.200	-0.330	0.570	0.120	-0.180	-0.420	0.000	0.050	-0.050	-0.290	0.210
GENE260X	0.500	0.120	-0.140	-0.690	-0.090	-0.320	0.000	0.000	0.140	-0.270	-0.160	0.080
GENE1325X	-0.150	0.160	0.390	0.310	0.000	-0.580	0.050	0.520	0.320	0.140	-0.200	-0.060
GENE1323X	0.480	0.480	-0.350	-0.100	0.040	-0.120	-0.030	0.260	0.000	0.100	0.240	-0.020
GENE310X	0.130	0.410	-0.220	0.380	0.090	-0.100	-0.160	0.200	0.440	0.130	0.060	0.160
GENE311X	0.190	0.230	-0.220	0.410	0.190	-0.190	-0.230	0.120	0.380	0.170	0.060	0.340
GENE417X	-0.130	0.370	0.280	-0.050	0.110	0.070	0.080	-0.150	0.420	0.100	-0.360	0.500
GENE269X	-0.090	0.080	0.560	0.750	0.150	-0.030	0.440	0.000	0.460	-0.050	-0.220	0.280
GENE900X	0.420	0.440	0.040	-0.090	0.160	0.330	0.010	-0.060	0.140	0.000	-0.140	-0.280
GENE2971X	-0.060	-0.010	0.320	0.310	0.010	0.230	-0.250	-0.050	0.070	0.370	-0.170	0.000
GENE372X	0.000	0.440	-0.080	0.210	0.270	0.300	0.320	0.210	0.000	0.130	-0.070	-0.350
GENE371X	0.580	0.310	0.120	0.370	0.190	-0.230	0.200	0.300	0.370	0.110	0.590	0.430
GENE1062X	-0.140	0.300	0.150	-0.180	0.300	0.690	0.530	0.460	0.270	0.420	0.230	-0.080
GENE898X	-0.040	0.030	-0.050	0.010	0.030	-0.190	0.100	-0.490	0.230	0.100	-0.230	0.030
GENE362X	0.510	0.050	-0.140	0.180	-0.130	0.270	-0.540	0.000	-0.100	0.350	0.150	0.420
GENE370X	0.510	-0.270	0.040	0.770	0.100	-0.140	0.170	-0.450	-0.140	0.410	0.220	0.030
GENE365X	-0.120	0.640	0.660	0.080	0.280	-0.010	0.400	0.080	-0.100	0.310	0.470	0.540
GENE216X	0.500	0.730	0.340	-0.070	0.192	-0.300	0.220	0.200	0.180	0.050	0.430	0.040
GENE1500X	0.010	0.070	-0.160	0.440	0.080	-0.060	0.200	-0.520	-0.250	0.190	-0.090	0.140
GENE179X	0.050	0.310	0.040	0.240	0.090	-0.110	-0.040	0.040	0.240	-0.130	0.090	-0.080
GENE181X	0.130	0.690	0.340	0.160	0.142	0.111	0.510	-0.190	0.280	0.410	0.127	-0.230
GENE969X	0.520	0.670	0.350	-0.510	0.060	0.310	0.100	0.170	0.340	0.480	-0.160	-0.220
GENE214X	0.610	0.270	0.080	-0.100	0.070	0.140	0.200	0.020	-0.100	0.000	0.080	0.290
GENE956X	-0.160	-0.420	-0.150	0.050	-0.120	-0.570	0.010	-0.230	0.460	0.240	0.010	-0.070
GENE993X	-0.060	0.290	0.460	-0.130	0.100	-0.280	0.110	-0.390	-0.330	-0.010	0.060	0.260
GENE988X	-0.620	0.230	-0.170	0.160	-0.060	0.150	0.090	-0.530	-0.130	-0.050	-0.390	0.270
GENE188X	0.090	0.250	0.070	-0.290	0.090	-0.140	0.570	0.160	0.310	0.180	0.280	0.200
GENE1287X	-0.150	0.140	0.240	0.600	0.040	0.080	-0.060	0.390	-0.290	0.360	0.410	0.200
GENE3009X	-0.140	-0.120	0.420	0.190	0.070	0.000	-0.500	0.360	0.560	-0.040	0.020	0.200
GENE979X	-0.580	-0.120	-0.050	0.120	-0.190	0.140	0.340	0.410	0.190	-0.090	-0.070	-0.250
GENE978X	-0.570	0.330	-0.130	0.100	0.020	0.210	0.330	0.240	0.330	0.110	0.030	0.050
GENE64X	0.250	-0.240	0.060	0.520	0.180	0.430	-0.460	-0.420	0.000	0.340	-0.030	0.350
GENE144X	-0.120	0.050	-0.410	-0.010	0.010	-0.320	-0.080	-0.280	-0.240	-0.020	-0.380	-0.014
GENE145X	-0.240	-0.080	-0.460	0.320	0.120	-0.190	-0.480	0.100	0.040	0.080	0.000	-0.500
GENE137X	0.250	0.750	0.430	0.060	0.110	0.250	-0.090	0.070	0.060	0.060	-0.050	-0.100
GENE129X	0.160	0.080	0.070	-0.050	0.060	0.070	0.130	-0.090	0.100	-0.150	-0.080	-0.270
GENE109X	0.240	0.280	-0.310	-0.170	0.090	0.420	0.130	-0.030	0.030	0.000	-0.150	-0.570
GENE108X	0.420	0.370	-0.170	0.050	-0.009	0.340	0.090	-0.090	-0.030	-0.320	-0.200	-0.430
GENE102X	0.470	0.450	-0.160	-0.040	0.060	0.250	0.310	0.100	0.000	-0.050	-0.230	-0.140
GENE99X	-0.230	0.060	-0.300	-0.140	0.010	0.330	-0.440	-0.410	0.060	0.000	-0.060	-0.090
GENE334X	-0.280	0.690	0.320	0.350	0.080	0.040	-0.010	0.170	-0.180	0.190	0.070	-0.590
GENE3993X	0.290	0.180	0.000	-0.490	-0.070	0.080	-0.440	-0.370	-0.100	-0.160	-0.210	-0.120
GENE160X	0.310	0.540	0.210	0.370	0.140	0.590	-0.140	0.050	-0.170	-0.140	-0.210	0.030
GENE1007X	-0.490	0.210	0.260	-0.285	0.051	0.000	-0.130	0.180	-0.130	-0.290	0.440	-0.400
GENE149X	0.190	-0.310	-0.050	-0.270	-0.080	0.100	0.350	-0.480	-0.280	0.280	0.050	-0.130
GENE1440X	-0.610	0.210	0.090	0.152	-0.040	0.000	0.060	-0.070	0.040	-0.190	-0.010	0.260
GENE70X	0.250	0.340	-0.410	0.110	0.000	-0.080	0.160	0.250	0.180	0.040	-0.110	0.150
GENE4023X	-0.070	-0.310	0.140	0.370	-0.070	-0.100	-0.100	-0.080	-0.260	0.070	0.090	0.360
GENE3180X	-0.600	0.320	0.480	0.120	-0.140	-0.090	0.300	-0.060	0.070	0.050	-0.100	0.360
GENE1798X	-0.430	-0.540	-0.490	0.580	0.050	-0.310	-0.290	0.640	0.340	0.240	0.120	-0.180
GENE1859X	-0.230	-0.380	-0.170	0.110	-0.080	-0.250	0.010	0.160	-0.220	0.390	0.310	0.190
GENE3469X	-0.190	-0.420	0.000	0.350	-0.042	-0.200	-0.240	-0.260	-0.120	0.150	-0.200	0.120
GENE1267X	-0.540	-0.550	0.100	0.160	-0.010	-0.550	0.210	0.200	0.360	-0.250	-0.280	0.150
GENE1454X	-0.780	-0.570	-0.060	-0.100	-0.240	-0.150	-0.030	-0.360	-0.020	-0.100	-0.170	0.200
GENE1423X	-0.700	-0.440	-0.110	0.420	-0.150	-0.290	0.130	-0.300	-0.100	-0.120	0.110	0.090
GENE1402X	-0.710	-0.550	-0.030	0.038	-0.190	0.040	-0.760	-0.100	0.260	-0.310	0.020	0.240
GENE1401X	-0.610	-0.180	-0.730	0.240	-0.350	-0.760	-0.610	-0.080	-0.120	-0.280	-0.600	0.180
GENE1391X	-0.410	-0.360	-0.120	0.050	-0.310	-0.070	-0.080	-0.350	-0.350	-0.380	-0.260	-0.070
GENE3463X	-0.210	-0.100	0.270	-0.080	-0.020	-0.010	-0.670	0.370	-0.140	-0.070	0.260	-0.100
GENE3461X	-0.310	0.230	0.310	0.290	0.070	-0.230	-0.390	-0.280	0.040	-0.030	0.080	0.210
GENE3460X	-0.780	-0.710	0.030	0.210	-0.200	0.052	-0.080	0.000	-0.540	-0.111	-0.240	-0.120
GENE3459X	-0.340	0.280	0.060	-0.570	-0.010	0.320	-0.140	-0.140	-0.330	-0.260	-0.330	-0.060
GENE1864X	-0.590	-0.050	-0.130	0.060	-0.260	0.050	-0.450	0.180	0.120	-0.400	0.060	0.190
GENE1436X	-0.230	-0.190	-0.120	0.000	-0.050	-0.480	0.030	-0.140	-0.160	-0.040	0.040	0.110
GENE3410X	-0.080	0.000	-0.030	-0.040	-0.150	-0.260	-0.540	-0.180	-0.130	-0.360	-0.060	-0.010
GENE3162X	0.130	0.340	-0.260	0.280	-0.080	-0.210	-0.420	-0.020	-0.590	0.060	-0.300	-0.210
GENE3161X	-0.090	0.190	-0.400	0.390	-0.170	-0.970	-0.450	0.080	-0.120	0.240	-0.280	-0.730
GENE3159X	-0.130	0.220	0.080	0.560	-0.040	-0.560	0.270	-0.300	0.050	-0.420	0.110	0.000
GENE1816X	0.460	0.160	0.560	-0.040	0.100	-0.310	0.540	0.370	0.110	-0.060	0.290	-0.560
GENE3969X	-0.170	-0.320	0.230	0.630	0.010	-0.120	-0.160	0.180	0.070	0.310	0.130	0.510
GENE3977X	0.510	-0.040	-0.270	0.450	-0.080	-0.320	0.020	0.000	-0.620	0.200	0.270	0.300
GENE1755X	0.110	-0.140	-0.070	0.570	0.000	-0.380	-0.270	-0.110	0.410	0.340	0.380	-0.060
GENE1499X	0.340	0.350	0.090	0.450	0.070	0.050	0.250	0.190	0.000	0.170	0.130	0.190
GENE3598X	0.110	0.380	-0.150	0.090	0.030	0.220	-0.060	-0.030	-0.270	0.050	0.040	0.030
GENE3597X	0.070	0.360	-0.140	-0.230	0.090	0.050	0.220	0.140	-0.030	0.000	-0.110	0.000
GENE492X	0.490	0.570	-0.060	0.160	0.310	-0.010	0.420	-0.270	0.000	0.060	-0.240	0.160
GENE3590X	0.930	0.400	0.590	0.050	0.310	0.040	0.310	0.400	0.190	0.750	0.490	0.010
GENE3591X	0.510	0.160	0.240	0.120	0.180	0.330	0.210	0.010	0.060	0.050	0.310	-0.010
GENE3582X	-0.140	-0.240	-0.020	0.440	0.090	-0.280	0.410	0.280	-0.050	-0.090	-0.030	0.050
GENE3583X	0.310	0.060	-0.150	-0.140	0.140	-0.050	0.520	-0.030	0.070	0.340	0.120	0.060
GENE3584X	0.290	0.380	-0.270	-0.200	0.170	-0.090	0.500	0.110	-0.050	0.380	0.170	0.080
GENE1716X	-0.470	-0.150	0.200	0.090	0.130	-0.130	-0.010	0.260	0.480	-0.310	0.470	0.670
GENE473X	0.000	0.090	0.510	0.350	0.119	-0.360	0.240	0.090	-0.210	0.210	0.340	0.510
GENE1561X	0.060	-0.380	0.250	0.630	0.010	0.080	-0.090	0.360	-0.030	0.640	-0.030	-0.020
GENE1540X	-0.080	-0.200	0.320	0.240	0.160	-0.170	-0.150	0.400	0.290	0.100	-0.120	-0.280
GENE1657X	-0.280	0.490	0.070	0.360	0.310	-0.320	-0.300	0.710	0.280	0.720	0.360	0.660
GENE1749X	-0.320	0.090	-0.210	0.340	0.060	0.370	0.020	0.030	0.050	0.000	0.090	-0.160
GENE1751X	-0.210	0.300	-0.140	0.360	0.350	0.420	-0.050	0.220	0.000	-0.090	-0.020	-0.250
GENE1717X	0.180	0.990	0.740	0.610	0.380	-0.200	0.710	0.900	0.420	0.560	0.650	0.490
GENE1759X	-0.630	0.070	-0.140	-0.090	-0.120	0.000	-0.410	0.140	0.350	0.120	0.280	0.260
GENE1518X	0.160	0.120	0.680	0.700	0.270	0.230	0.070	-0.080	0.200	0.080	-0.210	0.210
GENE1515X	-0.020	0.240	0.320	0.170	0.090	0.300	0.100	-0.050	0.200	0.480	0.260	0.030
GENE1514X	-0.190	-0.180	-0.030	-0.080	0.080	-0.260	0.100	-0.070	0.090	0.060	0.210	-0.150
GENE1525X	-0.140	-0.450	0.080	0.110	-0.160	0.030	-0.020	0.190	-0.030	0.000	0.260	-0.160
GENE954X	0.000	0.300	0.280	0.348	-0.030	-0.060	-0.240	0.200	-0.200	-0.190	0.120	0.440
GENE960X	-0.280	-0.220	-0.330	0.120	-0.090	-0.010	-0.240	-0.130	-0.140	-0.080	-0.060	0.020
GENE961X	-0.450	-0.030	-0.170	0.480	0.020	0.380	-0.040	-0.350	0.170	0.060	0.000	0.240
GENE1783X	-0.060	-0.510	-0.250	0.220	0.030	-0.280	0.080	0.030	-0.130	0.210	0.240	-0.130
GENE1347X	-0.310	0.250	-0.170	-0.330	-0.058	-0.104	0.320	0.350	0.050	0.170	0.331	-0.160
GENE3933X	0.150	0.570	-0.280	0.240	0.150	-0.280	-0.280	0.310	-0.120	0.000	0.000	-0.030
GENE919X	0.270	0.160	0.070	-0.020	0.150	-0.490	0.190	0.140	-0.080	0.260	-0.150	0.310
GENE920X	0.300	-0.030	-0.270	-0.140	-0.020	-0.420	-0.010	0.210	-0.090	0.320	-0.130	-0.030
GENE3481X	-0.190	0.030	-0.220	0.370	0.140	-0.220	-0.400	0.220	-0.050	0.610	-0.160	-0.120
GENE3092X	0.060	-0.120	-0.190	0.160	0.060	0.380	-0.360	0.240	0.060	0.270	-0.210	0.040
GENE3411X	0.580	0.170	-0.480	0.470	0.010	-0.270	0.490	-0.270	-0.160	0.310	0.120	0.500
GENE1807X	-0.230	0.260	0.030	-0.090	0.110	-0.520	-0.410	0.600	-0.090	-0.020	0.040	0.380
GENE1494X	-0.040	-0.270	-0.090	-0.160	-0.070	-0.160	-0.160	0.280	0.060	0.080	0.090	0.240
GENE1490X	-0.780	-0.460	0.300	0.240	-0.220	-0.540	-0.450	0.220	0.340	0.190	-0.220	0.220
GENE985X	0.210	0.000	0.010	-0.190	-0.080	-0.100	-0.670	0.120	-0.090	0.160	0.080	0.290
GENE1376X	-0.425	0.280	-0.130	0.210	-0.120	0.070	-0.010	0.450	-0.210	-0.360	-0.240	-0.310
GENE1477X	-0.340	-0.290	-0.400	-0.310	-0.169	0.220	-0.800	-0.230	0.000	0.090	0.300	-0.060
GENE2583X	-0.370	-0.060	0.020	0.220	-0.260	-0.248	-0.060	0.060	-0.180	-0.070	0.160	-0.210
GENE1909X	-0.350	0.210	-0.170	-0.050	0.000	-0.240	0.260	-0.050	0.230	0.190	0.350	-0.180
GENE1894X	-0.150	0.030	0.480	-0.379	-0.130	0.080	0.230	0.320	-0.320	-0.340	-0.090	0.190
