# Supplementary material for: Discovering biclusters in gene expression data based on high-dimensional linear geometries
Source: BMC Bioinformatics. 2008 Apr 23;9:209. doi: 10.1186/1471-2105-9-209 (PMC2386490; doi:10.1186/1471-2105-9-209)
Supplement: Additional file 4 — All detected biclusters with full data. All the detected biclusters with full data are given here. [file 1471-2105-9-209-S4.zip › biclu_result/bi_19.txt]

	DLCL-0007	DLCL-0031	DLCL-0030	DLCL-0004	DLCL-0029	DLCL-0008	DLCL-0052	DLCL-0034	DLCL-0011	DLCL-0032	DLCL-0025
GENE1835X	-0.510	0.200	-0.310	-0.130	-0.530	0.140	-0.180	0.420	-0.060	0.220	0.060
GENE1865X	-0.160	0.200	-0.460	-0.120	-0.120	-0.060	0.120	-0.090	-0.080	0.190	0.140
GENE1380X	-0.510	0.090	-0.450	-0.229	-0.080	0.050	-0.100	0.000	-0.060	0.110	-0.350
GENE1932X	-0.710	0.000	0.260	-0.260	0.140	0.090	0.160	-0.410	-0.370	-0.100	-0.280
GENE2584X	-0.420	0.210	-0.170	-0.270	0.140	-0.165	-0.340	0.070	0.000	-0.080	0.260
GENE3070X	-0.230	0.070	0.540	-0.030	0.120	0.220	-0.540	0.590	0.170	-0.120	0.010
GENE3165X	0.370	0.130	0.190	-0.060	0.000	-0.010	0.020	-0.420	0.410	-0.240	-0.320
GENE1114X	0.060	-0.770	-0.060	-0.270	-0.320	0.000	-0.220	0.160	0.100	-0.040	-0.330
GENE3994X	0.100	-0.020	0.330	0.000	-0.030	-0.500	0.070	-0.570	-0.230	-0.610	-0.108
GENE3960X	0.710	0.010	0.010	0.230	-0.050	-0.070	-0.130	0.860	-0.160	-0.140	0.130
GENE166X	0.000	-0.150	0.430	0.470	0.220	0.200	0.750	0.630	0.400	0.290	0.090
GENE3447X	0.200	-0.100	0.110	0.000	-0.030	0.050	-0.280	-0.270	0.330	0.080	0.190
GENE3449X	0.000	0.100	0.150	0.070	-0.140	-0.380	0.310	-0.190	-0.080	-0.150	0.130
GENE1501X	0.270	0.410	0.320	0.100	-0.400	-0.060	0.360	-0.240	0.300	0.260	0.440
GENE3403X	0.300	0.100	0.010	0.290	0.140	0.080	0.510	0.670	-0.090	-0.030	-0.130
GENE816X	0.290	0.560	0.460	0.410	-0.080	0.090	0.800	0.290	0.020	0.080	0.510
GENE213X	0.250	0.150	0.150	0.090	-0.130	0.010	-0.270	0.290	-0.060	-0.220	0.250
GENE3453X	-0.180	-0.130	0.520	0.020	-0.310	-0.310	0.450	-0.290	0.610	0.210	0.110
GENE394X	0.250	0.100	-0.170	0.040	-0.320	0.200	0.040	0.000	-0.110	0.180	0.430
GENE3602X	-0.110	-0.430	0.000	-0.040	-0.190	-0.220	0.020	0.110	-0.240	-0.200	0.280
GENE3523X	0.020	-0.130	0.050	0.050	0.000	-0.280	0.320	0.000	-0.070	-0.210	0.330
GENE3527X	0.030	-0.910	0.050	-0.320	-0.190	-0.210	0.170	-0.230	-0.250	-0.260	0.220
GENE3529X	0.280	-0.370	-0.100	0.160	-0.370	-0.180	0.470	-0.250	-0.040	0.310	0.230
GENE3811X	0.430	0.260	0.350	0.080	0.000	0.210	-0.230	-0.180	0.100	-0.140	-0.150
GENE3700X	-0.540	0.010	-0.080	-0.030	0.130	0.360	0.370	-0.280	0.130	-0.050	0.040
GENE3634X	-0.060	0.210	0.500	0.300	0.500	-0.170	0.120	-0.090	0.030	-0.090	-0.090
GENE3551X	-0.060	0.540	0.190	0.120	0.000	0.090	-0.250	-0.180	0.160	0.200	0.080
GENE3418X	0.480	-0.150	-0.090	0.320	0.420	-0.320	0.440	0.530	0.390	-0.010	-0.160
GENE3216X	-0.080	-0.060	0.000	0.070	0.050	-0.110	0.370	0.400	-0.140	0.320	-0.020
GENE3217X	0.090	0.070	0.090	0.220	0.040	-0.040	0.240	0.410	0.330	0.470	-0.090
GENE1840X	-0.870	-0.140	-0.450	-0.370	-0.240	-0.220	-0.520	-0.160	-0.150	-0.170	-0.070
GENE3142X	0.360	0.170	0.400	0.220	-0.110	0.070	0.760	0.250	0.220	-0.090	-0.250
GENE1091X	0.080	0.240	0.030	-0.230	-0.010	-0.313	-0.270	-0.290	0.340	-0.350	0.030
GENE2589X	0.040	0.160	-0.220	-0.100	-0.150	-0.200	-0.010	-0.620	-0.100	0.110	-0.270
GENE2570X	-0.140	0.230	0.090	0.120	-0.190	-0.440	-0.090	0.480	0.590	0.410	-0.040
GENE3108X	-0.090	-0.240	0.460	0.000	0.050	-0.030	-0.490	0.100	0.080	-0.010	-0.140
GENE2565X	-0.140	-0.270	0.060	-0.100	0.190	-0.580	-0.520	0.000	-0.310	-0.170	0.050
GENE3093X	0.100	-0.110	0.370	-0.030	-0.250	-0.300	-0.560	0.310	0.230	0.100	0.510
GENE1893X	-0.310	-0.210	-0.570	-0.280	-0.190	-0.110	0.060	0.110	0.000	-0.360	-0.160
GENE1915X	-0.220	-0.020	0.290	0.030	-0.040	0.100	0.300	-0.080	0.010	-0.100	-0.170
GENE1914X	-0.460	-0.380	0.010	-0.110	0.090	0.250	-0.260	0.000	-0.210	-0.180	-0.300
GENE1919X	-0.320	0.200	0.070	-0.250	0.000	-0.530	-0.410	-0.140	-0.140	-0.070	-0.020
GENE1917X	-0.310	-0.340	0.240	-0.190	-0.170	-0.188	-0.070	-0.450	0.290	-0.110	-0.170
GENE1908X	0.000	-0.450	-0.600	-0.060	-0.100	0.310	-0.530	-0.040	0.300	-0.390	-0.290
GENE1896X	-0.080	0.040	0.060	-0.120	-0.250	-0.340	0.100	0.410	-0.020	0.000	-0.210
GENE1897X	0.460	0.310	0.340	-0.030	0.210	-0.540	-0.350	0.420	0.240	0.050	-0.370
GENE2987X	-0.330	0.230	-0.080	0.010	-0.120	0.440	0.010	0.230	-0.190	0.000	0.300
GENE2041X	-0.050	0.340	-0.050	0.200	-0.010	-0.028	-0.140	0.520	0.020	0.150	-0.170
GENE3051X	-0.340	0.100	-0.160	-0.010	0.110	-0.020	-0.570	0.260	0.450	0.320	0.510
GENE2551X	-0.110	0.040	0.320	0.100	0.010	-0.290	-0.410	0.250	-0.200	0.160	-0.250
GENE2044X	0.510	0.000	0.320	-0.090	-0.110	-0.470	-0.680	-0.400	-0.500	0.250	0.000
GENE1911X	0.440	-0.280	0.060	-0.100	-0.020	-0.200	0.430	-0.010	-0.400	-0.210	-0.290
GENE2061X	-0.470	-0.580	-0.310	-0.200	-0.030	-0.660	-0.430	0.260	0.010	-0.290	-0.540
GENE2062X	-0.450	-0.230	0.070	-0.200	0.190	-0.030	-0.470	-0.200	-0.310	-0.280	0.150
GENE2073X	-0.060	-0.410	-0.610	-0.220	-0.310	0.110	-0.150	-0.390	-0.240	-0.260	-0.080
GENE2497X	0.120	-0.250	0.140	0.220	0.320	-0.210	0.340	0.370	-0.130	0.170	-0.130
GENE2498X	0.190	-0.320	0.230	0.180	0.340	-0.510	0.270	0.420	0.120	0.060	-0.100
GENE2499X	-0.050	-0.070	0.160	-0.380	-0.030	-0.450	-0.170	-0.100	0.050	0.160	0.180
GENE2936X	-0.110	0.040	0.000	-0.220	0.380	-0.380	-0.700	-0.280	0.310	0.090	-0.110
GENE2431X	0.400	-0.350	0.090	-0.040	-0.130	-0.500	-0.240	-0.140	0.450	0.180	-0.370
GENE2423X	-0.440	-0.130	-0.110	-0.050	0.500	0.190	-0.710	0.570	-0.220	0.220	0.100
GENE2340X	0.450	-0.290	0.220	0.050	0.220	-0.640	-0.570	0.600	0.670	0.160	-0.400
GENE2339X	-0.360	0.130	-0.030	-0.110	-0.150	-0.500	-0.100	-0.120	0.150	0.280	-0.140
GENE2338X	0.100	0.190	-0.070	0.000	-0.050	-0.290	-0.010	-0.130	0.250	0.220	-0.010
GENE2337X	-0.110	-0.230	0.160	-0.040	-0.090	-0.150	-0.490	-0.020	-0.080	-0.370	-0.170
GENE2122X	0.040	0.640	0.260	0.080	0.140	-0.150	-0.060	0.250	0.390	0.500	-0.360
GENE2140X	-0.270	-0.070	-0.310	-0.140	0.200	0.090	0.250	-0.090	0.060	-0.200	0.000
GENE2281X	0.560	0.140	0.000	-0.050	0.020	-0.510	0.190	-0.200	-0.250	0.090	-0.280
GENE2279X	0.340	-0.350	-0.020	-0.240	-0.270	0.060	-0.460	-0.010	-0.160	0.050	-0.330
GENE2243X	-0.290	-0.100	-0.150	-0.020	0.130	-0.440	-0.250	-0.290	-0.150	0.020	-0.140
GENE2241X	-0.160	-0.040	-0.330	-0.260	0.040	-0.700	0.170	-0.270	-0.300	-0.340	-0.200
GENE2141X	0.100	0.360	0.160	0.060	-0.080	-0.040	-0.130	0.140	0.410	0.720	-0.290
GENE2164X	-0.730	-0.420	0.270	-0.250	0.290	-0.400	-0.800	0.350	0.100	-0.120	0.140
GENE2231X	-0.350	-0.400	-0.210	-0.260	-0.160	-0.190	-0.530	-0.510	-0.200	-0.560	-0.590
GENE2193X	-0.300	-0.190	0.540	0.230	-0.060	-0.130	0.280	0.380	-0.180	-0.180	-0.130
GENE2185X	0.020	-0.030	-0.170	-0.050	0.200	0.240	-0.720	0.060	-0.040	-0.110	-0.150
GENE2197X	-0.390	-0.300	0.000	-0.181	-0.200	-0.560	-0.270	0.040	-0.140	-0.150	-0.170
GENE2200X	-0.430	-0.440	-0.120	-0.160	0.040	-0.760	-0.030	0.060	0.110	-0.230	-0.540
GENE2206X	-0.220	0.230	0.260	0.010	0.110	-0.160	-0.240	-0.180	0.050	0.100	-0.200
GENE2166X	0.090	0.010	-0.420	-0.240	0.160	-0.430	-0.700	-0.110	-0.010	-0.140	-0.430
GENE2214X	-0.770	-0.380	-0.380	-0.220	0.080	-0.330	-0.350	-0.050	-0.220	-0.060	-0.390
GENE2230X	-0.270	-0.130	-0.200	-0.140	0.360	-0.800	-0.730	-0.110	0.100	-0.150	-0.330
GENE2248X	0.000	-0.470	0.000	-0.300	-0.230	-0.440	0.020	0.030	-0.150	-0.080	0.140
GENE2729X	-0.640	0.390	-0.140	-0.230	-0.030	0.090	-0.490	-0.050	0.000	0.080	0.220
GENE2263X	-0.630	-0.300	0.000	-0.290	0.230	-0.130	-0.400	0.000	-0.080	-0.140	0.040
GENE2129X	-0.080	0.110	-0.060	-0.250	0.070	-0.710	-0.420	-0.810	-0.180	-0.230	-0.640
GENE2078X	-0.410	-0.900	-0.340	-0.560	-0.360	-0.710	-1.010	-0.270	-0.190	-0.310	-0.500
GENE2252X	-0.300	-0.090	-0.060	-0.040	0.160	-0.020	-0.500	0.040	-0.090	-0.240	0.100
GENE1934X	-0.430	-0.120	-0.190	-0.020	-0.280	-0.350	-0.250	0.570	0.120	0.020	-0.090
GENE2434X	-0.500	-0.410	-0.220	-0.240	-0.070	-0.300	-0.510	-0.060	0.000	0.080	-0.380
GENE2433X	-0.340	-0.220	-0.100	-0.190	-0.290	-0.187	-0.560	-0.100	0.110	-0.080	-0.300
GENE1975X	-0.330	-0.220	-0.630	-0.170	0.050	0.090	-0.420	0.000	0.120	0.180	0.100
GENE1963X	-0.690	0.090	-0.090	-0.280	0.110	-0.570	-0.750	-0.140	-0.080	-0.120	-0.290
GENE1968X	-0.430	0.250	0.300	0.160	0.330	0.020	-0.340	-0.030	-0.040	0.330	-0.130
GENE1972X	-0.170	-0.100	0.150	0.020	0.390	-0.470	-0.560	-0.090	-0.230	-0.290	0.040
GENE2076X	0.000	-0.100	0.440	0.010	0.190	-0.500	0.120	-0.600	-0.460	0.150	-0.010
GENE2074X	-0.080	-0.030	-0.120	-0.020	-0.300	-0.330	0.050	-0.190	0.160	-0.400	-0.060
GENE2521X	-0.170	0.290	0.280	0.010	-0.260	-0.040	-0.390	-0.350	-0.260	0.270	0.110
GENE2026X	-0.170	0.340	-0.120	-0.120	0.310	-0.180	-0.480	-0.560	0.320	0.500	-0.130
GENE2025X	-0.630	-0.100	-0.080	-0.260	0.180	-0.380	-0.600	-0.410	0.210	0.360	-0.130
GENE3703X	0.530	-0.200	-0.100	0.120	0.320	0.360	0.210	0.000	0.570	0.140	-0.210
GENE3705X	0.350	-0.210	0.020	0.090	-0.120	0.460	0.180	-0.190	0.510	0.360	-0.210
GENE2505X	-0.190	-0.420	-0.710	-0.300	-0.310	-0.450	-0.250	-0.190	-0.420	-0.100	-0.210
GENE2507X	-0.280	0.000	0.080	-0.160	-0.580	-0.430	-0.200	-0.410	-0.160	-0.160	0.090
GENE2042X	-0.460	-0.560	0.000	-0.010	-0.010	-0.390	-0.170	0.340	0.210	0.400	-0.310
GENE1962X	-0.620	-0.240	-0.380	-0.270	0.050	-0.420	-0.110	-0.300	0.370	0.020	0.000
GENE2607X	-0.260	0.390	-0.500	-0.070	0.100	-0.080	-0.470	-0.400	0.410	0.230	0.280
GENE2611X	-0.050	-0.030	-0.060	-0.220	0.030	-0.275	-0.300	-0.010	-0.320	-0.120	-0.250
GENE2692X	-0.520	-0.090	-0.210	-0.090	0.050	-0.110	0.000	-0.410	0.110	-0.350	-0.180
GENE1924X	-0.360	-0.720	0.110	-0.180	0.000	-0.570	-0.850	0.270	-0.280	0.400	-0.330
GENE2958X	-0.550	0.380	-0.250	-0.070	0.210	0.000	-0.630	0.080	-0.070	0.200	0.110
GENE1868X	-0.490	0.330	-0.400	-0.070	0.010	-0.160	-0.090	-0.310	0.250	0.000	0.280
GENE1101X	-0.050	-0.150	0.000	-0.110	0.190	-0.740	-0.220	0.310	-0.030	-0.040	0.490
GENE1952X	-0.650	-0.180	-0.400	-0.260	-0.120	-0.110	-0.740	-0.300	-0.230	-0.120	0.110
GENE1858X	-0.770	-0.460	-0.350	-0.210	0.020	0.300	-0.670	-0.080	0.420	-0.030	-0.190
GENE2609X	-0.540	-0.410	-0.070	-0.380	-0.100	-0.240	-0.730	-0.110	-0.310	-0.110	0.040
GENE1853X	-0.230	-0.540	-0.090	-0.340	-0.320	-0.576	-0.930	-0.040	-0.070	-0.240	0.060
GENE2573X	-0.300	0.300	-0.110	-0.170	-0.020	-0.360	0.220	-0.120	0.390	-0.190	-0.230
GENE2465X	-0.450	-0.350	0.120	-0.440	-0.460	-0.230	0.000	-0.350	-0.440	-0.350	0.010
GENE3065X	0.050	-0.440	-0.290	-0.270	-0.130	0.090	0.220	-0.440	0.110	-0.080	-0.090
GENE3900X	-0.230	0.020	0.040	-0.110	0.060	-0.250	-0.140	-0.010	0.050	0.100	-0.070
GENE3901X	0.070	0.070	0.470	0.040	0.340	-0.480	-0.290	-0.090	0.200	-0.110	0.300
GENE2574X	-0.300	0.000	0.110	-0.030	-0.440	-0.070	0.200	-0.220	-0.170	-0.180	-0.540
GENE2579X	-0.040	-0.170	-0.010	-0.020	0.290	0.200	-0.170	-0.520	-0.290	-0.390	-0.360
GENE3154X	0.130	0.000	-0.230	-0.040	-0.240	-0.130	-0.120	0.130	-0.050	-0.270	-0.140
GENE3279X	0.200	0.050	0.030	0.170	-0.150	-0.040	-0.140	-0.040	0.050	0.280	0.160
GENE3278X	0.310	-0.260	-0.330	-0.030	-0.220	-0.070	-0.140	0.010	0.490	0.140	-0.130
GENE3266X	-0.450	-0.210	0.170	0.030	-0.290	-0.180	-0.160	-0.260	0.150	0.380	0.090
GENE369X	0.290	-0.040	0.200	0.100	-0.170	0.440	0.610	0.270	-0.310	-0.160	0.290
GENE3190X	-0.550	-0.380	0.050	-0.160	-0.040	0.030	-0.840	0.480	-0.250	0.030	-0.080
GENE3188X	0.250	0.220	0.090	0.130	0.310	0.400	-0.530	0.290	-0.290	-0.050	0.270
GENE3376X	-0.410	0.140	0.430	0.100	-0.460	0.300	0.250	0.140	-0.080	-0.030	-0.180
GENE3375X	0.240	0.330	0.610	0.330	-0.330	0.050	0.210	0.410	0.360	0.160	-0.210
GENE3374X	-0.390	0.230	0.650	0.080	-0.530	-0.060	0.030	0.210	0.540	0.190	-0.260
GENE1044X	-0.170	0.310	0.410	0.180	0.500	0.140	0.200	0.500	0.210	0.200	-0.350
GENE1045X	0.230	0.000	0.100	0.200	0.250	0.090	-0.080	0.350	0.160	-0.140	-0.190
GENE3205X	-0.290	-0.320	-0.010	-0.120	-0.450	0.070	-0.230	-0.230	-0.040	-0.060	0.410
GENE3186X	0.160	-0.170	0.100	0.020	0.130	0.100	0.060	0.050	-0.320	0.070	-0.070
GENE3185X	-0.300	-0.060	-0.120	-0.130	0.260	0.350	-0.010	0.090	-0.410	0.240	0.130
GENE3184X	-0.440	-0.030	-0.110	-0.150	0.340	0.190	-0.160	0.000	-0.380	0.130	0.140
GENE1008X	0.270	-0.040	0.280	0.220	0.070	-0.040	0.400	0.100	0.190	0.280	-0.270
GENE58X	0.100	0.250	-0.210	0.020	-0.400	-0.110	-0.320	0.000	-0.430	0.240	0.000
GENE4000X	0.040	-0.060	0.310	0.120	-0.170	-0.420	-0.050	-0.320	0.460	0.050	-0.100
GENE3178X	0.330	-0.200	0.020	-0.063	-0.150	0.060	-0.020	0.480	-0.370	-0.120	-0.110
GENE3999X	0.680	0.120	0.450	0.030	-0.140	-0.100	0.000	-0.340	-0.530	-0.270	-0.150
GENE3204X	-0.130	-0.180	0.470	-0.070	-0.230	-0.660	-0.120	0.200	0.290	-0.140	0.170
GENE3207X	-0.130	-0.350	-0.420	-0.320	0.010	-0.150	-0.780	0.090	-0.330	0.050	0.200
GENE164X	-0.020	0.320	0.010	0.270	0.320	0.000	0.220	0.340	-0.320	0.000	0.280
GENE53X	0.300	0.440	0.420	0.080	0.050	-0.530	0.020	-0.530	-0.210	-0.160	0.060
GENE1023X	-0.400	0.220	-0.240	-0.110	0.230	0.000	-0.500	0.090	0.150	-0.270	-0.340
GENE3071X	-0.420	0.100	-0.030	-0.090	0.200	-0.160	-0.310	0.110	-0.130	-0.270	-0.250
GENE43X	-0.250	-0.260	-0.040	-0.270	-0.250	-0.110	0.140	-0.420	-0.110	-0.100	-0.120
GENE3907X	0.150	-0.320	-0.250	0.000	-0.150	0.010	-0.180	0.090	-0.140	0.080	0.040
GENE3113X	-0.030	0.180	0.000	-0.120	-0.260	-0.580	-0.210	-0.730	0.110	-0.190	-0.190
GENE1850X	-0.180	-0.220	-0.120	0.010	0.200	0.210	-0.640	-0.120	-0.530	-0.060	-0.160
GENE1848X	-0.240	0.650	0.010	0.010	0.000	-0.210	0.080	-0.010	-0.230	0.180	0.230
GENE1869X	-0.260	-0.410	-0.340	-0.040	0.190	-0.370	-0.140	0.280	-0.100	0.040	-0.030
GENE3167X	-0.230	-0.470	-0.570	-0.280	-0.490	-0.380	-0.300	-0.160	0.020	-0.020	-0.090
GENE65X	0.310	-0.470	-0.470	-0.260	-0.500	-0.070	-0.340	-0.070	-0.220	-0.490	0.170
GENE66X	0.280	-0.610	-0.530	-0.320	-0.360	-0.200	-0.430	0.000	-0.280	-0.620	-0.250
GENE3182X	-0.450	0.130	-0.120	0.040	0.170	-0.160	0.000	0.040	0.110	0.170	-0.230
GENE1445X	0.100	-0.160	0.630	0.170	0.370	0.320	-0.360	0.100	0.230	0.180	-0.190
GENE1467X	-0.010	0.090	-0.050	-0.030	0.570	0.040	-0.400	0.340	0.140	-0.140	-0.070
GENE1469X	0.130	-0.320	0.000	-0.090	-0.180	-0.200	0.260	0.230	-0.190	-0.120	-0.090
GENE2605X	-0.100	0.070	0.220	0.070	0.130	0.080	-0.190	-0.100	-0.040	0.060	-0.070
GENE2604X	-0.220	-0.360	0.110	-0.050	-0.220	-0.120	-0.300	0.000	-0.340	-0.140	-0.110
GENE2603X	-0.230	-0.170	0.340	-0.200	-0.400	-0.120	-0.160	0.010	0.090	-0.010	0.270
GENE1272X	-0.340	-0.240	-0.100	-0.190	0.280	-0.310	-0.230	0.000	-0.280	-0.070	0.210
GENE1092X	0.150	0.200	-0.080	0.150	0.150	-0.326	-0.230	-0.110	-0.110	0.020	-0.070
GENE55X	-0.080	0.030	0.070	0.150	0.200	-0.260	-0.010	0.080	-0.280	0.050	-0.150
GENE56X	-0.230	-0.120	0.160	0.190	0.220	-0.110	0.100	0.020	-0.200	0.070	0.020
GENE57X	0.020	0.020	0.030	0.120	0.120	-0.300	-0.400	0.030	-0.230	0.090	-0.260
GENE10X	0.590	-0.050	-0.350	0.060	-0.240	-0.190	0.530	0.160	-0.300	0.010	0.400
GENE2606X	0.010	-0.400	-0.350	-0.320	0.000	-0.340	-0.790	0.260	-0.490	-0.440	0.160
GENE1031X	0.240	0.490	0.560	0.280	0.550	-0.090	-0.270	0.490	0.350	0.030	-0.180
GENE3017X	0.310	-0.050	-0.440	0.050	0.250	-0.690	-0.100	0.150	0.050	0.310	0.120
GENE3098X	0.200	-0.030	0.030	-0.280	-0.490	-0.080	0.020	0.090	0.120	-0.590	-0.050
GENE3032X	-0.070	-0.100	-0.050	0.070	-0.190	-0.110	-0.110	-0.050	0.050	-0.090	-0.180
GENE3035X	0.030	0.870	0.060	0.350	-0.310	0.340	0.340	0.200	0.290	0.250	-0.170
GENE3037X	0.410	0.400	0.010	-0.110	-0.050	-0.370	-0.100	0.240	-0.120	-0.100	-0.700
GENE2994X	-0.340	0.350	0.020	-0.080	0.290	-0.550	0.020	0.400	0.000	-0.080	-0.020
GENE2995X	0.030	-0.200	-0.070	-0.100	-0.010	-0.360	-0.120	0.470	-0.130	-0.070	0.070
GENE2679X	0.080	-0.040	-0.220	-0.050	0.330	-0.450	-0.160	0.240	-0.380	0.120	-0.010
GENE2680X	0.430	-0.050	-0.130	-0.020	0.130	0.040	-0.280	0.240	-0.390	-0.040	0.000
GENE2920X	-0.050	-0.070	-0.250	-0.030	0.000	-0.310	0.070	0.070	0.390	0.400	0.410
GENE1956X	0.100	0.460	-0.030	0.044	0.510	-0.570	-0.600	0.270	0.150	-0.080	0.040
GENE2661X	0.570	0.220	-0.340	-0.080	0.240	-0.360	-0.610	0.520	0.360	0.080	-0.370
GENE2937X	-0.110	0.480	0.010	-0.060	0.020	-0.580	-0.240	-0.650	0.460	-0.160	-0.660
GENE1948X	0.020	0.130	-0.070	0.000	0.100	-0.260	-0.030	0.120	-0.270	-0.210	-0.600
GENE1949X	-0.350	0.000	0.020	-0.040	0.100	-0.060	-0.330	-0.220	-0.350	-0.120	-0.380
GENE2939X	-0.010	0.370	0.060	0.040	0.540	-0.340	-0.360	-0.040	0.130	0.150	0.060
GENE2919X	-0.310	0.160	-0.400	-0.290	0.060	-0.600	-0.840	0.120	0.320	0.310	-0.070
GENE2721X	-0.480	-0.280	-0.470	-0.080	-0.200	-0.280	-0.070	0.070	0.130	0.480	0.010
GENE257X	0.250	-0.110	-0.020	-0.047	0.010	-0.260	0.120	0.310	0.040	-0.160	0.160
GENE300X	0.410	0.510	0.180	0.000	-0.020	-0.240	-0.340	0.210	0.270	0.060	0.060
GENE281X	0.540	0.580	0.070	0.070	0.240	-0.600	-0.400	0.270	0.150	-0.380	-0.180
GENE2659X	0.550	0.330	-0.500	0.080	0.050	-0.380	-0.540	0.070	0.120	0.190	-0.150
GENE318X	0.000	0.180	0.140	-0.120	0.200	-0.250	0.200	0.030	-0.120	0.040	-0.110
GENE2908X	-0.210	0.010	-0.050	-0.230	0.010	-0.340	-0.540	0.220	0.130	0.020	0.000
GENE2667X	0.250	-0.330	-0.090	-0.410	-0.830	-1.080	-0.690	-1.020	-0.240	-0.560	-0.820
GENE2668X	-0.090	-0.930	-0.580	-0.570	-0.910	-1.120	-0.690	-0.120	-0.250	0.080	-0.570
GENE2669X	-0.320	-0.230	0.020	-0.390	-0.510	-0.620	-0.280	0.000	-0.090	-0.030	-0.230
GENE2906X	-0.370	-0.440	-0.250	0.000	0.100	-0.258	-0.330	0.090	-0.120	-0.040	-0.090
GENE2960X	-0.260	-0.120	-0.140	-0.330	-0.040	-0.590	-0.490	0.110	0.090	0.170	0.110
GENE2957X	-0.040	0.000	-0.550	0.060	-0.190	-0.200	-0.200	0.670	0.070	0.280	0.090
GENE1961X	-0.218	-0.140	-0.040	-0.070	0.000	-0.064	-0.100	0.570	0.010	-0.050	-0.420
GENE2956X	-0.190	0.130	0.000	-0.100	0.100	-0.110	-0.280	0.230	0.140	-0.090	0.230
GENE2903X	0.120	0.340	0.000	-0.140	-0.010	-0.470	-0.130	0.070	0.430	0.130	-0.520
GENE2741X	-0.620	-0.160	-0.300	-0.190	0.040	-0.540	-0.840	0.170	0.050	0.250	0.190
GENE2873X	0.370	-0.220	0.050	-0.080	-0.410	-0.520	-0.170	-0.250	0.130	0.220	-0.130
GENE2887X	0.980	0.370	-0.020	0.400	0.170	0.170	0.200	1.060	0.440	0.560	-0.110
GENE2871X	0.100	-0.070	-0.270	0.000	-0.060	-0.420	-0.560	0.020	-0.250	-0.040	-0.360
GENE2882X	0.490	-0.050	0.000	-0.070	0.070	0.080	-0.470	0.280	-0.090	0.110	-0.450
GENE2744X	0.300	0.120	0.050	-0.250	0.330	-0.300	-0.370	-0.270	-0.270	-0.040	-0.370
GENE289X	0.560	0.370	0.000	0.420	0.370	-0.240	0.220	0.890	0.030	0.100	0.350
GENE290X	0.580	0.330	0.090	0.360	0.210	-0.280	0.680	0.950	0.160	-0.050	0.280
GENE292X	0.730	0.380	0.170	0.170	0.350	-0.100	0.090	0.280	-0.030	0.380	-0.270
GENE295X	0.500	0.540	0.190	0.120	-0.170	0.060	0.460	0.340	0.160	0.360	0.010
GENE2859X	0.590	0.320	0.060	0.000	0.380	0.000	-0.370	0.400	0.010	0.080	-0.050
GENE2860X	0.250	0.140	0.210	-0.070	0.380	-0.020	-0.330	0.390	-0.030	-0.170	-0.060
GENE3004X	0.390	0.750	-0.120	0.180	0.430	0.240	-0.090	0.300	-0.020	0.380	0.000
GENE3002X	0.620	0.280	0.090	0.270	0.080	0.540	-0.260	0.870	0.230	0.400	-0.100
GENE2867X	0.030	-0.300	-0.190	-0.040	-0.080	-0.120	-0.230	0.430	0.420	0.150	-0.640
GENE2748X	-0.220	-0.180	-0.090	-0.140	-0.070	-0.130	-0.830	0.010	-0.170	0.220	0.070
GENE2828X	-0.100	0.430	-0.080	0.040	0.480	-0.320	-0.250	0.330	-0.120	0.520	-0.100
GENE2827X	0.180	0.170	0.080	-0.060	0.200	-0.100	-0.550	0.160	0.130	0.000	-0.260
GENE2843X	-0.120	0.550	-0.270	0.000	0.000	-0.560	-0.590	0.480	0.330	0.370	-0.560
GENE2810X	-0.440	0.100	-0.030	-0.070	0.000	0.000	-0.570	-0.130	-0.320	0.120	-0.190
GENE2798X	0.230	0.630	-0.060	0.230	0.080	-0.020	0.120	0.370	0.500	0.550	-0.290
GENE2797X	-0.090	0.270	-0.480	0.036	0.160	-0.630	0.060	-0.380	0.510	0.280	-0.250
GENE2753X	0.230	0.570	0.170	0.350	0.670	0.080	-0.110	0.300	0.180	0.170	-0.200
GENE2779X	0.040	-0.780	-0.210	-0.200	-0.030	-0.370	-0.270	-0.010	0.390	0.100	-0.430
GENE2790X	0.610	0.030	-0.120	0.090	-0.120	-0.170	-0.410	0.040	0.140	0.000	-0.580
GENE2783X	-0.050	0.110	-0.070	0.170	0.200	-0.290	-0.220	0.320	0.320	0.300	-0.110
GENE2856X	-0.110	0.140	0.070	-0.170	-0.010	-0.310	-0.750	0.170	0.460	0.170	-0.380
GENE2754X	0.160	0.580	0.060	0.060	-0.010	-0.590	0.010	0.130	0.560	0.330	0.300
GENE2865X	-0.270	0.110	-0.080	0.050	0.070	-0.180	-0.380	0.290	-0.220	0.090	0.050
GENE2866X	-0.010	-0.030	0.040	0.002	0.120	-0.180	-0.300	0.230	-0.250	-0.080	-0.340
GENE2883X	0.350	0.230	0.190	0.030	0.440	0.010	-0.500	0.390	-0.210	0.000	-0.240
GENE2876X	-0.350	-0.400	-0.220	-0.170	0.130	-0.324	-0.280	0.010	0.110	0.110	-0.410
GENE2896X	0.080	0.600	0.040	0.050	-0.060	-0.470	-0.250	0.180	0.670	0.440	-0.430
GENE1955X	-0.030	-0.340	-0.070	-0.130	-0.310	0.000	0.040	-0.440	0.030	0.050	-0.350
GENE2914X	0.760	0.260	0.000	0.440	0.190	0.240	0.380	0.580	0.610	0.170	-0.100
GENE2915X	0.490	0.580	0.300	0.240	0.400	-0.050	-0.430	0.280	-0.150	0.320	0.170
GENE1957X	0.390	-0.270	-0.130	-0.250	-0.010	-0.090	-0.470	0.140	-0.290	-0.020	-0.270
GENE2128X	0.240	0.080	0.300	0.050	0.180	-0.255	0.000	0.130	0.030	0.370	-0.580
GENE2706X	0.030	0.490	0.060	0.064	0.150	-0.230	-0.320	-0.090	0.580	0.110	-0.180
GENE2945X	0.670	0.310	0.340	0.220	-0.270	-0.190	0.440	0.130	0.230	-0.080	-0.170
GENE2943X	0.570	0.200	0.060	0.270	-0.280	0.240	0.350	0.060	0.180	0.200	-0.030
GENE2656X	0.680	-0.440	-0.190	0.050	-0.280	0.260	0.130	0.390	0.160	0.380	0.030
GENE2655X	-0.150	-0.390	0.080	0.060	-0.030	-0.280	0.090	0.150	-0.030	0.290	-0.110
GENE2637X	0.260	0.290	0.010	-0.030	0.430	-0.320	-0.240	0.340	-0.400	0.250	0.470
GENE2950X	-0.680	0.000	-0.300	-0.140	0.130	0.090	0.170	0.010	0.030	0.000	0.020
GENE2633X	-0.030	0.000	0.180	0.130	0.310	-0.260	0.220	0.190	0.360	-0.080	-0.170
GENE2630X	0.290	-0.100	0.140	0.380	0.450	0.190	0.090	0.520	0.180	0.060	-0.140
GENE2988X	0.040	-0.070	0.030	0.010	-0.190	0.040	0.090	0.260	-0.310	0.060	-0.170
GENE349X	0.370	0.700	0.490	0.340	0.470	0.620	0.020	0.310	-0.190	0.000	-0.140
GENE1443X	-0.110	0.120	0.330	-0.040	0.210	-0.310	-0.540	0.550	0.280	0.610	0.120
GENE2999X	0.260	0.020	-0.040	0.060	0.260	-0.110	0.090	-0.010	0.300	0.570	-0.100
GENE2968X	0.000	0.220	-0.440	-0.130	0.100	-0.220	-0.440	0.390	0.180	0.050	0.340
GENE2975X	-0.360	0.220	-0.440	-0.260	-0.330	-0.190	-0.050	-0.100	-0.080	-0.210	-0.110
GENE3000X	-0.110	-0.080	-0.100	0.120	-0.160	0.060	-0.520	0.250	0.170	0.160	-0.210
GENE2996X	0.010	0.240	-0.020	0.090	-0.170	0.060	-0.120	0.610	0.120	0.080	-0.140
GENE2990X	-0.090	0.220	-0.220	-0.070	-0.020	0.180	-0.580	0.070	0.450	0.040	0.360
GENE2989X	0.190	0.030	-0.290	0.100	0.000	0.150	-0.360	0.460	0.120	0.110	0.060
GENE2657X	0.200	0.020	-0.160	-0.050	-0.140	0.210	0.320	0.030	0.200	-0.170	0.090
GENE2621X	0.570	0.260	-0.150	0.080	-0.100	-0.220	-0.030	-0.090	0.350	0.060	-0.140
GENE3025X	0.000	0.290	-0.440	-0.010	0.150	-0.530	0.180	0.450	-0.060	-0.240	-0.060
GENE2985X	-0.470	-0.160	-0.270	0.000	-0.260	-0.380	-0.400	0.050	0.280	0.120	0.000
GENE3008X	0.330	0.150	0.050	0.140	0.090	0.130	0.150	0.530	0.350	0.220	-0.060
GENE3012X	0.180	-0.690	-0.300	-0.130	-0.040	-0.190	-0.420	-0.170	0.170	-0.270	0.360
GENE2964X	0.140	-0.060	-0.470	0.010	-0.040	-0.090	-0.540	0.140	0.330	0.340	0.230
GENE3019X	-0.030	0.120	0.300	0.210	-0.200	-0.550	0.230	0.380	-0.080	0.310	0.130
GENE2620X	-0.040	-0.200	0.070	0.070	-0.390	-0.060	0.100	0.130	-0.020	0.420	0.360
GENE226X	-0.010	-0.200	0.070	-0.010	0.460	-0.360	-0.480	0.000	0.390	0.330	0.460
GENE1441X	0.090	0.030	-0.090	-0.170	-0.350	-0.250	-0.090	0.110	0.240	-0.080	0.120
GENE315X	0.050	-0.180	0.230	0.090	0.070	-0.510	-0.100	0.310	0.140	-0.250	-0.180
GENE1049X	0.180	-0.120	0.340	0.170	-0.050	0.060	0.490	0.050	-0.010	-0.210	-0.210
GENE1002X	0.240	-0.410	0.200	-0.010	-0.030	-0.060	0.450	0.310	0.130	-0.040	-0.280
GENE1033X	0.460	0.030	0.010	0.000	0.100	-0.320	-0.090	0.290	0.040	0.170	0.040
GENE3023X	-0.410	-0.180	-0.310	0.030	0.260	0.360	0.000	0.390	0.320	0.240	-0.110
GENE3022X	-0.310	-0.240	-0.200	0.010	0.390	0.380	-0.080	0.290	0.020	0.450	0.000
GENE209X	0.630	-0.330	0.150	0.208	0.230	0.004	0.140	0.000	0.250	-0.070	0.120
GENE352X	0.500	-0.120	0.300	-0.150	0.020	0.000	-0.130	0.100	0.260	-0.290	0.000
GENE154X	-0.280	-0.280	-0.220	-0.220	-0.060	-0.120	0.160	-0.140	0.060	-0.380	-0.190
GENE232X	0.110	0.080	-0.480	-0.090	0.150	-0.170	0.430	0.000	0.210	-0.190	0.080
GENE1014X	0.060	-0.480	0.020	-0.080	0.090	-0.560	0.220	-0.100	-0.140	-0.290	-0.490
GENE88X	0.230	0.150	0.260	0.360	0.220	0.050	0.070	0.470	0.130	0.060	-0.300
GENE1278X	-0.210	0.390	-0.050	-0.020	0.200	0.020	-0.300	0.010	0.220	0.370	0.200
GENE1977X	-0.290	-0.330	-0.410	-0.280	0.150	0.040	-0.250	-0.100	-0.190	0.000	-0.030
GENE2029X	-0.340	-0.400	0.000	-0.140	0.210	-0.160	-0.200	0.020	-0.150	-0.100	0.320
GENE2028X	-0.330	-0.130	0.050	0.060	0.170	-0.370	-0.080	0.210	-0.040	0.080	-0.090
GENE1950X	-0.300	-0.210	-0.020	-0.190	0.140	-0.070	-0.510	-0.110	0.220	-0.130	0.000
GENE2010X	-0.180	-0.310	0.150	0.030	0.640	-0.080	-0.020	0.450	-0.080	-0.010	0.320
GENE2722X	-0.270	0.030	-0.020	-0.050	0.180	-0.080	-0.440	0.250	0.070	0.050	0.050
GENE2003X	-0.290	0.260	-0.320	-0.200	0.380	-0.205	-0.430	-0.430	0.190	-0.100	-0.330
GENE1987X	0.020	0.150	-0.050	0.200	0.120	-0.380	0.020	0.140	0.050	0.110	-0.060
GENE1986X	0.060	0.210	0.080	0.060	0.420	-0.200	0.460	0.180	-0.340	-0.070	-0.020
GENE1997X	-0.440	-0.230	0.140	-0.100	0.050	-0.060	-0.190	-0.110	0.140	0.310	-0.190
GENE1994X	-0.130	0.110	-0.010	-0.130	0.000	0.330	-0.050	-0.070	-0.100	-0.030	-0.080
GENE1993X	-0.370	0.030	-0.110	-0.070	0.000	-0.450	-0.340	-0.210	-0.200	-0.320	0.140
GENE1992X	-0.140	-0.240	-0.050	-0.050	0.280	-0.480	-0.610	-0.210	0.070	-0.120	-0.010
GENE1990X	-0.640	0.020	0.000	-0.230	0.150	-0.600	-0.620	-0.140	0.120	0.080	0.090
GENE1983X	-0.380	-0.200	-0.400	-0.250	0.000	-0.090	-0.300	-0.360	-0.400	-0.180	-0.120
GENE1980X	-0.160	0.100	-0.130	0.000	0.280	-0.020	-0.110	-0.190	0.110	-0.020	0.190
GENE1332X	0.550	0.210	0.000	0.110	0.630	0.470	-0.020	-0.260	0.350	-0.110	0.040
GENE2013X	-0.240	-0.120	-0.380	-0.370	0.060	-0.024	-0.500	-0.230	-0.450	-0.310	-0.140
GENE1943X	0.210	-0.010	0.450	0.150	0.030	-0.230	-0.060	-0.160	0.130	0.160	0.210
GENE1276X	0.280	0.200	-0.140	-0.080	0.100	0.210	-0.550	-0.120	0.200	-0.190	-0.490
GENE1273X	0.180	-0.340	-0.330	-0.380	-0.180	-0.270	-0.560	-0.040	0.210	-0.180	0.140
GENE1270X	0.160	0.650	0.080	0.040	0.280	0.160	0.210	-0.300	-0.380	-0.040	-0.200
GENE1198X	-0.160	0.460	-0.300	-0.140	-0.130	0.180	-0.260	-0.380	0.210	-0.380	-0.120
GENE1200X	0.050	0.610	0.200	-0.030	0.150	-0.070	0.010	0.410	-0.280	0.180	-0.400
GENE1202X	0.190	0.100	-0.170	0.030	-0.290	0.110	0.460	-0.310	0.130	-0.040	-0.480
GENE1204X	-0.080	-0.040	0.200	-0.070	-0.180	0.050	0.080	0.020	-0.130	-0.290	0.000
GENE1248X	-0.110	0.050	-0.010	0.110	-0.250	0.000	-0.240	0.510	0.360	-0.090	-0.200
GENE1241X	-0.090	0.460	0.320	0.020	0.070	-0.290	-0.160	-0.050	0.060	-0.170	0.170
GENE230X	0.180	0.190	0.000	0.190	0.100	-0.410	0.020	-0.110	-0.120	-0.080	-0.130
GENE1165X	0.360	-0.300	0.150	-0.100	0.170	-0.400	-0.660	0.170	0.000	-0.150	-0.370
GENE1285X	0.060	0.330	-0.020	0.090	-0.140	0.390	-0.020	0.410	0.390	-0.120	-0.260
GENE1148X	0.470	0.740	0.320	0.280	0.000	-0.120	-0.040	0.700	0.050	0.620	-0.030
GENE1149X	0.580	0.670	0.060	0.330	0.170	0.390	0.020	0.830	0.470	0.100	0.000
GENE54X	0.310	0.280	0.440	0.490	0.740	-0.270	0.190	0.530	0.400	0.050	0.540
GENE1X	0.300	0.480	0.070	0.220	-0.080	-0.110	0.190	0.290	0.150	-0.280	0.170
GENE1029X	0.160	-0.180	-0.030	0.090	-0.330	-0.150	0.320	0.160	0.290	0.010	-0.170
GENE3090X	0.240	0.120	0.040	-0.010	-0.160	-0.140	0.390	0.050	0.000	0.530	0.070
GENE1038X	0.080	0.200	0.490	0.020	-0.630	-0.600	-0.010	-0.030	0.490	0.230	0.240
GENE1042X	0.250	0.240	-0.350	0.090	0.120	0.000	0.070	0.470	0.620	0.270	-0.110
GENE1133X	-0.160	0.280	-0.060	-0.300	-0.550	-0.740	-0.160	-0.370	-0.190	0.170	-0.320
GENE3104X	0.050	-0.120	0.080	0.000	-0.480	-0.160	0.600	-0.340	-0.610	-0.160	-0.530
GENE1156X	0.450	0.440	-0.070	0.080	-0.070	-0.650	-0.020	-0.240	-0.050	-0.260	-0.180
GENE986X	-0.350	-0.400	0.280	-0.080	-0.640	0.150	0.110	-0.010	-0.600	-0.340	0.080
GENE1837X	-0.090	-0.150	-0.440	-0.120	-0.030	-0.120	0.350	-0.460	0.290	-0.090	-0.370
GENE1831X	-0.320	0.090	-0.040	-0.120	-0.400	-0.860	0.190	0.270	0.300	0.050	-0.340
GENE21X	-0.590	-0.280	-0.220	-0.040	0.150	-0.044	0.040	0.060	0.200	0.000	-0.320
GENE16X	0.120	0.440	0.480	0.190	0.630	0.540	0.590	-0.370	0.270	-0.050	0.270
GENE1832X	0.030	-0.230	0.080	0.050	-0.210	0.050	0.280	0.280	0.010	-0.190	-0.530
GENE1076X	0.170	-0.050	0.020	0.000	-0.670	0.260	0.320	0.170	0.390	0.140	0.320
GENE933X	0.430	0.440	0.230	0.240	0.760	0.090	-0.260	-0.110	0.280	0.080	0.520
GENE1022X	0.450	-0.090	0.140	0.150	0.130	-0.070	0.370	-0.310	0.330	-0.110	0.050
GENE1021X	0.600	0.130	0.100	0.110	-0.150	-0.110	-0.320	-0.090	-0.300	0.090	0.150
GENE1017X	0.540	0.870	0.080	0.320	0.750	-0.040	0.420	0.120	-0.190	-0.210	0.280
GENE51X	0.090	0.280	0.000	-0.170	0.010	-0.330	-0.440	0.100	0.080	-0.180	0.090
GENE37X	-0.530	-0.190	-0.140	-0.350	-0.010	-0.340	-0.540	-0.520	-0.550	-0.360	-0.200
GENE965X	-0.340	0.220	-0.140	-0.160	-0.180	-0.610	0.190	0.190	-0.470	0.040	0.210
GENE936X	-0.460	-0.200	0.070	0.040	-0.300	-0.080	-0.170	0.550	-0.010	0.080	0.240
GENE91X	0.380	-0.050	0.170	0.150	0.190	0.260	-0.160	0.480	0.560	0.300	-0.100
GENE973X	0.040	0.200	0.310	0.090	-0.290	0.070	0.540	0.270	-0.120	0.270	-0.040
GENE1034X	0.010	0.400	0.370	0.200	-0.070	0.010	0.110	0.550	0.360	0.310	-0.110
GENE1035X	0.280	0.340	0.490	0.210	0.030	-0.060	0.170	0.590	0.190	0.200	-0.220
GENE3935X	0.190	0.650	0.120	0.040	0.370	-0.510	0.430	0.140	0.020	-0.160	-0.350
GENE196X	0.260	0.360	0.510	0.320	0.100	0.500	0.240	0.450	-0.220	0.380	0.250
GENE930X	-0.310	-0.400	-0.330	0.000	0.070	-0.210	0.350	-0.050	0.250	-0.150	0.220
GENE224X	0.120	-0.040	-0.080	0.090	0.140	-0.290	0.430	0.060	0.090	0.660	-0.530
GENE221X	0.550	0.440	0.330	0.270	0.000	-0.030	0.040	-0.270	0.060	0.190	0.520
GENE350X	0.300	-0.110	-0.220	0.160	0.160	0.580	0.170	0.750	0.250	-0.200	0.310
GENE335X	0.200	-0.670	0.010	-0.093	-0.580	0.110	-0.280	0.120	-0.210	-0.140	-0.660
GENE308X	0.520	-0.550	0.050	0.000	0.000	0.130	0.350	0.100	-0.580	-0.070	0.380
GENE910X	0.120	-0.220	0.050	0.100	0.140	-0.180	0.070	0.190	0.090	0.000	0.030
GENE355X	0.820	0.780	-0.150	0.390	0.130	0.560	0.980	0.340	0.160	0.250	-0.240
GENE907X	-0.140	0.070	-0.280	0.010	-0.060	0.160	-0.440	-0.440	0.230	0.000	0.160
GENE319X	-0.110	0.570	0.270	0.370	0.660	0.220	0.120	0.990	-0.040	0.200	0.330
GENE1530X	0.360	0.470	0.030	-0.060	-0.090	-0.010	-0.190	-0.230	0.330	-0.120	0.300
GENE888X	0.160	-0.110	0.140	0.150	0.200	-0.050	0.650	0.180	-0.010	0.030	0.230
GENE373X	0.050	0.020	-0.020	0.030	-0.350	0.330	0.350	-0.150	-0.330	-0.220	0.560
GENE489X	0.170	0.460	0.100	0.210	0.090	0.120	0.750	0.490	0.120	-0.130	-0.100
GENE871X	-0.020	0.590	-0.030	0.110	0.160	-0.290	0.260	0.220	0.450	0.340	0.160
GENE858X	0.380	-0.040	0.090	0.150	-0.100	0.120	0.450	0.180	-0.020	-0.030	-0.060
GENE448X	0.280	0.380	0.010	0.360	-0.080	0.150	0.730	0.160	-0.220	-0.100	-0.270
GENE845X	0.280	0.420	0.480	0.328	0.200	0.474	0.550	-0.040	-0.210	0.240	0.450
GENE835X	0.220	0.530	0.600	0.380	0.640	-0.360	0.530	0.000	-0.100	0.000	0.520
GENE836X	0.250	0.350	0.600	0.350	0.520	-0.360	0.690	-0.020	-0.080	0.060	0.650
GENE841X	0.470	-0.030	0.150	0.370	-0.120	0.040	0.710	0.250	-0.090	-0.040	0.250
GENE839X	0.320	-0.110	0.340	0.310	-0.100	-0.090	0.780	0.270	-0.160	0.030	0.350
GENE564X	0.000	0.210	0.180	0.330	0.040	0.410	0.480	0.810	-0.070	0.150	0.260
GENE842X	0.050	-0.190	0.090	0.160	0.020	-0.150	0.370	0.120	0.240	0.200	-0.180
GENE259X	0.330	0.280	0.290	0.150	0.270	-0.120	-0.210	0.700	0.290	0.070	0.310
GENE808X	0.700	0.410	-0.150	0.400	-0.250	0.220	0.940	0.210	-0.110	-0.130	-0.130
GENE806X	0.440	0.340	0.190	0.280	0.050	0.200	0.530	0.120	-0.030	0.160	0.090
GENE268X	0.190	0.280	0.110	0.260	0.200	0.470	0.060	0.420	-0.140	0.270	-0.210
GENE284X	0.470	0.250	0.260	0.330	0.320	-0.360	0.050	0.340	0.540	0.390	-0.280
GENE285X	0.430	0.700	0.420	0.320	0.270	-0.250	-0.350	0.010	0.130	0.230	-0.330
GENE884X	0.240	0.040	0.500	0.300	0.020	0.230	0.450	0.280	0.350	0.130	0.040
GENE530X	0.650	-0.100	0.530	0.410	0.150	0.210	0.830	-0.050	0.370	-0.030	0.740
GENE513X	0.570	0.220	0.370	0.060	-0.120	-0.350	-0.400	-0.110	0.100	-0.280	0.290
GENE514X	0.330	0.170	0.130	0.000	-0.230	-0.310	0.370	0.190	0.230	0.020	0.320
GENE449X	0.200	-0.180	0.170	0.300	0.400	0.600	0.690	0.190	0.110	-0.020	0.070
GENE562X	-0.100	-0.180	0.150	-0.090	-0.250	-0.060	0.040	-0.010	-0.220	0.000	0.120
GENE663X	0.410	0.060	0.150	0.290	-0.050	-0.090	0.680	0.410	-0.070	-0.070	0.500
GENE563X	0.140	0.640	0.460	0.190	0.060	-0.030	0.430	0.270	-0.100	0.210	-0.460
GENE617X	0.190	-0.250	0.340	0.240	-0.070	0.130	0.830	0.460	-0.110	0.130	0.090
GENE646X	0.550	0.430	0.220	0.170	-0.200	0.470	0.650	0.000	0.190	-0.060	0.280
GENE645X	0.690	0.250	0.190	0.290	-0.100	0.540	0.550	0.000	0.010	0.000	0.220
GENE639X	0.820	0.400	0.200	0.170	-0.280	0.680	0.460	0.640	0.030	-0.440	0.180
GENE620X	0.490	0.680	0.000	0.200	0.140	0.580	0.180	0.230	0.040	-0.270	0.200
GENE721X	0.190	0.540	-0.080	0.390	0.200	0.190	0.730	-0.010	0.210	0.250	0.630
GENE733X	0.390	0.090	0.320	0.320	0.000	0.260	0.620	0.030	-0.280	-0.050	0.650
GENE735X	0.670	0.200	0.220	0.430	0.080	0.900	0.580	0.520	0.200	0.340	0.120
GENE670X	0.960	0.430	0.540	0.310	0.310	0.240	0.090	-0.030	0.130	0.220	0.490
GENE609X	1.020	0.250	0.350	0.690	0.090	0.531	0.780	0.290	0.090	0.580	0.490
GENE668X	0.220	0.700	0.120	0.510	0.790	0.450	0.700	0.430	0.050	0.420	0.120
GENE596X	0.360	-0.050	-0.190	0.360	0.000	0.260	0.780	0.570	0.100	0.000	0.190
GENE594X	-0.100	0.310	0.160	0.000	0.060	0.280	-0.030	-0.270	-0.070	0.230	0.160
GENE585X	0.430	0.450	0.310	0.350	0.450	0.000	0.770	0.250	-0.010	0.150	0.190
GENE581X	0.440	0.440	0.000	0.430	0.000	0.080	0.970	0.360	0.040	0.210	0.100
GENE582X	0.540	0.630	0.080	0.350	0.160	-0.180	0.910	0.120	0.010	-0.280	-0.290
GENE577X	0.720	0.700	0.010	0.170	-0.030	0.590	0.620	-0.180	-0.440	0.000	0.190
GENE567X	0.890	1.020	0.000	0.470	0.130	0.070	0.330	-0.110	0.040	0.050	0.380
GENE568X	0.810	0.990	0.040	0.430	0.090	0.100	0.360	0.100	0.000	0.340	0.240
GENE566X	0.800	0.690	0.120	0.370	-0.090	-0.130	0.280	-0.080	-0.170	-0.050	0.000
GENE812X	0.730	0.430	0.190	0.340	-0.080	-0.070	0.300	0.460	-0.030	0.470	-0.090
GENE813X	0.750	0.400	0.080	0.560	-0.020	0.110	0.360	0.560	0.100	0.310	0.000
GENE764X	-0.050	-0.080	-0.090	-0.060	0.270	-0.050	-0.070	-0.220	-0.250	-0.430	0.290
GENE790X	0.520	0.400	0.440	0.400	0.370	-0.300	0.590	0.580	0.260	0.300	0.350
GENE779X	1.190	0.600	-0.080	0.580	0.090	-0.060	0.130	0.360	0.000	0.300	0.390
GENE781X	0.500	0.080	-0.190	0.020	0.020	-0.030	-0.440	0.190	-0.560	-0.070	0.520
GENE785X	0.640	0.820	0.230	0.480	0.620	0.510	0.140	0.820	1.080	0.460	0.180
GENE794X	0.660	0.070	0.010	0.390	0.450	-0.050	0.410	0.880	0.010	0.230	0.360
GENE795X	0.530	0.030	0.020	0.360	0.640	-0.120	0.050	0.970	0.000	0.240	0.370
GENE796X	0.580	0.210	0.180	0.360	0.560	0.089	0.310	0.990	0.120	0.200	0.220
GENE759X	0.490	0.360	-0.040	0.300	-0.230	0.450	0.850	0.210	-0.210	0.430	-0.130
GENE503X	0.700	-0.010	0.060	0.170	-0.140	0.180	0.740	-0.210	0.080	-0.370	0.480
GENE474X	0.300	-0.010	-0.210	0.050	-0.350	-0.250	0.520	0.090	-0.260	-0.390	0.160
GENE763X	0.230	0.310	0.190	0.060	-0.190	0.160	0.020	0.210	-0.010	0.070	0.440
GENE508X	0.490	-0.380	0.000	-0.020	0.230	-0.050	-0.700	-0.180	0.000	0.080	0.390
GENE509X	-0.060	-0.220	0.000	-0.040	0.070	-0.010	-0.410	-0.200	0.040	-0.130	0.250
GENE879X	0.740	-0.010	-0.190	0.260	0.180	-0.120	0.250	0.320	-0.180	-0.180	0.420
GENE825X	0.420	-0.200	0.090	0.280	0.320	-0.210	0.580	-0.060	-0.080	-0.200	0.450
GENE822X	0.830	0.420	0.290	0.520	0.000	0.610	0.730	-0.040	0.010	-0.070	0.170
GENE820X	0.510	0.300	0.100	0.160	0.350	-0.160	0.440	0.230	0.000	0.140	-0.170
GENE504X	0.940	0.450	0.160	0.630	0.260	0.180	0.440	0.190	0.330	1.160	0.410
GENE805X	0.560	0.050	0.220	0.210	0.510	0.550	0.660	0.000	0.290	-0.010	-0.390
GENE485X	0.240	0.860	0.210	0.278	-0.110	0.062	0.830	0.050	0.520	0.130	0.060
GENE847X	0.190	0.310	0.320	0.236	0.230	0.080	0.460	0.470	-0.090	0.240	0.220
GENE854X	0.040	-0.220	-0.080	0.040	-0.380	0.540	0.330	0.000	-0.380	-0.060	0.470
GENE444X	0.230	0.370	0.140	0.370	0.690	0.220	0.590	0.170	-0.190	0.430	0.070
GENE443X	0.290	0.000	-0.010	0.180	-0.260	0.070	0.580	0.590	0.110	-0.070	0.510
GENE435X	0.110	0.490	0.150	0.070	0.220	0.090	-0.600	-0.060	-0.430	0.090	0.670
GENE520X	0.100	0.470	0.610	0.500	-0.090	0.140	0.630	0.420	0.850	-0.010	0.440
GENE397X	0.450	-0.250	0.230	0.300	-0.080	-0.100	0.500	-0.170	0.310	0.110	0.260
GENE239X	-0.140	0.290	0.050	-0.220	0.170	-0.170	-0.390	-0.280	-0.260	0.150	0.300
GENE247X	-0.170	-0.320	-0.470	-0.140	0.000	-0.360	0.040	-0.170	0.300	0.120	0.440
GENE260X	0.120	-0.140	0.140	-0.090	-0.180	-0.320	-0.330	0.340	0.000	0.140	0.080
GENE1325X	0.160	0.390	-0.030	0.000	-0.020	-0.580	-0.290	0.460	0.520	0.320	-0.060
GENE1323X	0.480	-0.350	0.010	0.040	-0.360	-0.120	0.140	0.320	0.260	0.000	-0.020
GENE261X	0.290	-0.110	0.050	-0.250	-0.190	-0.620	-0.710	-0.160	0.140	-0.220	-0.220
GENE262X	0.240	0.280	-0.190	0.090	0.160	-0.070	-0.310	0.340	0.210	0.290	0.050
GENE263X	0.290	0.350	-0.120	0.010	-0.090	0.038	0.050	0.230	-0.070	0.040	-0.250
GENE310X	0.410	-0.220	-0.160	0.090	-0.230	-0.100	-0.250	0.470	0.200	0.440	0.160
GENE407X	0.710	0.610	0.180	0.460	0.690	-0.240	0.970	0.010	-0.040	0.820	0.430
GENE408X	0.490	0.760	0.350	0.530	0.670	-0.160	0.900	0.260	0.170	0.970	0.120
GENE417X	0.370	0.280	0.050	0.110	0.680	0.070	-0.010	0.260	-0.150	0.420	0.500
GENE900X	0.440	0.040	0.090	0.160	0.140	0.330	0.300	0.080	-0.060	0.140	-0.280
GENE2971X	-0.010	0.320	0.110	0.010	-0.130	0.230	0.110	0.090	-0.050	0.070	0.000
GENE372X	0.440	-0.080	0.240	0.270	-0.210	0.300	0.560	-0.100	0.210	0.000	-0.350
GENE1062X	0.300	0.150	0.380	0.300	0.010	0.690	-0.030	0.440	0.460	0.270	-0.080
GENE898X	0.030	-0.050	0.120	0.030	-0.120	-0.190	0.340	0.330	-0.490	0.230	0.030
GENE362X	0.050	-0.140	-0.140	-0.130	-0.160	0.270	-0.190	0.160	0.000	-0.100	0.420
GENE370X	-0.270	0.040	-0.040	0.100	-0.070	-0.140	0.550	-0.080	-0.450	-0.140	0.030
GENE916X	-0.190	0.040	0.360	-0.240	-0.230	-0.380	-0.150	-0.180	0.120	0.000	0.090
GENE1500X	0.070	-0.160	-0.030	0.080	0.260	-0.060	-0.030	-0.150	-0.520	-0.250	0.140
GENE179X	0.310	0.040	0.080	0.090	0.000	-0.110	-0.050	0.390	0.040	0.240	-0.080
GENE180X	0.560	0.240	-0.140	0.000	0.170	-0.170	-0.260	0.280	0.110	0.100	-0.210
GENE2596X	0.200	0.140	0.160	0.370	0.000	0.630	0.270	0.410	0.560	0.220	0.250
GENE1064X	0.690	0.270	0.060	0.400	0.460	0.530	0.650	-0.170	0.330	0.000	-0.050
GENE171X	-0.070	0.130	0.100	0.160	0.010	0.040	-0.270	0.250	-0.090	0.080	0.310
GENE956X	-0.420	-0.150	-0.400	-0.120	-0.220	-0.570	-0.050	-0.290	-0.230	0.460	-0.070
GENE958X	-0.060	-0.510	-0.320	-0.250	0.050	-0.100	-0.650	0.320	-0.390	-0.080	-0.010
GENE959X	0.090	-0.440	0.000	-0.080	0.010	-0.220	0.010	0.580	0.130	0.000	0.250
GENE996X	0.240	0.450	-0.170	0.074	-0.410	-0.140	0.030	0.060	-0.280	-0.030	-0.190
GENE69X	0.330	-0.150	-0.160	0.000	-0.170	-0.210	-0.260	-0.190	-0.140	-0.420	0.080
GENE188X	0.250	0.070	0.130	0.090	0.030	-0.140	0.120	0.210	0.160	0.310	0.200
GENE147X	0.400	-0.230	0.490	0.150	0.130	0.160	0.750	0.040	0.550	0.030	-0.310
GENE1286X	0.010	-0.120	0.300	0.150	-0.170	0.000	-0.260	-0.090	0.380	0.690	-0.280
GENE1287X	0.140	0.240	-0.050	0.040	-0.120	0.080	-0.380	0.190	0.390	-0.290	0.200
GENE3009X	-0.120	0.420	-0.090	0.070	-0.230	0.000	-0.630	0.220	0.360	0.560	0.200
GENE144X	0.050	-0.410	-0.030	0.010	-0.080	-0.320	0.540	-0.230	-0.280	-0.240	-0.014
GENE108X	0.370	-0.170	-0.230	-0.009	-0.190	0.340	0.560	-0.350	-0.090	-0.030	-0.430
GENE102X	0.450	-0.160	-0.090	0.060	-0.210	0.250	0.170	-0.230	0.100	0.000	-0.140
GENE99X	0.060	-0.300	-0.040	0.010	-0.160	0.330	0.340	-0.250	-0.410	0.060	-0.090
GENE3993X	0.180	0.000	-0.010	-0.070	-0.280	0.080	0.230	-0.290	-0.370	-0.100	-0.120
GENE149X	-0.310	-0.050	0.020	-0.080	-0.450	0.100	-0.100	-0.070	-0.480	-0.280	-0.130
GENE3408X	0.420	-0.230	0.210	0.180	-0.320	-0.080	-0.100	-0.090	-0.160	-0.050	0.220
GENE1440X	0.210	0.090	-0.030	-0.040	-0.090	0.000	0.140	0.260	-0.070	0.040	0.260
GENE67X	0.610	-0.150	-0.160	0.170	0.000	0.100	-0.030	-0.030	0.130	-0.290	0.280
GENE70X	0.340	-0.410	-0.120	0.000	-0.100	-0.080	0.470	-0.470	0.250	0.180	0.150
GENE3080X	0.020	-0.210	0.100	0.140	-0.140	-0.280	-0.100	0.120	0.090	0.050	-0.010
GENE39X	-0.370	0.170	0.230	-0.170	0.090	-0.250	-0.060	0.000	0.110	-0.410	-0.050
GENE71X	0.190	0.500	-0.090	0.210	0.150	0.000	-0.020	0.380	0.150	0.260	-0.340
GENE4023X	-0.310	0.140	-0.060	-0.070	-0.200	-0.100	-0.240	-0.110	-0.080	-0.260	0.360
GENE1471X	-0.390	0.000	-0.080	-0.090	0.030	-0.080	-0.290	-0.090	0.500	0.240	0.220
GENE3906X	-0.660	-0.590	-0.090	-0.270	-0.170	-0.200	-0.040	0.160	0.040	0.140	-0.030
GENE1842X	-0.160	-0.790	-0.380	-0.190	-0.240	0.160	0.240	-0.640	-0.450	0.020	0.180
GENE1439X	-0.390	-0.090	-0.320	0.010	-0.400	-0.220	-0.310	0.290	-0.250	0.190	0.360
GENE3179X	-0.530	0.010	-0.050	-0.040	-0.010	-0.350	-0.340	0.500	-0.310	-0.090	0.420
GENE1856X	-0.060	0.010	-0.380	0.070	0.010	0.340	-0.150	-0.230	-0.460	-0.120	0.380
GENE1859X	-0.380	-0.170	0.100	-0.080	-0.470	-0.250	0.040	-0.150	0.160	-0.220	0.190
GENE3469X	-0.420	0.000	-0.040	-0.042	-0.250	-0.200	-0.340	-0.050	-0.260	-0.120	0.120
GENE1267X	-0.550	0.100	-0.020	-0.010	0.260	-0.550	-0.460	0.370	0.200	0.360	0.150
GENE1264X	-0.440	-0.250	-0.130	-0.240	-0.110	-0.440	-0.800	-0.060	0.370	0.170	0.350
GENE1460X	0.000	0.080	-0.280	0.260	-0.080	0.030	-0.170	0.180	0.250	0.180	0.130
GENE1454X	-0.570	-0.060	-0.440	-0.240	0.120	-0.150	-0.320	0.050	-0.360	-0.020	0.200
GENE1456X	-0.510	-0.220	-0.370	-0.380	-0.090	-0.130	-0.300	0.040	0.190	-0.080	0.080
GENE1341X	-0.530	-0.060	-0.210	0.000	0.040	-0.010	-0.340	-0.170	-0.260	0.130	-0.120
GENE1432X	-0.410	-0.360	-0.470	-0.220	0.000	-0.430	-0.480	-0.280	0.090	-0.040	-0.220
GENE1428X	-0.110	-0.310	0.010	-0.260	0.030	-0.070	-0.680	0.060	-0.170	0.070	-0.340
GENE1425X	-0.200	-0.270	-0.120	-0.110	-0.250	0.340	-0.450	-0.240	0.000	0.050	0.170
GENE1423X	-0.440	-0.110	0.450	-0.150	0.000	-0.290	-0.690	-0.260	-0.300	-0.100	0.090
GENE1396X	-0.680	-0.350	-0.190	-0.090	-0.600	-0.007	0.040	-0.180	-0.350	-0.290	0.320
GENE1397X	-0.060	-0.320	-0.090	-0.150	-0.020	-0.280	0.110	-0.140	0.090	-0.080	0.030
GENE1411X	-0.640	-0.680	-0.370	-0.610	-0.430	-0.650	-0.890	-0.520	-0.140	-0.270	0.000
GENE1410X	0.020	-0.540	-0.260	-0.500	-0.490	-0.610	-0.220	-0.370	-0.310	-0.320	0.090
GENE1404X	-0.290	0.170	-0.070	-0.070	-0.010	-0.170	-0.490	-0.490	-0.140	-0.090	-0.040
GENE1401X	-0.180	-0.730	0.030	-0.350	-0.340	-0.760	-0.170	-0.240	-0.080	-0.120	0.180
GENE1391X	-0.360	-0.120	-0.370	-0.310	-0.520	-0.070	-0.280	-0.260	-0.350	-0.350	-0.070
GENE3459X	0.280	0.060	0.000	-0.010	0.190	0.320	0.000	0.560	-0.140	-0.330	-0.060
GENE3456X	-0.310	-0.310	0.010	-0.130	-0.240	-0.350	-0.800	-0.530	0.100	0.170	-0.170
GENE1864X	-0.050	-0.130	-0.360	-0.260	-0.530	0.050	-0.790	0.230	0.180	0.120	0.190
GENE3175X	-0.270	-0.500	-0.010	-0.160	-0.140	-0.420	0.010	-0.400	-0.600	-0.010	-0.080
GENE1436X	-0.190	-0.120	0.160	-0.050	-0.160	-0.480	-0.220	-0.170	-0.140	-0.160	0.110
GENE3410X	0.000	-0.030	-0.090	-0.150	-0.240	-0.260	0.140	0.020	-0.180	-0.130	-0.010
GENE1482X	-0.060	-0.080	0.050	-0.040	-0.570	-0.160	0.100	0.560	-0.440	0.160	0.160
GENE3159X	0.220	0.080	0.100	-0.040	-0.130	-0.560	0.210	0.020	-0.300	0.050	0.000
GENE1816X	0.160	0.560	0.300	0.100	-0.280	-0.310	0.070	-0.240	0.370	0.110	-0.560
GENE3969X	-0.320	0.230	-0.080	0.010	0.110	-0.120	-0.120	0.400	0.180	0.070	0.510
GENE3977X	-0.040	-0.270	-0.270	-0.080	0.310	-0.320	0.040	-0.030	0.000	-0.620	0.300
GENE3465X	-0.490	0.090	0.230	-0.170	-0.460	-0.200	-0.370	-0.600	0.160	-0.040	0.330
GENE1131X	-0.100	0.140	0.190	0.020	0.250	-0.450	-0.550	-0.350	0.380	-0.200	-0.260
GENE1794X	-0.050	-0.010	-0.240	-0.070	-0.160	-0.270	0.110	-0.050	0.240	0.110	0.000
GENE1793X	-0.510	-0.140	-0.190	-0.160	-0.240	0.080	-0.280	0.000	0.230	-0.240	0.290
GENE1507X	-0.300	-0.420	0.020	0.030	-0.320	-0.080	-0.030	0.190	0.390	0.160	0.470
GENE1508X	-0.620	-0.730	-0.130	-0.160	-0.370	-0.210	-0.270	-0.180	0.220	0.070	-0.180
GENE1499X	0.350	0.090	0.020	0.070	-0.140	0.050	-0.090	0.710	0.190	0.000	0.190
GENE1568X	0.280	0.190	0.040	0.290	0.070	0.420	0.120	-0.020	0.520	0.000	0.190
GENE3587X	0.060	0.580	0.100	0.230	-0.330	0.440	0.240	-0.300	-0.170	-0.330	0.100
GENE3590X	0.400	0.590	0.530	0.310	-0.280	0.040	0.330	0.300	0.400	0.190	0.010
GENE3591X	0.160	0.240	0.420	0.180	-0.040	0.330	0.700	0.050	0.010	0.060	-0.010
GENE3582X	-0.240	-0.020	0.280	0.090	-0.440	-0.280	0.220	-0.310	0.280	-0.050	0.050
GENE3605X	0.140	0.300	0.180	0.030	-0.260	0.340	0.440	-0.160	-0.100	-0.200	0.470
GENE1563X	-0.090	-0.150	0.000	0.020	-0.100	-0.030	-0.550	-0.060	-0.100	0.670	-0.180
GENE1597X	-0.170	0.010	0.460	0.020	0.080	-0.260	-0.440	-0.410	0.410	-0.010	0.090
GENE1684X	0.200	0.330	0.870	0.267	-0.050	0.530	0.000	0.520	0.750	0.340	0.320
GENE1623X	0.690	0.440	0.720	0.680	0.230	0.750	0.950	0.720	0.880	0.680	0.970
GENE1631X	0.210	0.150	0.710	0.370	0.130	0.260	-0.330	0.580	0.460	0.820	0.890
GENE1643X	1.110	1.110	1.050	0.688	0.510	0.370	0.300	0.870	1.100	1.090	1.230
GENE1683X	0.000	0.210	0.410	0.170	0.110	0.370	-0.470	-0.330	0.250	0.050	0.130
GENE1701X	-0.420	0.010	0.050	0.040	0.010	-0.280	-0.410	-0.270	0.710	0.300	0.440
GENE1746X	-0.180	-0.230	0.750	0.140	-0.200	0.450	0.320	-0.070	-0.140	-0.230	0.200
GENE1717X	0.990	0.740	0.000	0.380	-0.240	-0.200	-0.260	1.030	0.900	0.420	0.490
GENE1753X	0.380	0.180	0.500	0.200	-0.400	0.170	0.420	0.520	0.810	0.090	0.120
GENE1553X	0.790	0.710	0.040	0.250	0.080	0.130	0.530	0.260	0.520	0.030	0.000
GENE1759X	0.070	-0.140	-0.030	-0.120	-0.290	0.000	0.270	0.130	0.140	0.350	0.260
GENE1519X	-0.110	0.570	-0.010	0.193	-0.480	0.440	0.580	-0.180	0.640	0.310	0.390
GENE1518X	0.120	0.680	0.270	0.270	-0.080	0.230	0.220	0.040	-0.080	0.200	0.210
GENE1514X	-0.180	-0.030	0.140	0.080	0.140	-0.260	0.010	0.260	-0.070	0.090	-0.150
GENE1512X	0.090	0.010	0.330	0.050	-0.100	0.110	-0.020	0.050	-0.080	-0.490	0.090
GENE1513X	0.090	-0.160	-0.200	-0.190	-0.160	-0.230	0.030	-0.310	0.410	-0.370	0.380
GENE1525X	-0.450	0.080	-0.160	-0.160	0.080	0.030	0.010	-0.400	0.190	-0.030	-0.160
GENE1524X	-0.300	0.360	0.170	0.070	0.080	0.230	0.240	-0.150	0.200	0.210	-0.060
GENE1521X	-0.040	-0.400	-0.090	0.000	-0.080	-0.200	0.470	-0.050	0.270	0.580	-0.010
GENE1765X	0.370	-0.290	0.460	0.222	-0.350	0.030	0.150	0.230	0.680	0.250	-0.050
GENE1766X	0.040	-0.140	-0.090	-0.060	-0.180	0.200	0.390	-0.030	0.430	0.220	0.130
GENE1768X	0.260	0.120	-0.050	0.080	-0.100	-0.100	-0.460	0.170	0.150	-0.290	0.350
GENE1772X	0.080	0.000	0.030	0.050	-0.290	-0.090	-0.350	0.100	0.380	-0.070	0.140
GENE954X	0.300	0.280	-0.180	-0.030	-0.410	-0.060	-0.200	-0.080	0.200	-0.200	0.440
GENE960X	-0.220	-0.330	-0.250	-0.090	0.030	-0.010	-0.700	0.280	-0.130	-0.140	0.020
GENE962X	0.320	-0.020	-0.290	-0.130	-0.080	-0.400	-0.050	-0.060	0.250	0.000	0.380
GENE1783X	-0.510	-0.250	0.480	0.030	0.140	-0.280	-0.400	0.190	0.030	-0.130	-0.130
GENE913X	0.300	0.430	0.070	0.140	0.190	-0.110	-0.270	0.150	0.430	0.180	-0.010
GENE914X	0.230	0.550	0.240	0.220	0.220	-0.140	-0.310	0.110	0.500	0.040	0.110
GENE1347X	0.250	-0.170	0.020	-0.058	-0.510	-0.104	-0.400	0.160	0.350	0.050	-0.160
GENE3417X	-0.180	0.320	0.120	-0.060	-0.510	0.250	0.400	-0.240	0.090	0.380	0.500
GENE3092X	-0.120	-0.190	0.080	0.060	-0.250	0.380	0.100	-0.350	0.240	0.060	0.040
GENE3411X	0.170	-0.480	0.130	0.010	-0.400	-0.270	0.000	-0.050	-0.270	-0.160	0.500
GENE1807X	0.260	0.030	0.450	0.110	0.050	-0.520	-0.160	0.020	0.600	-0.090	0.380
GENE3979X	0.610	0.210	0.190	0.060	0.010	-0.530	0.130	-0.400	0.440	0.000	0.370
GENE1496X	-0.310	-0.120	-0.030	-0.060	-0.170	0.080	-0.260	0.210	0.380	0.290	0.170
GENE1494X	-0.270	-0.090	-0.150	-0.070	-0.190	-0.160	-0.310	-0.010	0.280	0.060	0.240
GENE985X	0.000	0.010	0.460	-0.080	-0.430	-0.100	0.400	-0.200	0.120	-0.090	0.290
GENE1376X	0.280	-0.130	0.250	-0.120	-0.390	0.070	0.190	0.090	0.450	-0.210	-0.310
GENE3196X	-0.510	-0.010	-0.010	-0.030	0.120	-0.190	-0.510	-0.140	0.530	-0.150	-0.020
GENE1477X	-0.290	-0.400	-0.110	-0.169	-0.510	0.220	-0.270	-0.050	-0.230	0.000	-0.060
GENE1089X	-0.230	-0.800	-0.390	-0.170	-0.650	0.080	-0.340	0.250	-0.140	0.110	0.180
GENE1909X	0.210	-0.170	0.030	0.000	-0.350	-0.240	-0.320	0.320	-0.050	0.230	-0.180
GENE1894X	0.030	0.480	-0.330	-0.130	-0.380	0.080	-0.470	-0.230	0.320	-0.320	0.190
GENE3931X	0.340	0.160	-0.120	-0.190	0.010	-0.450	-0.240	0.050	0.050	0.070	0.210
GENE5X	0.290	0.120	-0.280	0.240	0.140	0.580	-0.090	-0.040	0.320	-0.220	-0.220
