# Supplementary material for: Discovering biclusters in gene expression data based on high-dimensional linear geometries
Source: BMC Bioinformatics. 2008 Apr 23;9:209. doi: 10.1186/1471-2105-9-209 (PMC2386490; doi:10.1186/1471-2105-9-209)
Supplement: Additional file 4 — All detected biclusters with full data. All the detected biclusters with full data are given here. [file 1471-2105-9-209-S4.zip › biclu_result/bi_194.txt]

	DLCL-0031	DLCL-0036;OCT	DLCL-0030	DLCL-0004	DLCL-0008	DLCL-0052	DLCL-0034	DLCL-0011	DLCL-0032	DLCL-0006	DLCL-0020	DLCL-0025
GENE1835X	0.200	-0.360	-0.310	-0.130	0.140	-0.180	0.420	-0.060	0.220	-0.270	-0.160	0.060
GENE1865X	0.200	-0.360	-0.460	-0.120	-0.060	0.120	-0.090	-0.080	0.190	-0.390	-0.550	0.140
GENE1932X	0.000	-0.300	0.260	-0.260	0.090	0.160	-0.410	-0.370	-0.100	-0.750	0.020	-0.280
GENE3070X	0.070	-0.140	0.540	-0.030	0.220	-0.540	0.590	0.170	-0.120	-0.520	-0.040	0.010
GENE3165X	0.130	-0.015	0.190	-0.060	-0.010	0.020	-0.420	0.410	-0.240	-0.160	0.000	-0.320
GENE1114X	-0.770	0.200	-0.060	-0.270	0.000	-0.220	0.160	0.100	-0.040	-0.260	0.240	-0.330
GENE3442X	0.390	0.680	0.580	0.610	-0.040	1.020	0.320	0.550	0.100	0.320	0.350	0.120
GENE3443X	0.340	0.550	0.740	0.690	0.050	1.090	0.350	0.550	0.050	0.160	0.320	0.170
GENE3447X	-0.100	0.290	0.110	0.000	0.050	-0.280	-0.270	0.330	0.080	0.600	0.450	0.190
GENE3449X	0.100	0.400	0.150	0.070	-0.380	0.310	-0.190	-0.080	-0.150	0.050	0.280	0.130
GENE1501X	0.410	0.200	0.320	0.100	-0.060	0.360	-0.240	0.300	0.260	0.230	0.150	0.440
GENE816X	0.560	0.190	0.460	0.410	0.090	0.800	0.290	0.020	0.080	0.150	-0.080	0.510
GENE213X	0.150	0.120	0.150	0.090	0.010	-0.270	0.290	-0.060	-0.220	0.010	-0.020	0.250
GENE167X	-0.120	-0.260	0.480	0.040	0.010	0.200	0.330	0.280	0.200	0.100	-0.210	-0.240
GENE394X	0.100	0.560	-0.170	0.040	0.200	0.040	0.000	-0.110	0.180	0.430	-0.230	0.430
GENE3602X	-0.430	0.020	0.000	-0.040	-0.220	0.020	0.110	-0.240	-0.200	0.130	-0.300	0.280
GENE3523X	-0.130	-0.100	0.050	0.050	-0.280	0.320	0.000	-0.070	-0.210	-0.110	0.030	0.330
GENE3527X	-0.910	0.190	0.050	-0.320	-0.210	0.170	-0.230	-0.250	-0.260	-0.390	-0.490	0.220
GENE3529X	-0.370	0.530	-0.100	0.160	-0.180	0.470	-0.250	-0.040	0.310	0.240	-0.200	0.230
GENE3512X	-0.180	-0.170	0.160	-0.220	-0.910	-0.890	-0.490	0.240	-0.310	0.370	0.160	0.120
GENE3811X	0.260	0.280	0.350	0.080	0.210	-0.230	-0.180	0.100	-0.140	0.700	-0.200	-0.150
GENE3700X	0.010	-0.290	-0.080	-0.030	0.360	0.370	-0.280	0.130	-0.050	-0.380	0.230	0.040
GENE3634X	0.210	-0.020	0.500	0.300	-0.170	0.120	-0.090	0.030	-0.090	0.260	-0.240	-0.090
GENE3551X	0.540	0.270	0.190	0.120	0.090	-0.250	-0.180	0.160	0.200	0.110	-0.180	0.080
GENE3418X	-0.150	0.710	-0.090	0.320	-0.320	0.440	0.530	0.390	-0.010	0.080	0.100	-0.160
GENE3216X	-0.060	-0.320	0.000	0.070	-0.110	0.370	0.400	-0.140	0.320	-0.150	0.200	-0.020
GENE3217X	0.070	-0.360	0.090	0.220	-0.040	0.240	0.410	0.330	0.470	0.300	0.270	-0.090
GENE1840X	-0.140	0.000	-0.450	-0.370	-0.220	-0.520	-0.160	-0.150	-0.170	0.140	-0.230	-0.070
GENE3142X	0.170	-0.110	0.400	0.220	0.070	0.760	0.250	0.220	-0.090	0.640	-0.210	-0.250
GENE2589X	0.160	0.000	-0.220	-0.100	-0.200	-0.010	-0.620	-0.100	0.110	-0.170	-0.520	-0.270
GENE2570X	0.230	-0.360	0.090	0.120	-0.440	-0.090	0.480	0.590	0.410	0.170	0.190	-0.040
GENE3108X	-0.240	0.186	0.460	0.000	-0.030	-0.490	0.100	0.080	-0.010	0.400	-0.440	-0.140
GENE2565X	-0.270	0.000	0.060	-0.100	-0.580	-0.520	0.000	-0.310	-0.170	-0.110	0.020	0.050
GENE3093X	-0.110	0.510	0.370	-0.030	-0.300	-0.560	0.310	0.230	0.100	0.170	0.030	0.510
GENE1893X	-0.210	-0.830	-0.570	-0.280	-0.110	0.060	0.110	0.000	-0.360	0.200	-0.150	-0.160
GENE1915X	-0.020	-0.090	0.290	0.030	0.100	0.300	-0.080	0.010	-0.100	0.000	-0.230	-0.170
GENE1914X	-0.380	-0.390	0.010	-0.110	0.250	-0.260	0.000	-0.210	-0.180	-0.260	-0.330	-0.300
GENE1919X	0.200	-0.800	0.070	-0.250	-0.530	-0.410	-0.140	-0.140	-0.070	-0.290	-0.279	-0.020
GENE1917X	-0.340	-0.115	0.240	-0.190	-0.188	-0.070	-0.450	0.290	-0.110	-0.580	-0.050	-0.170
GENE1896X	0.040	-0.081	0.060	-0.120	-0.340	0.100	0.410	-0.020	0.000	0.010	0.130	-0.210
GENE1897X	0.310	0.131	0.340	-0.030	-0.540	-0.350	0.420	0.240	0.050	-0.030	-0.450	-0.370
GENE2987X	0.230	0.210	-0.080	0.010	0.440	0.010	0.230	-0.190	0.000	0.060	0.310	0.300
GENE2041X	0.340	0.050	-0.050	0.200	-0.028	-0.140	0.520	0.020	0.150	0.020	-0.120	-0.170
GENE3051X	0.100	0.640	-0.160	-0.010	-0.020	-0.570	0.260	0.450	0.320	-0.320	-0.090	0.510
GENE2551X	0.040	-0.060	0.320	0.100	-0.290	-0.410	0.250	-0.200	0.160	0.050	0.000	-0.250
GENE2044X	0.000	0.210	0.320	-0.090	-0.470	-0.680	-0.400	-0.500	0.250	-0.430	-0.280	0.000
GENE2045X	-0.300	0.230	0.300	-0.140	0.040	-0.660	-0.460	-0.130	-0.450	-0.160	-0.290	0.000
GENE1911X	-0.280	-0.080	0.060	-0.100	-0.200	0.430	-0.010	-0.400	-0.210	0.150	-0.060	-0.290
GENE2061X	-0.580	-0.530	-0.310	-0.200	-0.660	-0.430	0.260	0.010	-0.290	0.100	0.330	-0.540
GENE2062X	-0.230	0.170	0.070	-0.200	-0.030	-0.470	-0.200	-0.310	-0.280	0.050	0.110	0.150
GENE2073X	-0.410	0.000	-0.610	-0.220	0.110	-0.150	-0.390	-0.240	-0.260	-0.080	0.230	-0.080
GENE2497X	-0.250	0.400	0.140	0.220	-0.210	0.340	0.370	-0.130	0.170	0.230	-0.020	-0.130
GENE2498X	-0.320	0.160	0.230	0.180	-0.510	0.270	0.420	0.120	0.060	0.130	-0.160	-0.100
GENE2936X	0.040	-0.310	0.000	-0.220	-0.380	-0.700	-0.280	0.310	0.090	-0.370	-0.350	-0.110
GENE2235X	0.200	0.050	-0.240	0.000	-0.190	0.000	-0.160	0.040	0.030	-0.340	-0.030	-0.230
GENE2312X	-0.270	0.490	-0.360	0.150	-0.580	0.280	-0.310	-0.330	0.060	0.020	0.140	-0.180
GENE2431X	-0.350	-0.370	0.090	-0.040	-0.500	-0.240	-0.140	0.450	0.180	0.480	0.230	-0.370
GENE2340X	-0.290	0.720	0.220	0.050	-0.640	-0.570	0.600	0.670	0.160	0.550	-0.200	-0.400
GENE2339X	0.130	0.171	-0.030	-0.110	-0.500	-0.100	-0.120	0.150	0.280	-0.040	0.120	-0.140
GENE2338X	0.190	-0.170	-0.070	0.000	-0.290	-0.010	-0.130	0.250	0.220	0.000	0.180	-0.010
GENE2337X	-0.230	0.230	0.160	-0.040	-0.150	-0.490	-0.020	-0.080	-0.370	0.340	0.010	-0.170
GENE2459X	-0.310	0.120	-0.640	-0.280	-0.900	-0.520	-0.500	-0.080	-0.460	0.090	0.030	-0.130
GENE2140X	-0.070	0.100	-0.310	-0.140	0.090	0.250	-0.090	0.060	-0.200	0.090	0.090	0.000
GENE2281X	0.140	0.250	0.000	-0.050	-0.510	0.190	-0.200	-0.250	0.090	-0.010	-0.260	-0.280
GENE2279X	-0.350	-0.150	-0.020	-0.240	0.060	-0.460	-0.010	-0.160	0.050	-0.100	-0.080	-0.330
GENE2243X	-0.100	-0.620	-0.150	-0.020	-0.440	-0.250	-0.290	-0.150	0.020	0.120	0.000	-0.140
GENE2220X	-0.300	0.110	-0.350	-0.140	-0.320	-0.180	-0.690	-0.590	-0.210	-0.260	-0.170	-0.670
GENE2217X	-0.050	0.280	-0.040	0.040	-0.182	0.000	-0.450	-0.090	0.550	0.230	-0.550	-0.640
GENE2231X	-0.400	-0.230	-0.210	-0.260	-0.190	-0.530	-0.510	-0.200	-0.560	-0.210	-0.290	-0.590
GENE2194X	-0.080	-0.050	-0.040	-0.200	-0.560	-0.460	-0.310	-0.300	-0.310	-0.080	0.170	0.110
GENE2195X	0.340	0.280	-0.060	0.060	-0.160	-0.350	-0.020	0.040	-0.050	-0.240	-0.450	-0.410
GENE2197X	-0.300	-0.140	0.000	-0.181	-0.560	-0.270	0.040	-0.140	-0.150	0.060	0.250	-0.170
GENE2198X	0.380	0.560	-0.050	0.000	-0.270	-0.600	0.090	-0.520	0.230	-0.450	0.000	-0.320
GENE2200X	-0.440	-0.680	-0.120	-0.160	-0.760	-0.030	0.060	0.110	-0.230	-0.030	-0.440	-0.540
GENE2203X	-0.420	0.270	-0.100	-0.290	-0.160	-0.420	-0.120	-0.230	0.120	0.080	-0.370	-0.410
GENE2204X	0.140	0.160	-0.120	0.188	-0.590	0.620	-0.020	0.000	-0.060	0.590	-0.050	-0.220
GENE2206X	0.230	0.290	0.260	0.010	-0.160	-0.240	-0.180	0.050	0.100	-0.190	-0.050	-0.200
GENE2166X	0.010	-0.260	-0.420	-0.240	-0.430	-0.700	-0.110	-0.010	-0.140	-0.290	-0.540	-0.430
GENE2177X	-0.030	-0.190	0.010	0.080	-0.300	-0.410	-0.010	-0.040	0.150	-0.180	-0.060	0.080
GENE2214X	-0.380	-0.560	-0.380	-0.220	-0.330	-0.350	-0.050	-0.220	-0.060	0.040	-0.430	-0.390
GENE2246X	-0.940	-0.080	-1.000	-0.370	-0.460	-0.830	-0.320	0.270	-0.610	-0.400	-0.280	-0.120
GENE2249X	-0.560	0.590	-0.380	-0.050	-0.350	-0.020	0.070	0.130	0.040	0.160	-0.390	0.000
GENE2729X	0.390	0.040	-0.140	-0.230	0.090	-0.490	-0.050	0.000	0.080	-0.150	-0.060	0.220
GENE2234X	0.410	-0.240	-0.050	-0.210	-0.200	-0.450	-0.450	0.300	0.240	-0.210	-0.260	-0.300
GENE2264X	-0.380	0.090	0.060	-0.370	-0.160	-0.860	-0.110	-0.210	-0.170	0.190	-0.220	-0.050
GENE2263X	-0.300	0.110	0.000	-0.290	-0.130	-0.400	0.000	-0.080	-0.140	0.150	-0.090	0.040
GENE2129X	0.110	-0.340	-0.060	-0.250	-0.710	-0.420	-0.810	-0.180	-0.230	-0.320	-0.220	-0.640
GENE2079X	-0.350	-0.030	-0.180	0.000	-0.190	-0.250	-0.340	-0.230	-0.160	-0.110	-0.280	-0.240
GENE2252X	-0.090	0.270	-0.060	-0.040	-0.020	-0.500	0.040	-0.090	-0.240	-0.050	0.060	0.100
GENE2253X	-0.530	0.170	-0.320	-0.140	-0.160	-0.660	0.110	-0.480	-0.400	0.200	0.040	0.430
GENE1934X	-0.120	-0.100	-0.190	-0.020	-0.350	-0.250	0.570	0.120	0.020	0.220	0.030	-0.090
GENE2434X	-0.410	0.140	-0.220	-0.240	-0.300	-0.510	-0.060	0.000	0.080	-0.290	-0.070	-0.380
GENE2433X	-0.220	0.360	-0.100	-0.190	-0.187	-0.560	-0.100	0.110	-0.080	-0.400	-0.310	-0.300
GENE2098X	-0.440	-0.520	-0.470	-0.220	-0.240	-0.220	-0.430	-0.250	-0.340	-0.010	-0.160	-0.470
GENE1975X	-0.220	-0.300	-0.630	-0.170	0.090	-0.420	0.000	0.120	0.180	-0.230	0.190	0.100
GENE1964X	-0.010	-0.400	0.180	-0.260	-0.020	-0.580	-0.160	-0.380	-0.150	-0.740	-0.570	-0.290
GENE1963X	0.090	0.010	-0.090	-0.280	-0.570	-0.750	-0.140	-0.080	-0.120	-0.540	-0.070	-0.290
GENE1968X	0.250	0.290	0.300	0.160	0.020	-0.340	-0.030	-0.040	0.330	0.410	-0.120	-0.130
GENE1959X	0.160	0.590	0.050	0.160	-0.250	-0.310	-0.140	-0.390	-0.210	0.090	-0.470	-0.050
GENE2076X	-0.100	-0.160	0.440	0.010	-0.500	0.120	-0.600	-0.460	0.150	-0.280	-0.390	-0.010
GENE2074X	-0.030	0.390	-0.120	-0.020	-0.330	0.050	-0.190	0.160	-0.400	0.150	0.100	-0.060
GENE3703X	-0.200	-0.150	-0.100	0.120	0.360	0.210	0.000	0.570	0.140	0.250	0.200	-0.210
GENE3705X	-0.210	-0.280	0.020	0.090	0.460	0.180	-0.190	0.510	0.360	0.080	-0.090	-0.210
GENE2505X	-0.420	-0.360	-0.710	-0.300	-0.450	-0.250	-0.190	-0.420	-0.100	0.010	-0.150	-0.210
GENE2507X	0.000	-0.380	0.080	-0.160	-0.430	-0.200	-0.410	-0.160	-0.160	0.000	-0.070	0.090
GENE2042X	-0.560	-0.372	0.000	-0.010	-0.390	-0.170	0.340	0.210	0.400	-0.170	0.030	-0.310
GENE1962X	-0.240	-0.470	-0.380	-0.270	-0.420	-0.110	-0.300	0.370	0.020	-0.020	-0.080	0.000
GENE2607X	0.390	0.430	-0.500	-0.070	-0.080	-0.470	-0.400	0.410	0.230	0.190	-0.540	0.280
GENE2611X	-0.030	-0.230	-0.060	-0.220	-0.275	-0.300	-0.010	-0.320	-0.120	-0.340	-0.060	-0.250
GENE2692X	-0.090	-0.280	-0.210	-0.090	-0.110	0.000	-0.410	0.110	-0.350	-0.070	0.037	-0.180
GENE1924X	-0.720	-0.140	0.110	-0.180	-0.570	-0.850	0.270	-0.280	0.400	-0.710	-0.160	-0.330
GENE1868X	0.330	0.500	-0.400	-0.070	-0.160	-0.090	-0.310	0.250	0.000	-0.130	-0.140	0.280
GENE1101X	-0.150	0.460	0.000	-0.110	-0.740	-0.220	0.310	-0.030	-0.040	0.220	-0.140	0.490
GENE1952X	-0.180	0.160	-0.400	-0.260	-0.110	-0.740	-0.300	-0.230	-0.120	-0.460	-0.090	0.110
GENE3151X	-0.230	0.036	0.110	0.040	-0.350	0.190	-0.190	-0.050	-0.090	-0.200	0.020	-0.190
GENE2465X	-0.350	-0.770	0.120	-0.440	-0.230	0.000	-0.350	-0.440	-0.350	-0.440	0.120	0.010
GENE3065X	-0.440	-0.170	-0.290	-0.270	0.090	0.220	-0.440	0.110	-0.080	-0.070	-0.070	-0.090
GENE3066X	-0.040	-0.280	0.040	-0.370	-0.350	-0.500	-0.640	-0.250	-0.320	-0.440	-0.070	-0.680
GENE3900X	0.020	0.280	0.040	-0.110	-0.250	-0.140	-0.010	0.050	0.100	0.180	-0.060	-0.070
GENE2574X	0.000	0.110	0.110	-0.030	-0.070	0.200	-0.220	-0.170	-0.180	-0.430	-0.360	-0.540
GENE3154X	0.000	0.050	-0.230	-0.040	-0.130	-0.120	0.130	-0.050	-0.270	0.140	0.260	-0.140
GENE1052X	-0.150	0.270	0.100	-0.110	0.300	0.480	-0.350	0.080	0.250	0.270	0.230	-0.190
GENE3279X	0.050	0.200	0.030	0.170	-0.040	-0.140	-0.040	0.050	0.280	0.050	-0.050	0.160
GENE3273X	-0.390	0.000	0.060	0.030	-0.120	-0.330	-0.270	-0.400	-0.250	0.090	-0.230	-0.250
GENE3272X	-0.330	0.560	0.400	0.100	-0.140	-0.520	-0.090	-0.530	0.250	0.480	-0.240	-0.360
GENE3300X	0.020	0.352	0.270	0.080	0.240	0.580	-0.510	-0.410	0.000	-0.370	-0.390	0.170
GENE3266X	-0.210	-0.040	0.170	0.030	-0.180	-0.160	-0.260	0.150	0.380	-0.180	-0.160	0.090
GENE369X	-0.040	0.010	0.200	0.100	0.440	0.610	0.270	-0.310	-0.160	-0.110	-0.100	0.290
GENE3190X	-0.380	0.300	0.050	-0.160	0.030	-0.840	0.480	-0.250	0.030	-0.200	0.040	-0.080
GENE3188X	0.220	0.530	0.090	0.130	0.400	-0.530	0.290	-0.290	-0.050	-0.310	0.100	0.270
GENE3374X	0.230	-0.380	0.650	0.080	-0.060	0.030	0.210	0.540	0.190	-0.150	0.320	-0.260
GENE1044X	0.310	0.030	0.410	0.180	0.140	0.200	0.500	0.210	0.200	0.040	-0.170	-0.350
GENE1045X	0.000	0.690	0.100	0.200	0.090	-0.080	0.350	0.160	-0.140	-0.160	-0.180	-0.190
GENE3205X	-0.320	-0.170	-0.010	-0.120	0.070	-0.230	-0.230	-0.040	-0.060	0.120	-0.250	0.410
GENE3186X	-0.170	-0.021	0.100	0.020	0.100	0.060	0.050	-0.320	0.070	0.140	-0.340	-0.070
GENE1008X	-0.040	-0.040	0.280	0.220	-0.040	0.400	0.100	0.190	0.280	-0.140	0.230	-0.270
GENE58X	0.250	0.550	-0.210	0.020	-0.110	-0.320	0.000	-0.430	0.240	0.090	-0.200	0.000
GENE4000X	-0.060	0.080	0.310	0.120	-0.420	-0.050	-0.320	0.460	0.050	0.060	0.120	-0.100
GENE3178X	-0.200	0.120	0.020	-0.063	0.060	-0.020	0.480	-0.370	-0.120	0.200	-0.290	-0.110
GENE3999X	0.120	0.370	0.450	0.030	-0.100	0.000	-0.340	-0.530	-0.270	-0.060	-0.610	-0.150
GENE164X	0.320	-0.170	0.010	0.270	0.000	0.220	0.340	-0.320	0.000	0.030	-0.050	0.280
GENE53X	0.440	-0.040	0.420	0.080	-0.530	0.020	-0.530	-0.210	-0.160	-0.110	-0.250	0.060
GENE1023X	0.220	0.260	-0.240	-0.110	0.000	-0.500	0.090	0.150	-0.270	0.100	0.040	-0.340
GENE3071X	0.100	-0.020	-0.030	-0.090	-0.160	-0.310	0.110	-0.130	-0.270	0.000	0.030	-0.250
GENE3907X	-0.320	0.247	-0.250	0.000	0.010	-0.180	0.090	-0.140	0.080	-0.050	-0.010	0.040
GENE3113X	0.180	-0.460	0.000	-0.120	-0.580	-0.210	-0.730	0.110	-0.190	0.060	-0.170	-0.190
GENE1850X	-0.220	-0.010	-0.120	0.010	0.210	-0.640	-0.120	-0.530	-0.060	-0.410	-0.120	-0.160
GENE1869X	-0.410	0.580	-0.340	-0.040	-0.370	-0.140	0.280	-0.100	0.040	0.010	0.080	-0.030
GENE3167X	-0.470	0.000	-0.570	-0.280	-0.380	-0.300	-0.160	0.020	-0.020	-0.040	0.220	-0.090
GENE65X	-0.470	-0.360	-0.470	-0.260	-0.070	-0.340	-0.070	-0.220	-0.490	-0.510	-0.290	0.170
GENE66X	-0.610	-0.230	-0.530	-0.320	-0.200	-0.430	0.000	-0.280	-0.620	-0.260	-0.310	-0.250
GENE3182X	0.130	0.170	-0.120	0.040	-0.160	0.000	0.040	0.110	0.170	0.130	-0.250	-0.230
GENE1445X	-0.160	0.790	0.630	0.170	0.320	-0.360	0.100	0.230	0.180	-0.220	-0.280	-0.190
GENE1467X	0.090	-0.120	-0.050	-0.030	0.040	-0.400	0.340	0.140	-0.140	0.220	-0.240	-0.070
GENE2605X	0.070	-0.200	0.220	0.070	0.080	-0.190	-0.100	-0.040	0.060	0.000	-0.010	-0.070
GENE2604X	-0.360	-0.340	0.110	-0.050	-0.120	-0.300	0.000	-0.340	-0.140	-0.160	-0.140	-0.110
GENE1092X	0.200	0.120	-0.080	0.150	-0.326	-0.230	-0.110	-0.110	0.020	-0.030	0.110	-0.070
GENE10X	-0.050	-0.350	-0.350	0.060	-0.190	0.530	0.160	-0.300	0.010	0.590	-0.250	0.400
GENE2606X	-0.400	-0.200	-0.350	-0.320	-0.340	-0.790	0.260	-0.490	-0.440	-0.080	-0.370	0.160
GENE1031X	0.490	0.093	0.560	0.280	-0.090	-0.270	0.490	0.350	0.030	-0.080	0.170	-0.180
GENE1070X	0.410	0.220	-0.060	0.370	-0.050	0.400	0.070	0.310	0.080	0.250	0.100	0.080
GENE3098X	-0.030	0.250	0.030	-0.280	-0.080	0.020	0.090	0.120	-0.590	-0.180	0.290	-0.050
GENE3032X	-0.100	0.430	-0.050	0.070	-0.110	-0.110	-0.050	0.050	-0.090	0.060	-0.030	-0.180
GENE3035X	0.870	0.050	0.060	0.350	0.340	0.340	0.200	0.290	0.250	0.730	0.000	-0.170
GENE3037X	0.400	-0.030	0.010	-0.110	-0.370	-0.100	0.240	-0.120	-0.100	-0.030	-0.110	-0.700
GENE2994X	0.350	0.060	0.020	-0.080	-0.550	0.020	0.400	0.000	-0.080	-0.100	0.080	-0.020
GENE2995X	-0.200	-0.430	-0.070	-0.100	-0.360	-0.120	0.470	-0.130	-0.070	-0.250	-0.670	0.070
GENE2941X	0.210	0.490	-0.060	0.110	0.020	0.550	0.340	-0.350	-0.110	-0.270	-0.310	-0.580
GENE2672X	-0.300	-0.070	-0.100	-0.041	-0.300	-0.140	-0.070	-0.290	-0.280	-0.150	0.060	-0.010
GENE2679X	-0.040	-0.270	-0.220	-0.050	-0.450	-0.160	0.240	-0.380	0.120	-0.010	-0.150	-0.010
GENE2680X	-0.050	0.007	-0.130	-0.020	0.040	-0.280	0.240	-0.390	-0.040	-0.200	-0.160	0.000
GENE2920X	-0.070	0.150	-0.250	-0.030	-0.310	0.070	0.070	0.390	0.400	-0.010	0.010	0.410
GENE2661X	0.220	-0.060	-0.340	-0.080	-0.360	-0.610	0.520	0.360	0.080	-0.150	-0.260	-0.370
GENE2937X	0.480	-0.260	0.010	-0.060	-0.580	-0.240	-0.650	0.460	-0.160	0.040	0.000	-0.660
GENE1948X	0.130	-0.560	-0.070	0.000	-0.260	-0.030	0.120	-0.270	-0.210	0.090	0.010	-0.600
GENE1949X	0.000	-0.220	0.020	-0.040	-0.060	-0.330	-0.220	-0.350	-0.120	0.050	-0.180	-0.380
GENE2939X	0.370	0.190	0.060	0.040	-0.340	-0.360	-0.040	0.130	0.150	0.050	-0.270	0.060
GENE2919X	0.160	-0.200	-0.400	-0.290	-0.600	-0.840	0.120	0.320	0.310	-0.060	-0.200	-0.070
GENE2720X	0.000	-0.170	-0.310	-0.120	-0.320	-0.110	-0.040	-0.220	0.220	-0.030	-0.290	0.250
GENE2721X	-0.280	-0.020	-0.470	-0.080	-0.280	-0.070	0.070	0.130	0.480	0.470	-0.090	0.010
GENE257X	-0.110	0.570	-0.020	-0.047	-0.260	0.120	0.310	0.040	-0.160	0.210	-0.150	0.160
GENE300X	0.510	0.180	0.180	0.000	-0.240	-0.340	0.210	0.270	0.060	0.040	-0.520	0.060
GENE281X	0.580	0.160	0.070	0.070	-0.600	-0.400	0.270	0.150	-0.380	-0.350	-0.410	-0.180
GENE299X	0.730	0.418	-0.180	0.490	-0.140	0.170	0.410	0.120	0.250	0.310	-0.090	-0.140
GENE2659X	0.330	0.400	-0.500	0.080	-0.380	-0.540	0.070	0.120	0.190	-0.110	-0.360	-0.150
GENE2658X	0.310	0.030	-0.410	-0.230	-0.140	0.240	0.200	-0.090	-0.140	-0.300	-0.340	-0.080
GENE282X	0.420	-0.180	0.060	0.080	0.100	-0.200	0.630	0.580	0.290	0.070	-0.060	0.230
GENE2666X	-0.390	0.000	-0.270	-0.340	0.140	-0.950	-0.820	-0.080	-0.540	0.070	-0.050	-0.240
GENE2667X	-0.330	-0.223	-0.090	-0.410	-1.080	-0.690	-1.020	-0.240	-0.560	0.200	0.000	-0.820
GENE2957X	0.000	-0.340	-0.550	0.060	-0.200	-0.200	0.670	0.070	0.280	-0.320	-0.580	0.090
GENE1961X	-0.140	-0.129	-0.040	-0.070	-0.064	-0.100	0.570	0.010	-0.050	-0.140	-0.070	-0.420
GENE2903X	0.340	-0.340	0.000	-0.140	-0.470	-0.130	0.070	0.430	0.130	-0.490	-0.250	-0.520
GENE2687X	0.160	-0.360	-0.070	-0.180	0.130	0.080	-0.010	0.050	0.050	0.120	-0.290	-0.250
GENE2741X	-0.160	0.130	-0.300	-0.190	-0.540	-0.840	0.170	0.050	0.250	-0.240	-0.500	0.190
GENE2873X	-0.220	0.160	0.050	-0.080	-0.520	-0.170	-0.250	0.130	0.220	-0.210	0.150	-0.130
GENE2871X	-0.070	-0.550	-0.270	0.000	-0.420	-0.560	0.020	-0.250	-0.040	0.010	0.080	-0.360
GENE2882X	-0.050	-0.060	0.000	-0.070	0.080	-0.470	0.280	-0.090	0.110	-0.050	-0.400	-0.450
GENE289X	0.370	0.730	0.000	0.420	-0.240	0.220	0.890	0.030	0.100	0.210	-0.110	0.350
GENE290X	0.330	0.280	0.090	0.360	-0.280	0.680	0.950	0.160	-0.050	-0.140	-0.030	0.280
GENE292X	0.380	0.410	0.170	0.170	-0.100	0.090	0.280	-0.030	0.380	-0.070	-0.510	-0.270
GENE294X	-0.030	0.060	0.250	-0.110	-0.160	-0.220	0.260	-0.270	-0.130	-0.290	-0.350	0.190
GENE295X	0.540	0.040	0.190	0.120	0.060	0.460	0.340	0.160	0.360	0.120	0.030	0.010
GENE2859X	0.320	-0.090	0.060	0.000	0.000	-0.370	0.400	0.010	0.080	-0.230	-0.460	-0.050
GENE2860X	0.140	0.160	0.210	-0.070	-0.020	-0.330	0.390	-0.030	-0.170	-0.250	-0.500	-0.060
GENE3003X	0.690	0.170	0.110	0.160	0.070	0.640	0.220	0.510	0.200	0.550	-0.110	-0.140
GENE3002X	0.280	0.080	0.090	0.270	0.540	-0.260	0.870	0.230	0.400	-0.300	-0.050	-0.100
GENE2748X	-0.180	0.150	-0.090	-0.140	-0.130	-0.830	0.010	-0.170	0.220	0.220	-0.770	0.070
GENE2769X	0.050	0.250	0.160	0.000	0.360	-0.710	-0.230	0.040	0.190	-0.380	-0.260	0.010
GENE2828X	0.430	0.320	-0.080	0.040	-0.320	-0.250	0.330	-0.120	0.520	-0.210	-0.310	-0.100
GENE2827X	0.170	0.060	0.080	-0.060	-0.100	-0.550	0.160	0.130	0.000	-0.550	-0.440	-0.260
GENE2843X	0.550	0.090	-0.270	0.000	-0.560	-0.590	0.480	0.330	0.370	-0.400	-0.330	-0.560
GENE2810X	0.100	0.040	-0.030	-0.070	0.000	-0.570	-0.130	-0.320	0.120	-0.660	-0.470	-0.190
GENE2797X	0.270	0.350	-0.480	0.036	-0.630	0.060	-0.380	0.510	0.280	0.170	0.050	-0.250
GENE2784X	-0.130	0.560	-0.130	0.110	-0.270	-0.470	0.080	0.020	0.060	-0.340	-0.050	-0.430
GENE2790X	0.030	-0.060	-0.120	0.090	-0.170	-0.410	0.040	0.140	0.000	-0.100	-0.280	-0.580
GENE2788X	-0.740	-0.280	-0.640	-0.310	-0.470	-0.670	0.070	-0.120	-0.010	-0.700	-0.760	-0.220
GENE2787X	-0.400	-0.240	-0.470	-0.060	-0.390	-0.280	0.100	0.170	0.140	-0.350	-0.600	-0.480
GENE2783X	0.110	-0.430	-0.070	0.170	-0.290	-0.220	0.320	0.320	0.300	-0.380	-0.200	-0.110
GENE2754X	0.580	0.230	0.060	0.060	-0.590	0.010	0.130	0.560	0.330	-0.270	-0.500	0.300
GENE2865X	0.110	-0.230	-0.080	0.050	-0.180	-0.380	0.290	-0.220	0.090	0.060	0.080	0.050
GENE2866X	-0.030	-0.210	0.040	0.002	-0.180	-0.300	0.230	-0.250	-0.080	-0.200	0.160	-0.340
GENE2883X	0.230	-0.370	0.190	0.030	0.010	-0.500	0.390	-0.210	0.000	-0.280	-0.350	-0.240
GENE2896X	0.600	-0.390	0.040	0.050	-0.470	-0.250	0.180	0.670	0.440	-0.240	0.010	-0.430
GENE1955X	-0.340	-0.410	-0.070	-0.130	0.000	0.040	-0.440	0.030	0.050	0.150	0.100	-0.350
GENE2915X	0.580	0.160	0.300	0.240	-0.050	-0.430	0.280	-0.150	0.320	-0.220	-0.120	0.170
GENE2128X	0.080	-0.360	0.300	0.050	-0.255	0.000	0.130	0.030	0.370	0.140	-0.030	-0.580
GENE2706X	0.490	-0.280	0.060	0.064	-0.230	-0.320	-0.090	0.580	0.110	-0.540	0.020	-0.180
GENE2945X	0.310	-0.050	0.340	0.220	-0.190	0.440	0.130	0.230	-0.080	-0.340	-0.020	-0.170
GENE2943X	0.200	0.520	0.060	0.270	0.240	0.350	0.060	0.180	0.200	-0.150	-0.040	-0.030
GENE2656X	-0.440	0.640	-0.190	0.050	0.260	0.130	0.390	0.160	0.380	0.160	0.100	0.030
GENE2655X	-0.390	0.470	0.080	0.060	-0.280	0.090	0.150	-0.030	0.290	-0.220	0.090	-0.110
GENE2637X	0.290	0.070	0.010	-0.030	-0.320	-0.240	0.340	-0.400	0.250	0.030	0.000	0.470
GENE2950X	0.000	-0.040	-0.300	-0.140	0.090	0.170	0.010	0.030	0.000	-0.470	-0.070	0.020
GENE2633X	0.000	-0.070	0.180	0.130	-0.260	0.220	0.190	0.360	-0.080	0.220	-0.160	-0.170
GENE2999X	0.020	-0.190	-0.040	0.060	-0.110	0.090	-0.010	0.300	0.570	-0.070	-0.070	-0.100
GENE2975X	0.220	-0.260	-0.440	-0.260	-0.190	-0.050	-0.100	-0.080	-0.210	-0.210	-0.190	-0.110
GENE3000X	-0.080	-0.180	-0.100	0.120	0.060	-0.520	0.250	0.170	0.160	0.080	0.030	-0.210
GENE2996X	0.240	-0.030	-0.020	0.090	0.060	-0.120	0.610	0.120	0.080	-0.110	-0.080	-0.140
GENE2990X	0.220	0.340	-0.220	-0.070	0.180	-0.580	0.070	0.450	0.040	-0.100	-0.570	0.360
GENE2989X	0.030	0.180	-0.290	0.100	0.150	-0.360	0.460	0.120	0.110	-0.410	-0.310	0.060
GENE2621X	0.260	0.108	-0.150	0.080	-0.220	-0.030	-0.090	0.350	0.060	0.040	0.040	-0.140
GENE3025X	0.290	-0.040	-0.440	-0.010	-0.530	0.180	0.450	-0.060	-0.240	0.100	-0.230	-0.060
GENE3008X	0.150	0.380	0.050	0.140	0.130	0.150	0.530	0.350	0.220	-0.130	0.040	-0.060
GENE3012X	-0.690	-0.020	-0.300	-0.130	-0.190	-0.420	-0.170	0.170	-0.270	-0.210	-0.350	0.360
GENE2964X	-0.060	0.338	-0.470	0.010	-0.090	-0.540	0.140	0.330	0.340	-0.130	-0.150	0.230
GENE3019X	0.120	0.410	0.300	0.210	-0.550	0.230	0.380	-0.080	0.310	0.180	-0.230	0.130
GENE226X	-0.200	0.630	0.070	-0.010	-0.360	-0.480	0.000	0.390	0.330	0.540	0.560	0.460
GENE315X	-0.180	0.680	0.230	0.090	-0.510	-0.100	0.310	0.140	-0.250	-0.090	-0.100	-0.180
GENE1049X	-0.120	-0.070	0.340	0.170	0.060	0.490	0.050	-0.010	-0.210	0.180	0.260	-0.210
GENE1002X	-0.410	-0.070	0.200	-0.010	-0.060	0.450	0.310	0.130	-0.040	0.200	-0.170	-0.280
GENE3023X	-0.180	0.160	-0.310	0.030	0.360	0.000	0.390	0.320	0.240	-0.280	-0.210	-0.110
GENE3022X	-0.240	0.320	-0.200	0.010	0.380	-0.080	0.290	0.020	0.450	0.030	-0.080	0.000
GENE209X	-0.330	0.460	0.150	0.208	0.004	0.140	0.000	0.250	-0.070	-0.050	-0.148	0.120
GENE352X	-0.120	-0.200	0.300	-0.150	0.000	-0.130	0.100	0.260	-0.290	0.120	-0.170	0.000
GENE1014X	-0.480	0.160	0.020	-0.080	-0.560	0.220	-0.100	-0.140	-0.290	-0.270	-0.540	-0.490
GENE1278X	0.390	-0.040	-0.050	-0.020	0.020	-0.300	0.010	0.220	0.370	-0.100	-0.180	0.200
GENE2029X	-0.400	0.321	0.000	-0.140	-0.160	-0.200	0.020	-0.150	-0.100	-0.170	0.160	0.320
GENE2028X	-0.130	0.106	0.050	0.060	-0.370	-0.080	0.210	-0.040	0.080	-0.250	-0.150	-0.090
GENE1950X	-0.210	0.050	-0.020	-0.190	-0.070	-0.510	-0.110	0.220	-0.130	-0.350	-0.160	0.000
GENE2021X	0.340	0.038	-0.070	-0.040	-0.250	-0.580	-0.640	0.140	0.430	-0.130	0.500	0.100
GENE2010X	-0.310	-0.580	0.150	0.030	-0.080	-0.020	0.450	-0.080	-0.010	-0.200	-0.050	0.320
GENE2722X	0.030	0.120	-0.020	-0.050	-0.080	-0.440	0.250	0.070	0.050	-0.280	-0.260	0.050
GENE2003X	0.260	-0.367	-0.320	-0.200	-0.205	-0.430	-0.430	0.190	-0.100	-0.310	-0.350	-0.330
GENE1987X	0.150	-0.070	-0.050	0.200	-0.380	0.020	0.140	0.050	0.110	0.350	0.120	-0.060
GENE1986X	0.210	0.290	0.080	0.060	-0.200	0.460	0.180	-0.340	-0.070	0.270	0.410	-0.020
GENE1997X	-0.230	-0.170	0.140	-0.100	-0.060	-0.190	-0.110	0.140	0.310	0.180	0.360	-0.190
GENE1994X	0.110	-0.110	-0.010	-0.130	0.330	-0.050	-0.070	-0.100	-0.030	-0.180	-0.220	-0.080
GENE1993X	0.030	0.130	-0.110	-0.070	-0.450	-0.340	-0.210	-0.200	-0.320	-0.110	0.080	0.140
GENE1992X	-0.240	0.470	-0.050	-0.050	-0.480	-0.610	-0.210	0.070	-0.120	0.080	0.080	-0.010
GENE2000X	0.190	-0.170	0.250	-0.060	0.320	-0.670	-0.520	0.070	0.030	-0.640	0.020	-0.500
GENE2002X	-0.120	0.360	0.180	-0.140	-0.350	-0.130	-0.250	0.430	-0.260	0.050	-0.550	-0.250
GENE1983X	-0.200	0.030	-0.400	-0.250	-0.090	-0.300	-0.360	-0.400	-0.180	-0.070	-0.210	-0.120
GENE1980X	0.100	-0.390	-0.130	0.000	-0.020	-0.110	-0.190	0.110	-0.020	-0.100	0.000	0.190
GENE1985X	-0.090	0.230	-0.500	-0.230	0.110	-0.080	-0.500	-0.420	-0.540	0.200	-0.180	-0.010
GENE2005X	-0.180	0.180	-0.530	-0.050	-0.210	-0.490	-0.140	0.000	0.180	-0.020	0.020	0.150
GENE1333X	0.080	-0.170	0.040	-0.160	0.060	-0.620	-0.370	0.090	-0.260	-0.030	-0.280	0.150
GENE1332X	0.210	-0.060	0.000	0.110	0.470	-0.020	-0.260	0.350	-0.110	-0.170	-0.150	0.040
GENE1979X	0.140	0.300	-0.380	-0.080	-0.340	0.080	-0.340	0.360	0.010	-0.230	0.130	0.200
GENE2013X	-0.120	-0.190	-0.380	-0.370	-0.024	-0.500	-0.230	-0.450	-0.310	-0.140	-0.400	-0.140
GENE1276X	0.200	-0.580	-0.140	-0.080	0.210	-0.550	-0.120	0.200	-0.190	-0.290	0.240	-0.490
GENE1273X	-0.340	-0.360	-0.330	-0.380	-0.270	-0.560	-0.040	0.210	-0.180	0.100	-0.140	0.140
GENE3127X	-0.220	0.020	-0.210	0.060	0.270	0.220	0.060	-0.570	-0.290	-0.070	0.030	0.000
GENE1372X	-0.240	0.350	0.000	0.050	-0.353	-0.550	0.050	-0.100	0.360	-0.207	0.110	-0.430
GENE1270X	0.650	0.370	0.080	0.040	0.160	0.210	-0.300	-0.380	-0.040	-0.080	-0.140	-0.200
GENE1198X	0.460	-0.160	-0.300	-0.140	0.180	-0.260	-0.380	0.210	-0.380	-0.270	-0.260	-0.120
GENE1204X	-0.040	0.000	0.200	-0.070	0.050	0.080	0.020	-0.130	-0.290	0.160	0.020	0.000
GENE1248X	0.050	0.240	-0.010	0.110	0.000	-0.240	0.510	0.360	-0.090	0.110	0.160	-0.200
GENE1241X	0.460	-0.330	0.320	0.020	-0.290	-0.160	-0.050	0.060	-0.170	0.000	0.000	0.170
GENE230X	0.190	-0.250	0.000	0.190	-0.410	0.020	-0.110	-0.120	-0.080	0.250	0.060	-0.130
GENE1165X	-0.300	0.020	0.150	-0.100	-0.400	-0.660	0.170	0.000	-0.150	0.470	-0.060	-0.370
GENE1285X	0.330	-0.340	-0.020	0.090	0.390	-0.020	0.410	0.390	-0.120	-0.190	0.290	-0.260
GENE1148X	0.740	0.110	0.320	0.280	-0.120	-0.040	0.700	0.050	0.620	-0.160	-0.020	-0.030
GENE1149X	0.670	-0.130	0.060	0.330	0.390	0.020	0.830	0.470	0.100	0.420	-0.020	0.000
GENE1163X	-0.100	-0.020	-0.010	0.090	-0.110	-0.110	-0.310	-0.250	-0.040	0.040	-0.320	-0.180
GENE3100X	-0.420	0.390	-0.040	0.151	-0.180	0.090	-0.120	-0.210	-0.130	-0.220	-0.550	0.000
GENE3414X	0.650	-0.070	0.170	0.160	-0.040	0.480	0.070	-0.470	-0.150	-0.080	0.190	0.180
GENE1029X	-0.180	-0.190	-0.030	0.090	-0.150	0.320	0.160	0.290	0.010	0.100	0.220	-0.170
GENE3090X	0.120	0.150	0.040	-0.010	-0.140	0.390	0.050	0.000	0.530	0.230	-0.300	0.070
GENE1038X	0.200	0.470	0.490	0.020	-0.600	-0.010	-0.030	0.490	0.230	0.370	0.600	0.240
GENE1042X	0.240	0.350	-0.350	0.090	0.000	0.070	0.470	0.620	0.270	-0.170	0.200	-0.110
GENE3103X	-0.210	0.411	0.370	-0.070	-0.360	-0.240	-0.300	-0.230	-0.160	0.110	0.320	0.310
GENE3101X	0.050	0.230	-0.090	0.010	0.160	-0.430	-0.190	-0.410	-0.400	-0.200	-0.240	0.170
GENE1156X	0.440	0.060	-0.070	0.080	-0.650	-0.020	-0.240	-0.050	-0.260	0.460	0.180	-0.180
GENE986X	-0.400	-0.010	0.280	-0.080	0.150	0.110	-0.010	-0.600	-0.340	0.190	0.210	0.080
GENE1831X	0.090	-0.150	-0.040	-0.120	-0.860	0.190	0.270	0.300	0.050	-0.040	-0.170	-0.340
GENE16X	0.440	-0.050	0.480	0.190	0.540	0.590	-0.370	0.270	-0.050	0.260	-0.520	0.270
GENE1832X	-0.230	-0.230	0.080	0.050	0.050	0.280	0.280	0.010	-0.190	-0.190	-0.040	-0.530
GENE1076X	-0.050	-0.380	0.020	0.000	0.260	0.320	0.170	0.390	0.140	-0.090	0.110	0.320
GENE933X	0.440	0.740	0.230	0.240	0.090	-0.260	-0.110	0.280	0.080	0.000	-0.220	0.520
GENE1022X	-0.090	0.800	0.140	0.150	-0.070	0.370	-0.310	0.330	-0.110	0.050	-0.040	0.050
GENE1021X	0.130	0.540	0.100	0.110	-0.110	-0.320	-0.090	-0.300	0.090	0.310	-0.310	0.150
GENE1017X	0.870	-0.020	0.080	0.320	-0.040	0.420	0.120	-0.190	-0.210	0.640	-0.090	0.280
GENE35X	-0.340	0.260	0.250	0.090	0.040	-0.170	-0.070	-0.410	-0.050	0.000	-0.520	0.080
GENE37X	-0.190	-0.180	-0.140	-0.350	-0.340	-0.540	-0.520	-0.550	-0.360	-0.080	-0.390	-0.200
GENE156X	0.510	-0.110	-0.050	-0.080	-0.340	0.280	0.010	-0.380	-0.360	-0.320	-0.440	0.030
GENE158X	0.630	-0.370	0.000	0.040	0.510	0.220	0.490	-0.210	0.140	-0.210	0.160	0.330
GENE91X	-0.050	-0.240	0.170	0.150	0.260	-0.160	0.480	0.560	0.300	-0.080	-0.180	-0.100
GENE973X	0.200	0.080	0.310	0.090	0.070	0.540	0.270	-0.120	0.270	0.400	-0.250	-0.040
GENE351X	0.160	0.040	0.420	0.120	0.150	0.420	0.160	-0.270	0.410	0.090	-0.240	-0.320
GENE1034X	0.400	0.190	0.370	0.200	0.010	0.110	0.550	0.360	0.310	0.010	-0.240	-0.110
GENE1035X	0.340	0.120	0.490	0.210	-0.060	0.170	0.590	0.190	0.200	-0.080	-0.130	-0.220
GENE353X	0.550	-0.400	0.360	-0.010	0.410	0.250	0.080	0.020	-0.010	0.080	-0.030	0.590
GENE196X	0.360	-0.020	0.510	0.320	0.500	0.240	0.450	-0.220	0.380	-0.180	-0.220	0.250
GENE930X	-0.400	0.290	-0.330	0.000	-0.210	0.350	-0.050	0.250	-0.150	0.260	0.120	0.220
GENE208X	-0.110	0.440	0.040	0.010	0.010	0.130	0.080	-0.230	-0.270	-0.110	-0.220	0.260
GENE224X	-0.040	-0.360	-0.080	0.090	-0.290	0.430	0.060	0.090	0.660	0.020	0.080	-0.530
GENE335X	-0.670	-0.280	0.010	-0.093	0.110	-0.280	0.120	-0.210	-0.140	-0.250	0.010	-0.660
GENE308X	-0.550	-0.090	0.050	0.000	0.130	0.350	0.100	-0.580	-0.070	-0.150	0.100	0.380
GENE910X	-0.220	-0.080	0.050	0.100	-0.180	0.070	0.190	0.090	0.000	-0.060	-0.010	0.030
GENE355X	0.780	-0.140	-0.150	0.390	0.560	0.980	0.340	0.160	0.250	0.230	0.460	-0.240
GENE907X	0.070	-0.080	-0.280	0.010	0.160	-0.440	-0.440	0.230	0.000	0.480	-0.270	0.160
GENE319X	0.570	0.140	0.270	0.370	0.220	0.120	0.990	-0.040	0.200	0.180	-0.030	0.330
GENE1530X	0.470	-0.060	0.030	-0.060	-0.010	-0.190	-0.230	0.330	-0.120	0.140	-0.300	0.300
GENE888X	-0.110	0.130	0.140	0.150	-0.050	0.650	0.180	-0.010	0.030	0.070	-0.020	0.230
GENE373X	0.020	-0.250	-0.020	0.030	0.330	0.350	-0.150	-0.330	-0.220	0.190	-0.010	0.560
GENE871X	0.590	0.450	-0.030	0.110	-0.290	0.260	0.220	0.450	0.340	0.150	0.250	0.160
GENE858X	-0.040	0.440	0.090	0.150	0.120	0.450	0.180	-0.020	-0.030	0.110	0.040	-0.060
GENE448X	0.380	-0.150	0.010	0.360	0.150	0.730	0.160	-0.220	-0.100	0.390	0.170	-0.270
GENE835X	0.530	0.490	0.600	0.380	-0.360	0.530	0.000	-0.100	0.000	-0.130	-0.120	0.520
GENE836X	0.350	0.610	0.600	0.350	-0.360	0.690	-0.020	-0.080	0.060	0.120	-0.050	0.650
GENE841X	-0.030	-0.170	0.150	0.370	0.040	0.710	0.250	-0.090	-0.040	0.330	0.310	0.250
GENE839X	-0.110	-0.220	0.340	0.310	-0.090	0.780	0.270	-0.160	0.030	0.100	0.260	0.350
GENE564X	0.210	0.000	0.180	0.330	0.410	0.480	0.810	-0.070	0.150	0.540	0.440	0.260
GENE842X	-0.190	-0.450	0.090	0.160	-0.150	0.370	0.120	0.240	0.200	0.000	0.180	-0.180
GENE817X	0.440	0.230	0.040	0.370	0.260	0.560	0.980	0.040	0.210	0.660	-0.190	0.330
GENE806X	0.340	-0.230	0.190	0.280	0.200	0.530	0.120	-0.030	0.160	0.040	-0.350	0.090
GENE268X	0.280	0.350	0.110	0.260	0.470	0.060	0.420	-0.140	0.270	0.030	-0.040	-0.210
GENE272X	0.000	0.104	0.220	0.470	0.160	0.150	0.980	0.000	0.070	0.280	0.240	0.180
GENE284X	0.250	-0.110	0.260	0.330	-0.360	0.050	0.340	0.540	0.390	0.430	0.370	-0.280
GENE884X	0.040	0.170	0.500	0.300	0.230	0.450	0.280	0.350	0.130	0.230	0.350	0.040
GENE530X	-0.100	0.050	0.530	0.410	0.210	0.830	-0.050	0.370	-0.030	0.570	0.250	0.740
GENE519X	0.190	0.930	0.180	0.290	0.060	0.260	-0.130	0.030	-0.050	0.370	0.030	0.030
GENE615X	0.150	0.200	0.250	0.480	0.760	0.850	0.300	-0.150	-0.010	0.230	0.070	-0.070
GENE562X	-0.180	0.190	0.150	-0.090	-0.060	0.040	-0.010	-0.220	0.000	-0.130	-0.360	0.120
GENE663X	0.060	-0.050	0.150	0.290	-0.090	0.680	0.410	-0.070	-0.070	-0.060	-0.020	0.500
GENE563X	0.640	-0.140	0.460	0.190	-0.030	0.430	0.270	-0.100	0.210	0.270	0.000	-0.460
GENE617X	-0.250	-0.360	0.340	0.240	0.130	0.830	0.460	-0.110	0.130	0.000	-0.060	0.090
GENE646X	0.430	0.860	0.220	0.170	0.470	0.650	0.000	0.190	-0.060	-0.110	0.300	0.280
GENE645X	0.250	0.360	0.190	0.290	0.540	0.550	0.000	0.010	0.000	0.090	0.410	0.220
GENE626X	0.530	0.290	-0.060	0.190	0.450	0.760	0.760	-0.210	0.370	0.000	-0.210	0.400
GENE620X	0.680	-0.110	0.000	0.200	0.580	0.180	0.230	0.040	-0.270	-0.010	-0.080	0.200
GENE721X	0.540	0.690	-0.080	0.390	0.190	0.730	-0.010	0.210	0.250	0.060	-0.050	0.630
GENE733X	0.090	0.180	0.320	0.320	0.260	0.620	0.030	-0.280	-0.050	0.180	-0.220	0.650
GENE735X	0.200	0.290	0.220	0.430	0.900	0.580	0.520	0.200	0.340	0.400	0.210	0.120
GENE670X	0.430	0.120	0.540	0.310	0.240	0.090	-0.030	0.130	0.220	0.140	-0.260	0.490
GENE668X	0.700	0.040	0.120	0.510	0.450	0.700	0.430	0.050	0.420	0.190	0.180	0.120
GENE598X	0.210	0.580	0.550	0.610	0.300	0.810	0.170	0.270	0.190	0.670	0.820	0.420
GENE594X	0.310	0.309	0.160	0.000	0.280	-0.030	-0.270	-0.070	0.230	0.140	-0.200	0.160
GENE585X	0.450	0.640	0.310	0.350	0.000	0.770	0.250	-0.010	0.150	0.080	0.090	0.190
GENE581X	0.440	0.120	0.000	0.430	0.080	0.970	0.360	0.040	0.210	0.220	0.200	0.100
GENE582X	0.630	0.380	0.080	0.350	-0.180	0.910	0.120	0.010	-0.280	0.320	-0.070	-0.290
GENE577X	0.700	0.070	0.010	0.170	0.590	0.620	-0.180	-0.440	0.000	0.260	-0.130	0.190
GENE567X	1.020	0.150	0.000	0.470	0.070	0.330	-0.110	0.040	0.050	0.090	0.130	0.380
GENE568X	0.990	0.100	0.040	0.430	0.100	0.360	0.100	0.000	0.340	-0.040	0.090	0.240
GENE566X	0.690	0.430	0.120	0.370	-0.130	0.280	-0.080	-0.170	-0.050	0.400	0.160	0.000
GENE812X	0.430	0.390	0.190	0.340	-0.070	0.300	0.460	-0.030	0.470	0.050	-0.080	-0.090
GENE813X	0.400	0.242	0.080	0.560	0.110	0.360	0.560	0.100	0.310	0.160	0.110	0.000
GENE764X	-0.080	0.430	-0.090	-0.060	-0.050	-0.070	-0.220	-0.250	-0.430	0.090	0.120	0.290
GENE765X	0.020	0.390	0.080	0.252	-0.100	0.230	-0.160	-0.370	-0.180	0.310	-0.160	0.330
GENE790X	0.400	0.386	0.440	0.400	-0.300	0.590	0.580	0.260	0.300	0.274	0.170	0.350
GENE781X	0.080	0.250	-0.190	0.020	-0.030	-0.440	0.190	-0.560	-0.070	0.000	-0.210	0.520
GENE794X	0.070	0.010	0.010	0.390	-0.050	0.410	0.880	0.010	0.230	0.020	-0.080	0.360
GENE795X	0.030	0.040	0.020	0.360	-0.120	0.050	0.970	0.000	0.240	0.150	-0.010	0.370
GENE796X	0.210	0.200	0.180	0.360	0.089	0.310	0.990	0.120	0.200	-0.040	-0.090	0.220
GENE759X	0.360	0.320	-0.040	0.300	0.450	0.850	0.210	-0.210	0.430	0.100	-0.140	-0.130
GENE503X	-0.010	0.519	0.060	0.170	0.180	0.740	-0.210	0.080	-0.370	0.260	-0.040	0.480
GENE474X	-0.010	-0.072	-0.210	0.050	-0.250	0.520	0.090	-0.260	-0.390	-0.320	-0.130	0.160
GENE763X	0.310	-0.340	0.190	0.060	0.160	0.020	0.210	-0.010	0.070	-0.110	-0.290	0.440
GENE508X	-0.380	0.610	0.000	-0.020	-0.050	-0.700	-0.180	0.000	0.080	0.530	0.080	0.390
GENE509X	-0.220	0.220	0.000	-0.040	-0.010	-0.410	-0.200	0.040	-0.130	0.440	0.030	0.250
GENE879X	-0.010	0.680	-0.190	0.260	-0.120	0.250	0.320	-0.180	-0.180	-0.040	0.000	0.420
GENE825X	-0.200	0.370	0.090	0.280	-0.210	0.580	-0.060	-0.080	-0.200	0.430	-0.300	0.450
GENE821X	0.420	-0.100	0.260	0.100	0.000	0.510	0.120	-0.280	-0.040	0.060	-0.170	-0.050
GENE820X	0.300	0.170	0.100	0.160	-0.160	0.440	0.230	0.000	0.140	0.020	-0.190	-0.170
GENE502X	0.420	0.580	0.090	0.180	-0.350	0.470	-0.250	0.260	0.480	0.180	0.180	0.190
GENE805X	0.050	0.230	0.220	0.210	0.550	0.660	0.000	0.290	-0.010	0.220	-0.250	-0.390
GENE485X	0.860	0.570	0.210	0.278	0.062	0.830	0.050	0.520	0.130	0.330	0.150	0.060
GENE847X	0.310	0.190	0.320	0.236	0.080	0.460	0.470	-0.090	0.240	0.380	0.090	0.220
GENE854X	-0.220	0.050	-0.080	0.040	0.540	0.330	0.000	-0.380	-0.060	-0.050	-0.100	0.470
GENE444X	0.370	0.030	0.140	0.370	0.220	0.590	0.170	-0.190	0.430	0.270	0.040	0.070
GENE443X	0.000	0.350	-0.010	0.180	0.070	0.580	0.590	0.110	-0.070	0.160	-0.120	0.510
GENE435X	0.490	0.331	0.150	0.070	0.090	-0.600	-0.060	-0.430	0.090	0.170	0.030	0.670
GENE520X	0.470	1.140	0.610	0.500	0.140	0.630	0.420	0.850	-0.010	0.940	0.380	0.440
GENE247X	-0.320	0.000	-0.470	-0.140	-0.360	0.040	-0.170	0.300	0.120	-0.150	-0.230	0.440
GENE248X	-0.300	0.060	-0.360	0.030	-0.340	0.170	-0.170	0.170	0.140	-0.120	-0.450	0.270
GENE260X	-0.140	-0.690	0.140	-0.090	-0.320	-0.330	0.340	0.000	0.140	-0.270	-0.160	0.080
GENE1325X	0.390	0.310	-0.030	0.000	-0.580	-0.290	0.460	0.520	0.320	0.140	-0.200	-0.060
GENE1323X	-0.350	-0.100	0.010	0.040	-0.120	0.140	0.320	0.260	0.000	0.100	0.240	-0.020
GENE261X	-0.110	0.060	0.050	-0.250	-0.620	-0.710	-0.160	0.140	-0.220	0.120	-0.120	-0.220
GENE262X	0.280	-0.160	-0.190	0.090	-0.070	-0.310	0.340	0.210	0.290	0.050	-0.360	0.050
GENE263X	0.350	-0.300	-0.120	0.010	0.038	0.050	0.230	-0.070	0.040	0.080	-0.290	-0.250
GENE310X	-0.220	0.380	-0.160	0.090	-0.100	-0.250	0.470	0.200	0.440	0.130	0.060	0.160
GENE202X	-0.360	-0.130	-0.050	0.000	0.290	-0.220	0.070	-0.440	-0.230	0.240	-0.160	-0.110
GENE417X	0.280	-0.050	0.050	0.110	0.070	-0.010	0.260	-0.150	0.420	0.100	-0.360	0.500
GENE900X	0.040	-0.090	0.090	0.160	0.330	0.300	0.080	-0.060	0.140	0.000	-0.140	-0.280
GENE2971X	0.320	0.310	0.110	0.010	0.230	0.110	0.090	-0.050	0.070	0.370	-0.170	0.000
GENE372X	-0.080	0.210	0.240	0.270	0.300	0.560	-0.100	0.210	0.000	0.130	-0.070	-0.350
GENE1062X	0.150	-0.180	0.380	0.300	0.690	-0.030	0.440	0.460	0.270	0.420	0.230	-0.080
GENE898X	-0.050	0.010	0.120	0.030	-0.190	0.340	0.330	-0.490	0.230	0.100	-0.230	0.030
GENE362X	-0.140	0.180	-0.140	-0.130	0.270	-0.190	0.160	0.000	-0.100	0.350	0.150	0.420
GENE370X	0.040	0.770	-0.040	0.100	-0.140	0.550	-0.080	-0.450	-0.140	0.410	0.220	0.030
GENE927X	0.100	0.240	-0.090	0.190	-0.330	-0.070	0.050	-0.410	-0.120	-0.300	-0.020	0.000
GENE215X	0.310	0.070	0.330	0.160	-0.250	-0.310	-0.210	0.160	0.190	0.030	0.360	0.350
GENE1500X	-0.160	0.440	-0.030	0.080	-0.060	-0.030	-0.150	-0.520	-0.250	0.190	-0.090	0.140
GENE179X	0.040	0.240	0.080	0.090	-0.110	-0.050	0.390	0.040	0.240	-0.130	0.090	-0.080
GENE180X	0.240	0.170	-0.140	0.000	-0.170	-0.260	0.280	0.110	0.100	0.530	0.100	-0.210
GENE181X	0.340	0.160	0.170	0.142	0.111	-0.050	0.310	-0.190	0.280	0.410	0.127	-0.230
GENE2596X	0.140	0.340	0.160	0.370	0.630	0.270	0.410	0.560	0.220	0.430	0.180	0.250
GENE1064X	0.270	0.480	0.060	0.400	0.530	0.650	-0.170	0.330	0.000	0.290	-0.040	-0.050
GENE171X	0.130	0.173	0.100	0.160	0.040	-0.270	0.250	-0.090	0.080	0.360	0.130	0.310
GENE956X	-0.150	0.050	-0.400	-0.120	-0.570	-0.050	-0.290	-0.230	0.460	0.240	0.010	-0.070
GENE996X	0.450	0.000	-0.170	0.074	-0.140	0.030	0.060	-0.280	-0.030	0.020	0.120	-0.190
GENE68X	-0.230	0.030	0.140	0.040	-0.200	-0.090	-0.220	-0.420	-0.420	0.000	0.000	0.070
GENE69X	-0.150	0.690	-0.160	0.000	-0.210	-0.260	-0.190	-0.140	-0.420	-0.370	-0.150	0.080
GENE188X	0.070	-0.290	0.130	0.090	-0.140	0.120	0.210	0.160	0.310	0.180	0.280	0.200
GENE1286X	-0.120	0.000	0.300	0.150	0.000	-0.260	-0.090	0.380	0.690	0.110	-0.140	-0.280
GENE1287X	0.240	0.600	-0.050	0.040	0.080	-0.380	0.190	0.390	-0.290	0.360	0.410	0.200
GENE3009X	0.420	0.190	-0.090	0.070	0.000	-0.630	0.220	0.360	0.560	-0.040	0.020	0.200
GENE978X	-0.130	0.100	0.170	0.020	0.210	-0.130	0.670	0.240	0.330	0.110	0.030	0.050
GENE144X	-0.410	-0.010	-0.030	0.010	-0.320	0.540	-0.230	-0.280	-0.240	-0.020	-0.380	-0.014
GENE108X	-0.170	0.050	-0.230	-0.009	0.340	0.560	-0.350	-0.090	-0.030	-0.320	-0.200	-0.430
GENE102X	-0.160	-0.040	-0.090	0.060	0.250	0.170	-0.230	0.100	0.000	-0.050	-0.230	-0.140
GENE99X	-0.300	-0.140	-0.040	0.010	0.330	0.340	-0.250	-0.410	0.060	0.000	-0.060	-0.090
GENE3993X	0.000	-0.490	-0.010	-0.070	0.080	0.230	-0.290	-0.370	-0.100	-0.160	-0.210	-0.120
GENE149X	-0.050	-0.270	0.020	-0.080	0.100	-0.100	-0.070	-0.480	-0.280	0.280	0.050	-0.130
GENE1440X	0.090	0.152	-0.030	-0.040	0.000	0.140	0.260	-0.070	0.040	-0.190	-0.010	0.260
GENE70X	-0.410	0.110	-0.120	0.000	-0.080	0.470	-0.470	0.250	0.180	0.040	-0.110	0.150
GENE3080X	-0.210	0.080	0.100	0.140	-0.280	-0.100	0.120	0.090	0.050	0.010	-0.160	-0.010
GENE71X	0.500	0.180	-0.090	0.210	0.000	-0.020	0.380	0.150	0.260	-0.120	-0.290	-0.340
GENE4023X	0.140	0.370	-0.060	-0.070	-0.100	-0.240	-0.110	-0.080	-0.260	0.070	0.090	0.360
GENE1471X	0.000	0.150	-0.080	-0.090	-0.080	-0.290	-0.090	0.500	0.240	-0.080	0.080	0.220
GENE1842X	-0.790	0.420	-0.380	-0.190	0.160	0.240	-0.640	-0.450	0.020	-0.210	-0.110	0.180
GENE3179X	0.010	-0.440	-0.050	-0.040	-0.350	-0.340	0.500	-0.310	-0.090	-0.440	-0.090	0.420
GENE1856X	0.010	0.200	-0.380	0.070	0.340	-0.150	-0.230	-0.460	-0.120	0.040	-0.310	0.380
GENE1867X	-0.030	-0.210	-0.300	-0.090	-0.390	0.220	0.260	0.200	0.300	0.030	-0.050	0.020
GENE1798X	-0.490	0.580	-0.220	0.050	-0.310	0.120	-0.180	0.640	0.340	0.240	0.120	-0.180
GENE1859X	-0.170	0.110	0.100	-0.080	-0.250	0.040	-0.150	0.160	-0.220	0.390	0.310	0.190
GENE3469X	0.000	0.350	-0.040	-0.042	-0.200	-0.340	-0.050	-0.260	-0.120	0.150	-0.200	0.120
GENE1267X	0.100	0.160	-0.020	-0.010	-0.550	-0.460	0.370	0.200	0.360	-0.250	-0.280	0.150
GENE2022X	0.190	0.500	0.130	0.160	0.120	-0.520	-0.410	0.570	0.440	-0.120	0.510	-0.260
GENE1453X	-0.250	0.170	0.070	0.040	-0.290	-0.390	-0.280	0.190	0.000	0.240	0.080	-0.060
GENE1454X	-0.060	-0.100	-0.440	-0.240	-0.150	-0.320	0.050	-0.360	-0.020	-0.100	-0.170	0.200
GENE1455X	-0.110	-0.020	0.230	-0.220	-0.414	-0.530	-0.190	0.330	0.030	0.050	-0.230	-0.280
GENE1341X	-0.060	-0.030	-0.210	0.000	-0.010	-0.340	-0.170	-0.260	0.130	0.000	-0.260	-0.120
GENE3823X	-0.210	-0.190	0.340	0.200	-0.350	0.330	-0.320	0.390	0.280	0.040	0.530	0.040
GENE1382X	0.250	-0.420	-0.170	-0.020	0.217	0.250	0.060	-0.380	-0.260	-0.180	0.020	0.000
GENE1432X	-0.360	0.390	-0.470	-0.220	-0.430	-0.480	-0.280	0.090	-0.040	0.000	-0.570	-0.220
GENE1428X	-0.310	-0.600	0.010	-0.260	-0.070	-0.680	0.060	-0.170	0.070	-0.090	0.050	-0.340
GENE1425X	-0.270	-0.100	-0.120	-0.110	0.340	-0.450	-0.240	0.000	0.050	0.300	0.410	0.170
GENE1424X	-0.330	0.460	0.030	-0.010	-0.300	-0.620	-0.360	0.130	-0.440	-0.140	0.160	0.000
GENE1423X	-0.110	0.420	0.450	-0.150	-0.290	-0.690	-0.260	-0.300	-0.100	-0.120	0.110	0.090
GENE1396X	-0.350	0.060	-0.190	-0.090	-0.007	0.040	-0.180	-0.350	-0.290	0.110	0.180	0.320
GENE1397X	-0.320	0.240	-0.090	-0.150	-0.280	0.110	-0.140	0.090	-0.080	-0.200	-0.300	0.030
GENE1418X	-0.230	0.000	0.120	-0.240	0.170	-0.600	0.090	-0.310	-0.150	-0.360	-0.120	-0.120
GENE1404X	0.170	0.170	-0.070	-0.070	-0.170	-0.490	-0.490	-0.140	-0.090	-0.080	-0.340	-0.040
GENE1401X	-0.730	0.240	0.030	-0.350	-0.760	-0.170	-0.240	-0.080	-0.120	-0.280	-0.600	0.180
GENE1394X	-0.730	-0.430	-0.270	-0.370	-0.460	-1.070	-0.310	-0.810	-0.250	-0.530	-0.580	-0.390
GENE1391X	-0.120	0.050	-0.370	-0.310	-0.070	-0.280	-0.260	-0.350	-0.350	-0.380	-0.260	-0.070
GENE3462X	0.410	0.420	0.080	0.150	0.020	0.130	-0.120	0.040	0.000	0.160	0.090	-0.050
GENE3461X	0.310	0.290	-0.060	0.070	-0.230	0.030	-0.190	-0.280	0.040	-0.030	0.080	0.210
GENE3459X	0.060	-0.570	0.000	-0.010	0.320	0.000	0.560	-0.140	-0.330	-0.260	-0.330	-0.060
GENE3457X	-0.010	0.570	-0.500	0.040	0.010	0.050	-0.490	-0.440	-0.140	0.220	0.100	0.300
GENE3456X	-0.310	-0.320	0.010	-0.130	-0.350	-0.800	-0.530	0.100	0.170	0.080	0.270	-0.170
GENE1864X	-0.130	0.060	-0.360	-0.260	0.050	-0.790	0.230	0.180	0.120	-0.400	0.060	0.190
GENE3175X	-0.500	0.103	-0.010	-0.160	-0.420	0.010	-0.400	-0.600	-0.010	-0.160	-0.160	-0.080
GENE1436X	-0.120	0.000	0.160	-0.050	-0.480	-0.220	-0.170	-0.140	-0.160	-0.040	0.040	0.110
GENE3410X	-0.030	-0.040	-0.090	-0.150	-0.260	0.140	0.020	-0.180	-0.130	-0.360	-0.060	-0.010
GENE1487X	-0.420	-0.040	-0.200	0.070	-0.510	0.530	0.560	-0.140	-0.180	0.220	0.080	0.270
GENE1482X	-0.080	0.040	0.050	-0.040	-0.160	0.100	0.560	-0.440	0.160	0.280	0.140	0.160
GENE3163X	-0.320	-0.110	-0.440	-0.234	-0.120	-0.760	-0.010	0.150	-0.530	-0.420	-0.360	0.100
GENE3159X	0.080	0.560	0.100	-0.040	-0.560	0.210	0.020	-0.300	0.050	-0.420	0.110	0.000
GENE1816X	0.560	-0.040	0.300	0.100	-0.310	0.070	-0.240	0.370	0.110	-0.060	0.290	-0.560
GENE3969X	0.230	0.630	-0.080	0.010	-0.120	-0.120	0.400	0.180	0.070	0.310	0.130	0.510
GENE3977X	-0.270	0.450	-0.270	-0.080	-0.320	0.040	-0.030	0.000	-0.620	0.200	0.270	0.300
GENE1755X	-0.070	0.570	-0.550	0.000	-0.380	-0.500	-0.370	-0.110	0.410	0.340	0.380	-0.060
GENE1792X	-0.230	0.149	-0.440	0.150	-0.280	0.090	0.030	-0.080	0.060	0.440	0.690	0.190
GENE1764X	-0.270	-0.070	0.000	0.080	-0.160	0.000	-0.120	0.430	0.060	0.230	0.210	0.230
GENE1499X	0.090	0.450	0.020	0.070	0.050	-0.090	0.710	0.190	0.000	0.170	0.130	0.190
GENE3590X	0.590	0.050	0.530	0.310	0.040	0.330	0.300	0.400	0.190	0.750	0.490	0.010
GENE3591X	0.240	0.120	0.420	0.180	0.330	0.700	0.050	0.010	0.060	0.050	0.310	-0.010
GENE3582X	-0.020	0.440	0.280	0.090	-0.280	0.220	-0.310	0.280	-0.050	-0.090	-0.030	0.050
GENE3583X	-0.150	-0.140	0.600	0.140	-0.050	0.440	-0.480	-0.030	0.070	0.340	0.120	0.060
GENE3572X	-0.150	0.080	0.120	0.170	0.010	0.170	-0.010	-0.250	0.060	0.190	-0.030	0.230
GENE1716X	0.200	0.090	0.430	0.130	-0.130	-0.060	-0.510	0.260	0.480	-0.310	0.470	0.670
GENE3605X	0.300	0.290	0.180	0.030	0.340	0.440	-0.160	-0.100	-0.200	0.020	-0.040	0.470
GENE1540X	0.320	0.240	-0.140	0.160	-0.170	-0.260	0.100	0.400	0.290	0.100	-0.120	-0.280
GENE1597X	0.010	0.270	0.460	0.020	-0.260	-0.440	-0.410	0.410	-0.010	0.520	0.400	0.090
GENE1623X	0.440	0.490	0.720	0.680	0.750	0.950	0.720	0.880	0.680	1.240	0.980	0.970
GENE1631X	0.150	0.280	0.710	0.370	0.260	-0.330	0.580	0.460	0.820	0.760	0.340	0.890
GENE1683X	0.210	0.370	0.410	0.170	0.370	-0.470	-0.330	0.250	0.050	0.410	0.200	0.130
GENE1717X	0.740	0.610	0.000	0.380	-0.200	-0.260	1.030	0.900	0.420	0.560	0.650	0.490
GENE1759X	-0.140	-0.090	-0.030	-0.120	0.000	0.270	0.130	0.140	0.350	0.120	0.280	0.260
GENE1519X	0.570	0.680	-0.010	0.193	0.440	0.580	-0.180	0.640	0.310	0.190	0.340	0.390
GENE1518X	0.680	0.700	0.270	0.270	0.230	0.220	0.040	-0.080	0.200	0.080	-0.210	0.210
GENE1514X	-0.030	-0.080	0.140	0.080	-0.260	0.010	0.260	-0.070	0.090	0.060	0.210	-0.150
GENE1525X	0.080	0.110	-0.160	-0.160	0.030	0.010	-0.400	0.190	-0.030	0.000	0.260	-0.160
GENE1521X	-0.400	0.050	-0.090	0.000	-0.200	0.470	-0.050	0.270	0.580	0.460	0.340	-0.010
GENE1765X	-0.290	0.340	0.460	0.222	0.030	0.150	0.230	0.680	0.250	0.010	0.030	-0.050
GENE1766X	-0.140	-0.080	-0.090	-0.060	0.200	0.390	-0.030	0.430	0.220	0.550	-0.140	0.130
GENE1768X	0.120	-0.100	-0.050	0.080	-0.100	-0.460	0.170	0.150	-0.290	0.460	-0.160	0.350
GENE1772X	0.000	0.070	0.030	0.050	-0.090	-0.350	0.100	0.380	-0.070	-0.030	0.170	0.140
GENE954X	0.280	0.348	-0.180	-0.030	-0.060	-0.200	-0.080	0.200	-0.200	-0.190	0.120	0.440
GENE960X	-0.330	0.120	-0.250	-0.090	-0.010	-0.700	0.280	-0.130	-0.140	-0.080	-0.060	0.020
GENE1783X	-0.250	0.220	0.480	0.030	-0.280	-0.400	0.190	0.030	-0.130	0.210	0.240	-0.130
GENE1347X	-0.170	-0.330	0.020	-0.058	-0.104	-0.400	0.160	0.350	0.050	0.170	0.331	-0.160
GENE3417X	0.320	0.060	0.120	-0.060	0.250	0.400	-0.240	0.090	0.380	0.460	-0.010	0.500
GENE3092X	-0.190	0.160	0.080	0.060	0.380	0.100	-0.350	0.240	0.060	0.270	-0.210	0.040
GENE3412X	-0.480	0.500	0.090	0.060	-0.380	-0.240	-0.110	-0.370	-0.240	0.490	0.250	0.530
GENE3411X	-0.480	0.470	0.130	0.010	-0.270	0.000	-0.050	-0.270	-0.160	0.310	0.120	0.500
GENE1807X	0.030	-0.090	0.450	0.110	-0.520	-0.160	0.020	0.600	-0.090	-0.020	0.040	0.380
GENE3979X	0.210	0.360	0.190	0.060	-0.530	0.130	-0.400	0.440	0.000	-0.130	0.350	0.370
GENE1496X	-0.120	-0.010	-0.030	-0.060	0.080	-0.260	0.210	0.380	0.290	0.220	-0.090	0.170
GENE1494X	-0.090	-0.160	-0.150	-0.070	-0.160	-0.310	-0.010	0.280	0.060	0.080	0.090	0.240
GENE985X	0.010	-0.190	0.460	-0.080	-0.100	0.400	-0.200	0.120	-0.090	0.160	0.080	0.290
GENE1376X	-0.130	0.210	0.250	-0.120	0.070	0.190	0.090	0.450	-0.210	-0.360	-0.240	-0.310
GENE3196X	-0.010	-0.112	-0.010	-0.030	-0.190	-0.510	-0.140	0.530	-0.150	0.090	0.060	-0.020
GENE1477X	-0.400	-0.310	-0.110	-0.169	0.220	-0.270	-0.050	-0.230	0.000	0.090	0.300	-0.060
GENE1089X	-0.800	0.000	-0.390	-0.170	0.080	-0.340	0.250	-0.140	0.110	-0.060	0.290	0.180
GENE1909X	-0.170	-0.050	0.030	0.000	-0.240	-0.320	0.320	-0.050	0.230	0.190	0.350	-0.180
GENE1894X	0.480	-0.379	-0.330	-0.130	0.080	-0.470	-0.230	0.320	-0.320	-0.340	-0.090	0.190
