# Supplementary material for: Discovering biclusters in gene expression data based on high-dimensional linear geometries
Source: BMC Bioinformatics. 2008 Apr 23;9:209. doi: 10.1186/1471-2105-9-209 (PMC2386490; doi:10.1186/1471-2105-9-209)
Supplement: Additional file 4 — All detected biclusters with full data. All the detected biclusters with full data are given here. [file 1471-2105-9-209-S4.zip › biclu_result/bi_200.txt]

	DLCL-0042	DLCL-0007	DLCL-0031	DLCL-0036;OCT	DLCL-0030	DLCL-0004	DLCL-0008	DLCL-0052	DLCL-0032	DLCL-0006	DLCL-0020	DLCL-0025
GENE1835X	-0.320	-0.510	0.200	-0.360	-0.310	-0.130	0.140	-0.180	0.220	-0.270	-0.160	0.060
GENE1865X	-0.460	-0.160	0.200	-0.360	-0.460	-0.120	-0.060	0.120	0.190	-0.390	-0.550	0.140
GENE2584X	-0.620	-0.420	0.210	0.280	-0.170	-0.270	-0.165	-0.340	-0.080	0.000	-0.380	0.260
GENE3070X	-0.630	-0.230	0.070	-0.140	0.540	-0.030	0.220	-0.540	-0.120	-0.520	-0.040	0.010
GENE3165X	-0.390	0.370	0.130	-0.015	0.190	-0.060	-0.010	0.020	-0.240	-0.160	0.000	-0.320
GENE1114X	-0.100	0.060	-0.770	0.200	-0.060	-0.270	0.000	-0.220	-0.040	-0.260	0.240	-0.330
GENE3447X	-0.040	0.200	-0.100	0.290	0.110	0.000	0.050	-0.280	0.080	0.600	0.450	0.190
GENE3449X	-0.030	0.000	0.100	0.400	0.150	0.070	-0.380	0.310	-0.150	0.050	0.280	0.130
GENE1501X	0.240	0.270	0.410	0.200	0.320	0.100	-0.060	0.360	0.260	0.230	0.150	0.440
GENE3403X	-0.240	0.300	0.100	-0.200	0.010	0.290	0.080	0.510	-0.030	0.100	-0.440	-0.130
GENE3402X	-0.090	0.890	0.130	0.270	-0.240	0.270	0.250	0.280	-0.160	0.200	-0.190	0.440
GENE816X	0.730	0.290	0.560	0.190	0.460	0.410	0.090	0.800	0.080	0.150	-0.080	0.510
GENE3406X	0.270	0.500	0.470	0.110	-0.150	0.320	-0.380	0.200	0.300	0.110	-0.210	-0.030
GENE213X	0.750	0.250	0.150	0.120	0.150	0.090	0.010	-0.270	-0.220	0.010	-0.020	0.250
GENE167X	-0.150	0.210	-0.120	-0.260	0.480	0.040	0.010	0.200	0.200	0.100	-0.210	-0.240
GENE394X	0.410	0.250	0.100	0.560	-0.170	0.040	0.200	0.040	0.180	0.430	-0.230	0.430
GENE3602X	0.170	-0.110	-0.430	0.020	0.000	-0.040	-0.220	0.020	-0.200	0.130	-0.300	0.280
GENE3523X	0.340	0.020	-0.130	-0.100	0.050	0.050	-0.280	0.320	-0.210	-0.110	0.030	0.330
GENE3529X	0.390	0.280	-0.370	0.530	-0.100	0.160	-0.180	0.470	0.310	0.240	-0.200	0.230
GENE3512X	-0.040	-0.300	-0.180	-0.170	0.160	-0.220	-0.910	-0.890	-0.310	0.370	0.160	0.120
GENE3811X	0.160	0.430	0.260	0.280	0.350	0.080	0.210	-0.230	-0.140	0.700	-0.200	-0.150
GENE3700X	-0.430	-0.540	0.010	-0.290	-0.080	-0.030	0.360	0.370	-0.050	-0.380	0.230	0.040
GENE3551X	-0.030	-0.060	0.540	0.270	0.190	0.120	0.090	-0.250	0.200	0.110	-0.180	0.080
GENE2039X	0.550	-0.270	0.030	0.140	0.350	0.200	-0.340	-0.090	-0.300	0.220	0.120	0.240
GENE3418X	0.100	0.480	-0.150	0.710	-0.090	0.320	-0.320	0.440	-0.010	0.080	0.100	-0.160
GENE3216X	0.600	-0.080	-0.060	-0.320	0.000	0.070	-0.110	0.370	0.320	-0.150	0.200	-0.020
GENE3217X	0.530	0.090	0.070	-0.360	0.090	0.220	-0.040	0.240	0.470	0.300	0.270	-0.090
GENE1840X	-0.700	-0.870	-0.140	0.000	-0.450	-0.370	-0.220	-0.520	-0.170	0.140	-0.230	-0.070
GENE2552X	-0.200	-0.220	-0.210	-0.360	-0.160	-0.010	-0.120	-0.060	0.400	-0.070	0.120	-0.030
GENE2570X	0.600	-0.140	0.230	-0.360	0.090	0.120	-0.440	-0.090	0.410	0.170	0.190	-0.040
GENE2565X	-0.200	-0.140	-0.270	0.000	0.060	-0.100	-0.580	-0.520	-0.170	-0.110	0.020	0.050
GENE3093X	0.500	0.100	-0.110	0.510	0.370	-0.030	-0.300	-0.560	0.100	0.170	0.030	0.510
GENE2546X	0.110	0.130	-0.620	-0.470	-0.110	-0.120	-0.300	-0.390	-0.330	0.040	-0.050	0.430
GENE1893X	-0.430	-0.310	-0.210	-0.830	-0.570	-0.280	-0.110	0.060	-0.360	0.200	-0.150	-0.160
GENE1915X	-0.230	-0.220	-0.020	-0.090	0.290	0.030	0.100	0.300	-0.100	0.000	-0.230	-0.170
GENE1914X	-0.340	-0.460	-0.380	-0.390	0.010	-0.110	0.250	-0.260	-0.180	-0.260	-0.330	-0.300
GENE1919X	0.380	-0.320	0.200	-0.800	0.070	-0.250	-0.530	-0.410	-0.070	-0.290	-0.279	-0.020
GENE1918X	-0.330	0.230	0.120	0.013	-0.300	-0.250	-0.504	-0.600	-0.080	0.020	-0.367	-0.060
GENE1917X	-0.500	-0.310	-0.340	-0.115	0.240	-0.190	-0.188	-0.070	-0.110	-0.580	-0.050	-0.170
GENE1896X	-0.110	-0.080	0.040	-0.081	0.060	-0.120	-0.340	0.100	0.000	0.010	0.130	-0.210
GENE2987X	-0.370	-0.330	0.230	0.210	-0.080	0.010	0.440	0.010	0.000	0.060	0.310	0.300
GENE2041X	-0.100	-0.050	0.340	0.050	-0.050	0.200	-0.028	-0.140	0.150	0.020	-0.120	-0.170
GENE2509X	0.440	0.180	0.290	0.840	0.400	0.430	-0.030	0.200	-0.100	-0.150	-0.040	0.070
GENE3051X	-0.070	-0.340	0.100	0.640	-0.160	-0.010	-0.020	-0.570	0.320	-0.320	-0.090	0.510
GENE2523X	0.560	0.540	-0.620	0.210	-0.020	-0.040	-0.230	-0.530	-0.310	0.290	0.400	0.290
GENE2045X	-0.410	-0.720	-0.300	0.230	0.300	-0.140	0.040	-0.660	-0.450	-0.160	-0.290	0.000
GENE2061X	-0.320	-0.470	-0.580	-0.530	-0.310	-0.200	-0.660	-0.430	-0.290	0.100	0.330	-0.540
GENE2062X	-0.080	-0.450	-0.230	0.170	0.070	-0.200	-0.030	-0.470	-0.280	0.050	0.110	0.150
GENE2493X	-0.440	-0.240	-0.260	0.005	-0.080	-0.140	0.160	-0.340	-0.010	0.200	-0.110	-0.280
GENE2497X	-0.230	0.120	-0.250	0.400	0.140	0.220	-0.210	0.340	0.170	0.230	-0.020	-0.130
GENE2498X	-0.160	0.190	-0.320	0.160	0.230	0.180	-0.510	0.270	0.060	0.130	-0.160	-0.100
GENE2936X	-0.006	-0.110	0.040	-0.310	0.000	-0.220	-0.380	-0.700	0.090	-0.370	-0.350	-0.110
GENE2354X	0.000	-0.460	-0.380	-0.040	0.400	-0.020	-0.560	-0.550	-0.200	-0.210	-0.350	-0.620
GENE2343X	0.620	0.560	-0.400	0.060	-0.170	0.170	-0.230	0.140	-0.260	0.100	0.100	-0.210
GENE2337X	0.350	-0.110	-0.230	0.230	0.160	-0.040	-0.150	-0.490	-0.370	0.340	0.010	-0.170
GENE2459X	0.310	0.000	-0.310	0.120	-0.640	-0.280	-0.900	-0.520	-0.460	0.090	0.030	-0.130
GENE2140X	-0.400	-0.270	-0.070	0.100	-0.310	-0.140	0.090	0.250	-0.200	0.090	0.090	0.000
GENE2281X	-0.010	0.560	0.140	0.250	0.000	-0.050	-0.510	0.190	0.090	-0.010	-0.260	-0.280
GENE2280X	-0.350	0.170	-0.040	-0.060	-0.020	-0.170	0.180	-0.270	0.060	-0.070	-0.190	-0.350
GENE2279X	-0.840	0.340	-0.350	-0.150	-0.020	-0.240	0.060	-0.460	0.050	-0.100	-0.080	-0.330
GENE2277X	0.700	0.550	0.390	-0.090	-0.340	0.170	-0.290	-0.220	-0.230	-0.140	-0.160	-0.140
GENE2241X	0.000	-0.160	-0.040	0.060	-0.330	-0.260	-0.700	0.170	-0.340	-0.270	-0.160	-0.200
GENE2231X	-0.200	-0.350	-0.400	-0.230	-0.210	-0.260	-0.190	-0.530	-0.560	-0.210	-0.290	-0.590
GENE2195X	0.110	-0.320	0.340	0.280	-0.060	0.060	-0.160	-0.350	-0.050	-0.240	-0.450	-0.410
GENE2200X	-0.440	-0.430	-0.440	-0.680	-0.120	-0.160	-0.760	-0.030	-0.230	-0.030	-0.440	-0.540
GENE2204X	-0.050	-0.160	0.140	0.160	-0.120	0.188	-0.590	0.620	-0.060	0.590	-0.050	-0.220
GENE2166X	-0.430	0.090	0.010	-0.260	-0.420	-0.240	-0.430	-0.700	-0.140	-0.290	-0.540	-0.430
GENE2214X	-0.350	-0.770	-0.380	-0.560	-0.380	-0.220	-0.330	-0.350	-0.060	0.040	-0.430	-0.390
GENE2249X	0.190	-0.060	-0.560	0.590	-0.380	-0.050	-0.350	-0.020	0.040	0.160	-0.390	0.000
GENE2707X	-0.620	-0.150	0.000	-0.470	0.000	-0.230	-0.010	-0.190	-0.080	-0.300	-0.240	-0.340
GENE2729X	-0.400	-0.640	0.390	0.040	-0.140	-0.230	0.090	-0.490	0.080	-0.150	-0.060	0.220
GENE2266X	-0.610	0.080	-0.250	-0.100	0.140	-0.150	0.020	-0.630	-0.200	-0.140	-0.320	-0.600
GENE2129X	0.106	-0.080	0.110	-0.340	-0.060	-0.250	-0.710	-0.420	-0.230	-0.320	-0.220	-0.640
GENE2252X	0.040	-0.300	-0.090	0.270	-0.060	-0.040	-0.020	-0.500	-0.240	-0.050	0.060	0.100
GENE2253X	-0.100	-0.300	-0.530	0.170	-0.320	-0.140	-0.160	-0.660	-0.400	0.200	0.040	0.430
GENE1934X	-0.350	-0.430	-0.120	-0.100	-0.190	-0.020	-0.350	-0.250	0.020	0.220	0.030	-0.090
GENE2434X	-0.840	-0.500	-0.410	0.140	-0.220	-0.240	-0.300	-0.510	0.080	-0.290	-0.070	-0.380
GENE2098X	-0.060	-0.720	-0.440	-0.520	-0.470	-0.220	-0.240	-0.220	-0.340	-0.010	-0.160	-0.470
GENE2091X	-0.290	0.160	-0.380	0.140	0.170	-0.290	0.220	-0.230	0.320	0.140	0.040	-0.160
GENE1963X	0.230	-0.690	0.090	0.010	-0.090	-0.280	-0.570	-0.750	-0.120	-0.540	-0.070	-0.290
GENE1959X	-0.060	-0.090	0.160	0.590	0.050	0.160	-0.250	-0.310	-0.210	0.090	-0.470	-0.050
GENE2076X	0.410	0.000	-0.100	-0.160	0.440	0.010	-0.500	0.120	0.150	-0.280	-0.390	-0.010
GENE2074X	-0.560	-0.080	-0.030	0.390	-0.120	-0.020	-0.330	0.050	-0.400	0.150	0.100	-0.060
GENE3703X	-0.259	0.530	-0.200	-0.150	-0.100	0.120	0.360	0.210	0.140	0.250	0.200	-0.210
GENE3705X	-0.130	0.350	-0.210	-0.280	0.020	0.090	0.460	0.180	0.360	0.080	-0.090	-0.210
GENE2507X	0.010	-0.280	0.000	-0.380	0.080	-0.160	-0.430	-0.200	-0.160	0.000	-0.070	0.090
GENE2042X	0.010	-0.460	-0.560	-0.372	0.000	-0.010	-0.390	-0.170	0.400	-0.170	0.030	-0.310
GENE1876X	-0.500	-0.090	-0.270	-0.510	0.150	-0.100	-0.250	-0.340	-0.420	-0.350	-0.490	-0.580
GENE1962X	-0.510	-0.620	-0.240	-0.470	-0.380	-0.270	-0.420	-0.110	0.020	-0.020	-0.080	0.000
GENE2607X	0.190	-0.260	0.390	0.430	-0.500	-0.070	-0.080	-0.470	0.230	0.190	-0.540	0.280
GENE2612X	-0.533	-0.490	-0.560	-0.550	-0.180	-0.610	-0.524	-0.460	-0.340	-0.340	-0.357	-0.050
GENE2611X	0.180	-0.050	-0.030	-0.230	-0.060	-0.220	-0.275	-0.300	-0.120	-0.340	-0.060	-0.250
GENE2692X	0.300	-0.520	-0.090	-0.280	-0.210	-0.090	-0.110	0.000	-0.350	-0.070	0.037	-0.180
GENE2958X	-0.290	-0.550	0.380	0.510	-0.250	-0.070	0.000	-0.630	0.200	-0.310	-0.780	0.110
GENE3984X	0.220	-0.300	0.280	0.540	0.030	0.130	-0.130	-0.510	0.120	-0.450	-0.310	0.590
GENE3151X	0.370	-0.380	-0.230	0.036	0.110	0.040	-0.350	0.190	-0.090	-0.200	0.020	-0.190
GENE3065X	0.040	0.050	-0.440	-0.170	-0.290	-0.270	0.090	0.220	-0.080	-0.070	-0.070	-0.090
GENE3900X	-0.160	-0.230	0.020	0.280	0.040	-0.110	-0.250	-0.140	0.100	0.180	-0.060	-0.070
GENE2574X	0.070	-0.300	0.000	0.110	0.110	-0.030	-0.070	0.200	-0.180	-0.430	-0.360	-0.540
GENE2624X	-0.050	-0.230	-0.080	-0.280	0.160	-0.130	0.070	0.370	-0.050	0.190	0.210	-0.200
GENE3154X	-0.010	0.130	0.000	0.050	-0.230	-0.040	-0.130	-0.120	-0.270	0.140	0.260	-0.140
GENE1071X	0.870	0.150	0.470	0.550	0.310	0.560	0.680	0.770	0.290	0.070	0.250	-0.130
GENE3279X	0.400	0.200	0.050	0.200	0.030	0.170	-0.040	-0.140	0.280	0.050	-0.050	0.160
GENE369X	0.070	0.290	-0.040	0.010	0.200	0.100	0.440	0.610	-0.160	-0.110	-0.100	0.290
GENE3928X	-0.820	-0.320	0.010	-0.280	-0.240	-0.290	-0.240	0.160	-0.010	0.190	-0.260	0.090
GENE1044X	0.430	-0.170	0.310	0.030	0.410	0.180	0.140	0.200	0.200	0.040	-0.170	-0.350
GENE1045X	0.270	0.230	0.000	0.690	0.100	0.200	0.090	-0.080	-0.140	-0.160	-0.180	-0.190
GENE3205X	0.260	-0.290	-0.320	-0.170	-0.010	-0.120	0.070	-0.230	-0.060	0.120	-0.250	0.410
GENE3186X	-0.550	0.160	-0.170	-0.021	0.100	0.020	0.100	0.060	0.070	0.140	-0.340	-0.070
GENE3386X	-0.110	0.100	0.870	0.530	-0.040	0.270	-0.420	-0.220	0.720	0.380	0.050	0.300
GENE1008X	0.490	0.270	-0.040	-0.040	0.280	0.220	-0.040	0.400	0.280	-0.140	0.230	-0.270
GENE58X	0.360	0.100	0.250	0.550	-0.210	0.020	-0.110	-0.320	0.240	0.090	-0.200	0.000
GENE4000X	0.150	0.040	-0.060	0.080	0.310	0.120	-0.420	-0.050	0.050	0.060	0.120	-0.100
GENE3999X	0.310	0.680	0.120	0.370	0.450	0.030	-0.100	0.000	-0.270	-0.060	-0.610	-0.150
GENE40X	-0.120	-0.040	-0.530	0.150	-0.340	0.050	0.190	0.510	-0.460	-0.010	-0.470	0.130
GENE41X	0.090	0.460	0.060	-0.300	-0.050	-0.070	-0.500	0.180	-0.080	0.390	0.210	0.150
GENE164X	0.560	-0.020	0.320	-0.170	0.010	0.270	0.000	0.220	0.000	0.030	-0.050	0.280
GENE53X	0.630	0.300	0.440	-0.040	0.420	0.080	-0.530	0.020	-0.160	-0.110	-0.250	0.060
GENE3907X	0.430	0.150	-0.320	0.247	-0.250	0.000	0.010	-0.180	0.080	-0.050	-0.010	0.040
GENE3113X	-0.150	-0.030	0.180	-0.460	0.000	-0.120	-0.580	-0.210	-0.190	0.060	-0.170	-0.190
GENE34X	-0.760	-0.720	-0.030	-0.620	-0.070	-0.260	-0.070	0.250	-0.390	0.150	0.110	-0.240
GENE1869X	-0.420	-0.260	-0.410	0.580	-0.340	-0.040	-0.370	-0.140	0.040	0.010	0.080	-0.030
GENE3167X	-0.320	-0.230	-0.470	0.000	-0.570	-0.280	-0.380	-0.300	-0.020	-0.040	0.220	-0.090
GENE44X	-0.190	0.170	-0.420	-0.120	0.320	-0.270	-0.270	-0.010	0.310	-0.250	-0.080	-0.080
GENE3895X	0.810	0.460	0.000	0.360	-0.340	0.190	-0.060	-0.260	-0.120	0.110	-0.230	-0.140
GENE2605X	-0.270	-0.100	0.070	-0.200	0.220	0.070	0.080	-0.190	0.060	0.000	-0.010	-0.070
GENE2604X	-0.130	-0.220	-0.360	-0.340	0.110	-0.050	-0.120	-0.300	-0.140	-0.160	-0.140	-0.110
GENE1271X	0.600	0.180	-0.160	0.580	-0.180	0.070	0.020	-0.490	-0.290	0.180	0.390	0.240
GENE1092X	-0.070	0.150	0.200	0.120	-0.080	0.150	-0.326	-0.230	0.020	-0.030	0.110	-0.070
GENE2606X	-0.160	0.010	-0.400	-0.200	-0.350	-0.320	-0.340	-0.790	-0.440	-0.080	-0.370	0.160
GENE1031X	0.000	0.240	0.490	0.093	0.560	0.280	-0.090	-0.270	0.030	-0.080	0.170	-0.180
GENE2625X	0.200	0.200	0.190	0.000	0.260	0.020	-0.270	0.120	0.150	0.170	0.040	-0.320
GENE3059X	-0.100	0.530	0.290	0.460	-0.090	0.090	-0.520	0.120	0.140	0.380	0.280	0.240
GENE3032X	0.520	-0.070	-0.100	0.430	-0.050	0.070	-0.110	-0.110	-0.090	0.060	-0.030	-0.180
GENE2995X	-0.110	0.030	-0.200	-0.430	-0.070	-0.100	-0.360	-0.120	-0.070	-0.250	-0.670	0.070
GENE2672X	0.050	0.320	-0.300	-0.070	-0.100	-0.041	-0.300	-0.140	-0.280	-0.150	0.060	-0.010
GENE2679X	0.100	0.080	-0.040	-0.270	-0.220	-0.050	-0.450	-0.160	0.120	-0.010	-0.150	-0.010
GENE2920X	-0.460	-0.050	-0.070	0.150	-0.250	-0.030	-0.310	0.070	0.400	-0.010	0.010	0.410
GENE2937X	0.390	-0.110	0.480	-0.260	0.010	-0.060	-0.580	-0.240	-0.160	0.040	0.000	-0.660
GENE1948X	-0.260	0.020	0.130	-0.560	-0.070	0.000	-0.260	-0.030	-0.210	0.090	0.010	-0.600
GENE1949X	-0.220	-0.350	0.000	-0.220	0.020	-0.040	-0.060	-0.330	-0.120	0.050	-0.180	-0.380
GENE2939X	-0.140	-0.010	0.370	0.190	0.060	0.040	-0.340	-0.360	0.150	0.050	-0.270	0.060
GENE2919X	-0.320	-0.310	0.160	-0.200	-0.400	-0.290	-0.600	-0.840	0.310	-0.060	-0.200	-0.070
GENE299X	1.130	0.260	0.730	0.418	-0.180	0.490	-0.140	0.170	0.250	0.310	-0.090	-0.140
GENE282X	-0.430	0.340	0.420	-0.180	0.060	0.080	0.100	-0.200	0.290	0.070	-0.060	0.230
GENE2927X	-0.040	-0.140	0.210	-0.230	-0.070	-0.250	-0.390	-0.180	0.150	0.110	-0.050	-0.160
GENE2908X	-0.480	-0.210	0.010	0.100	-0.050	-0.230	-0.340	-0.540	0.020	-0.280	-0.450	0.000
GENE2670X	-0.050	-0.050	-0.530	-0.220	0.000	-0.050	-0.660	-0.180	-0.340	0.140	0.140	-0.260
GENE2960X	-0.480	-0.260	-0.120	-0.200	-0.140	-0.330	-0.590	-0.490	0.170	-0.330	-0.480	0.110
GENE1961X	-0.240	-0.218	-0.140	-0.129	-0.040	-0.070	-0.064	-0.100	-0.050	-0.140	-0.070	-0.420
GENE2956X	-0.070	-0.190	0.130	0.160	0.000	-0.100	-0.110	-0.280	-0.090	-0.370	-0.450	0.230
GENE2903X	-0.120	0.120	0.340	-0.340	0.000	-0.140	-0.470	-0.130	0.130	-0.490	-0.250	-0.520
GENE2714X	-0.123	-0.170	-0.120	-0.070	-0.170	-0.290	-0.030	-0.030	-0.190	0.040	-0.110	-0.340
GENE2741X	-0.760	-0.620	-0.160	0.130	-0.300	-0.190	-0.540	-0.840	0.250	-0.240	-0.500	0.190
GENE2862X	-0.520	-0.570	0.050	0.290	0.140	-0.060	-0.460	-0.240	0.510	-0.320	-0.170	0.200
GENE3004X	-0.080	0.390	0.750	0.580	-0.120	0.180	0.240	-0.090	0.380	-0.490	-0.100	0.000
GENE3002X	0.440	0.620	0.280	0.080	0.090	0.270	0.540	-0.260	0.400	-0.300	-0.050	-0.100
GENE2748X	-0.500	-0.220	-0.180	0.150	-0.090	-0.140	-0.130	-0.830	0.220	0.220	-0.770	0.070
GENE2827X	-0.380	0.180	0.170	0.060	0.080	-0.060	-0.100	-0.550	0.000	-0.550	-0.440	-0.260
GENE2843X	-0.020	-0.120	0.550	0.090	-0.270	0.000	-0.560	-0.590	0.370	-0.400	-0.330	-0.560
GENE2810X	-0.570	-0.440	0.100	0.040	-0.030	-0.070	0.000	-0.570	0.120	-0.660	-0.470	-0.190
GENE2797X	0.410	-0.090	0.270	0.350	-0.480	0.036	-0.630	0.060	0.280	0.170	0.050	-0.250
GENE2783X	0.590	-0.050	0.110	-0.430	-0.070	0.170	-0.290	-0.220	0.300	-0.380	-0.200	-0.110
GENE2856X	-0.020	-0.110	0.140	-0.170	0.070	-0.170	-0.310	-0.750	0.170	0.330	-0.240	-0.380
GENE2754X	0.110	0.160	0.580	0.230	0.060	0.060	-0.590	0.010	0.330	-0.270	-0.500	0.300
GENE2865X	0.140	-0.270	0.110	-0.230	-0.080	0.050	-0.180	-0.380	0.090	0.060	0.080	0.050
GENE2866X	0.460	-0.010	-0.030	-0.210	0.040	0.002	-0.180	-0.300	-0.080	-0.200	0.160	-0.340
GENE2883X	0.220	0.350	0.230	-0.370	0.190	0.030	0.010	-0.500	0.000	-0.280	-0.350	-0.240
GENE2876X	0.050	-0.350	-0.400	0.260	-0.220	-0.170	-0.324	-0.280	0.110	-0.190	-0.100	-0.410
GENE2896X	-0.100	0.080	0.600	-0.390	0.040	0.050	-0.470	-0.250	0.440	-0.240	0.010	-0.430
GENE2650X	-0.230	0.000	-0.140	-0.610	-0.010	-0.040	-0.480	0.390	0.200	0.220	-0.190	-0.410
GENE2651X	-0.420	-0.106	-0.180	-0.390	-0.080	-0.010	-0.200	0.130	0.200	-0.240	-0.400	-0.360
GENE1955X	-0.300	-0.030	-0.340	-0.410	-0.070	-0.130	0.000	0.040	0.050	0.150	0.100	-0.350
GENE2914X	0.680	0.760	0.260	-0.040	0.000	0.440	0.240	0.380	0.170	0.090	0.430	-0.100
GENE2915X	0.700	0.490	0.580	0.160	0.300	0.240	-0.050	-0.430	0.320	-0.220	-0.120	0.170
GENE2910X	-0.480	-0.210	-0.250	-0.073	-0.190	-0.250	-0.510	-0.340	0.140	-0.035	-0.130	0.070
GENE2128X	-0.060	0.240	0.080	-0.360	0.300	0.050	-0.255	0.000	0.370	0.140	-0.030	-0.580
GENE2945X	0.600	0.670	0.310	-0.050	0.340	0.220	-0.190	0.440	-0.080	-0.340	-0.020	-0.170
GENE2943X	0.330	0.570	0.200	0.520	0.060	0.270	0.240	0.350	0.200	-0.150	-0.040	-0.030
GENE2656X	-0.080	0.680	-0.440	0.640	-0.190	0.050	0.260	0.130	0.380	0.160	0.100	0.030
GENE2655X	-0.100	-0.150	-0.390	0.470	0.080	0.060	-0.280	0.090	0.290	-0.220	0.090	-0.110
GENE2950X	0.420	-0.680	0.000	-0.040	-0.300	-0.140	0.090	0.170	0.000	-0.470	-0.070	0.020
GENE2633X	-0.380	-0.030	0.000	-0.070	0.180	0.130	-0.260	0.220	-0.080	0.220	-0.160	-0.170
GENE2999X	-0.060	0.260	0.020	-0.190	-0.040	0.060	-0.110	0.090	0.570	-0.070	-0.070	-0.100
GENE2975X	0.240	-0.360	0.220	-0.260	-0.440	-0.260	-0.190	-0.050	-0.210	-0.210	-0.190	-0.110
GENE2996X	0.240	0.010	0.240	-0.030	-0.020	0.090	0.060	-0.120	0.080	-0.110	-0.080	-0.140
GENE2621X	0.360	0.570	0.260	0.108	-0.150	0.080	-0.220	-0.030	0.060	0.040	0.040	-0.140
GENE3026X	0.030	0.270	0.100	0.153	0.010	0.010	-0.350	-0.110	-0.280	-0.240	-0.300	0.120
GENE3025X	0.070	0.000	0.290	-0.040	-0.440	-0.010	-0.530	0.180	-0.240	0.100	-0.230	-0.060
GENE3008X	-0.320	0.330	0.150	0.380	0.050	0.140	0.130	0.150	0.220	-0.130	0.040	-0.060
GENE3012X	0.410	0.180	-0.690	-0.020	-0.300	-0.130	-0.190	-0.420	-0.270	-0.210	-0.350	0.360
GENE3011X	0.230	-0.010	-0.340	-0.280	-0.410	-0.210	-0.400	-0.110	-0.120	-0.300	-0.440	-0.170
GENE2964X	0.220	0.140	-0.060	0.338	-0.470	0.010	-0.090	-0.540	0.340	-0.130	-0.150	0.230
GENE2984X	-0.580	0.380	-0.200	0.380	0.300	-0.270	-0.390	-0.920	0.180	-0.200	-0.110	-0.160
GENE3019X	0.170	-0.030	0.120	0.410	0.300	0.210	-0.550	0.230	0.310	0.180	-0.230	0.130
GENE3018X	0.110	0.110	0.070	0.450	0.180	0.038	-0.500	0.220	0.470	0.370	-0.280	0.160
GENE315X	-0.010	0.050	-0.180	0.680	0.230	0.090	-0.510	-0.100	-0.250	-0.090	-0.100	-0.180
GENE1049X	-0.340	0.180	-0.120	-0.070	0.340	0.170	0.060	0.490	-0.210	0.180	0.260	-0.210
GENE3022X	-0.510	-0.310	-0.240	0.320	-0.200	0.010	0.380	-0.080	0.450	0.030	-0.080	0.000
GENE209X	0.750	0.630	-0.330	0.460	0.150	0.208	0.004	0.140	-0.070	-0.050	-0.148	0.120
GENE1977X	0.040	-0.290	-0.330	0.370	-0.410	-0.280	0.040	-0.250	0.000	0.180	-0.020	-0.030
GENE2029X	0.160	-0.340	-0.400	0.321	0.000	-0.140	-0.160	-0.200	-0.100	-0.170	0.160	0.320
GENE2028X	-0.350	-0.330	-0.130	0.106	0.050	0.060	-0.370	-0.080	0.080	-0.250	-0.150	-0.090
GENE1950X	-0.740	-0.300	-0.210	0.050	-0.020	-0.190	-0.070	-0.510	-0.130	-0.350	-0.160	0.000
GENE2011X	0.170	-0.030	-0.240	-0.480	-0.180	-0.150	-0.450	-0.690	-0.260	-0.120	0.380	0.000
GENE1986X	0.090	0.060	0.210	0.290	0.080	0.060	-0.200	0.460	-0.070	0.270	0.410	-0.020
GENE1997X	0.190	-0.440	-0.230	-0.170	0.140	-0.100	-0.060	-0.190	0.310	0.180	0.360	-0.190
GENE1993X	-0.240	-0.370	0.030	0.130	-0.110	-0.070	-0.450	-0.340	-0.320	-0.110	0.080	0.140
GENE1992X	-0.260	-0.140	-0.240	0.470	-0.050	-0.050	-0.480	-0.610	-0.120	0.080	0.080	-0.010
GENE2002X	-0.750	-0.130	-0.120	0.360	0.180	-0.140	-0.350	-0.130	-0.260	0.050	-0.550	-0.250
GENE1984X	-0.110	-0.660	-0.140	0.415	-0.190	-0.180	0.060	-0.590	0.430	-0.100	-0.020	0.020
GENE1983X	0.040	-0.380	-0.200	0.030	-0.400	-0.250	-0.090	-0.300	-0.180	-0.070	-0.210	-0.120
GENE1980X	-0.520	-0.160	0.100	-0.390	-0.130	0.000	-0.020	-0.110	-0.020	-0.100	0.000	0.190
GENE2008X	-0.600	-0.160	-0.680	0.280	-0.380	-0.370	-0.580	-0.550	0.010	0.210	-0.170	0.160
GENE2013X	-0.820	-0.240	-0.120	-0.190	-0.380	-0.370	-0.024	-0.500	-0.310	-0.140	-0.400	-0.140
GENE1276X	0.040	0.280	0.200	-0.580	-0.140	-0.080	0.210	-0.550	-0.190	-0.290	0.240	-0.490
GENE1273X	-0.700	0.180	-0.340	-0.360	-0.330	-0.380	-0.270	-0.560	-0.180	0.100	-0.140	0.140
GENE1275X	0.000	-0.270	-0.570	0.250	-0.630	-0.170	-0.270	0.180	-0.220	0.050	0.370	-0.060
GENE3127X	-0.479	0.290	-0.220	0.020	-0.210	0.060	0.270	0.220	-0.290	-0.070	0.030	0.000
GENE1838X	0.300	0.340	0.050	0.350	-0.080	0.178	0.340	-0.380	0.030	-0.110	-0.060	-0.010
GENE1198X	-0.550	-0.160	0.460	-0.160	-0.300	-0.140	0.180	-0.260	-0.380	-0.270	-0.260	-0.120
GENE1204X	0.130	-0.080	-0.040	0.000	0.200	-0.070	0.050	0.080	-0.290	0.160	0.020	0.000
GENE1248X	0.000	-0.110	0.050	0.240	-0.010	0.110	0.000	-0.240	-0.090	0.110	0.160	-0.200
GENE1241X	0.204	-0.090	0.460	-0.330	0.320	0.020	-0.290	-0.160	-0.170	0.000	0.000	0.170
GENE227X	0.600	0.340	0.200	0.430	0.610	0.530	-0.040	0.170	0.010	0.640	0.270	0.510
GENE230X	0.420	0.180	0.190	-0.250	0.000	0.190	-0.410	0.020	-0.080	0.250	0.060	-0.130
GENE951X	0.400	0.860	0.590	0.350	-0.170	0.310	0.190	0.050	0.060	0.010	-0.220	0.440
GENE1166X	0.210	0.120	0.390	0.410	0.110	0.470	-0.250	0.280	1.030	0.190	0.520	0.630
GENE1155X	-0.590	0.090	0.290	-0.118	-0.050	-0.080	-0.220	0.330	-0.020	0.050	0.310	0.210
GENE1285X	-0.370	0.060	0.330	-0.340	-0.020	0.090	0.390	-0.020	-0.120	-0.190	0.290	-0.260
GENE1148X	-0.220	0.470	0.740	0.110	0.320	0.280	-0.120	-0.040	0.620	-0.160	-0.020	-0.030
GENE1149X	0.340	0.580	0.670	-0.130	0.060	0.330	0.390	0.020	0.100	0.420	-0.020	0.000
GENE3414X	0.120	0.280	0.650	-0.070	0.170	0.160	-0.040	0.480	-0.150	-0.080	0.190	0.180
GENE3413X	0.670	0.230	0.090	-0.110	0.210	0.246	-0.104	0.030	0.180	-0.110	-0.046	0.000
GENE3090X	0.150	0.240	0.120	0.150	0.040	-0.010	-0.140	0.390	0.530	0.230	-0.300	0.070
GENE1042X	-0.100	0.250	0.240	0.350	-0.350	0.090	0.000	0.070	0.270	-0.170	0.200	-0.110
GENE1133X	0.130	-0.160	0.280	-0.270	-0.060	-0.300	-0.740	-0.160	0.170	-0.320	0.090	-0.320
GENE3101X	-0.190	-0.160	0.050	0.230	-0.090	0.010	0.160	-0.430	-0.400	-0.200	-0.240	0.170
GENE1156X	-0.490	0.450	0.440	0.060	-0.070	0.080	-0.650	-0.020	-0.260	0.460	0.180	-0.180
GENE1119X	-0.210	0.140	-0.280	0.300	-0.120	-0.090	-0.612	-0.540	-0.020	0.000	0.000	0.100
GENE986X	-0.690	-0.350	-0.400	-0.010	0.280	-0.080	0.150	0.110	-0.340	0.190	0.210	0.080
GENE1831X	0.070	-0.320	0.090	-0.150	-0.040	-0.120	-0.860	0.190	0.050	-0.040	-0.170	-0.340
GENE1832X	-0.250	0.030	-0.230	-0.230	0.080	0.050	0.050	0.280	-0.190	-0.190	-0.040	-0.530
GENE1076X	-0.430	0.170	-0.050	-0.380	0.020	0.000	0.260	0.320	0.140	-0.090	0.110	0.320
GENE933X	0.800	0.430	0.440	0.740	0.230	0.240	0.090	-0.260	0.080	0.000	-0.220	0.520
GENE1022X	0.280	0.450	-0.090	0.800	0.140	0.150	-0.070	0.370	-0.110	0.050	-0.040	0.050
GENE1018X	0.610	0.580	0.750	0.000	0.220	0.390	-0.010	0.830	-0.180	0.800	-0.180	0.440
GENE1043X	0.280	0.310	-0.030	-0.330	0.000	-0.010	-0.020	0.310	0.160	0.240	0.200	0.110
GENE35X	-0.180	-0.060	-0.340	0.260	0.250	0.090	0.040	-0.170	-0.050	0.000	-0.520	0.080
GENE37X	-0.020	-0.530	-0.190	-0.180	-0.140	-0.350	-0.340	-0.540	-0.360	-0.080	-0.390	-0.200
GENE38X	0.390	-0.110	-0.060	-0.430	-0.300	-0.060	-0.290	-0.070	-0.260	-0.210	-0.340	0.050
GENE91X	-0.450	0.380	-0.050	-0.240	0.170	0.150	0.260	-0.160	0.300	-0.080	-0.180	-0.100
GENE973X	0.320	0.040	0.200	0.080	0.310	0.090	0.070	0.540	0.270	0.400	-0.250	-0.040
GENE351X	0.600	0.066	0.160	0.040	0.420	0.120	0.150	0.420	0.410	0.090	-0.240	-0.320
GENE1034X	0.180	0.010	0.400	0.190	0.370	0.200	0.010	0.110	0.310	0.010	-0.240	-0.110
GENE1035X	0.230	0.280	0.340	0.120	0.490	0.210	-0.060	0.170	0.200	-0.080	-0.130	-0.220
GENE354X	-0.230	0.340	0.760	-0.100	0.070	0.377	0.376	0.690	0.160	0.030	-0.086	0.550
GENE930X	0.150	-0.310	-0.400	0.290	-0.330	0.000	-0.210	0.350	-0.150	0.260	0.120	0.220
GENE208X	0.470	-0.250	-0.110	0.440	0.040	0.010	0.010	0.130	-0.270	-0.110	-0.220	0.260
GENE224X	0.600	0.120	-0.040	-0.360	-0.080	0.090	-0.290	0.430	0.660	0.020	0.080	-0.530
GENE335X	-0.060	0.200	-0.670	-0.280	0.010	-0.093	0.110	-0.280	-0.140	-0.250	0.010	-0.660
GENE355X	0.060	0.820	0.780	-0.140	-0.150	0.390	0.560	0.980	0.250	0.230	0.460	-0.240
GENE319X	0.520	-0.110	0.570	0.140	0.270	0.370	0.220	0.120	0.200	0.180	-0.030	0.330
GENE1530X	-0.170	0.360	0.470	-0.060	0.030	-0.060	-0.010	-0.190	-0.120	0.140	-0.300	0.300
GENE888X	0.730	0.160	-0.110	0.130	0.140	0.150	-0.050	0.650	0.030	0.070	-0.020	0.230
GENE373X	0.260	0.050	0.020	-0.250	-0.020	0.030	0.330	0.350	-0.220	0.190	-0.010	0.560
GENE858X	0.370	0.380	-0.040	0.440	0.090	0.150	0.120	0.450	-0.030	0.110	0.040	-0.060
GENE448X	0.830	0.280	0.380	-0.150	0.010	0.360	0.150	0.730	-0.100	0.390	0.170	-0.270
GENE830X	-0.190	0.000	0.440	0.620	0.470	0.110	-0.090	0.510	0.330	0.500	-0.280	0.160
GENE835X	0.630	0.220	0.530	0.490	0.600	0.380	-0.360	0.530	0.000	-0.130	-0.120	0.520
GENE836X	0.570	0.250	0.350	0.610	0.600	0.350	-0.360	0.690	0.060	0.120	-0.050	0.650
GENE838X	0.770	0.090	0.070	-0.250	0.360	0.350	-0.140	0.510	0.070	-0.010	0.590	0.110
GENE842X	0.390	0.050	-0.190	-0.450	0.090	0.160	-0.150	0.370	0.200	0.000	0.180	-0.180
GENE817X	0.570	0.770	0.440	0.230	0.040	0.370	0.260	0.560	0.210	0.660	-0.190	0.330
GENE307X	0.610	0.860	-0.120	0.390	-0.410	0.250	-0.270	0.490	-0.190	-0.270	-0.250	0.050
GENE806X	0.580	0.440	0.340	-0.230	0.190	0.280	0.200	0.530	0.160	0.040	-0.350	0.090
GENE268X	0.670	0.190	0.280	0.350	0.110	0.260	0.470	0.060	0.270	0.030	-0.040	-0.210
GENE284X	0.650	0.470	0.250	-0.110	0.260	0.330	-0.360	0.050	0.390	0.430	0.370	-0.280
GENE884X	0.400	0.240	0.040	0.170	0.500	0.300	0.230	0.450	0.130	0.230	0.350	0.040
GENE530X	0.250	0.650	-0.100	0.050	0.530	0.410	0.210	0.830	-0.030	0.570	0.250	0.740
GENE519X	0.010	0.260	0.190	0.930	0.180	0.290	0.060	0.260	-0.050	0.370	0.030	0.030
GENE449X	0.800	0.200	-0.180	0.040	0.170	0.300	0.600	0.690	-0.020	0.140	0.030	0.070
GENE592X	0.640	1.020	0.580	0.250	-0.180	0.470	0.540	0.530	0.000	0.350	-0.130	-0.040
GENE562X	0.000	-0.100	-0.180	0.190	0.150	-0.090	-0.060	0.040	0.000	-0.130	-0.360	0.120
GENE663X	0.640	0.410	0.060	-0.050	0.150	0.290	-0.090	0.680	-0.070	-0.060	-0.020	0.500
GENE563X	0.490	0.140	0.640	-0.140	0.460	0.190	-0.030	0.430	0.210	0.270	0.000	-0.460
GENE617X	0.870	0.190	-0.250	-0.360	0.340	0.240	0.130	0.830	0.130	0.000	-0.060	0.090
GENE622X	0.700	0.290	0.160	0.360	0.130	0.300	0.410	0.460	0.180	0.260	0.300	0.520
GENE645X	0.560	0.690	0.250	0.360	0.190	0.290	0.540	0.550	0.000	0.090	0.410	0.220
GENE639X	0.400	0.820	0.400	0.100	0.200	0.170	0.680	0.460	-0.440	0.120	-0.450	0.180
GENE620X	0.680	0.490	0.680	-0.110	0.000	0.200	0.580	0.180	-0.270	-0.010	-0.080	0.200
GENE676X	0.790	0.780	0.170	0.840	0.000	0.390	0.570	0.260	0.250	0.160	0.090	0.870
GENE677X	0.960	1.360	0.540	0.140	0.370	0.750	0.340	0.950	0.270	0.140	0.300	0.420
GENE714X	0.610	0.750	-0.190	0.420	0.610	0.420	0.830	0.900	0.160	0.260	0.090	0.450
GENE715X	0.870	0.390	0.920	0.270	0.220	0.330	0.250	0.390	0.400	0.220	-0.380	0.380
GENE733X	0.000	0.390	0.090	0.180	0.320	0.320	0.260	0.620	-0.050	0.180	-0.220	0.650
GENE735X	0.220	0.670	0.200	0.290	0.220	0.430	0.900	0.580	0.340	0.400	0.210	0.120
GENE670X	0.860	0.960	0.430	0.120	0.540	0.310	0.240	0.090	0.220	0.140	-0.260	0.490
GENE668X	0.410	0.220	0.700	0.040	0.120	0.510	0.450	0.700	0.420	0.190	0.180	0.120
GENE596X	0.620	0.360	-0.050	-0.010	-0.190	0.360	0.260	0.780	0.000	0.400	0.180	0.190
GENE594X	0.420	-0.100	0.310	0.309	0.160	0.000	0.280	-0.030	0.230	0.140	-0.200	0.160
GENE585X	0.400	0.430	0.450	0.640	0.310	0.350	0.000	0.770	0.150	0.080	0.090	0.190
GENE582X	0.940	0.540	0.630	0.380	0.080	0.350	-0.180	0.910	-0.280	0.320	-0.070	-0.290
GENE577X	0.440	0.720	0.700	0.070	0.010	0.170	0.590	0.620	0.000	0.260	-0.130	0.190
GENE567X	0.920	0.890	1.020	0.150	0.000	0.470	0.070	0.330	0.050	0.090	0.130	0.380
GENE568X	0.780	0.810	0.990	0.100	0.040	0.430	0.100	0.360	0.340	-0.040	0.090	0.240
GENE566X	1.010	0.800	0.690	0.430	0.120	0.370	-0.130	0.280	-0.050	0.400	0.160	0.000
GENE813X	1.170	0.750	0.400	0.242	0.080	0.560	0.110	0.360	0.310	0.160	0.110	0.000
GENE764X	0.330	-0.050	-0.080	0.430	-0.090	-0.060	-0.050	-0.070	-0.430	0.090	0.120	0.290
GENE765X	0.930	0.560	0.020	0.390	0.080	0.252	-0.100	0.230	-0.180	0.310	-0.160	0.330
GENE789X	1.250	0.400	0.540	0.440	0.070	0.640	-0.010	0.610	0.310	0.340	0.390	0.050
GENE790X	0.990	0.520	0.400	0.386	0.440	0.400	-0.300	0.590	0.300	0.274	0.170	0.350
GENE780X	0.550	0.680	0.010	0.210	0.350	0.240	-0.130	0.630	0.010	-0.050	-0.060	0.060
GENE794X	0.200	0.660	0.070	0.010	0.010	0.390	-0.050	0.410	0.230	0.020	-0.080	0.360
GENE795X	0.320	0.530	0.030	0.040	0.020	0.360	-0.120	0.050	0.240	0.150	-0.010	0.370
GENE796X	0.510	0.580	0.210	0.200	0.180	0.360	0.089	0.310	0.200	-0.040	-0.090	0.220
GENE759X	0.720	0.490	0.360	0.320	-0.040	0.300	0.450	0.850	0.430	0.100	-0.140	-0.130
GENE588X	0.690	0.660	0.510	0.110	0.020	0.470	0.670	0.690	-0.060	0.260	-0.160	0.890
GENE589X	0.840	1.070	0.610	0.630	0.000	0.460	0.850	0.770	-0.020	0.140	-0.200	0.740
GENE503X	0.740	0.700	-0.010	0.519	0.060	0.170	0.180	0.740	-0.370	0.260	-0.040	0.480
GENE474X	0.310	0.300	-0.010	-0.072	-0.210	0.050	-0.250	0.520	-0.390	-0.320	-0.130	0.160
GENE763X	0.340	0.230	0.310	-0.340	0.190	0.060	0.160	0.020	0.070	-0.110	-0.290	0.440
GENE509X	0.620	-0.060	-0.220	0.220	0.000	-0.040	-0.010	-0.410	-0.130	0.440	0.030	0.250
GENE880X	0.890	0.770	0.300	0.600	0.140	0.430	-0.090	0.380	0.000	-0.120	0.030	0.120
GENE879X	0.720	0.740	-0.010	0.680	-0.190	0.260	-0.120	0.250	-0.180	-0.040	0.000	0.420
GENE822X	0.980	0.830	0.420	0.480	0.290	0.520	0.610	0.730	-0.070	0.100	-0.080	0.170
GENE820X	0.540	0.510	0.300	0.170	0.100	0.160	-0.160	0.440	0.140	0.020	-0.190	-0.170
GENE549X	0.380	0.190	0.030	0.190	0.190	0.290	0.060	0.870	0.010	0.070	-0.030	0.440
GENE805X	0.260	0.560	0.050	0.230	0.220	0.210	0.550	0.660	-0.010	0.220	-0.250	-0.390
GENE485X	0.560	0.240	0.860	0.570	0.210	0.278	0.062	0.830	0.130	0.330	0.150	0.060
GENE465X	0.290	0.910	-0.120	0.580	0.270	0.400	0.080	0.910	0.020	0.360	-0.060	-0.100
GENE847X	0.570	0.190	0.310	0.190	0.320	0.236	0.080	0.460	0.240	0.380	0.090	0.220
GENE854X	-0.200	0.040	-0.220	0.050	-0.080	0.040	0.540	0.330	-0.060	-0.050	-0.100	0.470
GENE486X	0.820	0.130	-0.030	0.760	-0.060	0.290	-0.010	0.540	-0.210	0.410	-0.190	0.130
GENE444X	0.610	0.230	0.370	0.030	0.140	0.370	0.220	0.590	0.430	0.270	0.040	0.070
GENE445X	-0.100	0.320	0.510	-0.310	0.190	0.210	0.440	0.820	0.010	-0.090	0.170	-0.030
GENE872X	0.500	0.550	0.510	0.000	0.390	0.560	0.410	0.700	0.150	0.440	0.150	-0.030
GENE441X	-0.030	0.070	0.130	0.280	0.540	0.190	0.100	0.370	0.010	0.190	-0.200	0.040
GENE438X	0.290	0.530	0.170	0.220	0.400	0.380	0.610	0.930	0.090	0.060	0.170	-0.230
GENE433X	0.740	0.900	0.350	0.240	0.570	0.580	0.460	0.370	-0.080	0.160	0.290	0.400
GENE851X	0.350	-0.110	-0.410	0.030	-0.020	0.090	0.180	0.140	0.070	0.000	-0.130	-0.060
GENE853X	0.280	0.210	-0.110	0.260	0.090	0.280	0.770	0.580	-0.010	-0.230	-0.060	0.070
GENE520X	0.720	0.100	0.470	1.140	0.610	0.500	0.140	0.630	-0.010	0.940	0.380	0.440
GENE241X	0.930	0.600	0.330	0.290	0.140	0.330	0.140	-0.170	0.330	0.000	-0.180	0.270
GENE247X	0.430	-0.170	-0.320	0.000	-0.470	-0.140	-0.360	0.040	0.120	-0.150	-0.230	0.440
GENE250X	0.190	-0.200	-0.330	0.570	-0.080	0.120	-0.180	0.120	0.050	-0.050	-0.290	0.210
GENE260X	0.500	0.120	-0.140	-0.690	0.140	-0.090	-0.320	-0.330	0.140	-0.270	-0.160	0.080
GENE1325X	-0.150	0.160	0.390	0.310	-0.030	0.000	-0.580	-0.290	0.320	0.140	-0.200	-0.060
GENE1324X	0.290	0.140	0.270	0.000	0.110	0.100	-0.090	0.150	-0.070	0.200	0.030	0.030
GENE1323X	0.480	0.480	-0.350	-0.100	0.010	0.040	-0.120	0.140	0.000	0.100	0.240	-0.020
GENE1321X	0.050	-0.040	-0.380	-0.320	-0.100	-0.050	0.000	0.200	-0.290	-0.200	-0.220	0.040
GENE266X	0.300	0.800	-0.030	0.460	-0.090	0.370	0.250	0.790	0.250	0.090	-0.240	0.220
GENE310X	0.130	0.410	-0.220	0.380	-0.160	0.090	-0.100	-0.250	0.440	0.130	0.060	0.160
GENE311X	0.190	0.230	-0.220	0.410	0.000	0.190	-0.190	-0.400	0.380	0.170	0.060	0.340
GENE746X	0.770	0.430	0.800	0.130	0.140	0.200	0.380	0.130	0.170	-0.390	-0.280	-0.070
GENE748X	0.520	0.490	0.510	0.490	0.130	0.370	0.880	0.330	0.730	0.190	0.000	0.630
GENE402X	0.240	0.330	0.300	-0.150	0.500	0.440	0.750	0.880	0.210	0.080	-0.080	-0.110
GENE417X	-0.130	0.370	0.280	-0.050	0.050	0.110	0.070	-0.010	0.420	0.100	-0.360	0.500
GENE419X	0.510	0.360	0.160	0.360	0.160	0.530	0.430	0.470	0.460	0.150	-0.060	0.130
GENE269X	-0.090	0.080	0.560	0.750	0.520	0.150	-0.030	-0.030	0.460	-0.050	-0.220	0.280
GENE900X	0.420	0.440	0.040	-0.090	0.090	0.160	0.330	0.300	0.140	0.000	-0.140	-0.280
GENE2971X	-0.060	-0.010	0.320	0.310	0.110	0.010	0.230	0.110	0.070	0.370	-0.170	0.000
GENE391X	0.540	1.050	0.870	0.890	0.170	0.570	-0.120	0.850	-0.110	0.760	0.750	0.000
GENE372X	0.000	0.440	-0.080	0.210	0.240	0.270	0.300	0.560	0.000	0.130	-0.070	-0.350
GENE909X	-0.130	0.090	0.190	0.340	0.090	0.270	0.210	0.680	0.380	0.270	0.300	0.750
GENE1062X	-0.140	0.300	0.150	-0.180	0.380	0.300	0.690	-0.030	0.270	0.420	0.230	-0.080
GENE358X	0.710	0.420	0.200	0.620	0.360	0.450	0.380	0.510	0.150	-0.080	0.150	0.000
GENE898X	-0.040	0.030	-0.050	0.010	0.120	0.030	-0.190	0.340	0.230	0.100	-0.230	0.030
GENE362X	0.510	0.050	-0.140	0.180	-0.140	-0.130	0.270	-0.190	-0.100	0.350	0.150	0.420
GENE370X	0.510	-0.270	0.040	0.770	-0.040	0.100	-0.140	0.550	-0.140	0.410	0.220	0.030
GENE927X	0.150	0.070	0.100	0.240	-0.090	0.190	-0.330	-0.070	-0.120	-0.300	-0.020	0.000
GENE366X	0.100	0.370	0.170	-0.200	0.130	0.310	0.190	0.330	-0.350	0.250	0.110	-0.070
GENE922X	0.220	0.400	-0.150	0.410	-0.140	0.240	0.310	0.090	0.120	0.090	0.000	0.050
GENE185X	-0.050	0.360	-0.020	0.860	0.000	0.310	0.230	-0.310	0.090	-0.080	0.250	0.300
GENE1500X	0.010	0.070	-0.160	0.440	-0.030	0.080	-0.060	-0.030	-0.250	0.190	-0.090	0.140
GENE179X	0.050	0.310	0.040	0.240	0.080	0.090	-0.110	-0.050	0.240	-0.130	0.090	-0.080
GENE180X	0.240	0.560	0.240	0.170	-0.140	0.000	-0.170	-0.260	0.100	0.530	0.100	-0.210
GENE181X	0.130	0.690	0.340	0.160	0.170	0.142	0.111	-0.050	0.280	0.410	0.127	-0.230
GENE969X	0.520	0.670	0.350	-0.510	-0.030	0.060	0.310	-0.260	0.340	0.480	-0.160	-0.220
GENE1064X	-0.080	0.690	0.270	0.480	0.060	0.400	0.530	0.650	0.000	0.290	-0.040	-0.050
GENE171X	-0.060	-0.070	0.130	0.173	0.100	0.160	0.040	-0.270	0.080	0.360	0.130	0.310
GENE956X	-0.160	-0.420	-0.150	0.050	-0.400	-0.120	-0.570	-0.050	0.460	0.240	0.010	-0.070
GENE68X	-0.320	0.270	-0.230	0.030	0.140	0.040	-0.200	-0.090	-0.420	0.000	0.000	0.070
GENE188X	0.090	0.250	0.070	-0.290	0.130	0.090	-0.140	0.120	0.310	0.180	0.280	0.200
GENE1287X	-0.150	0.140	0.240	0.600	-0.050	0.040	0.080	-0.380	-0.290	0.360	0.410	0.200
GENE979X	-0.580	-0.120	-0.050	0.120	0.110	-0.190	0.140	-0.510	0.190	-0.090	-0.070	-0.250
GENE978X	-0.570	0.330	-0.130	0.100	0.170	0.020	0.210	-0.130	0.330	0.110	0.030	0.050
GENE64X	0.250	-0.240	0.060	0.520	0.070	0.180	0.430	0.060	0.000	0.340	-0.030	0.350
GENE144X	-0.120	0.050	-0.410	-0.010	-0.030	0.010	-0.320	0.540	-0.240	-0.020	-0.380	-0.014
GENE145X	-0.240	-0.080	-0.460	0.320	-0.130	0.120	-0.190	0.270	0.040	0.080	0.000	-0.500
GENE137X	0.250	0.750	0.430	0.060	0.010	0.110	0.250	0.700	0.060	0.060	-0.050	-0.100
GENE108X	0.420	0.370	-0.170	0.050	-0.230	-0.009	0.340	0.560	-0.030	-0.320	-0.200	-0.430
GENE102X	0.470	0.450	-0.160	-0.040	-0.090	0.060	0.250	0.170	0.000	-0.050	-0.230	-0.140
GENE99X	-0.230	0.060	-0.300	-0.140	-0.040	0.010	0.330	0.340	0.060	0.000	-0.060	-0.090
GENE3993X	0.290	0.180	0.000	-0.490	-0.010	-0.070	0.080	0.230	-0.100	-0.160	-0.210	-0.120
GENE160X	0.310	0.540	0.210	0.370	-0.070	0.140	0.590	0.380	-0.170	-0.140	-0.210	0.030
GENE151X	-0.030	-0.010	0.150	0.000	-0.250	0.020	0.310	0.550	-0.050	-0.080	0.240	0.220
GENE149X	0.190	-0.310	-0.050	-0.270	0.020	-0.080	0.100	-0.100	-0.280	0.280	0.050	-0.130
GENE1440X	-0.610	0.210	0.090	0.152	-0.030	-0.040	0.000	0.140	0.040	-0.190	-0.010	0.260
GENE70X	0.250	0.340	-0.410	0.110	-0.120	0.000	-0.080	0.470	0.180	0.040	-0.110	0.150
GENE3080X	0.080	0.020	-0.210	0.080	0.100	0.140	-0.280	-0.100	0.050	0.010	-0.160	-0.010
GENE71X	0.360	0.190	0.500	0.180	-0.090	0.210	0.000	-0.020	0.260	-0.120	-0.290	-0.340
GENE73X	0.000	-0.050	0.060	-0.080	-0.250	-0.100	-0.860	0.380	0.270	-0.370	0.050	-0.080
GENE4023X	-0.070	-0.310	0.140	0.370	-0.060	-0.070	-0.100	-0.240	-0.260	0.070	0.090	0.360
GENE1842X	0.140	-0.160	-0.790	0.420	-0.380	-0.190	0.160	0.240	0.020	-0.210	-0.110	0.180
GENE1859X	-0.230	-0.380	-0.170	0.110	0.100	-0.080	-0.250	0.040	-0.220	0.390	0.310	0.190
GENE3469X	-0.190	-0.420	0.000	0.350	-0.040	-0.042	-0.200	-0.340	-0.120	0.150	-0.200	0.120
GENE1267X	-0.540	-0.550	0.100	0.160	-0.020	-0.010	-0.550	-0.460	0.360	-0.250	-0.280	0.150
GENE1266X	-0.480	-0.370	0.130	-0.370	0.080	-0.110	-0.220	-0.270	0.350	-0.010	0.080	0.000
GENE1454X	-0.780	-0.570	-0.060	-0.100	-0.440	-0.240	-0.150	-0.320	-0.020	-0.100	-0.170	0.200
GENE1423X	-0.700	-0.440	-0.110	0.420	0.450	-0.150	-0.290	-0.690	-0.100	-0.120	0.110	0.090
GENE1402X	-0.710	-0.550	-0.030	0.038	-0.180	-0.190	0.040	-0.690	0.260	-0.310	0.020	0.240
GENE1401X	-0.610	-0.180	-0.730	0.240	0.030	-0.350	-0.760	-0.170	-0.120	-0.280	-0.600	0.180
GENE1391X	-0.410	-0.360	-0.120	0.050	-0.370	-0.310	-0.070	-0.280	-0.350	-0.380	-0.260	-0.070
GENE3463X	-0.210	-0.100	0.270	-0.080	-0.190	-0.020	-0.010	-0.250	-0.140	-0.070	0.260	-0.100
GENE3461X	-0.310	0.230	0.310	0.290	-0.060	0.070	-0.230	0.030	0.040	-0.030	0.080	0.210
GENE3460X	-0.780	-0.710	0.030	0.210	-0.200	-0.200	0.052	0.060	-0.540	-0.111	-0.240	-0.120
GENE3459X	-0.340	0.280	0.060	-0.570	0.000	-0.010	0.320	0.000	-0.330	-0.260	-0.330	-0.060
GENE1864X	-0.590	-0.050	-0.130	0.060	-0.360	-0.260	0.050	-0.790	0.120	-0.400	0.060	0.190
GENE3175X	0.210	-0.270	-0.500	0.103	-0.010	-0.160	-0.420	0.010	-0.010	-0.160	-0.160	-0.080
GENE3174X	0.130	-0.090	-0.530	-0.024	0.210	0.000	-0.290	-0.250	-0.270	0.020	-0.010	0.010
GENE1436X	-0.230	-0.190	-0.120	0.000	0.160	-0.050	-0.480	-0.220	-0.160	-0.040	0.040	0.110
GENE3410X	-0.080	0.000	-0.030	-0.040	-0.090	-0.150	-0.260	0.140	-0.130	-0.360	-0.060	-0.010
GENE1487X	-0.310	-0.010	-0.420	-0.040	-0.200	0.070	-0.510	0.530	-0.180	0.220	0.080	0.270
GENE1482X	-0.050	-0.060	-0.080	0.040	0.050	-0.040	-0.160	0.100	0.160	0.280	0.140	0.160
GENE3162X	0.130	0.340	-0.260	0.280	0.020	-0.080	-0.210	-0.510	-0.590	0.060	-0.300	-0.210
GENE3159X	-0.130	0.220	0.080	0.560	0.100	-0.040	-0.560	0.210	0.050	-0.420	0.110	0.000
GENE1816X	0.460	0.160	0.560	-0.040	0.300	0.100	-0.310	0.070	0.110	-0.060	0.290	-0.560
GENE3969X	-0.170	-0.320	0.230	0.630	-0.080	0.010	-0.120	-0.120	0.070	0.310	0.130	0.510
GENE3977X	0.510	-0.040	-0.270	0.450	-0.270	-0.080	-0.320	0.040	-0.620	0.200	0.270	0.300
GENE1755X	0.110	-0.140	-0.070	0.570	-0.550	0.000	-0.380	-0.500	0.410	0.340	0.380	-0.060
GENE1499X	0.340	0.350	0.090	0.450	0.020	0.070	0.050	-0.090	0.000	0.170	0.130	0.190
GENE492X	0.490	0.570	-0.060	0.160	0.410	0.310	-0.010	0.790	0.000	0.060	-0.240	0.160
GENE3590X	0.930	0.400	0.590	0.050	0.530	0.310	0.040	0.330	0.190	0.750	0.490	0.010
GENE3591X	0.510	0.160	0.240	0.120	0.420	0.180	0.330	0.700	0.060	0.050	0.310	-0.010
GENE3582X	-0.140	-0.240	-0.020	0.440	0.280	0.090	-0.280	0.220	-0.050	-0.090	-0.030	0.050
GENE3583X	0.310	0.060	-0.150	-0.140	0.600	0.140	-0.050	0.440	0.070	0.340	0.120	0.060
GENE3584X	0.290	0.380	-0.270	-0.200	0.230	0.170	-0.090	0.420	-0.050	0.380	0.170	0.080
GENE1716X	-0.470	-0.150	0.200	0.090	0.430	0.130	-0.130	-0.060	0.480	-0.310	0.470	0.670
GENE3605X	0.010	0.140	0.300	0.290	0.180	0.030	0.340	0.440	-0.200	0.020	-0.040	0.470
GENE1540X	-0.080	-0.200	0.320	0.240	-0.140	0.160	-0.170	-0.260	0.290	0.100	-0.120	-0.280
GENE1717X	0.180	0.990	0.740	0.610	0.000	0.380	-0.200	-0.260	0.420	0.560	0.650	0.490
GENE1759X	-0.630	0.070	-0.140	-0.090	-0.030	-0.120	0.000	0.270	0.350	0.120	0.280	0.260
GENE1518X	0.160	0.120	0.680	0.700	0.270	0.270	0.230	0.220	0.200	0.080	-0.210	0.210
GENE1514X	-0.190	-0.180	-0.030	-0.080	0.140	0.080	-0.260	0.010	0.090	0.060	0.210	-0.150
GENE1525X	-0.140	-0.450	0.080	0.110	-0.160	-0.160	0.030	0.010	-0.030	0.000	0.260	-0.160
GENE954X	0.000	0.300	0.280	0.348	-0.180	-0.030	-0.060	-0.200	-0.200	-0.190	0.120	0.440
GENE960X	-0.280	-0.220	-0.330	0.120	-0.250	-0.090	-0.010	-0.700	-0.140	-0.080	-0.060	0.020
GENE1783X	-0.060	-0.510	-0.250	0.220	0.480	0.030	-0.280	-0.400	-0.130	0.210	0.240	-0.130
GENE1347X	-0.310	0.250	-0.170	-0.330	0.020	-0.058	-0.104	-0.400	0.050	0.170	0.331	-0.160
GENE3933X	0.150	0.570	-0.280	0.240	0.090	0.150	-0.280	0.000	-0.120	0.000	0.000	-0.030
GENE920X	0.300	-0.030	-0.270	-0.140	-0.370	-0.020	-0.420	-0.250	-0.090	0.320	-0.130	-0.030
GENE3481X	-0.190	0.030	-0.220	0.370	0.120	0.140	-0.220	0.590	-0.050	0.610	-0.160	-0.120
GENE3092X	0.060	-0.120	-0.190	0.160	0.080	0.060	0.380	0.100	0.060	0.270	-0.210	0.040
GENE3412X	0.450	-0.240	-0.480	0.500	0.090	0.060	-0.380	-0.240	-0.240	0.490	0.250	0.530
GENE3411X	0.580	0.170	-0.480	0.470	0.130	0.010	-0.270	0.000	-0.160	0.310	0.120	0.500
GENE1807X	-0.230	0.260	0.030	-0.090	0.450	0.110	-0.520	-0.160	-0.090	-0.020	0.040	0.380
GENE1494X	-0.040	-0.270	-0.090	-0.160	-0.150	-0.070	-0.160	-0.310	0.060	0.080	0.090	0.240
GENE985X	0.210	0.000	0.010	-0.190	0.460	-0.080	-0.100	0.400	-0.090	0.160	0.080	0.290
GENE1376X	-0.425	0.280	-0.130	0.210	0.250	-0.120	0.070	0.190	-0.210	-0.360	-0.240	-0.310
GENE1477X	-0.340	-0.290	-0.400	-0.310	-0.110	-0.169	0.220	-0.270	0.000	0.090	0.300	-0.060
GENE1909X	-0.350	0.210	-0.170	-0.050	0.030	0.000	-0.240	-0.320	0.230	0.190	0.350	-0.180
GENE1894X	-0.150	0.030	0.480	-0.379	-0.330	-0.130	0.080	-0.470	-0.320	-0.340	-0.090	0.190
