# Supplementary material for: Discovering biclusters in gene expression data based on high-dimensional linear geometries
Source: BMC Bioinformatics. 2008 Apr 23;9:209. doi: 10.1186/1471-2105-9-209 (PMC2386490; doi:10.1186/1471-2105-9-209)
Supplement: Additional file 4 — All detected biclusters with full data. All the detected biclusters with full data are given here. [file 1471-2105-9-209-S4.zip › biclu_result/bi_205.txt]

	DLCL-0042	DLCL-0007	DLCL-0031	DLCL-0036;OCT	DLCL-0030	DLCL-0004	DLCL-0008	DLCL-0034	DLCL-0032	DLCL-0006	DLCL-0020	DLCL-0025	FL-9
GENE1835X	-0.320	-0.510	0.200	-0.360	-0.310	-0.130	0.140	0.420	0.220	-0.270	-0.160	0.060	0.060
GENE1865X	-0.460	-0.160	0.200	-0.360	-0.460	-0.120	-0.060	-0.090	0.190	-0.390	-0.550	0.140	-0.490
GENE3070X	-0.630	-0.230	0.070	-0.140	0.540	-0.030	0.220	0.590	-0.120	-0.520	-0.040	0.010	0.060
GENE3165X	-0.390	0.370	0.130	-0.015	0.190	-0.060	-0.010	-0.420	-0.240	-0.160	0.000	-0.320	-0.120
GENE3447X	-0.040	0.200	-0.100	0.290	0.110	0.000	0.050	-0.270	0.080	0.600	0.450	0.190	-0.310
GENE3448X	-0.110	0.080	0.010	0.250	0.210	0.180	-0.120	-0.320	-0.040	0.520	0.420	0.010	-0.300
GENE3449X	-0.030	0.000	0.100	0.400	0.150	0.070	-0.380	-0.190	-0.150	0.050	0.280	0.130	-0.110
GENE3403X	-0.240	0.300	0.100	-0.200	0.010	0.290	0.080	0.670	-0.030	0.100	-0.440	-0.130	0.410
GENE816X	0.730	0.290	0.560	0.190	0.460	0.410	0.090	0.290	0.080	0.150	-0.080	0.510	0.570
GENE3406X	0.270	0.500	0.470	0.110	-0.150	0.320	-0.380	0.140	0.300	0.110	-0.210	-0.030	-0.380
GENE213X	0.750	0.250	0.150	0.120	0.150	0.090	0.010	0.290	-0.220	0.010	-0.020	0.250	0.210
GENE167X	-0.150	0.210	-0.120	-0.260	0.480	0.040	0.010	0.330	0.200	0.100	-0.210	-0.240	0.120
GENE3530X	0.280	0.240	-0.070	-0.030	0.260	0.220	0.370	-0.200	0.000	-0.160	-0.500	0.180	0.320
GENE3518X	-0.070	0.770	-0.060	0.050	0.050	0.220	0.010	0.110	0.280	-0.120	-0.210	0.060	0.210
GENE3602X	0.170	-0.110	-0.430	0.020	0.000	-0.040	-0.220	0.110	-0.200	0.130	-0.300	0.280	0.290
GENE3487X	0.770	0.590	-0.130	0.000	0.160	0.330	0.770	0.280	0.270	0.490	0.010	-0.080	0.050
GENE3526X	0.340	0.440	0.480	0.160	0.170	0.244	0.118	0.120	-0.100	0.160	0.002	-0.270	0.200
GENE3523X	0.340	0.020	-0.130	-0.100	0.050	0.050	-0.280	0.000	-0.210	-0.110	0.030	0.330	-0.190
GENE3529X	0.390	0.280	-0.370	0.530	-0.100	0.160	-0.180	-0.250	0.310	0.240	-0.200	0.230	0.240
GENE3512X	-0.040	-0.300	-0.180	-0.170	0.160	-0.220	-0.910	-0.490	-0.310	0.370	0.160	0.120	-0.190
GENE3540X	0.000	0.380	0.230	-0.209	0.050	-0.230	-0.670	0.220	-0.270	-0.340	-0.950	-0.350	0.160
GENE3700X	-0.430	-0.540	0.010	-0.290	-0.080	-0.030	0.360	-0.280	-0.050	-0.380	0.230	0.040	0.000
GENE3634X	-0.170	-0.060	0.210	-0.020	0.500	0.300	-0.170	-0.090	-0.090	0.260	-0.240	-0.090	0.570
GENE3551X	-0.030	-0.060	0.540	0.270	0.190	0.120	0.090	-0.180	0.200	0.110	-0.180	0.080	-0.170
GENE2039X	0.550	-0.270	0.030	0.140	0.350	0.200	-0.340	-0.340	-0.300	0.220	0.120	0.240	-0.240
GENE3418X	0.100	0.480	-0.150	0.710	-0.090	0.320	-0.320	0.530	-0.010	0.080	0.100	-0.160	-0.290
GENE1840X	-0.700	-0.870	-0.140	0.000	-0.450	-0.370	-0.220	-0.160	-0.170	0.140	-0.230	-0.070	-0.180
GENE2570X	0.600	-0.140	0.230	-0.360	0.090	0.120	-0.440	0.480	0.410	0.170	0.190	-0.040	-0.050
GENE2565X	-0.200	-0.140	-0.270	0.000	0.060	-0.100	-0.580	0.000	-0.170	-0.110	0.020	0.050	-0.130
GENE2546X	0.110	0.130	-0.620	-0.470	-0.110	-0.120	-0.300	-0.660	-0.330	0.040	-0.050	0.430	-0.320
GENE1915X	-0.230	-0.220	-0.020	-0.090	0.290	0.030	0.100	-0.080	-0.100	0.000	-0.230	-0.170	0.180
GENE1914X	-0.340	-0.460	-0.380	-0.390	0.010	-0.110	0.250	0.000	-0.180	-0.260	-0.330	-0.300	0.070
GENE1896X	-0.110	-0.080	0.040	-0.081	0.060	-0.120	-0.340	0.410	0.000	0.010	0.130	-0.210	0.250
GENE2987X	-0.370	-0.330	0.230	0.210	-0.080	0.010	0.440	0.230	0.000	0.060	0.310	0.300	0.250
GENE2509X	0.440	0.180	0.290	0.840	0.400	0.430	-0.030	0.240	-0.100	-0.150	-0.040	0.070	0.020
GENE3051X	-0.070	-0.340	0.100	0.640	-0.160	-0.010	-0.020	0.260	0.320	-0.320	-0.090	0.510	-0.320
GENE3050X	-0.160	-0.300	-0.330	0.510	0.010	-0.120	-0.070	0.180	0.300	-0.140	-0.250	0.360	-0.190
GENE3047X	-1.020	-0.310	-0.220	0.140	-0.030	-0.530	-0.930	-0.130	-0.270	-0.590	-0.910	0.050	-0.170
GENE2582X	-0.260	-0.290	-0.290	-0.045	-0.130	-0.290	-0.630	-0.080	-0.280	-0.190	-0.110	0.150	-0.250
GENE2058X	-0.200	-0.320	-0.160	-0.680	-0.470	-0.340	-0.770	-0.230	-0.460	-0.290	0.050	-0.140	-0.110
GENE2062X	-0.080	-0.450	-0.230	0.170	0.070	-0.200	-0.030	-0.200	-0.280	0.050	0.110	0.150	0.020
GENE2497X	-0.230	0.120	-0.250	0.400	0.140	0.220	-0.210	0.370	0.170	0.230	-0.020	-0.130	0.300
GENE2498X	-0.160	0.190	-0.320	0.160	0.230	0.180	-0.510	0.420	0.060	0.130	-0.160	-0.100	0.320
GENE2936X	-0.006	-0.110	0.040	-0.310	0.000	-0.220	-0.380	-0.280	0.090	-0.370	-0.350	-0.110	0.140
GENE2424X	0.000	-0.110	-0.600	-0.360	0.300	-0.070	-0.120	-0.070	-0.060	0.390	-0.180	-0.490	0.220
GENE2343X	0.620	0.560	-0.400	0.060	-0.170	0.170	-0.230	-0.020	-0.260	0.100	0.100	-0.210	-0.290
GENE2341X	0.630	0.210	0.140	0.630	-0.310	-0.060	-0.740	0.100	0.240	-0.330	-0.470	-0.060	-0.400
GENE2340X	0.640	0.450	-0.290	0.720	0.220	0.050	-0.640	0.600	0.160	0.550	-0.200	-0.400	-0.250
GENE2337X	0.350	-0.110	-0.230	0.230	0.160	-0.040	-0.150	-0.020	-0.370	0.340	0.010	-0.170	0.210
GENE2459X	0.310	0.000	-0.310	0.120	-0.640	-0.280	-0.900	-0.500	-0.460	0.090	0.030	-0.130	0.160
GENE2140X	-0.400	-0.270	-0.070	0.100	-0.310	-0.140	0.090	-0.090	-0.200	0.090	0.090	0.000	-0.090
GENE2281X	-0.010	0.560	0.140	0.250	0.000	-0.050	-0.510	-0.200	0.090	-0.010	-0.260	-0.280	0.160
GENE2280X	-0.350	0.170	-0.040	-0.060	-0.020	-0.170	0.180	0.040	0.060	-0.070	-0.190	-0.350	0.220
GENE2279X	-0.840	0.340	-0.350	-0.150	-0.020	-0.240	0.060	-0.010	0.050	-0.100	-0.080	-0.330	-0.100
GENE2277X	0.700	0.550	0.390	-0.090	-0.340	0.170	-0.290	0.000	-0.230	-0.140	-0.160	-0.140	-0.100
GENE2231X	-0.200	-0.350	-0.400	-0.230	-0.210	-0.260	-0.190	-0.510	-0.560	-0.210	-0.290	-0.590	0.000
GENE2190X	0.150	-0.170	0.090	-0.190	-0.820	-0.310	-0.310	-0.480	-0.430	-0.430	-0.890	0.040	0.160
GENE2183X	0.530	0.530	-0.050	-0.450	0.160	-0.050	-0.040	-0.440	-0.090	-0.140	-0.120	-0.650	0.180
GENE2195X	0.110	-0.320	0.340	0.280	-0.060	0.060	-0.160	-0.020	-0.050	-0.240	-0.450	-0.410	0.490
GENE2200X	-0.440	-0.430	-0.440	-0.680	-0.120	-0.160	-0.760	0.060	-0.230	-0.030	-0.440	-0.540	0.170
GENE2204X	-0.050	-0.160	0.140	0.160	-0.120	0.188	-0.590	-0.020	-0.060	0.590	-0.050	-0.220	0.180
GENE2166X	-0.430	0.090	0.010	-0.260	-0.420	-0.240	-0.430	-0.110	-0.140	-0.290	-0.540	-0.430	-0.030
GENE2214X	-0.350	-0.770	-0.380	-0.560	-0.380	-0.220	-0.330	-0.050	-0.060	0.040	-0.430	-0.390	0.200
GENE2222X	-0.560	-0.100	-0.230	0.050	-0.130	-0.330	-0.734	0.000	-0.410	-0.550	-0.400	-0.213	0.120
GENE2221X	-0.320	0.470	-0.190	-0.460	0.120	0.070	-0.190	-0.570	0.410	-0.150	-0.220	-0.120	0.550
GENE2249X	0.190	-0.060	-0.560	0.590	-0.380	-0.050	-0.350	0.070	0.040	0.160	-0.390	0.000	-0.370
GENE2707X	-0.620	-0.150	0.000	-0.470	0.000	-0.230	-0.010	0.230	-0.080	-0.300	-0.240	-0.340	0.190
GENE2729X	-0.400	-0.640	0.390	0.040	-0.140	-0.230	0.090	-0.050	0.080	-0.150	-0.060	0.220	-0.320
GENE2256X	-0.750	-0.070	-0.260	-0.350	-0.500	-0.330	-0.380	0.070	0.050	-0.460	-0.570	0.080	0.030
GENE2129X	0.106	-0.080	0.110	-0.340	-0.060	-0.250	-0.710	-0.810	-0.230	-0.320	-0.220	-0.640	-0.300
GENE2252X	0.040	-0.300	-0.090	0.270	-0.060	-0.040	-0.020	0.040	-0.240	-0.050	0.060	0.100	0.360
GENE2253X	-0.100	-0.300	-0.530	0.170	-0.320	-0.140	-0.160	0.110	-0.400	0.200	0.040	0.430	-0.010
GENE1934X	-0.350	-0.430	-0.120	-0.100	-0.190	-0.020	-0.350	0.570	0.020	0.220	0.030	-0.090	0.210
GENE2434X	-0.840	-0.500	-0.410	0.140	-0.220	-0.240	-0.300	-0.060	0.080	-0.290	-0.070	-0.380	0.020
GENE2098X	-0.060	-0.720	-0.440	-0.520	-0.470	-0.220	-0.240	-0.430	-0.340	-0.010	-0.160	-0.470	-0.130
GENE1963X	0.230	-0.690	0.090	0.010	-0.090	-0.280	-0.570	-0.140	-0.120	-0.540	-0.070	-0.290	-0.190
GENE1959X	-0.060	-0.090	0.160	0.590	0.050	0.160	-0.250	-0.140	-0.210	0.090	-0.470	-0.050	0.170
GENE2076X	0.410	0.000	-0.100	-0.160	0.440	0.010	-0.500	-0.600	0.150	-0.280	-0.390	-0.010	-0.180
GENE2074X	-0.560	-0.080	-0.030	0.390	-0.120	-0.020	-0.330	-0.190	-0.400	0.150	0.100	-0.060	0.100
GENE2042X	0.010	-0.460	-0.560	-0.372	0.000	-0.010	-0.390	0.340	0.400	-0.170	0.030	-0.310	0.210
GENE1962X	-0.510	-0.620	-0.240	-0.470	-0.380	-0.270	-0.420	-0.300	0.020	-0.020	-0.080	0.000	-0.150
GENE2607X	0.190	-0.260	0.390	0.430	-0.500	-0.070	-0.080	-0.400	0.230	0.190	-0.540	0.280	-0.100
GENE2612X	-0.533	-0.490	-0.560	-0.550	-0.180	-0.610	-0.524	-0.030	-0.340	-0.340	-0.357	-0.050	-0.690
GENE2611X	0.180	-0.050	-0.030	-0.230	-0.060	-0.220	-0.275	-0.010	-0.120	-0.340	-0.060	-0.250	-0.440
GENE2692X	0.300	-0.520	-0.090	-0.280	-0.210	-0.090	-0.110	-0.410	-0.350	-0.070	0.037	-0.180	-0.160
GENE2958X	-0.290	-0.550	0.380	0.510	-0.250	-0.070	0.000	0.080	0.200	-0.310	-0.780	0.110	0.330
GENE3984X	0.220	-0.300	0.280	0.540	0.030	0.130	-0.130	-0.500	0.120	-0.450	-0.310	0.590	-0.430
GENE3151X	0.370	-0.380	-0.230	0.036	0.110	0.040	-0.350	-0.190	-0.090	-0.200	0.020	-0.190	0.130
GENE3152X	0.250	0.210	-0.320	-0.110	0.030	-0.050	-0.340	0.260	-0.220	-0.080	-0.310	0.110	0.000
GENE3153X	-0.100	0.240	-0.200	-0.060	0.000	-0.130	-0.320	0.150	-0.330	0.100	-0.350	0.060	-0.030
GENE3065X	0.040	0.050	-0.440	-0.170	-0.290	-0.270	0.090	-0.440	-0.080	-0.070	-0.070	-0.090	-0.480
GENE1139X	0.430	0.280	-0.420	0.130	-0.260	-0.110	-0.250	-0.220	-0.110	0.210	0.050	-0.230	-0.350
GENE3900X	-0.160	-0.230	0.020	0.280	0.040	-0.110	-0.250	-0.010	0.100	0.180	-0.060	-0.070	0.180
GENE2574X	0.070	-0.300	0.000	0.110	0.110	-0.030	-0.070	-0.220	-0.180	-0.430	-0.360	-0.540	0.030
GENE3210X	-0.300	0.280	-0.400	-0.270	0.090	-0.100	-0.030	0.310	-0.050	-0.200	-0.130	-0.100	-0.300
GENE2624X	-0.050	-0.230	-0.080	-0.280	0.160	-0.130	0.070	-0.170	-0.050	0.190	0.210	-0.200	0.390
GENE3154X	-0.010	0.130	0.000	0.050	-0.230	-0.040	-0.130	0.130	-0.270	0.140	0.260	-0.140	0.080
GENE1055X	-0.050	0.630	0.010	0.430	0.240	0.060	0.220	-0.240	0.280	0.160	0.170	-0.620	-0.580
GENE3279X	0.400	0.200	0.050	0.200	0.030	0.170	-0.040	-0.040	0.280	0.050	-0.050	0.160	0.360
GENE3352X	-0.230	0.070	0.160	-0.330	0.560	0.190	0.000	0.640	0.310	0.460	0.290	-0.350	0.010
GENE3266X	-0.410	-0.450	-0.210	-0.040	0.170	0.030	-0.180	-0.260	0.380	-0.180	-0.160	0.090	0.040
GENE369X	0.070	0.290	-0.040	0.010	0.200	0.100	0.440	0.270	-0.160	-0.110	-0.100	0.290	0.310
GENE3928X	-0.820	-0.320	0.010	-0.280	-0.240	-0.290	-0.240	0.220	-0.010	0.190	-0.260	0.090	0.110
GENE1044X	0.430	-0.170	0.310	0.030	0.410	0.180	0.140	0.500	0.200	0.040	-0.170	-0.350	0.530
GENE1045X	0.270	0.230	0.000	0.690	0.100	0.200	0.090	0.350	-0.140	-0.160	-0.180	-0.190	0.200
GENE975X	0.270	0.020	-0.110	0.520	0.160	0.380	0.290	0.090	-0.100	0.240	0.250	0.250	0.080
GENE3205X	0.260	-0.290	-0.320	-0.170	-0.010	-0.120	0.070	-0.230	-0.060	0.120	-0.250	0.410	-0.100
GENE3186X	-0.550	0.160	-0.170	-0.021	0.100	0.020	0.100	0.050	0.070	0.140	-0.340	-0.070	0.000
GENE1008X	0.490	0.270	-0.040	-0.040	0.280	0.220	-0.040	0.100	0.280	-0.140	0.230	-0.270	0.410
GENE58X	0.360	0.100	0.250	0.550	-0.210	0.020	-0.110	0.000	0.240	0.090	-0.200	0.000	-0.010
GENE4000X	0.150	0.040	-0.060	0.080	0.310	0.120	-0.420	-0.320	0.050	0.060	0.120	-0.100	-0.230
GENE3999X	0.310	0.680	0.120	0.370	0.450	0.030	-0.100	-0.340	-0.270	-0.060	-0.610	-0.150	0.060
GENE40X	-0.120	-0.040	-0.530	0.150	-0.340	0.050	0.190	0.340	-0.460	-0.010	-0.470	0.130	0.000
GENE164X	0.560	-0.020	0.320	-0.170	0.010	0.270	0.000	0.340	0.000	0.030	-0.050	0.280	-0.070
GENE53X	0.630	0.300	0.440	-0.040	0.420	0.080	-0.530	-0.530	-0.160	-0.110	-0.250	0.060	0.260
GENE3907X	0.430	0.150	-0.320	0.247	-0.250	0.000	0.010	0.090	0.080	-0.050	-0.010	0.040	0.080
GENE3113X	-0.150	-0.030	0.180	-0.460	0.000	-0.120	-0.580	-0.730	-0.190	0.060	-0.170	-0.190	-0.140
GENE1869X	-0.420	-0.260	-0.410	0.580	-0.340	-0.040	-0.370	0.280	0.040	0.010	0.080	-0.030	-0.230
GENE3167X	-0.320	-0.230	-0.470	0.000	-0.570	-0.280	-0.380	-0.160	-0.020	-0.040	0.220	-0.090	-0.330
GENE44X	-0.190	0.170	-0.420	-0.120	0.320	-0.270	-0.270	-0.030	0.310	-0.250	-0.080	-0.080	0.000
GENE3895X	0.810	0.460	0.000	0.360	-0.340	0.190	-0.060	-0.280	-0.120	0.110	-0.230	-0.140	0.000
GENE2605X	-0.270	-0.100	0.070	-0.200	0.220	0.070	0.080	-0.100	0.060	0.000	-0.010	-0.070	-0.130
GENE2604X	-0.130	-0.220	-0.360	-0.340	0.110	-0.050	-0.120	0.000	-0.140	-0.160	-0.140	-0.110	-0.330
GENE1271X	0.600	0.180	-0.160	0.580	-0.180	0.070	0.020	0.060	-0.290	0.180	0.390	0.240	-0.280
GENE1092X	-0.070	0.150	0.200	0.120	-0.080	0.150	-0.326	-0.110	0.020	-0.030	0.110	-0.070	0.060
GENE1921X	0.260	0.500	0.200	-0.260	0.210	0.140	-0.080	0.010	-0.040	-0.220	-0.410	-0.470	-0.190
GENE13X	0.060	-0.040	0.160	-0.160	0.160	0.090	0.070	0.110	-0.060	0.100	0.250	0.210	0.088
GENE2606X	-0.160	0.010	-0.400	-0.200	-0.350	-0.320	-0.340	0.260	-0.440	-0.080	-0.370	0.160	0.060
GENE1031X	0.000	0.240	0.490	0.093	0.560	0.280	-0.090	0.490	0.030	-0.080	0.170	-0.180	0.400
GENE2625X	0.200	0.200	0.190	0.000	0.260	0.020	-0.270	0.370	0.150	0.170	0.040	-0.320	0.160
GENE1070X	0.160	0.000	0.410	0.220	-0.060	0.370	-0.050	0.070	0.080	0.250	0.100	0.080	0.560
GENE3032X	0.520	-0.070	-0.100	0.430	-0.050	0.070	-0.110	-0.050	-0.090	0.060	-0.030	-0.180	-0.350
GENE2995X	-0.110	0.030	-0.200	-0.430	-0.070	-0.100	-0.360	0.470	-0.070	-0.250	-0.670	0.070	-0.500
GENE2672X	0.050	0.320	-0.300	-0.070	-0.100	-0.041	-0.300	-0.070	-0.280	-0.150	0.060	-0.010	-0.240
GENE2676X	-0.100	-0.010	-0.040	0.260	-0.600	-0.040	0.450	0.460	-0.180	0.310	-0.360	-0.200	0.390
GENE2679X	0.100	0.080	-0.040	-0.270	-0.220	-0.050	-0.450	0.240	0.120	-0.010	-0.150	-0.010	-0.130
GENE2937X	0.390	-0.110	0.480	-0.260	0.010	-0.060	-0.580	-0.650	-0.160	0.040	0.000	-0.660	-0.130
GENE1948X	-0.260	0.020	0.130	-0.560	-0.070	0.000	-0.260	0.120	-0.210	0.090	0.010	-0.600	-0.080
GENE1949X	-0.220	-0.350	0.000	-0.220	0.020	-0.040	-0.060	-0.220	-0.120	0.050	-0.180	-0.380	0.070
GENE2939X	-0.140	-0.010	0.370	0.190	0.060	0.040	-0.340	-0.040	0.150	0.050	-0.270	0.060	0.120
GENE2919X	-0.320	-0.310	0.160	-0.200	-0.400	-0.290	-0.600	0.120	0.310	-0.060	-0.200	-0.070	-0.030
GENE299X	1.130	0.260	0.730	0.418	-0.180	0.490	-0.140	0.410	0.250	0.310	-0.090	-0.140	0.870
GENE282X	-0.430	0.340	0.420	-0.180	0.060	0.080	0.100	0.630	0.290	0.070	-0.060	0.230	0.441
GENE2908X	-0.480	-0.210	0.010	0.100	-0.050	-0.230	-0.340	0.220	0.020	-0.280	-0.450	0.000	-0.050
GENE2670X	-0.050	-0.050	-0.530	-0.220	0.000	-0.050	-0.660	-0.300	-0.340	0.140	0.140	-0.260	-0.110
GENE2702X	-0.200	0.010	-0.220	-0.330	-0.210	-0.360	-0.860	-0.170	-0.040	-0.280	-0.070	-0.440	-0.140
GENE2705X	0.320	0.170	0.130	0.490	0.030	-0.050	-0.650	0.060	-0.010	0.000	-0.470	-0.330	0.160
GENE2960X	-0.480	-0.260	-0.120	-0.200	-0.140	-0.330	-0.590	0.110	0.170	-0.330	-0.480	0.110	-0.060
GENE1961X	-0.240	-0.218	-0.140	-0.129	-0.040	-0.070	-0.064	0.570	-0.050	-0.140	-0.070	-0.420	-0.060
GENE2903X	-0.120	0.120	0.340	-0.340	0.000	-0.140	-0.470	0.070	0.130	-0.490	-0.250	-0.520	-0.120
GENE2716X	-0.060	-0.220	0.140	-0.570	0.020	-0.230	-0.170	0.090	0.020	0.100	-0.200	-0.540	0.060
GENE2741X	-0.760	-0.620	-0.160	0.130	-0.300	-0.190	-0.540	0.170	0.250	-0.240	-0.500	0.190	-0.280
GENE295X	0.760	0.500	0.540	0.040	0.190	0.120	0.060	0.340	0.360	0.120	0.030	0.010	0.470
GENE2859X	0.330	0.590	0.320	-0.090	0.060	0.000	0.000	0.400	0.080	-0.230	-0.460	-0.050	0.310
GENE2862X	-0.520	-0.570	0.050	0.290	0.140	-0.060	-0.460	0.500	0.510	-0.320	-0.170	0.200	0.140
GENE3004X	-0.080	0.390	0.750	0.580	-0.120	0.180	0.240	0.300	0.380	-0.490	-0.100	0.000	0.090
GENE3002X	0.440	0.620	0.280	0.080	0.090	0.270	0.540	0.870	0.400	-0.300	-0.050	-0.100	0.110
GENE2748X	-0.500	-0.220	-0.180	0.150	-0.090	-0.140	-0.130	0.010	0.220	0.220	-0.770	0.070	0.110
GENE2769X	0.430	-0.250	0.050	0.250	0.160	0.000	0.360	-0.230	0.190	-0.380	-0.260	0.010	0.350
GENE2846X	-0.200	0.020	-0.480	0.090	0.000	-0.220	-0.470	-0.070	0.080	-0.800	-0.560	-0.100	-0.230
GENE2816X	0.170	-0.120	-0.130	0.210	-0.170	-0.065	-0.520	0.330	0.470	-0.720	-0.750	-0.520	0.090
GENE2827X	-0.380	0.180	0.170	0.060	0.080	-0.060	-0.100	0.160	0.000	-0.550	-0.440	-0.260	-0.300
GENE2830X	0.610	0.320	0.300	0.258	0.070	-0.077	-0.560	0.450	0.240	-0.700	-0.620	-0.030	0.090
GENE2815X	0.010	-0.230	0.260	-0.380	0.090	-0.250	-0.620	0.290	0.350	-0.330	-0.930	-0.640	0.140
GENE2843X	-0.020	-0.120	0.550	0.090	-0.270	0.000	-0.560	0.480	0.370	-0.400	-0.330	-0.560	-0.020
GENE2810X	-0.570	-0.440	0.100	0.040	-0.030	-0.070	0.000	-0.130	0.120	-0.660	-0.470	-0.190	-0.020
GENE2143X	0.390	0.330	0.560	0.000	-0.240	0.160	-0.610	0.090	-0.080	-0.300	-0.590	-0.230	0.140
GENE2797X	0.410	-0.090	0.270	0.350	-0.480	0.036	-0.630	-0.380	0.280	0.170	0.050	-0.250	-0.300
GENE2791X	0.160	0.210	-0.280	-0.040	-0.140	0.070	-0.630	-0.530	0.290	-0.410	-0.130	-0.470	0.630
GENE2856X	-0.020	-0.110	0.140	-0.170	0.070	-0.170	-0.310	0.170	0.170	0.330	-0.240	-0.380	-0.410
GENE2765X	0.360	0.060	0.240	0.240	0.000	0.010	-0.430	0.170	0.100	-0.510	-0.220	-0.140	-0.150
GENE2754X	0.110	0.160	0.580	0.230	0.060	0.060	-0.590	0.130	0.330	-0.270	-0.500	0.300	0.130
GENE2865X	0.140	-0.270	0.110	-0.230	-0.080	0.050	-0.180	0.290	0.090	0.060	0.080	0.050	-0.010
GENE2866X	0.460	-0.010	-0.030	-0.210	0.040	0.002	-0.180	0.230	-0.080	-0.200	0.160	-0.340	0.000
GENE2883X	0.220	0.350	0.230	-0.370	0.190	0.030	0.010	0.390	0.000	-0.280	-0.350	-0.240	-0.010
GENE2876X	0.050	-0.350	-0.400	0.260	-0.220	-0.170	-0.324	0.010	0.110	-0.190	-0.100	-0.410	0.020
GENE2896X	-0.100	0.080	0.600	-0.390	0.040	0.050	-0.470	0.180	0.440	-0.240	0.010	-0.430	0.230
GENE1955X	-0.300	-0.030	-0.340	-0.410	-0.070	-0.130	0.000	-0.440	0.050	0.150	0.100	-0.350	-0.070
GENE2914X	0.680	0.760	0.260	-0.040	0.000	0.440	0.240	0.580	0.170	0.090	0.430	-0.100	0.020
GENE2915X	0.700	0.490	0.580	0.160	0.300	0.240	-0.050	0.280	0.320	-0.220	-0.120	0.170	-0.380
GENE2916X	-0.500	0.320	-0.260	0.050	-0.030	-0.040	0.060	-0.100	0.120	0.140	-0.370	-0.380	0.440
GENE2128X	-0.060	0.240	0.080	-0.360	0.300	0.050	-0.255	0.130	0.370	0.140	-0.030	-0.580	0.220
GENE2945X	0.600	0.670	0.310	-0.050	0.340	0.220	-0.190	0.130	-0.080	-0.340	-0.020	-0.170	-0.120
GENE2944X	0.270	0.400	0.030	0.020	0.250	0.030	-0.110	-0.200	-0.040	-0.190	-0.140	-0.160	-0.200
GENE2943X	0.330	0.570	0.200	0.520	0.060	0.270	0.240	0.060	0.200	-0.150	-0.040	-0.030	0.180
GENE2940X	-0.080	0.510	0.010	0.540	-0.210	0.130	0.490	0.220	0.020	-0.210	-0.330	0.320	0.340
GENE2656X	-0.080	0.680	-0.440	0.640	-0.190	0.050	0.260	0.390	0.380	0.160	0.100	0.030	0.260
GENE2655X	-0.100	-0.150	-0.390	0.470	0.080	0.060	-0.280	0.150	0.290	-0.220	0.090	-0.110	0.090
GENE2637X	0.320	0.260	0.290	0.070	0.010	-0.030	-0.320	0.340	0.250	0.030	0.000	0.470	-0.160
GENE2950X	0.420	-0.680	0.000	-0.040	-0.300	-0.140	0.090	0.010	0.000	-0.470	-0.070	0.020	0.120
GENE2633X	-0.380	-0.030	0.000	-0.070	0.180	0.130	-0.260	0.190	-0.080	0.220	-0.160	-0.170	0.650
GENE2999X	-0.060	0.260	0.020	-0.190	-0.040	0.060	-0.110	-0.010	0.570	-0.070	-0.070	-0.100	-0.220
GENE2975X	0.240	-0.360	0.220	-0.260	-0.440	-0.260	-0.190	-0.100	-0.210	-0.210	-0.190	-0.110	-0.070
GENE2996X	0.240	0.010	0.240	-0.030	-0.020	0.090	0.060	0.610	0.080	-0.110	-0.080	-0.140	-0.120
GENE2621X	0.360	0.570	0.260	0.108	-0.150	0.080	-0.220	-0.090	0.060	0.040	0.040	-0.140	0.240
GENE3025X	0.070	0.000	0.290	-0.040	-0.440	-0.010	-0.530	0.450	-0.240	0.100	-0.230	-0.060	-0.720
GENE3008X	-0.320	0.330	0.150	0.380	0.050	0.140	0.130	0.530	0.220	-0.130	0.040	-0.060	0.100
GENE3012X	0.410	0.180	-0.690	-0.020	-0.300	-0.130	-0.190	-0.170	-0.270	-0.210	-0.350	0.360	-0.230
GENE3011X	0.230	-0.010	-0.340	-0.280	-0.410	-0.210	-0.400	-0.240	-0.120	-0.300	-0.440	-0.170	-0.300
GENE2964X	0.220	0.140	-0.060	0.338	-0.470	0.010	-0.090	0.140	0.340	-0.130	-0.150	0.230	0.300
GENE2984X	-0.580	0.380	-0.200	0.380	0.300	-0.270	-0.390	-0.010	0.180	-0.200	-0.110	-0.160	-0.340
GENE3019X	0.170	-0.030	0.120	0.410	0.300	0.210	-0.550	0.380	0.310	0.180	-0.230	0.130	0.340
GENE315X	-0.010	0.050	-0.180	0.680	0.230	0.090	-0.510	0.310	-0.250	-0.090	-0.100	-0.180	0.610
GENE1049X	-0.340	0.180	-0.120	-0.070	0.340	0.170	0.060	0.050	-0.210	0.180	0.260	-0.210	-0.240
GENE1046X	0.160	0.330	-0.140	-0.010	0.060	0.020	-0.120	0.250	0.140	0.260	-0.160	0.330	0.470
GENE3022X	-0.510	-0.310	-0.240	0.320	-0.200	0.010	0.380	0.290	0.450	0.030	-0.080	0.000	-0.240
GENE209X	0.750	0.630	-0.330	0.460	0.150	0.208	0.004	0.000	-0.070	-0.050	-0.148	0.120	0.150
GENE352X	0.020	0.500	-0.120	-0.200	0.300	-0.150	0.000	0.100	-0.290	0.120	-0.170	0.000	-0.080
GENE1096X	0.440	-0.160	-0.520	-0.140	-0.230	-0.190	0.170	0.100	0.000	-0.080	-0.050	-0.320	0.000
GENE1977X	0.040	-0.290	-0.330	0.370	-0.410	-0.280	0.040	-0.100	0.000	0.180	-0.020	-0.030	-0.140
GENE2029X	0.160	-0.340	-0.400	0.321	0.000	-0.140	-0.160	0.020	-0.100	-0.170	0.160	0.320	-0.050
GENE2028X	-0.350	-0.330	-0.130	0.106	0.050	0.060	-0.370	0.210	0.080	-0.250	-0.150	-0.090	-0.330
GENE1950X	-0.740	-0.300	-0.210	0.050	-0.020	-0.190	-0.070	-0.110	-0.130	-0.350	-0.160	0.000	-0.120
GENE1981X	-0.360	-0.700	-0.380	0.150	0.220	-0.370	-0.210	-0.260	-0.130	0.230	-0.130	0.160	-0.490
GENE1986X	0.090	0.060	0.210	0.290	0.080	0.060	-0.200	0.180	-0.070	0.270	0.410	-0.020	-0.200
GENE1997X	0.190	-0.440	-0.230	-0.170	0.140	-0.100	-0.060	-0.110	0.310	0.180	0.360	-0.190	-0.080
GENE1993X	-0.240	-0.370	0.030	0.130	-0.110	-0.070	-0.450	-0.210	-0.320	-0.110	0.080	0.140	-0.540
GENE1992X	-0.260	-0.140	-0.240	0.470	-0.050	-0.050	-0.480	-0.210	-0.120	0.080	0.080	-0.010	-0.480
GENE1983X	0.040	-0.380	-0.200	0.030	-0.400	-0.250	-0.090	-0.360	-0.180	-0.070	-0.210	-0.120	0.030
GENE2008X	-0.600	-0.160	-0.680	0.280	-0.380	-0.370	-0.580	-0.200	0.010	0.210	-0.170	0.160	-0.520
GENE2013X	-0.820	-0.240	-0.120	-0.190	-0.380	-0.370	-0.024	-0.230	-0.310	-0.140	-0.400	-0.140	-0.210
GENE1276X	0.040	0.280	0.200	-0.580	-0.140	-0.080	0.210	-0.120	-0.190	-0.290	0.240	-0.490	0.020
GENE1273X	-0.700	0.180	-0.340	-0.360	-0.330	-0.380	-0.270	-0.040	-0.180	0.100	-0.140	0.140	-0.290
GENE3127X	-0.479	0.290	-0.220	0.020	-0.210	0.060	0.270	0.060	-0.290	-0.070	0.030	0.000	0.090
GENE1367X	-0.450	0.360	-0.160	0.430	-0.200	-0.060	-0.690	-0.130	0.170	0.150	-0.020	0.270	-0.050
GENE1838X	0.300	0.340	0.050	0.350	-0.080	0.178	0.340	-0.300	0.030	-0.110	-0.060	-0.010	0.060
GENE1269X	0.170	0.200	-0.370	-0.060	0.120	0.120	-0.080	-0.160	0.000	-0.060	0.090	0.250	0.170
GENE1197X	0.380	-0.090	0.110	0.000	-0.460	-0.160	-0.050	-0.110	-0.660	-0.510	-0.450	-0.180	-0.810
GENE1198X	-0.550	-0.160	0.460	-0.160	-0.300	-0.140	0.180	-0.380	-0.380	-0.270	-0.260	-0.120	-0.530
GENE1204X	0.130	-0.080	-0.040	0.000	0.200	-0.070	0.050	0.020	-0.290	0.160	0.020	0.000	-0.230
GENE1248X	0.000	-0.110	0.050	0.240	-0.010	0.110	0.000	0.510	-0.090	0.110	0.160	-0.200	0.090
GENE1241X	0.204	-0.090	0.460	-0.330	0.320	0.020	-0.290	-0.050	-0.170	0.000	0.000	0.170	-0.130
GENE227X	0.600	0.340	0.200	0.430	0.610	0.530	-0.040	0.040	0.010	0.640	0.270	0.510	-0.010
GENE230X	0.420	0.180	0.190	-0.250	0.000	0.190	-0.410	-0.110	-0.080	0.250	0.060	-0.130	0.360
GENE1155X	-0.590	0.090	0.290	-0.118	-0.050	-0.080	-0.220	0.080	-0.020	0.050	0.310	0.210	-0.320
GENE1285X	-0.370	0.060	0.330	-0.340	-0.020	0.090	0.390	0.410	-0.120	-0.190	0.290	-0.260	-0.410
GENE1148X	-0.220	0.470	0.740	0.110	0.320	0.280	-0.120	0.700	0.620	-0.160	-0.020	-0.030	0.050
GENE1149X	0.340	0.580	0.670	-0.130	0.060	0.330	0.390	0.830	0.100	0.420	-0.020	0.000	0.540
GENE1088X	-0.280	0.040	-0.350	0.070	-0.310	-0.080	0.230	-0.320	-0.380	0.350	-0.070	0.030	-0.490
GENE3414X	0.120	0.280	0.650	-0.070	0.170	0.160	-0.040	0.070	-0.150	-0.080	0.190	0.180	0.410
GENE1029X	0.770	0.160	-0.180	-0.190	-0.030	0.090	-0.150	0.160	0.010	0.100	0.220	-0.170	0.010
GENE3090X	0.150	0.240	0.120	0.150	0.040	-0.010	-0.140	0.050	0.530	0.230	-0.300	0.070	-0.010
GENE1042X	-0.100	0.250	0.240	0.350	-0.350	0.090	0.000	0.470	0.270	-0.170	0.200	-0.110	-0.210
GENE3101X	-0.190	-0.160	0.050	0.230	-0.090	0.010	0.160	-0.190	-0.400	-0.200	-0.240	0.170	-0.050
GENE1156X	-0.490	0.450	0.440	0.060	-0.070	0.080	-0.650	-0.240	-0.260	0.460	0.180	-0.180	-0.160
GENE1119X	-0.210	0.140	-0.280	0.300	-0.120	-0.090	-0.612	-0.160	-0.020	0.000	0.000	0.100	0.300
GENE1036X	-0.050	0.500	0.690	0.290	0.600	0.370	-0.140	0.570	0.390	0.160	0.120	-0.340	0.270
GENE1831X	0.070	-0.320	0.090	-0.150	-0.040	-0.120	-0.860	0.270	0.050	-0.040	-0.170	-0.340	-0.340
GENE59X	-0.120	0.110	-0.260	-0.031	-0.160	-0.130	0.380	0.140	-0.170	0.030	-0.150	-0.280	0.080
GENE1076X	-0.430	0.170	-0.050	-0.380	0.020	0.000	0.260	0.170	0.140	-0.090	0.110	0.320	0.000
GENE1065X	0.410	0.290	-0.200	0.280	0.190	0.130	0.100	0.720	0.190	-0.310	0.150	0.060	0.270
GENE933X	0.800	0.430	0.440	0.740	0.230	0.240	0.090	-0.110	0.080	0.000	-0.220	0.520	-0.380
GENE1022X	0.280	0.450	-0.090	0.800	0.140	0.150	-0.070	-0.310	-0.110	0.050	-0.040	0.050	0.180
GENE1018X	0.610	0.580	0.750	0.000	0.220	0.390	-0.010	-0.090	-0.180	0.800	-0.180	0.440	-0.320
GENE38X	0.390	-0.110	-0.060	-0.430	-0.300	-0.060	-0.290	-0.190	-0.260	-0.210	-0.340	0.050	0.170
GENE91X	-0.450	0.380	-0.050	-0.240	0.170	0.150	0.260	0.480	0.300	-0.080	-0.180	-0.100	0.500
GENE96X	0.320	0.310	-0.160	0.370	0.020	0.130	0.000	0.650	0.230	0.600	0.450	0.160	-0.080
GENE973X	0.320	0.040	0.200	0.080	0.310	0.090	0.070	0.270	0.270	0.400	-0.250	-0.040	0.410
GENE351X	0.600	0.066	0.160	0.040	0.420	0.120	0.150	0.160	0.410	0.090	-0.240	-0.320	-0.340
GENE1034X	0.180	0.010	0.400	0.190	0.370	0.200	0.010	0.550	0.310	0.010	-0.240	-0.110	-0.140
GENE1035X	0.230	0.280	0.340	0.120	0.490	0.210	-0.060	0.590	0.200	-0.080	-0.130	-0.220	-0.190
GENE354X	-0.230	0.340	0.760	-0.100	0.070	0.377	0.376	0.050	0.160	0.030	-0.086	0.550	0.000
GENE930X	0.150	-0.310	-0.400	0.290	-0.330	0.000	-0.210	-0.050	-0.150	0.260	0.120	0.220	-0.420
GENE208X	0.470	-0.250	-0.110	0.440	0.040	0.010	0.010	0.080	-0.270	-0.110	-0.220	0.260	0.320
GENE219X	0.710	0.260	-0.210	-0.290	0.700	0.280	0.360	0.710	0.810	0.400	0.190	-0.400	0.370
GENE224X	0.600	0.120	-0.040	-0.360	-0.080	0.090	-0.290	0.060	0.660	0.020	0.080	-0.530	0.160
GENE328X	0.810	0.320	-0.280	-0.060	-0.210	0.350	0.380	0.050	-0.310	0.300	0.180	-0.090	-0.030
GENE335X	-0.060	0.200	-0.670	-0.280	0.010	-0.093	0.110	0.120	-0.140	-0.250	0.010	-0.660	0.190
GENE355X	0.060	0.820	0.780	-0.140	-0.150	0.390	0.560	0.340	0.250	0.230	0.460	-0.240	0.166
GENE319X	0.520	-0.110	0.570	0.140	0.270	0.370	0.220	0.990	0.200	0.180	-0.030	0.330	-0.250
GENE1530X	-0.170	0.360	0.470	-0.060	0.030	-0.060	-0.010	-0.230	-0.120	0.140	-0.300	0.300	-0.130
GENE888X	0.730	0.160	-0.110	0.130	0.140	0.150	-0.050	0.180	0.030	0.070	-0.020	0.230	-0.160
GENE3629X	0.510	0.530	0.610	0.090	0.350	0.210	0.180	0.810	0.150	0.280	0.180	-0.390	0.140
GENE423X	0.530	0.620	-0.320	0.050	0.040	0.330	-0.120	-0.130	0.230	0.020	-0.260	0.340	-0.170
GENE373X	0.260	0.050	0.020	-0.250	-0.020	0.030	0.330	-0.150	-0.220	0.190	-0.010	0.560	-0.250
GENE859X	-0.250	0.400	-0.270	0.460	-0.080	-0.090	0.190	-0.250	-0.090	0.250	0.110	0.040	-0.470
GENE858X	0.370	0.380	-0.040	0.440	0.090	0.150	0.120	0.180	-0.030	0.110	0.040	-0.060	-0.060
GENE448X	0.830	0.280	0.380	-0.150	0.010	0.360	0.150	0.160	-0.100	0.390	0.170	-0.270	0.340
GENE830X	-0.190	0.000	0.440	0.620	0.470	0.110	-0.090	0.370	0.330	0.500	-0.280	0.160	0.250
GENE842X	0.390	0.050	-0.190	-0.450	0.090	0.160	-0.150	0.120	0.200	0.000	0.180	-0.180	-0.420
GENE817X	0.570	0.770	0.440	0.230	0.040	0.370	0.260	0.980	0.210	0.660	-0.190	0.330	0.410
GENE307X	0.610	0.860	-0.120	0.390	-0.410	0.250	-0.270	-0.150	-0.190	-0.270	-0.250	0.050	0.250
GENE806X	0.580	0.440	0.340	-0.230	0.190	0.280	0.200	0.120	0.160	0.040	-0.350	0.090	0.330
GENE268X	0.670	0.190	0.280	0.350	0.110	0.260	0.470	0.420	0.270	0.030	-0.040	-0.210	-0.340
GENE284X	0.650	0.470	0.250	-0.110	0.260	0.330	-0.360	0.340	0.390	0.430	0.370	-0.280	0.190
GENE884X	0.400	0.240	0.040	0.170	0.500	0.300	0.230	0.280	0.130	0.230	0.350	0.040	0.190
GENE519X	0.010	0.260	0.190	0.930	0.180	0.290	0.060	-0.130	-0.050	0.370	0.030	0.030	0.070
GENE449X	0.800	0.200	-0.180	0.040	0.170	0.300	0.600	0.190	-0.020	0.140	0.030	0.070	0.010
GENE615X	1.170	0.630	0.150	0.200	0.250	0.480	0.760	0.300	-0.010	0.230	0.070	-0.070	-0.200
GENE562X	0.000	-0.100	-0.180	0.190	0.150	-0.090	-0.060	-0.010	0.000	-0.130	-0.360	0.120	-0.510
GENE663X	0.640	0.410	0.060	-0.050	0.150	0.290	-0.090	0.410	-0.070	-0.060	-0.020	0.500	-0.010
GENE563X	0.490	0.140	0.640	-0.140	0.460	0.190	-0.030	0.270	0.210	0.270	0.000	-0.460	-0.140
GENE617X	0.870	0.190	-0.250	-0.360	0.340	0.240	0.130	0.460	0.130	0.000	-0.060	0.090	0.070
GENE645X	0.560	0.690	0.250	0.360	0.190	0.290	0.540	0.000	0.000	0.090	0.410	0.220	0.090
GENE639X	0.400	0.820	0.400	0.100	0.200	0.170	0.680	0.640	-0.440	0.120	-0.450	0.180	-0.340
GENE636X	0.790	0.460	0.900	0.470	0.220	0.360	0.320	0.030	0.000	0.580	0.230	0.500	0.010
GENE620X	0.680	0.490	0.680	-0.110	0.000	0.200	0.580	0.230	-0.270	-0.010	-0.080	0.200	-0.460
GENE677X	0.960	1.360	0.540	0.140	0.370	0.750	0.340	0.150	0.270	0.140	0.300	0.420	0.530
GENE703X	0.750	0.660	0.670	0.550	0.560	0.580	0.840	0.350	0.210	0.410	0.020	0.700	0.270
GENE714X	0.610	0.750	-0.190	0.420	0.610	0.420	0.830	-0.180	0.160	0.260	0.090	0.450	-0.080
GENE733X	0.000	0.390	0.090	0.180	0.320	0.320	0.260	0.030	-0.050	0.180	-0.220	0.650	0.010
GENE734X	0.280	0.000	0.220	0.020	0.360	0.430	0.890	0.800	0.330	0.340	-0.050	0.350	0.790
GENE745X	0.460	0.360	0.110	0.420	0.300	0.450	0.540	0.290	0.230	-0.070	-0.300	-0.050	-0.050
GENE670X	0.860	0.960	0.430	0.120	0.540	0.310	0.240	-0.030	0.220	0.140	-0.260	0.490	0.420
GENE666X	0.630	0.210	0.380	0.570	0.240	0.310	0.240	0.470	0.410	-0.220	0.130	0.560	-0.190
GENE668X	0.410	0.220	0.700	0.040	0.120	0.510	0.450	0.430	0.420	0.190	0.180	0.120	0.080
GENE598X	0.470	0.140	0.210	0.580	0.550	0.610	0.300	0.170	0.190	0.670	0.820	0.420	-0.030
GENE596X	0.620	0.360	-0.050	-0.010	-0.190	0.360	0.260	0.570	0.000	0.400	0.180	0.190	-0.220
GENE594X	0.420	-0.100	0.310	0.309	0.160	0.000	0.280	-0.270	0.230	0.140	-0.200	0.160	0.140
GENE582X	0.940	0.540	0.630	0.380	0.080	0.350	-0.180	0.120	-0.280	0.320	-0.070	-0.290	0.140
GENE578X	0.600	0.500	0.770	0.030	0.220	0.200	0.430	-0.250	-0.030	0.220	-0.140	-0.140	0.040
GENE577X	0.440	0.720	0.700	0.070	0.010	0.170	0.590	-0.180	0.000	0.260	-0.130	0.190	0.020
GENE567X	0.920	0.890	1.020	0.150	0.000	0.470	0.070	-0.110	0.050	0.090	0.130	0.380	-0.190
GENE568X	0.780	0.810	0.990	0.100	0.040	0.430	0.100	0.100	0.340	-0.040	0.090	0.240	-0.130
GENE566X	1.010	0.800	0.690	0.430	0.120	0.370	-0.130	-0.080	-0.050	0.400	0.160	0.000	-0.050
GENE813X	1.170	0.750	0.400	0.242	0.080	0.560	0.110	0.560	0.310	0.160	0.110	0.000	0.450
GENE764X	0.330	-0.050	-0.080	0.430	-0.090	-0.060	-0.050	-0.220	-0.430	0.090	0.120	0.290	-0.370
GENE791X	0.820	0.520	0.670	0.080	0.150	0.590	0.290	0.460	0.400	-0.090	0.030	0.110	-0.070
GENE790X	0.990	0.520	0.400	0.386	0.440	0.400	-0.300	0.580	0.300	0.274	0.170	0.350	0.310
GENE772X	0.860	0.320	0.300	0.120	-0.110	0.250	0.670	0.700	0.640	0.680	-0.190	0.200	0.110
GENE780X	0.550	0.680	0.010	0.210	0.350	0.240	-0.130	0.480	0.010	-0.050	-0.060	0.060	-0.030
GENE795X	0.320	0.530	0.030	0.040	0.020	0.360	-0.120	0.970	0.240	0.150	-0.010	0.370	-0.300
GENE759X	0.720	0.490	0.360	0.320	-0.040	0.300	0.450	0.210	0.430	0.100	-0.140	-0.130	-0.170
GENE551X	-0.030	0.560	-0.060	0.650	0.200	0.250	-0.060	0.260	0.190	0.420	-0.230	0.620	0.020
GENE503X	0.740	0.700	-0.010	0.519	0.060	0.170	0.180	-0.210	-0.370	0.260	-0.040	0.480	0.170
GENE474X	0.310	0.300	-0.010	-0.072	-0.210	0.050	-0.250	0.090	-0.390	-0.320	-0.130	0.160	-0.200
GENE763X	0.340	0.230	0.310	-0.340	0.190	0.060	0.160	0.210	0.070	-0.110	-0.290	0.440	-0.330
GENE509X	0.620	-0.060	-0.220	0.220	0.000	-0.040	-0.010	-0.200	-0.130	0.440	0.030	0.250	-0.170
GENE879X	0.720	0.740	-0.010	0.680	-0.190	0.260	-0.120	0.320	-0.180	-0.040	0.000	0.420	-0.350
GENE822X	0.980	0.830	0.420	0.480	0.290	0.520	0.610	-0.040	-0.070	0.100	-0.080	0.170	0.040
GENE549X	0.380	0.190	0.030	0.190	0.190	0.290	0.060	-0.120	0.010	0.070	-0.030	0.440	0.040
GENE550X	0.250	0.300	0.100	0.090	0.160	0.150	0.290	-0.010	-0.360	0.090	0.190	0.360	0.210
GENE805X	0.260	0.560	0.050	0.230	0.220	0.210	0.550	0.000	-0.010	0.220	-0.250	-0.390	0.000
GENE485X	0.560	0.240	0.860	0.570	0.210	0.278	0.062	0.050	0.130	0.330	0.150	0.060	0.740
GENE465X	0.290	0.910	-0.120	0.580	0.270	0.400	0.080	0.460	0.020	0.360	-0.060	-0.100	0.170
GENE847X	0.570	0.190	0.310	0.190	0.320	0.236	0.080	0.470	0.240	0.380	0.090	0.220	0.050
GENE854X	-0.200	0.040	-0.220	0.050	-0.080	0.040	0.540	0.000	-0.060	-0.050	-0.100	0.470	-0.260
GENE486X	0.820	0.130	-0.030	0.760	-0.060	0.290	-0.010	-0.360	-0.210	0.410	-0.190	0.130	0.010
GENE444X	0.610	0.230	0.370	0.030	0.140	0.370	0.220	0.170	0.430	0.270	0.040	0.070	-0.020
GENE874X	0.230	0.120	0.270	-0.270	0.040	0.260	0.173	0.450	0.010	-0.100	0.300	0.060	0.240
GENE441X	-0.030	0.070	0.130	0.280	0.540	0.190	0.100	-0.280	0.010	0.190	-0.200	0.040	-0.240
GENE438X	0.290	0.530	0.170	0.220	0.400	0.380	0.610	0.230	0.090	0.060	0.170	-0.230	-0.120
GENE851X	0.350	-0.110	-0.410	0.030	-0.020	0.090	0.180	-0.170	0.070	0.000	-0.130	-0.060	-0.100
GENE853X	0.280	0.210	-0.110	0.260	0.090	0.280	0.770	0.110	-0.010	-0.230	-0.060	0.070	-0.060
GENE520X	0.720	0.100	0.470	1.140	0.610	0.500	0.140	0.420	-0.010	0.940	0.380	0.440	-0.136
GENE241X	0.930	0.600	0.330	0.290	0.140	0.330	0.140	0.000	0.330	0.000	-0.180	0.270	0.080
GENE247X	0.430	-0.170	-0.320	0.000	-0.470	-0.140	-0.360	-0.170	0.120	-0.150	-0.230	0.440	-0.240
GENE260X	0.500	0.120	-0.140	-0.690	0.140	-0.090	-0.320	0.340	0.140	-0.270	-0.160	0.080	-0.030
GENE1325X	-0.150	0.160	0.390	0.310	-0.030	0.000	-0.580	0.460	0.320	0.140	-0.200	-0.060	-0.320
GENE1324X	0.290	0.140	0.270	0.000	0.110	0.100	-0.090	0.310	-0.070	0.200	0.030	0.030	-0.490
GENE1323X	0.480	0.480	-0.350	-0.100	0.010	0.040	-0.120	0.320	0.000	0.100	0.240	-0.020	-0.340
GENE1321X	0.050	-0.040	-0.380	-0.320	-0.100	-0.050	0.000	-0.330	-0.290	-0.200	-0.220	0.040	-0.100
GENE1320X	0.060	0.070	-0.350	-0.180	-0.120	0.090	-0.030	-0.490	-0.460	-0.200	-0.170	0.120	-0.130
GENE1319X	0.100	-0.090	-0.370	-0.060	-0.120	0.040	-0.090	-0.600	-0.380	-0.170	-0.230	-0.080	-0.010
GENE266X	0.300	0.800	-0.030	0.460	-0.090	0.370	0.250	0.430	0.250	0.090	-0.240	0.220	0.040
GENE310X	0.130	0.410	-0.220	0.380	-0.160	0.090	-0.100	0.470	0.440	0.130	0.060	0.160	0.140
GENE417X	-0.130	0.370	0.280	-0.050	0.050	0.110	0.070	0.260	0.420	0.100	-0.360	0.500	0.000
GENE269X	-0.090	0.080	0.560	0.750	0.520	0.150	-0.030	0.710	0.460	-0.050	-0.220	0.280	0.110
GENE900X	0.420	0.440	0.040	-0.090	0.090	0.160	0.330	0.080	0.140	0.000	-0.140	-0.280	-0.190
GENE205X	0.290	0.440	-0.170	0.420	-0.080	0.390	0.640	-0.190	-0.080	-0.250	-0.240	0.750	0.480
GENE2971X	-0.060	-0.010	0.320	0.310	0.110	0.010	0.230	0.090	0.070	0.370	-0.170	0.000	0.560
GENE855X	0.200	0.110	0.170	-0.060	0.090	0.040	0.000	-0.220	0.090	0.150	-0.150	0.520	0.180
GENE391X	0.540	1.050	0.870	0.890	0.170	0.570	-0.120	0.290	-0.110	0.760	0.750	0.000	0.040
GENE372X	0.000	0.440	-0.080	0.210	0.240	0.270	0.300	-0.100	0.000	0.130	-0.070	-0.350	0.140
GENE1062X	-0.140	0.300	0.150	-0.180	0.380	0.300	0.690	0.440	0.270	0.420	0.230	-0.080	0.780
GENE358X	0.710	0.420	0.200	0.620	0.360	0.450	0.380	0.190	0.150	-0.080	0.150	0.000	0.280
GENE898X	-0.040	0.030	-0.050	0.010	0.120	0.030	-0.190	0.330	0.230	0.100	-0.230	0.030	0.290
GENE362X	0.510	0.050	-0.140	0.180	-0.140	-0.130	0.270	0.160	-0.100	0.350	0.150	0.420	-0.380
GENE927X	0.150	0.070	0.100	0.240	-0.090	0.190	-0.330	0.050	-0.120	-0.300	-0.020	0.000	0.050
GENE366X	0.100	0.370	0.170	-0.200	0.130	0.310	0.190	0.360	-0.350	0.250	0.110	-0.070	-0.020
GENE365X	-0.120	0.640	0.660	0.080	0.290	0.280	-0.010	0.000	-0.100	0.310	0.470	0.540	0.150
GENE216X	0.500	0.730	0.340	-0.070	0.420	0.192	-0.300	-0.160	0.180	0.050	0.430	0.040	0.600
GENE215X	0.430	0.850	0.310	0.070	0.330	0.160	-0.250	-0.210	0.190	0.030	0.360	0.350	0.480
GENE1500X	0.010	0.070	-0.160	0.440	-0.030	0.080	-0.060	-0.150	-0.250	0.190	-0.090	0.140	-0.060
GENE179X	0.050	0.310	0.040	0.240	0.080	0.090	-0.110	0.390	0.240	-0.130	0.090	-0.080	0.340
GENE181X	0.130	0.690	0.340	0.160	0.170	0.142	0.111	0.310	0.280	0.410	0.127	-0.230	0.500
GENE1064X	-0.080	0.690	0.270	0.480	0.060	0.400	0.530	-0.170	0.000	0.290	-0.040	-0.050	0.070
GENE171X	-0.060	-0.070	0.130	0.173	0.100	0.160	0.040	0.250	0.080	0.360	0.130	0.310	0.090
GENE956X	-0.160	-0.420	-0.150	0.050	-0.400	-0.120	-0.570	-0.290	0.460	0.240	0.010	-0.070	0.030
GENE993X	-0.060	0.290	0.460	-0.130	0.200	0.100	-0.280	-0.080	-0.330	-0.010	0.060	0.260	0.190
GENE68X	-0.320	0.270	-0.230	0.030	0.140	0.040	-0.200	-0.220	-0.420	0.000	0.000	0.070	-0.020
GENE69X	-0.270	0.330	-0.150	0.690	-0.160	0.000	-0.210	-0.190	-0.420	-0.370	-0.150	0.080	0.250
GENE188X	0.090	0.250	0.070	-0.290	0.130	0.090	-0.140	0.210	0.310	0.180	0.280	0.200	-0.190
GENE1287X	-0.150	0.140	0.240	0.600	-0.050	0.040	0.080	0.190	-0.290	0.360	0.410	0.200	-0.480
GENE64X	0.250	-0.240	0.060	0.520	0.070	0.180	0.430	-0.390	0.000	0.340	-0.030	0.350	-0.240
GENE129X	0.160	0.080	0.070	-0.050	-0.030	0.060	0.070	0.160	0.100	-0.150	-0.080	-0.270	-0.130
GENE109X	0.240	0.280	-0.310	-0.170	-0.200	0.090	0.420	-0.530	0.030	0.000	-0.150	-0.570	0.073
GENE108X	0.420	0.370	-0.170	0.050	-0.230	-0.009	0.340	-0.350	-0.030	-0.320	-0.200	-0.430	0.000
GENE102X	0.470	0.450	-0.160	-0.040	-0.090	0.060	0.250	-0.230	0.000	-0.050	-0.230	-0.140	0.050
GENE99X	-0.230	0.060	-0.300	-0.140	-0.040	0.010	0.330	-0.250	0.060	0.000	-0.060	-0.090	0.000
GENE3633X	0.640	0.850	0.140	0.020	0.160	0.260	0.730	-0.250	0.280	-0.010	-0.250	-0.130	0.420
GENE334X	-0.280	0.690	0.320	0.350	-0.160	0.080	0.040	-0.320	-0.180	0.190	0.070	-0.590	0.200
GENE3993X	0.290	0.180	0.000	-0.490	-0.010	-0.070	0.080	-0.290	-0.100	-0.160	-0.210	-0.120	0.230
GENE151X	-0.030	-0.010	0.150	0.000	-0.250	0.020	0.310	0.370	-0.050	-0.080	0.240	0.220	-0.100
GENE149X	0.190	-0.310	-0.050	-0.270	0.020	-0.080	0.100	-0.070	-0.280	0.280	0.050	-0.130	0.040
GENE1440X	-0.610	0.210	0.090	0.152	-0.030	-0.040	0.000	0.260	0.040	-0.190	-0.010	0.260	0.330
GENE67X	0.000	0.610	-0.150	-0.110	-0.160	0.170	0.100	-0.030	-0.290	0.010	0.000	0.280	0.240
GENE70X	0.250	0.340	-0.410	0.110	-0.120	0.000	-0.080	-0.470	0.180	0.040	-0.110	0.150	0.000
GENE3080X	0.080	0.020	-0.210	0.080	0.100	0.140	-0.280	0.120	0.050	0.010	-0.160	-0.010	-0.040
GENE71X	0.360	0.190	0.500	0.180	-0.090	0.210	0.000	0.380	0.260	-0.120	-0.290	-0.340	-0.290
GENE4023X	-0.070	-0.310	0.140	0.370	-0.060	-0.070	-0.100	-0.110	-0.260	0.070	0.090	0.360	0.010
GENE1859X	-0.230	-0.380	-0.170	0.110	0.100	-0.080	-0.250	-0.150	-0.220	0.390	0.310	0.190	-0.020
GENE3469X	-0.190	-0.420	0.000	0.350	-0.040	-0.042	-0.200	-0.050	-0.120	0.150	-0.200	0.120	-0.110
GENE1267X	-0.540	-0.550	0.100	0.160	-0.020	-0.010	-0.550	0.370	0.360	-0.250	-0.280	0.150	-0.550
GENE1266X	-0.480	-0.370	0.130	-0.370	0.080	-0.110	-0.220	-0.150	0.350	-0.010	0.080	0.000	-0.330
GENE1454X	-0.780	-0.570	-0.060	-0.100	-0.440	-0.240	-0.150	0.050	-0.020	-0.100	-0.170	0.200	-0.270
GENE1423X	-0.700	-0.440	-0.110	0.420	0.450	-0.150	-0.290	-0.260	-0.100	-0.120	0.110	0.090	0.080
GENE1401X	-0.610	-0.180	-0.730	0.240	0.030	-0.350	-0.760	-0.240	-0.120	-0.280	-0.600	0.180	-0.280
GENE1391X	-0.410	-0.360	-0.120	0.050	-0.370	-0.310	-0.070	-0.260	-0.350	-0.380	-0.260	-0.070	-0.100
GENE3461X	-0.310	0.230	0.310	0.290	-0.060	0.070	-0.230	-0.190	0.040	-0.030	0.080	0.210	0.000
GENE3459X	-0.340	0.280	0.060	-0.570	0.000	-0.010	0.320	0.560	-0.330	-0.260	-0.330	-0.060	-0.310
GENE1864X	-0.590	-0.050	-0.130	0.060	-0.360	-0.260	0.050	0.230	0.120	-0.400	0.060	0.190	-0.340
GENE3175X	0.210	-0.270	-0.500	0.103	-0.010	-0.160	-0.420	-0.400	-0.010	-0.160	-0.160	-0.080	0.380
GENE3174X	0.130	-0.090	-0.530	-0.024	0.210	0.000	-0.290	-0.110	-0.270	0.020	-0.010	0.010	0.370
GENE1436X	-0.230	-0.190	-0.120	0.000	0.160	-0.050	-0.480	-0.170	-0.160	-0.040	0.040	0.110	-0.200
GENE3410X	-0.080	0.000	-0.030	-0.040	-0.090	-0.150	-0.260	0.020	-0.130	-0.360	-0.060	-0.010	0.000
GENE1482X	-0.050	-0.060	-0.080	0.040	0.050	-0.040	-0.160	0.560	0.160	0.280	0.140	0.160	0.290
GENE3162X	0.130	0.340	-0.260	0.280	0.020	-0.080	-0.210	0.020	-0.590	0.060	-0.300	-0.210	0.240
GENE3159X	-0.130	0.220	0.080	0.560	0.100	-0.040	-0.560	0.020	0.050	-0.420	0.110	0.000	0.440
GENE1816X	0.460	0.160	0.560	-0.040	0.300	0.100	-0.310	-0.240	0.110	-0.060	0.290	-0.560	0.310
GENE3969X	-0.170	-0.320	0.230	0.630	-0.080	0.010	-0.120	0.400	0.070	0.310	0.130	0.510	0.120
GENE3977X	0.510	-0.040	-0.270	0.450	-0.270	-0.080	-0.320	-0.030	-0.620	0.200	0.270	0.300	0.400
GENE1803X	0.230	0.130	-0.320	0.560	-0.350	0.200	-0.100	0.150	-0.140	0.170	0.190	0.220	-0.160
GENE1755X	0.110	-0.140	-0.070	0.570	-0.550	0.000	-0.380	-0.370	0.410	0.340	0.380	-0.060	-0.370
GENE1499X	0.340	0.350	0.090	0.450	0.020	0.070	0.050	0.710	0.000	0.170	0.130	0.190	-0.310
GENE3597X	0.070	0.360	-0.140	-0.230	0.230	0.090	0.050	0.530	-0.030	0.000	-0.110	0.000	0.390
GENE3590X	0.930	0.400	0.590	0.050	0.530	0.310	0.040	0.300	0.190	0.750	0.490	0.010	0.390
GENE3591X	0.510	0.160	0.240	0.120	0.420	0.180	0.330	0.050	0.060	0.050	0.310	-0.010	0.020
GENE3582X	-0.140	-0.240	-0.020	0.440	0.280	0.090	-0.280	-0.310	-0.050	-0.090	-0.030	0.050	0.070
GENE3583X	0.310	0.060	-0.150	-0.140	0.600	0.140	-0.050	-0.480	0.070	0.340	0.120	0.060	0.700
GENE1716X	-0.470	-0.150	0.200	0.090	0.430	0.130	-0.130	-0.510	0.480	-0.310	0.470	0.670	0.070
GENE1759X	-0.630	0.070	-0.140	-0.090	-0.030	-0.120	0.000	0.130	0.350	0.120	0.280	0.260	-0.240
GENE1518X	0.160	0.120	0.680	0.700	0.270	0.270	0.230	0.040	0.200	0.080	-0.210	0.210	0.010
GENE1515X	-0.020	0.240	0.320	0.170	-0.050	0.090	0.300	-0.400	0.200	0.480	0.260	0.030	-0.020
GENE1514X	-0.190	-0.180	-0.030	-0.080	0.140	0.080	-0.260	0.260	0.090	0.060	0.210	-0.150	-0.460
GENE1525X	-0.140	-0.450	0.080	0.110	-0.160	-0.160	0.030	-0.400	-0.030	0.000	0.260	-0.160	-0.610
GENE954X	0.000	0.300	0.280	0.348	-0.180	-0.030	-0.060	-0.080	-0.200	-0.190	0.120	0.440	-0.130
GENE960X	-0.280	-0.220	-0.330	0.120	-0.250	-0.090	-0.010	0.280	-0.140	-0.080	-0.060	0.020	-0.230
GENE961X	-0.450	-0.030	-0.170	0.480	0.070	0.020	0.380	-0.260	0.170	0.060	0.000	0.240	-0.110
GENE1783X	-0.060	-0.510	-0.250	0.220	0.480	0.030	-0.280	0.190	-0.130	0.210	0.240	-0.130	-0.120
GENE1787X	0.620	-0.310	0.400	0.210	0.080	0.140	0.170	-0.290	0.390	-0.020	0.360	-0.080	0.030
GENE1347X	-0.310	0.250	-0.170	-0.330	0.020	-0.058	-0.104	0.160	0.050	0.170	0.331	-0.160	-0.310
GENE3933X	0.150	0.570	-0.280	0.240	0.090	0.150	-0.280	-0.180	-0.120	0.000	0.000	-0.030	0.130
GENE919X	0.270	0.160	0.070	-0.020	-0.320	0.150	-0.490	-0.370	-0.080	0.260	-0.150	0.310	-0.030
GENE920X	0.300	-0.030	-0.270	-0.140	-0.370	-0.020	-0.420	-0.060	-0.090	0.320	-0.130	-0.030	0.160
GENE3092X	0.060	-0.120	-0.190	0.160	0.080	0.060	0.380	-0.350	0.060	0.270	-0.210	0.040	-0.070
GENE3412X	0.450	-0.240	-0.480	0.500	0.090	0.060	-0.380	-0.110	-0.240	0.490	0.250	0.530	0.410
GENE3411X	0.580	0.170	-0.480	0.470	0.130	0.010	-0.270	-0.050	-0.160	0.310	0.120	0.500	0.440
GENE1807X	-0.230	0.260	0.030	-0.090	0.450	0.110	-0.520	0.020	-0.090	-0.020	0.040	0.380	-0.130
GENE1494X	-0.040	-0.270	-0.090	-0.160	-0.150	-0.070	-0.160	-0.010	0.060	0.080	0.090	0.240	-0.110
GENE1490X	-0.780	-0.460	0.300	0.240	0.240	-0.220	-0.540	-0.130	0.340	0.190	-0.220	0.220	0.080
GENE985X	0.210	0.000	0.010	-0.190	0.460	-0.080	-0.100	-0.200	-0.090	0.160	0.080	0.290	-0.350
GENE1376X	-0.425	0.280	-0.130	0.210	0.250	-0.120	0.070	0.090	-0.210	-0.360	-0.240	-0.310	-0.510
GENE2583X	-0.370	-0.060	0.020	0.220	0.200	-0.260	-0.248	-0.090	-0.180	-0.070	0.160	-0.210	0.060
GENE1909X	-0.350	0.210	-0.170	-0.050	0.030	0.000	-0.240	0.320	0.230	0.190	0.350	-0.180	0.440
GENE1894X	-0.150	0.030	0.480	-0.379	-0.330	-0.130	0.080	-0.230	-0.320	-0.340	-0.090	0.190	-0.220
