# Supplementary material for: Discovering biclusters in gene expression data based on high-dimensional linear geometries
Source: BMC Bioinformatics. 2008 Apr 23;9:209. doi: 10.1186/1471-2105-9-209 (PMC2386490; doi:10.1186/1471-2105-9-209)
Supplement: Additional file 4 — All detected biclusters with full data. All the detected biclusters with full data are given here. [file 1471-2105-9-209-S4.zip › biclu_result/bi_21.txt]

	DLCL-0042	DLCL-0007	DLCL-0031	DLCL-0036;OCT	DLCL-0030	DLCL-0004	DLCL-0029	DLCL-0034	DLCL-0051	DLCL-0032	DLCL-0006	DLCL-0020	DLCL-0025
GENE1835X	-0.320	-0.510	0.200	-0.360	-0.310	-0.130	-0.530	0.420	0.380	0.220	-0.270	-0.160	0.060
GENE1865X	-0.460	-0.160	0.200	-0.360	-0.460	-0.120	-0.120	-0.090	0.330	0.190	-0.390	-0.550	0.140
GENE2584X	-0.620	-0.420	0.210	0.280	-0.170	-0.270	0.140	0.070	-0.350	-0.080	0.000	-0.380	0.260
GENE3070X	-0.630	-0.230	0.070	-0.140	0.540	-0.030	0.120	0.590	-0.360	-0.120	-0.520	-0.040	0.010
GENE3165X	-0.390	0.370	0.130	-0.015	0.190	-0.060	0.000	-0.420	-0.490	-0.240	-0.160	0.000	-0.320
GENE3879X	0.270	0.620	0.130	-0.010	0.580	0.060	-0.010	0.010	0.120	0.260	0.310	0.420	0.000
GENE2591X	0.330	-0.160	0.290	0.130	0.190	0.040	0.400	0.560	0.040	0.270	-0.080	0.120	-0.560
GENE3439X	-0.190	0.166	0.050	0.330	0.540	0.230	0.680	0.580	0.580	0.360	0.540	0.070	-0.060
GENE3447X	-0.040	0.200	-0.100	0.290	0.110	0.000	-0.030	-0.270	-0.190	0.080	0.600	0.450	0.190
GENE3448X	-0.110	0.080	0.010	0.250	0.210	0.180	0.040	-0.320	-0.140	-0.040	0.520	0.420	0.010
GENE3449X	-0.030	0.000	0.100	0.400	0.150	0.070	-0.140	-0.190	-0.020	-0.150	0.050	0.280	0.130
GENE1501X	0.240	0.270	0.410	0.200	0.320	0.100	-0.400	-0.240	0.670	0.260	0.230	0.150	0.440
GENE3404X	0.220	0.620	0.450	-0.130	-0.090	0.050	-0.180	-0.020	0.020	0.050	0.140	0.020	0.120
GENE213X	0.750	0.250	0.150	0.120	0.150	0.090	-0.130	0.290	-0.120	-0.220	0.010	-0.020	0.250
GENE167X	-0.150	0.210	-0.120	-0.260	0.480	0.040	0.650	0.330	0.070	0.200	0.100	-0.210	-0.240
GENE394X	0.410	0.250	0.100	0.560	-0.170	0.040	-0.320	0.000	0.540	0.180	0.430	-0.230	0.430
GENE3531X	0.410	0.360	-0.190	-0.190	0.120	0.050	-0.310	-0.140	0.420	-0.060	-0.260	-0.240	0.310
GENE3530X	0.280	0.240	-0.070	-0.030	0.260	0.220	-0.130	-0.200	0.190	0.000	-0.160	-0.500	0.180
GENE3603X	-0.050	0.150	-0.020	0.190	0.110	-0.010	-0.080	0.280	0.270	-0.130	-0.140	-0.160	-0.180
GENE3487X	0.770	0.590	-0.130	0.000	0.160	0.330	-0.030	0.280	0.100	0.270	0.490	0.010	-0.080
GENE3526X	0.340	0.440	0.480	0.160	0.170	0.244	-0.190	0.120	0.300	-0.100	0.160	0.002	-0.270
GENE3524X	0.490	0.550	-0.170	-0.030	-0.400	-0.090	-0.370	0.020	0.190	-0.370	0.040	-0.160	-0.460
GENE3523X	0.340	0.020	-0.130	-0.100	0.050	0.050	0.000	0.000	-0.190	-0.210	-0.110	0.030	0.330
GENE3529X	0.390	0.280	-0.370	0.530	-0.100	0.160	-0.370	-0.250	0.530	0.310	0.240	-0.200	0.230
GENE3512X	-0.040	-0.300	-0.180	-0.170	0.160	-0.220	-0.340	-0.490	-0.830	-0.310	0.370	0.160	0.120
GENE3540X	0.000	0.380	0.230	-0.209	0.050	-0.230	-0.220	0.220	-0.230	-0.270	-0.340	-0.950	-0.350
GENE3291X	-0.330	-0.220	-0.320	-0.500	-0.400	-0.160	0.310	0.060	-0.090	-0.200	0.130	-0.200	-0.100
GENE3700X	-0.430	-0.540	0.010	-0.290	-0.080	-0.030	0.130	-0.280	0.120	-0.050	-0.380	0.230	0.040
GENE3634X	-0.170	-0.060	0.210	-0.020	0.500	0.300	0.500	-0.090	0.460	-0.090	0.260	-0.240	-0.090
GENE3551X	-0.030	-0.060	0.540	0.270	0.190	0.120	0.000	-0.180	-0.230	0.200	0.110	-0.180	0.080
GENE3418X	0.100	0.480	-0.150	0.710	-0.090	0.320	0.420	0.530	-0.210	-0.010	0.080	0.100	-0.160
GENE3216X	0.600	-0.080	-0.060	-0.320	0.000	0.070	0.050	0.400	0.330	0.320	-0.150	0.200	-0.020
GENE3217X	0.530	0.090	0.070	-0.360	0.090	0.220	0.040	0.410	0.410	0.470	0.300	0.270	-0.090
GENE1840X	-0.700	-0.870	-0.140	0.000	-0.450	-0.370	-0.240	-0.160	0.110	-0.170	0.140	-0.230	-0.070
GENE3145X	-0.150	-0.320	-0.230	0.370	0.240	-0.180	-0.090	0.000	0.290	-0.020	0.260	0.220	0.320
GENE2570X	0.600	-0.140	0.230	-0.360	0.090	0.120	-0.190	0.480	-0.140	0.410	0.170	0.190	-0.040
GENE2565X	-0.200	-0.140	-0.270	0.000	0.060	-0.100	0.190	0.000	0.010	-0.170	-0.110	0.020	0.050
GENE2546X	0.110	0.130	-0.620	-0.470	-0.110	-0.120	-0.340	-0.660	0.040	-0.330	0.040	-0.050	0.430
GENE1915X	-0.230	-0.220	-0.020	-0.090	0.290	0.030	-0.040	-0.080	-0.360	-0.100	0.000	-0.230	-0.170
GENE1914X	-0.340	-0.460	-0.380	-0.390	0.010	-0.110	0.090	0.000	-0.100	-0.180	-0.260	-0.330	-0.300
GENE1919X	0.380	-0.320	0.200	-0.800	0.070	-0.250	0.000	-0.140	-0.610	-0.070	-0.290	-0.279	-0.020
GENE1917X	-0.500	-0.310	-0.340	-0.115	0.240	-0.190	-0.170	-0.450	-0.050	-0.110	-0.580	-0.050	-0.170
GENE1908X	-0.630	0.000	-0.450	-0.570	-0.600	-0.060	-0.100	-0.040	-0.040	-0.390	-0.220	-0.250	-0.290
GENE1906X	-0.430	-0.100	-0.020	-0.630	-0.120	-0.240	-0.040	-0.140	-0.400	-0.030	-0.020	-0.280	-0.250
GENE1896X	-0.110	-0.080	0.040	-0.081	0.060	-0.120	-0.250	0.410	-0.086	0.000	0.010	0.130	-0.210
GENE1897X	-0.230	0.460	0.310	0.131	0.340	-0.030	0.210	0.420	-0.130	0.050	-0.030	-0.450	-0.370
GENE2987X	-0.370	-0.330	0.230	0.210	-0.080	0.010	-0.120	0.230	-0.410	0.000	0.060	0.310	0.300
GENE2041X	-0.100	-0.050	0.340	0.050	-0.050	0.200	-0.010	0.520	0.080	0.150	0.020	-0.120	-0.170
GENE3050X	-0.160	-0.300	-0.330	0.510	0.010	-0.120	0.170	0.180	-0.550	0.300	-0.140	-0.250	0.360
GENE3047X	-1.020	-0.310	-0.220	0.140	-0.030	-0.530	-0.230	-0.130	-0.580	-0.270	-0.590	-0.910	0.050
GENE2582X	-0.260	-0.290	-0.290	-0.045	-0.130	-0.290	0.030	-0.080	0.220	-0.280	-0.190	-0.110	0.150
GENE2058X	-0.200	-0.320	-0.160	-0.680	-0.470	-0.340	-0.380	-0.230	-0.540	-0.460	-0.290	0.050	-0.140
GENE2061X	-0.320	-0.470	-0.580	-0.530	-0.310	-0.200	-0.030	0.260	0.070	-0.290	0.100	0.330	-0.540
GENE2062X	-0.080	-0.450	-0.230	0.170	0.070	-0.200	0.190	-0.200	-0.570	-0.280	0.050	0.110	0.150
GENE2498X	-0.160	0.190	-0.320	0.160	0.230	0.180	0.340	0.420	-0.090	0.060	0.130	-0.160	-0.100
GENE2437X	0.080	-0.060	-0.400	-0.050	-0.280	0.070	-0.050	0.210	0.020	0.080	-0.050	0.400	-0.620
GENE2319X	-0.190	-0.030	-0.040	-0.290	-0.150	0.140	-0.420	-0.430	0.580	0.060	0.110	0.400	0.110
GENE2424X	0.000	-0.110	-0.600	-0.360	0.300	-0.070	-0.320	-0.070	-0.010	-0.060	0.390	-0.180	-0.490
GENE2337X	0.350	-0.110	-0.230	0.230	0.160	-0.040	-0.090	-0.020	-0.180	-0.370	0.340	0.010	-0.170
GENE2335X	-0.123	-0.460	-0.640	0.470	0.050	-0.150	-0.030	-0.460	-0.100	-0.400	-0.050	0.090	0.080
GENE2415X	0.440	-0.060	-0.330	-0.158	-0.290	-0.220	-0.060	-0.130	0.010	-0.260	-0.300	0.170	-0.240
GENE2459X	0.310	0.000	-0.310	0.120	-0.640	-0.280	-0.160	-0.500	-0.350	-0.460	0.090	0.030	-0.130
GENE2140X	-0.400	-0.270	-0.070	0.100	-0.310	-0.140	0.200	-0.090	-0.250	-0.200	0.090	0.090	0.000
GENE2281X	-0.010	0.560	0.140	0.250	0.000	-0.050	0.020	-0.200	0.050	0.090	-0.010	-0.260	-0.280
GENE2279X	-0.840	0.340	-0.350	-0.150	-0.020	-0.240	-0.270	-0.010	0.040	0.050	-0.100	-0.080	-0.330
GENE2277X	0.700	0.550	0.390	-0.090	-0.340	0.170	-0.230	0.000	-0.280	-0.230	-0.140	-0.160	-0.140
GENE2241X	0.000	-0.160	-0.040	0.060	-0.330	-0.260	0.040	-0.270	0.280	-0.340	-0.270	-0.160	-0.200
GENE2227X	-0.530	-0.130	-0.450	-0.130	-0.810	-0.490	-0.310	-0.310	-0.460	-0.110	0.100	-0.250	-0.740
GENE2167X	0.160	-0.270	-0.310	0.190	-0.080	-0.350	0.150	0.070	-0.380	0.290	-0.550	-0.680	-0.620
GENE2157X	-0.040	-0.190	0.090	0.010	-0.130	0.020	-0.280	-0.080	-0.280	0.020	0.180	-0.180	0.200
GENE2902X	0.080	-0.330	-0.150	-0.300	-0.150	-0.020	-0.010	0.120	-0.010	0.380	-0.500	-0.590	-0.490
GENE2231X	-0.200	-0.350	-0.400	-0.230	-0.210	-0.260	-0.160	-0.510	-0.130	-0.560	-0.210	-0.290	-0.590
GENE2190X	0.150	-0.170	0.090	-0.190	-0.820	-0.310	-0.020	-0.480	-0.130	-0.430	-0.430	-0.890	0.040
GENE2166X	-0.430	0.090	0.010	-0.260	-0.420	-0.240	0.160	-0.110	-0.120	-0.140	-0.290	-0.540	-0.430
GENE2209X	-0.670	-0.850	-0.580	-0.130	-0.080	-0.570	-0.440	0.030	-0.260	0.040	-1.030	-1.020	-0.410
GENE2214X	-0.350	-0.770	-0.380	-0.560	-0.380	-0.220	0.080	-0.050	0.080	-0.060	0.040	-0.430	-0.390
GENE2222X	-0.560	-0.100	-0.230	0.050	-0.130	-0.330	0.150	0.000	-0.790	-0.410	-0.550	-0.400	-0.213
GENE2221X	-0.320	0.470	-0.190	-0.460	0.120	0.070	-0.090	-0.570	0.110	0.410	-0.150	-0.220	-0.120
GENE2228X	0.120	-0.580	-0.280	-0.043	-0.150	-0.080	0.000	-0.530	-0.260	-0.220	0.210	-0.100	-0.080
GENE2233X	0.000	0.400	-0.100	0.310	-0.100	0.049	0.020	-0.550	0.170	0.310	0.220	-0.610	0.300
GENE2707X	-0.620	-0.150	0.000	-0.470	0.000	-0.230	0.150	0.230	-0.130	-0.080	-0.300	-0.240	-0.340
GENE2729X	-0.400	-0.640	0.390	0.040	-0.140	-0.230	-0.030	-0.050	-0.330	0.080	-0.150	-0.060	0.220
GENE2130X	-0.340	0.280	-0.250	-0.650	-0.030	-0.340	-0.140	-0.080	0.040	-0.320	-0.340	-0.240	-0.220
GENE2256X	-0.750	-0.070	-0.260	-0.350	-0.500	-0.330	-0.010	0.070	-0.060	0.050	-0.460	-0.570	0.080
GENE2129X	0.106	-0.080	0.110	-0.340	-0.060	-0.250	0.070	-0.810	-0.300	-0.230	-0.320	-0.220	-0.640
GENE2252X	0.040	-0.300	-0.090	0.270	-0.060	-0.040	0.160	0.040	-0.390	-0.240	-0.050	0.060	0.100
GENE2253X	-0.100	-0.300	-0.530	0.170	-0.320	-0.140	-0.160	0.110	-0.330	-0.400	0.200	0.040	0.430
GENE1934X	-0.350	-0.430	-0.120	-0.100	-0.190	-0.020	-0.280	0.570	0.100	0.020	0.220	0.030	-0.090
GENE2434X	-0.840	-0.500	-0.410	0.140	-0.220	-0.240	-0.070	-0.060	-0.220	0.080	-0.290	-0.070	-0.380
GENE1963X	0.230	-0.690	0.090	0.010	-0.090	-0.280	0.110	-0.140	-0.420	-0.120	-0.540	-0.070	-0.290
GENE1959X	-0.060	-0.090	0.160	0.590	0.050	0.160	0.630	-0.140	-0.110	-0.210	0.090	-0.470	-0.050
GENE2074X	-0.560	-0.080	-0.030	0.390	-0.120	-0.020	-0.300	-0.190	-0.180	-0.400	0.150	0.100	-0.060
GENE3703X	-0.259	0.530	-0.200	-0.150	-0.100	0.120	0.320	0.000	0.050	0.140	0.250	0.200	-0.210
GENE3705X	-0.130	0.350	-0.210	-0.280	0.020	0.090	-0.120	-0.190	0.130	0.360	0.080	-0.090	-0.210
GENE2507X	0.010	-0.280	0.000	-0.380	0.080	-0.160	-0.580	-0.410	0.360	-0.160	0.000	-0.070	0.090
GENE2586X	0.160	-0.060	0.460	0.030	0.350	0.170	0.260	0.120	-0.400	0.330	0.019	-0.150	-0.200
GENE2585X	0.010	-0.190	0.290	-0.140	-0.070	0.080	0.080	0.030	-0.580	0.120	-0.330	-0.290	-0.180
GENE2042X	0.010	-0.460	-0.560	-0.372	0.000	-0.010	-0.010	0.340	0.200	0.400	-0.170	0.030	-0.310
GENE1962X	-0.510	-0.620	-0.240	-0.470	-0.380	-0.270	0.050	-0.300	0.290	0.020	-0.020	-0.080	0.000
GENE2607X	0.190	-0.260	0.390	0.430	-0.500	-0.070	0.100	-0.400	-0.400	0.230	0.190	-0.540	0.280
GENE2612X	-0.533	-0.490	-0.560	-0.550	-0.180	-0.610	-0.370	-0.030	-0.130	-0.340	-0.340	-0.357	-0.050
GENE2611X	0.180	-0.050	-0.030	-0.230	-0.060	-0.220	0.030	-0.010	-0.010	-0.120	-0.340	-0.060	-0.250
GENE2692X	0.300	-0.520	-0.090	-0.280	-0.210	-0.090	0.050	-0.410	-0.280	-0.350	-0.070	0.037	-0.180
GENE2958X	-0.290	-0.550	0.380	0.510	-0.250	-0.070	0.210	0.080	0.430	0.200	-0.310	-0.780	0.110
GENE1101X	-0.430	-0.050	-0.150	0.460	0.000	-0.110	0.190	0.310	-0.130	-0.040	0.220	-0.140	0.490
GENE3984X	0.220	-0.300	0.280	0.540	0.030	0.130	0.170	-0.500	-0.470	0.120	-0.450	-0.310	0.590
GENE3152X	0.250	0.210	-0.320	-0.110	0.030	-0.050	-0.270	0.260	-0.050	-0.220	-0.080	-0.310	0.110
GENE3153X	-0.100	0.240	-0.200	-0.060	0.000	-0.130	-0.350	0.150	0.150	-0.330	0.100	-0.350	0.060
GENE3065X	0.040	0.050	-0.440	-0.170	-0.290	-0.270	-0.130	-0.440	-0.420	-0.080	-0.070	-0.070	-0.090
GENE1139X	0.430	0.280	-0.420	0.130	-0.260	-0.110	-0.280	-0.220	-0.250	-0.110	0.210	0.050	-0.230
GENE3900X	-0.160	-0.230	0.020	0.280	0.040	-0.110	0.060	-0.010	-0.320	0.100	0.180	-0.060	-0.070
GENE2574X	0.070	-0.300	0.000	0.110	0.110	-0.030	-0.440	-0.220	-0.580	-0.180	-0.430	-0.360	-0.540
GENE3210X	-0.300	0.280	-0.400	-0.270	0.090	-0.100	-0.020	0.310	-0.640	-0.050	-0.200	-0.130	-0.100
GENE3197X	-0.400	0.050	-0.260	0.380	0.400	0.190	0.720	-0.220	-0.190	0.620	0.160	0.230	0.010
GENE2624X	-0.050	-0.230	-0.080	-0.280	0.160	-0.130	0.040	-0.170	-0.120	-0.050	0.190	0.210	-0.200
GENE3154X	-0.010	0.130	0.000	0.050	-0.230	-0.040	-0.240	0.130	-0.370	-0.270	0.140	0.260	-0.140
GENE1947X	-0.500	0.190	-0.300	-0.110	-0.310	-0.050	0.340	-0.170	0.520	-0.260	0.300	0.180	-0.570
GENE1066X	0.420	0.130	-0.260	0.660	-0.200	0.040	0.500	0.080	-0.310	0.240	0.080	0.130	-0.010
GENE3279X	0.400	0.200	0.050	0.200	0.030	0.170	-0.150	-0.040	0.380	0.280	0.050	-0.050	0.160
GENE3352X	-0.230	0.070	0.160	-0.330	0.560	0.190	0.290	0.640	-0.150	0.310	0.460	0.290	-0.350
GENE3266X	-0.410	-0.450	-0.210	-0.040	0.170	0.030	-0.290	-0.260	0.350	0.380	-0.180	-0.160	0.090
GENE369X	0.070	0.290	-0.040	0.010	0.200	0.100	-0.170	0.270	0.160	-0.160	-0.110	-0.100	0.290
GENE3928X	-0.820	-0.320	0.010	-0.280	-0.240	-0.290	0.090	0.220	-0.120	-0.010	0.190	-0.260	0.090
GENE1044X	0.430	-0.170	0.310	0.030	0.410	0.180	0.500	0.500	0.150	0.200	0.040	-0.170	-0.350
GENE1045X	0.270	0.230	0.000	0.690	0.100	0.200	0.250	0.350	0.060	-0.140	-0.160	-0.180	-0.190
GENE975X	0.270	0.020	-0.110	0.520	0.160	0.380	-0.160	0.090	0.710	-0.100	0.240	0.250	0.250
GENE3205X	0.260	-0.290	-0.320	-0.170	-0.010	-0.120	-0.450	-0.230	0.110	-0.060	0.120	-0.250	0.410
GENE3186X	-0.550	0.160	-0.170	-0.021	0.100	0.020	0.130	0.050	-0.510	0.070	0.140	-0.340	-0.070
GENE1085X	0.470	0.200	0.320	0.030	0.290	0.160	-0.300	-0.070	0.190	0.120	-0.140	-0.010	-0.140
GENE1008X	0.490	0.270	-0.040	-0.040	0.280	0.220	0.070	0.100	0.130	0.280	-0.140	0.230	-0.270
GENE58X	0.360	0.100	0.250	0.550	-0.210	0.020	-0.400	0.000	0.000	0.240	0.090	-0.200	0.000
GENE4000X	0.150	0.040	-0.060	0.080	0.310	0.120	-0.170	-0.320	0.200	0.050	0.060	0.120	-0.100
GENE3999X	0.310	0.680	0.120	0.370	0.450	0.030	-0.140	-0.340	0.040	-0.270	-0.060	-0.610	-0.150
GENE164X	0.560	-0.020	0.320	-0.170	0.010	0.270	0.320	0.340	0.190	0.000	0.030	-0.050	0.280
GENE53X	0.630	0.300	0.440	-0.040	0.420	0.080	0.050	-0.530	-0.210	-0.160	-0.110	-0.250	0.060
GENE3907X	0.430	0.150	-0.320	0.247	-0.250	0.000	-0.150	0.090	0.290	0.080	-0.050	-0.010	0.040
GENE3113X	-0.150	-0.030	0.180	-0.460	0.000	-0.120	-0.260	-0.730	0.000	-0.190	0.060	-0.170	-0.190
GENE1869X	-0.420	-0.260	-0.410	0.580	-0.340	-0.040	0.190	0.280	-0.030	0.040	0.010	0.080	-0.030
GENE3167X	-0.320	-0.230	-0.470	0.000	-0.570	-0.280	-0.490	-0.160	-0.190	-0.020	-0.040	0.220	-0.090
GENE44X	-0.190	0.170	-0.420	-0.120	0.320	-0.270	-0.400	-0.030	-0.250	0.310	-0.250	-0.080	-0.080
GENE3895X	0.810	0.460	0.000	0.360	-0.340	0.190	-0.320	-0.280	0.790	-0.120	0.110	-0.230	-0.140
GENE1103X	-0.640	-0.190	-0.170	0.070	-0.290	-0.150	-0.120	0.130	-0.410	0.180	-0.030	0.030	0.160
GENE2605X	-0.270	-0.100	0.070	-0.200	0.220	0.070	0.130	-0.100	0.200	0.060	0.000	-0.010	-0.070
GENE2604X	-0.130	-0.220	-0.360	-0.340	0.110	-0.050	-0.220	0.000	0.220	-0.140	-0.160	-0.140	-0.110
GENE1271X	0.600	0.180	-0.160	0.580	-0.180	0.070	0.150	0.060	-0.410	-0.290	0.180	0.390	0.240
GENE1092X	-0.070	0.150	0.200	0.120	-0.080	0.150	0.150	-0.110	0.160	0.020	-0.030	0.110	-0.070
GENE1921X	0.260	0.500	0.200	-0.260	0.210	0.140	0.490	0.010	-0.145	-0.040	-0.220	-0.410	-0.470
GENE13X	0.060	-0.040	0.160	-0.160	0.160	0.090	-0.440	0.110	-0.220	-0.060	0.100	0.250	0.210
GENE3032X	0.520	-0.070	-0.100	0.430	-0.050	0.070	-0.190	-0.050	0.070	-0.090	0.060	-0.030	-0.180
GENE2994X	0.560	-0.340	0.350	0.060	0.020	-0.080	0.290	0.400	-0.160	-0.080	-0.100	0.080	-0.020
GENE2995X	-0.110	0.030	-0.200	-0.430	-0.070	-0.100	-0.010	0.470	-0.460	-0.070	-0.250	-0.670	0.070
GENE2676X	-0.100	-0.010	-0.040	0.260	-0.600	-0.040	-0.260	0.460	0.080	-0.180	0.310	-0.360	-0.200
GENE2677X	-0.050	-0.040	0.020	0.380	-0.650	-0.270	-0.450	0.130	-0.060	-0.290	0.120	-0.620	-0.240
GENE2678X	-0.100	0.190	-0.010	0.160	-0.800	-0.280	-0.510	0.220	-0.300	-0.250	0.140	-0.450	-0.020
GENE2679X	0.100	0.080	-0.040	-0.270	-0.220	-0.050	0.330	0.240	-0.050	0.120	-0.010	-0.150	-0.010
GENE2920X	-0.460	-0.050	-0.070	0.150	-0.250	-0.030	0.000	0.070	0.310	0.400	-0.010	0.010	0.410
GENE2937X	0.390	-0.110	0.480	-0.260	0.010	-0.060	0.020	-0.650	-0.260	-0.160	0.040	0.000	-0.660
GENE1949X	-0.220	-0.350	0.000	-0.220	0.020	-0.040	0.100	-0.220	-0.260	-0.120	0.050	-0.180	-0.380
GENE2939X	-0.140	-0.010	0.370	0.190	0.060	0.040	0.540	-0.040	-0.450	0.150	0.050	-0.270	0.060
GENE2919X	-0.320	-0.310	0.160	-0.200	-0.400	-0.290	0.060	0.120	-0.740	0.310	-0.060	-0.200	-0.070
GENE299X	1.130	0.260	0.730	0.418	-0.180	0.490	0.340	0.410	0.440	0.250	0.310	-0.090	-0.140
GENE282X	-0.430	0.340	0.420	-0.180	0.060	0.080	-0.050	0.630	0.580	0.290	0.070	-0.060	0.230
GENE2908X	-0.480	-0.210	0.010	0.100	-0.050	-0.230	0.010	0.220	0.050	0.020	-0.280	-0.450	0.000
GENE2669X	0.080	-0.320	-0.230	-0.070	0.020	-0.390	-0.510	0.000	-0.100	-0.030	-0.020	0.010	-0.230
GENE2670X	-0.050	-0.050	-0.530	-0.220	0.000	-0.050	-0.200	-0.300	-0.120	-0.340	0.140	0.140	-0.260
GENE2702X	-0.200	0.010	-0.220	-0.330	-0.210	-0.360	-0.260	-0.170	0.180	-0.040	-0.280	-0.070	-0.440
GENE2960X	-0.480	-0.260	-0.120	-0.200	-0.140	-0.330	-0.040	0.110	0.020	0.170	-0.330	-0.480	0.110
GENE1961X	-0.240	-0.218	-0.140	-0.129	-0.040	-0.070	0.000	0.570	-0.180	-0.050	-0.140	-0.070	-0.420
GENE2956X	-0.070	-0.190	0.130	0.160	0.000	-0.100	0.100	0.230	0.330	-0.090	-0.370	-0.450	0.230
GENE2903X	-0.120	0.120	0.340	-0.340	0.000	-0.140	-0.010	0.070	-0.370	0.130	-0.490	-0.250	-0.520
GENE2716X	-0.060	-0.220	0.140	-0.570	0.020	-0.230	0.150	0.090	-0.510	0.020	0.100	-0.200	-0.540
GENE2741X	-0.760	-0.620	-0.160	0.130	-0.300	-0.190	0.040	0.170	-0.340	0.250	-0.240	-0.500	0.190
GENE2882X	0.600	0.490	-0.050	-0.060	0.000	-0.070	0.070	0.280	-0.140	0.110	-0.050	-0.400	-0.450
GENE295X	0.760	0.500	0.540	0.040	0.190	0.120	-0.170	0.340	-0.010	0.360	0.120	0.030	0.010
GENE2859X	0.330	0.590	0.320	-0.090	0.060	0.000	0.380	0.400	-0.440	0.080	-0.230	-0.460	-0.050
GENE3004X	-0.080	0.390	0.750	0.580	-0.120	0.180	0.430	0.300	0.390	0.380	-0.490	-0.100	0.000
GENE3002X	0.440	0.620	0.280	0.080	0.090	0.270	0.080	0.870	0.280	0.400	-0.300	-0.050	-0.100
GENE2748X	-0.500	-0.220	-0.180	0.150	-0.090	-0.140	-0.070	0.010	-0.080	0.220	0.220	-0.770	0.070
GENE2769X	0.430	-0.250	0.050	0.250	0.160	0.000	-0.030	-0.230	-0.170	0.190	-0.380	-0.260	0.010
GENE2846X	-0.200	0.020	-0.480	0.090	0.000	-0.220	0.140	-0.070	-0.850	0.080	-0.800	-0.560	-0.100
GENE2827X	-0.380	0.180	0.170	0.060	0.080	-0.060	0.200	0.160	-0.690	0.000	-0.550	-0.440	-0.260
GENE2830X	0.610	0.320	0.300	0.258	0.070	-0.077	-0.160	0.450	-0.530	0.240	-0.700	-0.620	-0.030
GENE2835X	-0.020	-0.490	0.110	-0.160	-0.410	-0.300	-0.160	-0.210	-0.310	0.270	-0.320	-0.810	-0.530
GENE2843X	-0.020	-0.120	0.550	0.090	-0.270	0.000	0.000	0.480	0.280	0.370	-0.400	-0.330	-0.560
GENE2810X	-0.570	-0.440	0.100	0.040	-0.030	-0.070	0.000	-0.130	-0.130	0.120	-0.660	-0.470	-0.190
GENE2797X	0.410	-0.090	0.270	0.350	-0.480	0.036	0.160	-0.380	0.080	0.280	0.170	0.050	-0.250
GENE2792X	0.120	0.420	-0.270	-0.136	-0.100	0.070	-0.070	-0.480	0.380	0.090	-0.120	-0.170	-0.240
GENE2791X	0.160	0.210	-0.280	-0.040	-0.140	0.070	-0.140	-0.530	0.560	0.290	-0.410	-0.130	-0.470
GENE2783X	0.590	-0.050	0.110	-0.430	-0.070	0.170	0.200	0.320	-0.080	0.300	-0.380	-0.200	-0.110
GENE2782X	-0.230	-0.080	-0.150	-0.500	-0.020	-0.110	0.190	0.090	-0.270	-0.050	-0.330	-0.210	-0.700
GENE2765X	0.360	0.060	0.240	0.240	0.000	0.010	0.060	0.170	0.310	0.100	-0.510	-0.220	-0.140
GENE2865X	0.140	-0.270	0.110	-0.230	-0.080	0.050	0.070	0.290	-0.030	0.090	0.060	0.080	0.050
GENE2866X	0.460	-0.010	-0.030	-0.210	0.040	0.002	0.120	0.230	0.010	-0.080	-0.200	0.160	-0.340
GENE2883X	0.220	0.350	0.230	-0.370	0.190	0.030	0.440	0.390	-0.050	0.000	-0.280	-0.350	-0.240
GENE2896X	-0.100	0.080	0.600	-0.390	0.040	0.050	-0.060	0.180	0.510	0.440	-0.240	0.010	-0.430
GENE1955X	-0.300	-0.030	-0.340	-0.410	-0.070	-0.130	-0.310	-0.440	-0.310	0.050	0.150	0.100	-0.350
GENE2914X	0.680	0.760	0.260	-0.040	0.000	0.440	0.190	0.580	-0.090	0.170	0.090	0.430	-0.100
GENE2915X	0.700	0.490	0.580	0.160	0.300	0.240	0.400	0.280	-0.160	0.320	-0.220	-0.120	0.170
GENE2916X	-0.500	0.320	-0.260	0.050	-0.030	-0.040	0.320	-0.100	-0.020	0.120	0.140	-0.370	-0.380
GENE2901X	-0.060	-0.320	-0.030	0.140	-0.020	0.000	-0.210	0.200	-0.600	0.260	-0.570	-0.160	-0.080
GENE2128X	-0.060	0.240	0.080	-0.360	0.300	0.050	0.180	0.130	0.500	0.370	0.140	-0.030	-0.580
GENE2945X	0.600	0.670	0.310	-0.050	0.340	0.220	-0.270	0.130	0.030	-0.080	-0.340	-0.020	-0.170
GENE2944X	0.270	0.400	0.030	0.020	0.250	0.030	-0.050	-0.200	0.010	-0.040	-0.190	-0.140	-0.160
GENE2943X	0.330	0.570	0.200	0.520	0.060	0.270	-0.280	0.060	0.360	0.200	-0.150	-0.040	-0.030
GENE2940X	-0.080	0.510	0.010	0.540	-0.210	0.130	-0.520	0.220	0.000	0.020	-0.210	-0.330	0.320
GENE2656X	-0.080	0.680	-0.440	0.640	-0.190	0.050	-0.280	0.390	0.100	0.380	0.160	0.100	0.030
GENE2655X	-0.100	-0.150	-0.390	0.470	0.080	0.060	-0.030	0.150	-0.250	0.290	-0.220	0.090	-0.110
GENE2637X	0.320	0.260	0.290	0.070	0.010	-0.030	0.430	0.340	-0.580	0.250	0.030	0.000	0.470
GENE2950X	0.420	-0.680	0.000	-0.040	-0.300	-0.140	0.130	0.010	0.010	0.000	-0.470	-0.070	0.020
GENE2633X	-0.380	-0.030	0.000	-0.070	0.180	0.130	0.310	0.190	-0.070	-0.080	0.220	-0.160	-0.170
GENE2999X	-0.060	0.260	0.020	-0.190	-0.040	0.060	0.260	-0.010	0.020	0.570	-0.070	-0.070	-0.100
GENE2975X	0.240	-0.360	0.220	-0.260	-0.440	-0.260	-0.330	-0.100	0.060	-0.210	-0.210	-0.190	-0.110
GENE2996X	0.240	0.010	0.240	-0.030	-0.020	0.090	-0.170	0.610	0.090	0.080	-0.110	-0.080	-0.140
GENE2621X	0.360	0.570	0.260	0.108	-0.150	0.080	-0.100	-0.090	-0.210	0.060	0.040	0.040	-0.140
GENE3025X	0.070	0.000	0.290	-0.040	-0.440	-0.010	0.150	0.450	0.290	-0.240	0.100	-0.230	-0.060
GENE3008X	-0.320	0.330	0.150	0.380	0.050	0.140	0.090	0.530	-0.220	0.220	-0.130	0.040	-0.060
GENE3012X	0.410	0.180	-0.690	-0.020	-0.300	-0.130	-0.040	-0.170	-0.420	-0.270	-0.210	-0.350	0.360
GENE3011X	0.230	-0.010	-0.340	-0.280	-0.410	-0.210	-0.070	-0.240	-0.220	-0.120	-0.300	-0.440	-0.170
GENE2964X	0.220	0.140	-0.060	0.338	-0.470	0.010	-0.040	0.140	0.150	0.340	-0.130	-0.150	0.230
GENE315X	-0.010	0.050	-0.180	0.680	0.230	0.090	0.070	0.310	0.020	-0.250	-0.090	-0.100	-0.180
GENE1049X	-0.340	0.180	-0.120	-0.070	0.340	0.170	-0.050	0.050	0.060	-0.210	0.180	0.260	-0.210
GENE1046X	0.160	0.330	-0.140	-0.010	0.060	0.020	-0.010	0.250	0.140	0.140	0.260	-0.160	0.330
GENE3014X	0.170	-0.040	0.150	0.020	-0.230	-0.010	0.130	-0.130	0.230	-0.010	0.180	-0.040	-0.250
GENE3022X	-0.510	-0.310	-0.240	0.320	-0.200	0.010	0.390	0.290	-0.350	0.450	0.030	-0.080	0.000
GENE1096X	0.440	-0.160	-0.520	-0.140	-0.230	-0.190	0.100	0.100	-0.290	0.000	-0.080	-0.050	-0.320
GENE2029X	0.160	-0.340	-0.400	0.321	0.000	-0.140	0.210	0.020	-0.070	-0.100	-0.170	0.160	0.320
GENE1950X	-0.740	-0.300	-0.210	0.050	-0.020	-0.190	0.140	-0.110	0.120	-0.130	-0.350	-0.160	0.000
GENE2011X	0.170	-0.030	-0.240	-0.480	-0.180	-0.150	-0.210	-0.540	-0.400	-0.260	-0.120	0.380	0.000
GENE1981X	-0.360	-0.700	-0.380	0.150	0.220	-0.370	0.200	-0.260	-0.510	-0.130	0.230	-0.130	0.160
GENE1986X	0.090	0.060	0.210	0.290	0.080	0.060	0.420	0.180	-0.340	-0.070	0.270	0.410	-0.020
GENE1997X	0.190	-0.440	-0.230	-0.170	0.140	-0.100	0.050	-0.110	-0.080	0.310	0.180	0.360	-0.190
GENE1993X	-0.240	-0.370	0.030	0.130	-0.110	-0.070	0.000	-0.210	0.200	-0.320	-0.110	0.080	0.140
GENE1992X	-0.260	-0.140	-0.240	0.470	-0.050	-0.050	0.280	-0.210	-0.020	-0.120	0.080	0.080	-0.010
GENE1983X	0.040	-0.380	-0.200	0.030	-0.400	-0.250	0.000	-0.360	-0.470	-0.180	-0.070	-0.210	-0.120
GENE1980X	-0.520	-0.160	0.100	-0.390	-0.130	0.000	0.280	-0.190	-0.460	-0.020	-0.100	0.000	0.190
GENE2008X	-0.600	-0.160	-0.680	0.280	-0.380	-0.370	-0.300	-0.200	-0.080	0.010	0.210	-0.170	0.160
GENE2013X	-0.820	-0.240	-0.120	-0.190	-0.380	-0.370	0.060	-0.230	-0.590	-0.310	-0.140	-0.400	-0.140
GENE1276X	0.040	0.280	0.200	-0.580	-0.140	-0.080	0.100	-0.120	-0.020	-0.190	-0.290	0.240	-0.490
GENE1273X	-0.700	0.180	-0.340	-0.360	-0.330	-0.380	-0.180	-0.040	-0.020	-0.180	0.100	-0.140	0.140
GENE3127X	-0.479	0.290	-0.220	0.020	-0.210	0.060	-0.340	0.060	0.380	-0.290	-0.070	0.030	0.000
GENE1367X	-0.450	0.360	-0.160	0.430	-0.200	-0.060	0.190	-0.130	-0.680	0.170	0.150	-0.020	0.270
GENE1838X	0.300	0.340	0.050	0.350	-0.080	0.178	-0.050	-0.300	-0.070	0.030	-0.110	-0.060	-0.010
GENE1269X	0.170	0.200	-0.370	-0.060	0.120	0.120	0.090	-0.160	0.210	0.000	-0.060	0.090	0.250
GENE1197X	0.380	-0.090	0.110	0.000	-0.460	-0.160	-0.180	-0.110	-0.840	-0.660	-0.510	-0.450	-0.180
GENE1198X	-0.550	-0.160	0.460	-0.160	-0.300	-0.140	-0.130	-0.380	-0.090	-0.380	-0.270	-0.260	-0.120
GENE1204X	0.130	-0.080	-0.040	0.000	0.200	-0.070	-0.180	0.020	0.160	-0.290	0.160	0.020	0.000
GENE1248X	0.000	-0.110	0.050	0.240	-0.010	0.110	-0.250	0.510	0.090	-0.090	0.110	0.160	-0.200
GENE227X	0.600	0.340	0.200	0.430	0.610	0.530	0.330	0.040	0.520	0.010	0.640	0.270	0.510
GENE230X	0.420	0.180	0.190	-0.250	0.000	0.190	0.100	-0.110	0.380	-0.080	0.250	0.060	-0.130
GENE1285X	-0.370	0.060	0.330	-0.340	-0.020	0.090	-0.140	0.410	0.000	-0.120	-0.190	0.290	-0.260
GENE1148X	-0.220	0.470	0.740	0.110	0.320	0.280	0.000	0.700	-0.370	0.620	-0.160	-0.020	-0.030
GENE1149X	0.340	0.580	0.670	-0.130	0.060	0.330	0.170	0.830	0.380	0.100	0.420	-0.020	0.000
GENE1088X	-0.280	0.040	-0.350	0.070	-0.310	-0.080	-0.420	-0.320	-0.030	-0.380	0.350	-0.070	0.030
GENE3414X	0.120	0.280	0.650	-0.070	0.170	0.160	-0.270	0.070	0.100	-0.150	-0.080	0.190	0.180
GENE1029X	0.770	0.160	-0.180	-0.190	-0.030	0.090	-0.330	0.160	-0.140	0.010	0.100	0.220	-0.170
GENE3090X	0.150	0.240	0.120	0.150	0.040	-0.010	-0.160	0.050	-0.240	0.530	0.230	-0.300	0.070
GENE1040X	0.470	0.260	-0.300	0.560	0.150	0.030	-0.040	0.570	-0.390	0.150	0.160	0.500	0.240
GENE1042X	-0.100	0.250	0.240	0.350	-0.350	0.090	0.120	0.470	-0.470	0.270	-0.170	0.200	-0.110
GENE1133X	0.130	-0.160	0.280	-0.270	-0.060	-0.300	-0.550	-0.370	0.200	0.170	-0.320	0.090	-0.320
GENE3101X	-0.190	-0.160	0.050	0.230	-0.090	0.010	-0.220	-0.190	-0.120	-0.400	-0.200	-0.240	0.170
GENE1156X	-0.490	0.450	0.440	0.060	-0.070	0.080	-0.070	-0.240	0.490	-0.260	0.460	0.180	-0.180
GENE2643X	0.880	0.620	0.280	0.470	0.300	0.250	0.200	0.820	0.120	0.660	0.480	-0.050	-0.030
GENE1119X	-0.210	0.140	-0.280	0.300	-0.120	-0.090	-0.450	-0.160	0.030	-0.020	0.000	0.000	0.100
GENE1831X	0.070	-0.320	0.090	-0.150	-0.040	-0.120	-0.400	0.270	-0.360	0.050	-0.040	-0.170	-0.340
GENE59X	-0.120	0.110	-0.260	-0.031	-0.160	-0.130	-0.060	0.140	-0.110	-0.170	0.030	-0.150	-0.280
GENE1076X	-0.430	0.170	-0.050	-0.380	0.020	0.000	-0.670	0.170	0.600	0.140	-0.090	0.110	0.320
GENE1065X	0.410	0.290	-0.200	0.280	0.190	0.130	0.290	0.720	-0.230	0.190	-0.310	0.150	0.060
GENE1022X	0.280	0.450	-0.090	0.800	0.140	0.150	0.130	-0.310	-0.380	-0.110	0.050	-0.040	0.050
GENE37X	-0.020	-0.530	-0.190	-0.180	-0.140	-0.350	-0.010	-0.520	0.190	-0.360	-0.080	-0.390	-0.200
GENE965X	0.440	-0.340	0.220	0.440	-0.140	-0.160	-0.180	0.190	0.190	0.040	-0.230	0.170	0.210
GENE91X	-0.450	0.380	-0.050	-0.240	0.170	0.150	0.190	0.480	0.250	0.300	-0.080	-0.180	-0.100
GENE96X	0.320	0.310	-0.160	0.370	0.020	0.130	-0.190	0.650	-0.010	0.230	0.600	0.450	0.160
GENE973X	0.320	0.040	0.200	0.080	0.310	0.090	-0.290	0.270	0.480	0.270	0.400	-0.250	-0.040
GENE351X	0.600	0.066	0.160	0.040	0.420	0.120	0.480	0.160	0.270	0.410	0.090	-0.240	-0.320
GENE1034X	0.180	0.010	0.400	0.190	0.370	0.200	-0.070	0.550	0.550	0.310	0.010	-0.240	-0.110
GENE1035X	0.230	0.280	0.340	0.120	0.490	0.210	0.030	0.590	0.600	0.200	-0.080	-0.130	-0.220
GENE3935X	0.190	0.190	0.650	0.500	0.120	0.040	0.370	0.140	-0.200	-0.160	-0.100	0.190	-0.350
GENE3373X	-0.140	0.430	0.230	0.130	0.030	0.250	0.460	-0.190	0.090	0.590	0.330	0.000	0.130
GENE353X	-0.410	0.380	0.550	-0.400	0.360	-0.010	-0.150	0.080	-0.030	-0.010	0.080	-0.030	0.590
GENE200X	0.180	0.510	0.250	0.040	0.220	0.360	0.060	0.020	-0.120	-0.160	-0.020	0.000	-0.140
GENE197X	-0.420	0.370	-0.160	0.100	-0.120	-0.080	0.140	0.060	0.040	0.100	0.030	-0.290	0.290
GENE930X	0.150	-0.310	-0.400	0.290	-0.330	0.000	0.070	-0.050	0.330	-0.150	0.260	0.120	0.220
GENE219X	0.710	0.260	-0.210	-0.290	0.700	0.280	-0.100	0.710	0.140	0.810	0.400	0.190	-0.400
GENE224X	0.600	0.120	-0.040	-0.360	-0.080	0.090	0.140	0.060	0.470	0.660	0.020	0.080	-0.530
GENE335X	-0.060	0.200	-0.670	-0.280	0.010	-0.093	-0.580	0.120	0.390	-0.140	-0.250	0.010	-0.660
GENE355X	0.060	0.820	0.780	-0.140	-0.150	0.390	0.130	0.340	0.260	0.250	0.230	0.460	-0.240
GENE901X	0.000	-0.200	0.090	0.250	-0.300	-0.160	0.010	0.060	-0.080	-0.290	0.040	-0.180	0.120
GENE319X	0.520	-0.110	0.570	0.140	0.270	0.370	0.660	0.990	-0.020	0.200	0.180	-0.030	0.330
GENE888X	0.730	0.160	-0.110	0.130	0.140	0.150	0.200	0.180	0.220	0.030	0.070	-0.020	0.230
GENE3629X	0.510	0.530	0.610	0.090	0.350	0.210	-0.180	0.810	0.100	0.150	0.280	0.180	-0.390
GENE373X	0.260	0.050	0.020	-0.250	-0.020	0.030	-0.350	-0.150	-0.020	-0.220	0.190	-0.010	0.560
GENE859X	-0.250	0.400	-0.270	0.460	-0.080	-0.090	-0.650	-0.250	-0.110	-0.090	0.250	0.110	0.040
GENE858X	0.370	0.380	-0.040	0.440	0.090	0.150	-0.100	0.180	0.470	-0.030	0.110	0.040	-0.060
GENE448X	0.830	0.280	0.380	-0.150	0.010	0.360	-0.080	0.160	0.490	-0.100	0.390	0.170	-0.270
GENE453X	0.510	-0.030	-0.080	-0.030	0.310	0.050	0.140	0.600	0.440	0.030	-0.010	-0.070	0.000
GENE830X	-0.190	0.000	0.440	0.620	0.470	0.110	-0.520	0.370	0.150	0.330	0.500	-0.280	0.160
GENE836X	0.570	0.250	0.350	0.610	0.600	0.350	0.520	-0.020	-0.320	0.060	0.120	-0.050	0.650
GENE842X	0.390	0.050	-0.190	-0.450	0.090	0.160	0.020	0.120	0.250	0.200	0.000	0.180	-0.180
GENE307X	0.610	0.860	-0.120	0.390	-0.410	0.250	-0.100	-0.150	0.190	-0.190	-0.270	-0.250	0.050
GENE806X	0.580	0.440	0.340	-0.230	0.190	0.280	0.050	0.120	-0.040	0.160	0.040	-0.350	0.090
GENE268X	0.670	0.190	0.280	0.350	0.110	0.260	0.200	0.420	0.430	0.270	0.030	-0.040	-0.210
GENE284X	0.650	0.470	0.250	-0.110	0.260	0.330	0.320	0.340	-0.210	0.390	0.430	0.370	-0.280
GENE884X	0.400	0.240	0.040	0.170	0.500	0.300	0.020	0.280	0.220	0.130	0.230	0.350	0.040
GENE530X	0.250	0.650	-0.100	0.050	0.530	0.410	0.150	-0.050	0.670	-0.030	0.570	0.250	0.740
GENE558X	0.780	0.490	0.310	0.910	0.190	0.320	0.190	-0.080	0.340	0.420	0.560	0.150	0.320
GENE562X	0.000	-0.100	-0.180	0.190	0.150	-0.090	-0.250	-0.010	-0.120	0.000	-0.130	-0.360	0.120
GENE663X	0.640	0.410	0.060	-0.050	0.150	0.290	-0.050	0.410	0.200	-0.070	-0.060	-0.020	0.500
GENE563X	0.490	0.140	0.640	-0.140	0.460	0.190	0.060	0.270	-0.220	0.210	0.270	0.000	-0.460
GENE617X	0.870	0.190	-0.250	-0.360	0.340	0.240	-0.070	0.460	0.350	0.130	0.000	-0.060	0.090
GENE622X	0.700	0.290	0.160	0.360	0.130	0.300	-0.060	-0.150	0.170	0.180	0.260	0.300	0.520
GENE645X	0.560	0.690	0.250	0.360	0.190	0.290	-0.100	0.000	0.100	0.000	0.090	0.410	0.220
GENE639X	0.400	0.820	0.400	0.100	0.200	0.170	-0.280	0.640	-0.380	-0.440	0.120	-0.450	0.180
GENE620X	0.680	0.490	0.680	-0.110	0.000	0.200	0.140	0.230	-0.100	-0.270	-0.010	-0.080	0.200
GENE676X	0.790	0.780	0.170	0.840	0.000	0.390	0.800	0.110	0.830	0.250	0.160	0.090	0.870
GENE711X	1.150	0.280	0.760	0.140	0.330	0.460	0.170	0.000	0.630	0.400	0.030	-0.040	0.480
GENE703X	0.750	0.660	0.670	0.550	0.560	0.580	0.050	0.350	0.700	0.210	0.410	0.020	0.700
GENE714X	0.610	0.750	-0.190	0.420	0.610	0.420	0.700	-0.180	-0.170	0.160	0.260	0.090	0.450
GENE733X	0.000	0.390	0.090	0.180	0.320	0.320	0.000	0.030	0.400	-0.050	0.180	-0.220	0.650
GENE735X	0.220	0.670	0.200	0.290	0.220	0.430	0.080	0.520	0.400	0.340	0.400	0.210	0.120
GENE666X	0.630	0.210	0.380	0.570	0.240	0.310	0.240	0.470	0.390	0.410	-0.220	0.130	0.560
GENE668X	0.410	0.220	0.700	0.040	0.120	0.510	0.790	0.430	0.400	0.420	0.190	0.180	0.120
GENE585X	0.400	0.430	0.450	0.640	0.310	0.350	0.450	0.250	0.250	0.150	0.080	0.090	0.190
GENE582X	0.940	0.540	0.630	0.380	0.080	0.350	0.160	0.120	0.490	-0.280	0.320	-0.070	-0.290
GENE578X	0.600	0.500	0.770	0.030	0.220	0.200	-0.040	-0.250	-0.300	-0.030	0.220	-0.140	-0.140
GENE577X	0.440	0.720	0.700	0.070	0.010	0.170	-0.030	-0.180	-0.100	0.000	0.260	-0.130	0.190
GENE567X	0.920	0.890	1.020	0.150	0.000	0.470	0.130	-0.110	0.550	0.050	0.090	0.130	0.380
GENE568X	0.780	0.810	0.990	0.100	0.040	0.430	0.090	0.100	0.520	0.340	-0.040	0.090	0.240
GENE566X	1.010	0.800	0.690	0.430	0.120	0.370	-0.090	-0.080	0.570	-0.050	0.400	0.160	0.000
GENE813X	1.170	0.750	0.400	0.242	0.080	0.560	-0.020	0.560	0.770	0.310	0.160	0.110	0.000
GENE764X	0.330	-0.050	-0.080	0.430	-0.090	-0.060	0.270	-0.220	0.300	-0.430	0.090	0.120	0.290
GENE765X	0.930	0.560	0.020	0.390	0.080	0.252	0.090	-0.160	0.220	-0.180	0.310	-0.160	0.330
GENE790X	0.990	0.520	0.400	0.386	0.440	0.400	0.370	0.580	0.310	0.300	0.274	0.170	0.350
GENE772X	0.860	0.320	0.300	0.120	-0.110	0.250	-0.060	0.700	0.050	0.640	0.680	-0.190	0.200
GENE780X	0.550	0.680	0.010	0.210	0.350	0.240	0.460	0.480	0.120	0.010	-0.050	-0.060	0.060
GENE794X	0.200	0.660	0.070	0.010	0.010	0.390	0.450	0.880	0.130	0.230	0.020	-0.080	0.360
GENE795X	0.320	0.530	0.030	0.040	0.020	0.360	0.640	0.970	0.210	0.240	0.150	-0.010	0.370
GENE796X	0.510	0.580	0.210	0.200	0.180	0.360	0.560	0.990	0.370	0.200	-0.040	-0.090	0.220
GENE759X	0.720	0.490	0.360	0.320	-0.040	0.300	-0.230	0.210	0.230	0.430	0.100	-0.140	-0.130
GENE588X	0.690	0.660	0.510	0.110	0.020	0.470	-0.160	0.220	0.690	-0.060	0.260	-0.160	0.890
GENE589X	0.840	1.070	0.610	0.630	0.000	0.460	0.160	0.360	0.670	-0.020	0.140	-0.200	0.740
GENE503X	0.740	0.700	-0.010	0.519	0.060	0.170	-0.140	-0.210	0.280	-0.370	0.260	-0.040	0.480
GENE474X	0.310	0.300	-0.010	-0.072	-0.210	0.050	-0.350	0.090	0.350	-0.390	-0.320	-0.130	0.160
GENE763X	0.340	0.230	0.310	-0.340	0.190	0.060	-0.190	0.210	-0.520	0.070	-0.110	-0.290	0.440
GENE509X	0.620	-0.060	-0.220	0.220	0.000	-0.040	0.070	-0.200	-0.230	-0.130	0.440	0.030	0.250
GENE880X	0.890	0.770	0.300	0.600	0.140	0.430	0.330	0.420	0.350	0.000	-0.120	0.030	0.120
GENE879X	0.720	0.740	-0.010	0.680	-0.190	0.260	0.180	0.320	0.170	-0.180	-0.040	0.000	0.420
GENE821X	0.620	0.330	0.420	-0.100	0.260	0.100	0.330	0.120	0.380	-0.040	0.060	-0.170	-0.050
GENE820X	0.540	0.510	0.300	0.170	0.100	0.160	0.350	0.230	0.480	0.140	0.020	-0.190	-0.170
GENE798X	0.170	0.340	0.480	0.211	0.170	0.510	0.450	0.860	0.750	0.350	0.290	-0.070	0.210
GENE550X	0.250	0.300	0.100	0.090	0.160	0.150	-0.480	-0.010	0.340	-0.360	0.090	0.190	0.360
GENE805X	0.260	0.560	0.050	0.230	0.220	0.210	0.510	0.000	0.200	-0.010	0.220	-0.250	-0.390
GENE485X	0.560	0.240	0.860	0.570	0.210	0.278	-0.110	0.050	0.030	0.130	0.330	0.150	0.060
GENE467X	0.640	0.510	1.130	0.520	0.190	0.620	0.460	0.510	0.530	0.280	0.550	-0.060	0.330
GENE466X	0.650	0.490	0.370	0.060	0.040	0.230	0.080	0.480	0.740	0.430	0.040	-0.190	-0.160
GENE465X	0.290	0.910	-0.120	0.580	0.270	0.400	0.310	0.460	0.420	0.020	0.360	-0.060	-0.100
GENE847X	0.570	0.190	0.310	0.190	0.320	0.236	0.230	0.470	0.440	0.240	0.380	0.090	0.220
GENE854X	-0.200	0.040	-0.220	0.050	-0.080	0.040	-0.380	0.000	-0.070	-0.060	-0.050	-0.100	0.470
GENE497X	0.380	-0.260	-0.150	0.580	0.100	0.000	-0.440	-0.360	-0.150	-0.170	0.250	-0.050	0.480
GENE444X	0.610	0.230	0.370	0.030	0.140	0.370	0.690	0.170	0.000	0.430	0.270	0.040	0.070
GENE874X	0.230	0.120	0.270	-0.270	0.040	0.260	-0.150	0.450	0.460	0.010	-0.100	0.300	0.060
GENE441X	-0.030	0.070	0.130	0.280	0.540	0.190	0.090	-0.280	0.140	0.010	0.190	-0.200	0.040
GENE440X	0.000	0.580	-0.060	-0.380	0.250	0.020	0.140	-0.010	0.350	-0.050	0.360	-0.390	0.340
GENE438X	0.290	0.530	0.170	0.220	0.400	0.380	0.750	0.230	0.040	0.090	0.060	0.170	-0.230
GENE852X	0.370	0.150	-0.220	0.300	0.220	0.190	-0.060	0.070	-0.460	0.180	-0.120	-0.040	-0.020
GENE853X	0.280	0.210	-0.110	0.260	0.090	0.280	0.080	0.110	-0.310	-0.010	-0.230	-0.060	0.070
GENE520X	0.720	0.100	0.470	1.140	0.610	0.500	-0.090	0.420	-0.170	-0.010	0.940	0.380	0.440
GENE241X	0.930	0.600	0.330	0.290	0.140	0.330	0.370	0.000	-0.240	0.330	0.000	-0.180	0.270
GENE247X	0.430	-0.170	-0.320	0.000	-0.470	-0.140	0.000	-0.170	-0.490	0.120	-0.150	-0.230	0.440
GENE260X	0.500	0.120	-0.140	-0.690	0.140	-0.090	-0.180	0.340	0.000	0.140	-0.270	-0.160	0.080
GENE1325X	-0.150	0.160	0.390	0.310	-0.030	0.000	-0.020	0.460	0.050	0.320	0.140	-0.200	-0.060
GENE1324X	0.290	0.140	0.270	0.000	0.110	0.100	-0.080	0.310	-0.020	-0.070	0.200	0.030	0.030
GENE1323X	0.480	0.480	-0.350	-0.100	0.010	0.040	-0.360	0.320	-0.030	0.000	0.100	0.240	-0.020
GENE1321X	0.050	-0.040	-0.380	-0.320	-0.100	-0.050	-0.280	-0.330	0.050	-0.290	-0.200	-0.220	0.040
GENE266X	0.300	0.800	-0.030	0.460	-0.090	0.370	0.440	0.430	0.230	0.250	0.090	-0.240	0.220
GENE310X	0.130	0.410	-0.220	0.380	-0.160	0.090	-0.230	0.470	-0.160	0.440	0.130	0.060	0.160
GENE417X	-0.130	0.370	0.280	-0.050	0.050	0.110	0.680	0.260	0.080	0.420	0.100	-0.360	0.500
GENE269X	-0.090	0.080	0.560	0.750	0.520	0.150	0.080	0.710	0.440	0.460	-0.050	-0.220	0.280
GENE900X	0.420	0.440	0.040	-0.090	0.090	0.160	0.140	0.080	0.010	0.140	0.000	-0.140	-0.280
GENE205X	0.290	0.440	-0.170	0.420	-0.080	0.390	0.510	-0.190	0.210	-0.080	-0.250	-0.240	0.750
GENE2971X	-0.060	-0.010	0.320	0.310	0.110	0.010	-0.130	0.090	-0.250	0.070	0.370	-0.170	0.000
GENE855X	0.200	0.110	0.170	-0.060	0.090	0.040	-0.200	-0.220	0.410	0.090	0.150	-0.150	0.520
GENE372X	0.000	0.440	-0.080	0.210	0.240	0.270	-0.210	-0.100	0.320	0.000	0.130	-0.070	-0.350
GENE909X	-0.130	0.090	0.190	0.340	0.090	0.270	0.410	0.230	0.450	0.380	0.270	0.300	0.750
GENE1062X	-0.140	0.300	0.150	-0.180	0.380	0.300	0.010	0.440	0.530	0.270	0.420	0.230	-0.080
GENE898X	-0.040	0.030	-0.050	0.010	0.120	0.030	-0.120	0.330	0.100	0.230	0.100	-0.230	0.030
GENE362X	0.510	0.050	-0.140	0.180	-0.140	-0.130	-0.160	0.160	-0.540	-0.100	0.350	0.150	0.420
GENE370X	0.510	-0.270	0.040	0.770	-0.040	0.100	-0.070	-0.080	0.170	-0.140	0.410	0.220	0.030
GENE365X	-0.120	0.640	0.660	0.080	0.290	0.280	0.310	0.000	0.400	-0.100	0.310	0.470	0.540
GENE216X	0.500	0.730	0.340	-0.070	0.420	0.192	-0.210	-0.160	0.220	0.180	0.050	0.430	0.040
GENE215X	0.430	0.850	0.310	0.070	0.330	0.160	-0.180	-0.210	0.170	0.190	0.030	0.360	0.350
GENE1500X	0.010	0.070	-0.160	0.440	-0.030	0.080	0.260	-0.150	0.200	-0.250	0.190	-0.090	0.140
GENE178X	0.280	0.230	-0.090	-0.040	0.720	0.300	-0.140	0.810	0.330	0.070	-0.030	0.020	-0.240
GENE179X	0.050	0.310	0.040	0.240	0.080	0.090	0.000	0.390	-0.040	0.240	-0.130	0.090	-0.080
GENE181X	0.130	0.690	0.340	0.160	0.170	0.142	0.230	0.310	0.510	0.280	0.410	0.127	-0.230
GENE214X	0.610	0.270	0.080	-0.100	0.100	0.070	0.230	0.370	0.200	-0.100	0.000	0.080	0.290
GENE176X	1.140	0.260	0.490	0.400	0.570	0.470	0.390	0.400	-0.120	0.100	0.930	0.890	0.250
GENE171X	-0.060	-0.070	0.130	0.173	0.100	0.160	0.010	0.250	0.070	0.080	0.360	0.130	0.310
GENE956X	-0.160	-0.420	-0.150	0.050	-0.400	-0.120	-0.220	-0.290	0.010	0.460	0.240	0.010	-0.070
GENE993X	-0.060	0.290	0.460	-0.130	0.200	0.100	-0.540	-0.080	0.110	-0.330	-0.010	0.060	0.260
GENE69X	-0.270	0.330	-0.150	0.690	-0.160	0.000	-0.170	-0.190	0.020	-0.420	-0.370	-0.150	0.080
GENE188X	0.090	0.250	0.070	-0.290	0.130	0.090	0.030	0.210	0.570	0.310	0.180	0.280	0.200
GENE1287X	-0.150	0.140	0.240	0.600	-0.050	0.040	-0.120	0.190	-0.060	-0.290	0.360	0.410	0.200
GENE3009X	-0.140	-0.120	0.420	0.190	-0.090	0.070	-0.230	0.220	-0.500	0.560	-0.040	0.020	0.200
GENE978X	-0.570	0.330	-0.130	0.100	0.170	0.020	0.100	0.670	0.330	0.330	0.110	0.030	0.050
GENE64X	0.250	-0.240	0.060	0.520	0.070	0.180	0.090	-0.390	-0.460	0.000	0.340	-0.030	0.350
GENE144X	-0.120	0.050	-0.410	-0.010	-0.030	0.010	-0.080	-0.230	-0.080	-0.240	-0.020	-0.380	-0.014
GENE139X	0.570	0.120	-0.080	0.640	0.150	0.080	-0.010	0.120	-0.100	0.000	0.240	-0.080	0.110
GENE130X	0.380	0.030	-0.210	0.220	-0.240	0.030	0.000	-0.270	0.490	-0.170	0.440	-0.250	0.260
GENE129X	0.160	0.080	0.070	-0.050	-0.030	0.060	-0.160	0.160	0.130	0.100	-0.150	-0.080	-0.270
GENE109X	0.240	0.280	-0.310	-0.170	-0.200	0.090	-0.170	-0.530	0.130	0.030	0.000	-0.150	-0.570
GENE108X	0.420	0.370	-0.170	0.050	-0.230	-0.009	-0.190	-0.350	0.090	-0.030	-0.320	-0.200	-0.430
GENE105X	0.470	0.240	-0.110	-0.080	-0.120	-0.070	0.110	-0.310	0.040	-0.190	-0.310	-0.110	-0.260
GENE102X	0.470	0.450	-0.160	-0.040	-0.090	0.060	-0.210	-0.230	0.310	0.000	-0.050	-0.230	-0.140
GENE100X	-0.240	0.060	-0.460	-0.380	-0.010	-0.160	0.150	-0.470	-0.620	0.220	-0.430	-0.140	-0.040
GENE3633X	0.640	0.850	0.140	0.020	0.160	0.260	-0.140	-0.250	0.280	0.280	-0.010	-0.250	-0.130
GENE334X	-0.280	0.690	0.320	0.350	-0.160	0.080	0.000	-0.320	-0.010	-0.180	0.190	0.070	-0.590
GENE3993X	0.290	0.180	0.000	-0.490	-0.010	-0.070	-0.280	-0.290	-0.440	-0.100	-0.160	-0.210	-0.120
GENE1007X	-0.490	0.210	0.260	-0.285	-0.030	0.051	0.210	-0.010	-0.130	-0.130	-0.290	0.440	-0.400
GENE151X	-0.030	-0.010	0.150	0.000	-0.250	0.020	0.490	0.370	-0.050	-0.050	-0.080	0.240	0.220
GENE149X	0.190	-0.310	-0.050	-0.270	0.020	-0.080	-0.450	-0.070	0.350	-0.280	0.280	0.050	-0.130
GENE1440X	-0.610	0.210	0.090	0.152	-0.030	-0.040	-0.090	0.260	0.060	0.040	-0.190	-0.010	0.260
GENE67X	0.000	0.610	-0.150	-0.110	-0.160	0.170	0.000	-0.030	0.370	-0.290	0.010	0.000	0.280
GENE70X	0.250	0.340	-0.410	0.110	-0.120	0.000	-0.100	-0.470	0.160	0.180	0.040	-0.110	0.150
GENE3123X	0.000	0.000	-0.450	-0.200	0.170	0.140	-0.090	0.480	0.540	0.180	0.310	0.380	-0.100
GENE4023X	-0.070	-0.310	0.140	0.370	-0.060	-0.070	-0.200	-0.110	-0.100	-0.260	0.070	0.090	0.360
GENE1859X	-0.230	-0.380	-0.170	0.110	0.100	-0.080	-0.470	-0.150	0.010	-0.220	0.390	0.310	0.190
GENE3469X	-0.190	-0.420	0.000	0.350	-0.040	-0.042	-0.250	-0.050	-0.240	-0.120	0.150	-0.200	0.120
GENE1267X	-0.540	-0.550	0.100	0.160	-0.020	-0.010	0.260	0.370	0.210	0.360	-0.250	-0.280	0.150
GENE1266X	-0.480	-0.370	0.130	-0.370	0.080	-0.110	0.130	-0.150	0.100	0.350	-0.010	0.080	0.000
GENE1454X	-0.780	-0.570	-0.060	-0.100	-0.440	-0.240	0.120	0.050	-0.030	-0.020	-0.100	-0.170	0.200
GENE1423X	-0.700	-0.440	-0.110	0.420	0.450	-0.150	0.000	-0.260	0.130	-0.100	-0.120	0.110	0.090
GENE1401X	-0.610	-0.180	-0.730	0.240	0.030	-0.350	-0.340	-0.240	-0.610	-0.120	-0.280	-0.600	0.180
GENE1391X	-0.410	-0.360	-0.120	0.050	-0.370	-0.310	-0.520	-0.260	-0.080	-0.350	-0.380	-0.260	-0.070
GENE3463X	-0.210	-0.100	0.270	-0.080	-0.190	-0.020	-0.510	-0.220	-0.670	-0.140	-0.070	0.260	-0.100
GENE3459X	-0.340	0.280	0.060	-0.570	0.000	-0.010	0.190	0.560	-0.140	-0.330	-0.260	-0.330	-0.060
GENE1864X	-0.590	-0.050	-0.130	0.060	-0.360	-0.260	-0.530	0.230	-0.450	0.120	-0.400	0.060	0.190
GENE1436X	-0.230	-0.190	-0.120	0.000	0.160	-0.050	-0.160	-0.170	0.030	-0.160	-0.040	0.040	0.110
GENE3410X	-0.080	0.000	-0.030	-0.040	-0.090	-0.150	-0.240	0.020	-0.540	-0.130	-0.360	-0.060	-0.010
GENE3162X	0.130	0.340	-0.260	0.280	0.020	-0.080	-0.660	0.020	-0.420	-0.590	0.060	-0.300	-0.210
GENE3161X	-0.090	0.190	-0.400	0.390	0.000	-0.170	-0.420	-0.250	-0.450	-0.120	0.240	-0.280	-0.730
GENE3159X	-0.130	0.220	0.080	0.560	0.100	-0.040	-0.130	0.020	0.270	0.050	-0.420	0.110	0.000
GENE4019X	-0.320	-0.560	-0.160	-0.570	0.050	-0.160	-0.370	0.350	0.100	-0.410	0.020	0.380	-0.240
GENE1816X	0.460	0.160	0.560	-0.040	0.300	0.100	-0.280	-0.240	0.540	0.110	-0.060	0.290	-0.560
GENE3969X	-0.170	-0.320	0.230	0.630	-0.080	0.010	0.110	0.400	-0.160	0.070	0.310	0.130	0.510
GENE3977X	0.510	-0.040	-0.270	0.450	-0.270	-0.080	0.310	-0.030	0.020	-0.620	0.200	0.270	0.300
GENE3088X	0.000	-0.190	0.270	0.010	0.180	0.170	-0.160	-0.050	-0.190	-0.390	0.120	0.040	0.380
GENE1755X	0.110	-0.140	-0.070	0.570	-0.550	0.000	0.250	-0.370	-0.270	0.410	0.340	0.380	-0.060
GENE1499X	0.340	0.350	0.090	0.450	0.020	0.070	-0.140	0.710	0.250	0.000	0.170	0.130	0.190
GENE3598X	0.110	0.380	-0.150	0.090	0.300	0.030	0.190	0.550	-0.060	-0.270	0.050	0.040	0.030
GENE3597X	0.070	0.360	-0.140	-0.230	0.230	0.090	0.290	0.530	0.220	-0.030	0.000	-0.110	0.000
GENE1568X	-0.190	0.280	0.190	0.000	0.040	0.290	0.070	-0.020	0.000	0.000	0.170	0.110	0.190
GENE3590X	0.930	0.400	0.590	0.050	0.530	0.310	-0.280	0.300	0.310	0.190	0.750	0.490	0.010
GENE3591X	0.510	0.160	0.240	0.120	0.420	0.180	-0.040	0.050	0.210	0.060	0.050	0.310	-0.010
GENE3582X	-0.140	-0.240	-0.020	0.440	0.280	0.090	-0.440	-0.310	0.410	-0.050	-0.090	-0.030	0.050
GENE3583X	0.310	0.060	-0.150	-0.140	0.600	0.140	-0.400	-0.480	0.520	0.070	0.340	0.120	0.060
GENE473X	0.000	0.090	0.510	0.350	-0.190	0.119	-0.020	-0.020	0.240	-0.210	0.210	0.340	0.510
GENE1540X	-0.080	-0.200	0.320	0.240	-0.140	0.160	-0.060	0.100	-0.150	0.290	0.100	-0.120	-0.280
GENE1717X	0.180	0.990	0.740	0.610	0.000	0.380	-0.240	1.030	0.710	0.420	0.560	0.650	0.490
GENE1759X	-0.630	0.070	-0.140	-0.090	-0.030	-0.120	-0.290	0.130	-0.410	0.350	0.120	0.280	0.260
GENE1518X	0.160	0.120	0.680	0.700	0.270	0.270	-0.080	0.040	0.070	0.200	0.080	-0.210	0.210
GENE1515X	-0.020	0.240	0.320	0.170	-0.050	0.090	-0.310	-0.400	0.100	0.200	0.480	0.260	0.030
GENE1514X	-0.190	-0.180	-0.030	-0.080	0.140	0.080	0.140	0.260	0.100	0.090	0.060	0.210	-0.150
GENE1525X	-0.140	-0.450	0.080	0.110	-0.160	-0.160	0.080	-0.400	-0.020	-0.030	0.000	0.260	-0.160
GENE954X	0.000	0.300	0.280	0.348	-0.180	-0.030	-0.410	-0.080	-0.240	-0.200	-0.190	0.120	0.440
GENE960X	-0.280	-0.220	-0.330	0.120	-0.250	-0.090	0.030	0.280	-0.240	-0.140	-0.080	-0.060	0.020
GENE961X	-0.450	-0.030	-0.170	0.480	0.070	0.020	-0.010	-0.260	-0.040	0.170	0.060	0.000	0.240
GENE1783X	-0.060	-0.510	-0.250	0.220	0.480	0.030	0.140	0.190	0.080	-0.130	0.210	0.240	-0.130
GENE1787X	0.620	-0.310	0.400	0.210	0.080	0.140	-0.390	-0.290	-0.060	0.390	-0.020	0.360	-0.080
GENE1347X	-0.310	0.250	-0.170	-0.330	0.020	-0.058	-0.510	0.160	0.320	0.050	0.170	0.331	-0.160
GENE3933X	0.150	0.570	-0.280	0.240	0.090	0.150	-0.470	-0.180	-0.280	-0.120	0.000	0.000	-0.030
GENE920X	0.300	-0.030	-0.270	-0.140	-0.370	-0.020	-0.540	-0.060	-0.010	-0.090	0.320	-0.130	-0.030
GENE3092X	0.060	-0.120	-0.190	0.160	0.080	0.060	-0.250	-0.350	-0.360	0.060	0.270	-0.210	0.040
GENE3412X	0.450	-0.240	-0.480	0.500	0.090	0.060	-0.600	-0.110	0.470	-0.240	0.490	0.250	0.530
GENE3411X	0.580	0.170	-0.480	0.470	0.130	0.010	-0.400	-0.050	0.490	-0.160	0.310	0.120	0.500
GENE1807X	-0.230	0.260	0.030	-0.090	0.450	0.110	0.050	0.020	-0.410	-0.090	-0.020	0.040	0.380
GENE1494X	-0.040	-0.270	-0.090	-0.160	-0.150	-0.070	-0.190	-0.010	-0.160	0.060	0.080	0.090	0.240
GENE1490X	-0.780	-0.460	0.300	0.240	0.240	-0.220	0.290	-0.130	-0.450	0.340	0.190	-0.220	0.220
GENE985X	0.210	0.000	0.010	-0.190	0.460	-0.080	-0.430	-0.200	-0.670	-0.090	0.160	0.080	0.290
GENE2583X	-0.370	-0.060	0.020	0.220	0.200	-0.260	-0.190	-0.090	-0.060	-0.180	-0.070	0.160	-0.210
GENE1909X	-0.350	0.210	-0.170	-0.050	0.030	0.000	-0.350	0.320	0.260	0.230	0.190	0.350	-0.180
GENE1894X	-0.150	0.030	0.480	-0.379	-0.330	-0.130	-0.380	-0.230	0.230	-0.320	-0.340	-0.090	0.190
