# Supplementary material for: Discovering biclusters in gene expression data based on high-dimensional linear geometries
Source: BMC Bioinformatics. 2008 Apr 23;9:209. doi: 10.1186/1471-2105-9-209 (PMC2386490; doi:10.1186/1471-2105-9-209)
Supplement: Additional file 4 — All detected biclusters with full data. All the detected biclusters with full data are given here. [file 1471-2105-9-209-S4.zip › biclu_result/bi_212.txt]

	DLCL-0042	DLCL-0007	DLCL-0031	DLCL-0004	DLCL-0029	DLCL-0008	DLCL-0034	DLCL-0051	DLCL-0032	DLCL-0006	DLCL-0020	DLCL-0025	FL-9
GENE1835X	-0.320	-0.510	0.200	-0.130	-0.530	0.140	0.420	0.380	0.220	-0.270	-0.160	0.060	0.060
GENE1865X	-0.460	-0.160	0.200	-0.120	-0.120	-0.060	-0.090	0.330	0.190	-0.390	-0.550	0.140	-0.490
GENE1380X	-0.280	-0.510	0.090	-0.229	-0.080	0.050	0.000	-0.020	0.110	-0.290	-0.190	-0.350	-0.520
GENE3166X	0.030	-0.090	0.020	-0.070	-0.370	-0.050	-0.190	-0.390	0.070	-0.170	0.110	-0.050	0.530
GENE3165X	-0.390	0.370	0.130	-0.060	0.000	-0.010	-0.420	-0.490	-0.240	-0.160	0.000	-0.320	-0.120
GENE3960X	0.790	0.710	0.010	0.230	-0.050	-0.070	0.860	-0.190	-0.140	0.570	-0.090	0.130	0.030
GENE3880X	0.040	0.200	0.090	0.160	0.130	0.310	0.360	0.250	0.250	0.300	0.620	-0.360	0.480
GENE3882X	-0.180	0.220	0.150	0.180	0.150	0.170	0.420	-0.010	0.010	0.500	0.680	-0.350	0.500
GENE166X	0.980	0.000	-0.150	0.470	0.220	0.200	0.630	0.900	0.290	0.640	0.280	0.090	0.510
GENE3447X	-0.040	0.200	-0.100	0.000	-0.030	0.050	-0.270	-0.190	0.080	0.600	0.450	0.190	-0.310
GENE3449X	-0.030	0.000	0.100	0.070	-0.140	-0.380	-0.190	-0.020	-0.150	0.050	0.280	0.130	-0.110
GENE1501X	0.240	0.270	0.410	0.100	-0.400	-0.060	-0.240	0.670	0.260	0.230	0.150	0.440	0.260
GENE3403X	-0.240	0.300	0.100	0.290	0.140	0.080	0.670	0.850	-0.030	0.100	-0.440	-0.130	0.410
GENE213X	0.750	0.250	0.150	0.090	-0.130	0.010	0.290	-0.120	-0.220	0.010	-0.020	0.250	0.210
GENE167X	-0.150	0.210	-0.120	0.040	0.650	0.010	0.330	0.070	0.200	0.100	-0.210	-0.240	0.120
GENE3530X	0.280	0.240	-0.070	0.220	-0.130	0.370	-0.200	0.190	0.000	-0.160	-0.500	0.180	0.320
GENE3518X	-0.070	0.770	-0.060	0.220	-0.430	0.010	0.110	-0.350	0.280	-0.120	-0.210	0.060	0.210
GENE3487X	0.770	0.590	-0.130	0.330	-0.030	0.770	0.280	0.100	0.270	0.490	0.010	-0.080	0.050
GENE3526X	0.340	0.440	0.480	0.244	-0.190	0.118	0.120	0.300	-0.100	0.160	0.002	-0.270	0.200
GENE3523X	0.340	0.020	-0.130	0.050	0.000	-0.280	0.000	-0.190	-0.210	-0.110	0.030	0.330	-0.190
GENE3529X	0.390	0.280	-0.370	0.160	-0.370	-0.180	-0.250	0.530	0.310	0.240	-0.200	0.230	0.240
GENE3540X	0.000	0.380	0.230	-0.230	-0.220	-0.670	0.220	-0.230	-0.270	-0.340	-0.950	-0.350	0.160
GENE3811X	0.160	0.430	0.260	0.080	0.000	0.210	-0.180	0.480	-0.140	0.700	-0.200	-0.150	0.150
GENE3700X	-0.430	-0.540	0.010	-0.030	0.130	0.360	-0.280	0.120	-0.050	-0.380	0.230	0.040	0.000
GENE3722X	0.420	1.060	0.230	0.500	0.430	0.520	0.000	0.640	0.100	-0.050	0.650	-0.050	0.310
GENE3723X	0.050	0.770	0.050	0.410	0.210	0.630	0.030	0.690	0.080	-0.030	0.590	-0.190	0.130
GENE3551X	-0.030	-0.060	0.540	0.120	0.000	0.090	-0.180	-0.230	0.200	0.110	-0.180	0.080	-0.170
GENE3418X	0.100	0.480	-0.150	0.320	0.420	-0.320	0.530	-0.210	-0.010	0.080	0.100	-0.160	-0.290
GENE1840X	-0.700	-0.870	-0.140	-0.370	-0.240	-0.220	-0.160	0.110	-0.170	0.140	-0.230	-0.070	-0.180
GENE2570X	0.600	-0.140	0.230	0.120	-0.190	-0.440	0.480	-0.140	0.410	0.170	0.190	-0.040	-0.050
GENE2565X	-0.200	-0.140	-0.270	-0.100	0.190	-0.580	0.000	0.010	-0.170	-0.110	0.020	0.050	-0.130
GENE3093X	0.500	0.100	-0.110	-0.030	-0.250	-0.300	0.310	0.510	0.100	0.170	0.030	0.510	0.160
GENE2546X	0.110	0.130	-0.620	-0.120	-0.340	-0.300	-0.660	0.040	-0.330	0.040	-0.050	0.430	-0.320
GENE1913X	0.190	0.070	-0.530	-0.080	-0.470	-0.020	-0.490	-0.080	-0.240	-0.120	-0.320	-0.460	0.270
GENE1915X	-0.230	-0.220	-0.020	0.030	-0.040	0.100	-0.080	-0.360	-0.100	0.000	-0.230	-0.170	0.180
GENE1914X	-0.340	-0.460	-0.380	-0.110	0.090	0.250	0.000	-0.100	-0.180	-0.260	-0.330	-0.300	0.070
GENE1908X	-0.630	0.000	-0.450	-0.060	-0.100	0.310	-0.040	-0.040	-0.390	-0.220	-0.250	-0.290	-0.140
GENE1896X	-0.110	-0.080	0.040	-0.120	-0.250	-0.340	0.410	-0.086	0.000	0.010	0.130	-0.210	0.250
GENE1897X	-0.230	0.460	0.310	-0.030	0.210	-0.540	0.420	-0.130	0.050	-0.030	-0.450	-0.370	0.560
GENE2987X	-0.370	-0.330	0.230	0.010	-0.120	0.440	0.230	-0.410	0.000	0.060	0.310	0.300	0.250
GENE2047X	0.180	-0.200	0.060	-0.030	-0.410	-0.650	-0.210	0.200	0.410	-0.220	-0.690	-0.260	0.100
GENE3050X	-0.160	-0.300	-0.330	-0.120	0.170	-0.070	0.180	-0.550	0.300	-0.140	-0.250	0.360	-0.190
GENE3047X	-1.020	-0.310	-0.220	-0.530	-0.230	-0.930	-0.130	-0.580	-0.270	-0.590	-0.910	0.050	-0.170
GENE2582X	-0.260	-0.290	-0.290	-0.290	0.030	-0.630	-0.080	0.220	-0.280	-0.190	-0.110	0.150	-0.250
GENE2058X	-0.200	-0.320	-0.160	-0.340	-0.380	-0.770	-0.230	-0.540	-0.460	-0.290	0.050	-0.140	-0.110
GENE2062X	-0.080	-0.450	-0.230	-0.200	0.190	-0.030	-0.200	-0.570	-0.280	0.050	0.110	0.150	0.020
GENE2437X	0.080	-0.060	-0.400	0.070	-0.050	0.090	0.210	0.020	0.080	-0.050	0.400	-0.620	0.320
GENE2424X	0.000	-0.110	-0.600	-0.070	-0.320	-0.120	-0.070	-0.010	-0.060	0.390	-0.180	-0.490	0.220
GENE2337X	0.350	-0.110	-0.230	-0.040	-0.090	-0.150	-0.020	-0.180	-0.370	0.340	0.010	-0.170	0.210
GENE2459X	0.310	0.000	-0.310	-0.280	-0.160	-0.900	-0.500	-0.350	-0.460	0.090	0.030	-0.130	0.160
GENE2140X	-0.400	-0.270	-0.070	-0.140	0.200	0.090	-0.090	-0.250	-0.200	0.090	0.090	0.000	-0.090
GENE2281X	-0.010	0.560	0.140	-0.050	0.020	-0.510	-0.200	0.050	0.090	-0.010	-0.260	-0.280	0.160
GENE2277X	0.700	0.550	0.390	0.170	-0.230	-0.290	0.000	-0.280	-0.230	-0.140	-0.160	-0.140	-0.100
GENE2167X	0.160	-0.270	-0.310	-0.350	0.150	-0.780	0.070	-0.380	0.290	-0.550	-0.680	-0.620	-0.110
GENE2231X	-0.200	-0.350	-0.400	-0.260	-0.160	-0.190	-0.510	-0.130	-0.560	-0.210	-0.290	-0.590	0.000
GENE2190X	0.150	-0.170	0.090	-0.310	-0.020	-0.310	-0.480	-0.130	-0.430	-0.430	-0.890	0.040	0.160
GENE2185X	0.170	0.020	-0.030	-0.050	0.200	0.240	0.060	-0.470	-0.110	-0.050	-0.040	-0.150	0.450
GENE2200X	-0.440	-0.430	-0.440	-0.160	0.040	-0.760	0.060	-0.240	-0.230	-0.030	-0.440	-0.540	0.170
GENE2166X	-0.430	0.090	0.010	-0.240	0.160	-0.430	-0.110	-0.120	-0.140	-0.290	-0.540	-0.430	-0.030
GENE2209X	-0.670	-0.850	-0.580	-0.570	-0.440	-0.870	0.030	-0.260	0.040	-1.030	-1.020	-0.410	-0.290
GENE2214X	-0.350	-0.770	-0.380	-0.220	0.080	-0.330	-0.050	0.080	-0.060	0.040	-0.430	-0.390	0.200
GENE2222X	-0.560	-0.100	-0.230	-0.330	0.150	-0.734	0.000	-0.790	-0.410	-0.550	-0.400	-0.213	0.120
GENE2230X	-0.530	-0.270	-0.130	-0.140	0.360	-0.800	-0.110	-0.190	-0.150	-0.220	-0.520	-0.330	0.330
GENE2283X	-0.160	-0.240	-0.270	-0.350	-0.080	-0.410	-0.340	-0.250	-0.340	-0.100	0.050	0.110	0.000
GENE2729X	-0.400	-0.640	0.390	-0.230	-0.030	0.090	-0.050	-0.330	0.080	-0.150	-0.060	0.220	-0.320
GENE2256X	-0.750	-0.070	-0.260	-0.330	-0.010	-0.380	0.070	-0.060	0.050	-0.460	-0.570	0.080	0.030
GENE2129X	0.106	-0.080	0.110	-0.250	0.070	-0.710	-0.810	-0.300	-0.230	-0.320	-0.220	-0.640	-0.300
GENE2252X	0.040	-0.300	-0.090	-0.040	0.160	-0.020	0.040	-0.390	-0.240	-0.050	0.060	0.100	0.360
GENE1934X	-0.350	-0.430	-0.120	-0.020	-0.280	-0.350	0.570	0.100	0.020	0.220	0.030	-0.090	0.210
GENE2098X	-0.060	-0.720	-0.440	-0.220	-0.320	-0.240	-0.430	-0.300	-0.340	-0.010	-0.160	-0.470	-0.130
GENE1963X	0.230	-0.690	0.090	-0.280	0.110	-0.570	-0.140	-0.420	-0.120	-0.540	-0.070	-0.290	-0.190
GENE1971X	0.140	-0.520	-0.290	-0.110	0.410	-0.100	-0.480	-0.350	0.010	-0.060	0.000	0.240	0.230
GENE1972X	0.710	-0.170	-0.100	0.020	0.390	-0.470	-0.090	-0.350	-0.290	0.140	0.320	0.040	0.330
GENE2074X	-0.560	-0.080	-0.030	-0.020	-0.300	-0.330	-0.190	-0.180	-0.400	0.150	0.100	-0.060	0.100
GENE2521X	-0.570	-0.170	0.290	0.010	-0.260	-0.040	-0.350	0.200	0.270	0.280	0.020	0.110	0.040
GENE2042X	0.010	-0.460	-0.560	-0.010	-0.010	-0.390	0.340	0.200	0.400	-0.170	0.030	-0.310	0.210
GENE1962X	-0.510	-0.620	-0.240	-0.270	0.050	-0.420	-0.300	0.290	0.020	-0.020	-0.080	0.000	-0.150
GENE2607X	0.190	-0.260	0.390	-0.070	0.100	-0.080	-0.400	-0.400	0.230	0.190	-0.540	0.280	-0.100
GENE2612X	-0.533	-0.490	-0.560	-0.610	-0.370	-0.524	-0.030	-0.130	-0.340	-0.340	-0.357	-0.050	-0.690
GENE2611X	0.180	-0.050	-0.030	-0.220	0.030	-0.275	-0.010	-0.010	-0.120	-0.340	-0.060	-0.250	-0.440
GENE2692X	0.300	-0.520	-0.090	-0.090	0.050	-0.110	-0.410	-0.280	-0.350	-0.070	0.037	-0.180	-0.160
GENE1926X	-0.060	-0.050	0.180	-0.210	-0.490	-0.530	-0.460	0.120	-0.420	-0.160	-0.140	-0.040	-0.550
GENE2958X	-0.290	-0.550	0.380	-0.070	0.210	0.000	0.080	0.430	0.200	-0.310	-0.780	0.110	0.330
GENE1101X	-0.430	-0.050	-0.150	-0.110	0.190	-0.740	0.310	-0.130	-0.040	0.220	-0.140	0.490	-0.210
GENE2609X	-0.040	-0.540	-0.410	-0.380	-0.100	-0.240	-0.110	0.210	-0.110	0.090	0.180	0.040	-0.380
GENE3152X	0.250	0.210	-0.320	-0.050	-0.270	-0.340	0.260	-0.050	-0.220	-0.080	-0.310	0.110	0.000
GENE3153X	-0.100	0.240	-0.200	-0.130	-0.350	-0.320	0.150	0.150	-0.330	0.100	-0.350	0.060	-0.030
GENE2465X	-0.140	-0.450	-0.350	-0.440	-0.460	-0.230	-0.350	-0.600	-0.350	-0.440	0.120	0.010	-0.340
GENE1139X	0.430	0.280	-0.420	-0.110	-0.280	-0.250	-0.220	-0.250	-0.110	0.210	0.050	-0.230	-0.350
GENE3900X	-0.160	-0.230	0.020	-0.110	0.060	-0.250	-0.010	-0.320	0.100	0.180	-0.060	-0.070	0.180
GENE3901X	0.350	0.070	0.070	0.040	0.340	-0.480	-0.090	0.570	-0.110	-0.120	0.000	0.300	0.230
GENE2574X	0.070	-0.300	0.000	-0.030	-0.440	-0.070	-0.220	-0.580	-0.180	-0.430	-0.360	-0.540	0.030
GENE2579X	-0.310	-0.040	-0.170	-0.020	0.290	0.200	-0.520	-0.490	-0.390	0.220	0.000	-0.360	0.030
GENE3210X	-0.300	0.280	-0.400	-0.100	-0.020	-0.030	0.310	-0.640	-0.050	-0.200	-0.130	-0.100	-0.300
GENE3154X	-0.010	0.130	0.000	-0.040	-0.240	-0.130	0.130	-0.370	-0.270	0.140	0.260	-0.140	0.080
GENE3279X	0.400	0.200	0.050	0.170	-0.150	-0.040	-0.040	0.380	0.280	0.050	-0.050	0.160	0.360
GENE3352X	-0.230	0.070	0.160	0.190	0.290	0.000	0.640	-0.150	0.310	0.460	0.290	-0.350	0.010
GENE369X	0.070	0.290	-0.040	0.100	-0.170	0.440	0.270	0.160	-0.160	-0.110	-0.100	0.290	0.310
GENE3150X	-0.690	0.040	-0.260	-0.230	-0.220	-0.030	-0.480	0.190	-0.050	-0.050	-0.010	-0.080	0.350
GENE3928X	-0.820	-0.320	0.010	-0.290	0.090	-0.240	0.220	-0.120	-0.010	0.190	-0.260	0.090	0.110
GENE1044X	0.430	-0.170	0.310	0.180	0.500	0.140	0.500	0.150	0.200	0.040	-0.170	-0.350	0.530
GENE1045X	0.270	0.230	0.000	0.200	0.250	0.090	0.350	0.060	-0.140	-0.160	-0.180	-0.190	0.200
GENE3205X	0.260	-0.290	-0.320	-0.120	-0.450	0.070	-0.230	0.110	-0.060	0.120	-0.250	0.410	-0.100
GENE3186X	-0.550	0.160	-0.170	0.020	0.130	0.100	0.050	-0.510	0.070	0.140	-0.340	-0.070	0.000
GENE1008X	0.490	0.270	-0.040	0.220	0.070	-0.040	0.100	0.130	0.280	-0.140	0.230	-0.270	0.410
GENE58X	0.360	0.100	0.250	0.020	-0.400	-0.110	0.000	0.000	0.240	0.090	-0.200	0.000	-0.010
GENE4000X	0.150	0.040	-0.060	0.120	-0.170	-0.420	-0.320	0.200	0.050	0.060	0.120	-0.100	-0.230
GENE3999X	0.310	0.680	0.120	0.030	-0.140	-0.100	-0.340	0.040	-0.270	-0.060	-0.610	-0.150	0.060
GENE3207X	-0.410	-0.130	-0.350	-0.320	0.010	-0.150	0.090	-0.270	0.050	-0.150	-0.090	0.200	-0.070
GENE164X	0.560	-0.020	0.320	0.270	0.320	0.000	0.340	0.190	0.000	0.030	-0.050	0.280	-0.070
GENE3907X	0.430	0.150	-0.320	0.000	-0.150	0.010	0.090	0.290	0.080	-0.050	-0.010	0.040	0.080
GENE1848X	-0.250	-0.240	0.650	0.010	0.000	-0.210	-0.010	-0.020	0.180	0.220	-0.070	0.230	-0.030
GENE1869X	-0.420	-0.260	-0.410	-0.040	0.190	-0.370	0.280	-0.030	0.040	0.010	0.080	-0.030	-0.230
GENE3167X	-0.320	-0.230	-0.470	-0.280	-0.490	-0.380	-0.160	-0.190	-0.020	-0.040	0.220	-0.090	-0.330
GENE44X	-0.190	0.170	-0.420	-0.270	-0.400	-0.270	-0.030	-0.250	0.310	-0.250	-0.080	-0.080	0.000
GENE3895X	0.810	0.460	0.000	0.190	-0.320	-0.060	-0.280	0.790	-0.120	0.110	-0.230	-0.140	0.000
GENE2605X	-0.270	-0.100	0.070	0.070	0.130	0.080	-0.100	0.200	0.060	0.000	-0.010	-0.070	-0.130
GENE2604X	-0.130	-0.220	-0.360	-0.050	-0.220	-0.120	0.000	0.220	-0.140	-0.160	-0.140	-0.110	-0.330
GENE2603X	0.090	-0.230	-0.170	-0.200	-0.400	-0.120	0.010	-0.050	-0.010	0.130	0.330	0.270	-0.160
GENE1271X	0.600	0.180	-0.160	0.070	0.150	0.020	0.060	-0.410	-0.290	0.180	0.390	0.240	-0.280
GENE1092X	-0.070	0.150	0.200	0.150	0.150	-0.326	-0.110	0.160	0.020	-0.030	0.110	-0.070	0.060
GENE1921X	0.260	0.500	0.200	0.140	0.490	-0.080	0.010	-0.145	-0.040	-0.220	-0.410	-0.470	-0.190
GENE13X	0.060	-0.040	0.160	0.090	-0.440	0.070	0.110	-0.220	-0.060	0.100	0.250	0.210	0.088
GENE3017X	0.090	0.310	-0.050	0.050	0.250	-0.690	0.150	0.210	0.310	0.160	-0.050	0.120	-0.140
GENE1069X	0.170	0.140	0.200	0.310	-0.090	-0.030	0.030	0.390	0.190	0.140	0.200	-0.010	0.180
GENE1070X	0.160	0.000	0.410	0.370	0.130	-0.050	0.070	0.320	0.080	0.250	0.100	0.080	0.560
GENE3032X	0.520	-0.070	-0.100	0.070	-0.190	-0.110	-0.050	0.070	-0.090	0.060	-0.030	-0.180	-0.350
GENE3035X	-0.080	0.030	0.870	0.350	-0.310	0.340	0.200	0.100	0.250	0.730	0.000	-0.170	0.329
GENE223X	0.440	0.130	0.120	0.070	0.440	-0.040	0.340	-0.160	0.370	0.250	0.000	-0.480	-0.010
GENE2994X	0.560	-0.340	0.350	-0.080	0.290	-0.550	0.400	-0.160	-0.080	-0.100	0.080	-0.020	-0.380
GENE2995X	-0.110	0.030	-0.200	-0.100	-0.010	-0.360	0.470	-0.460	-0.070	-0.250	-0.670	0.070	-0.500
GENE2676X	-0.100	-0.010	-0.040	-0.040	-0.260	0.450	0.460	0.080	-0.180	0.310	-0.360	-0.200	0.390
GENE2679X	0.100	0.080	-0.040	-0.050	0.330	-0.450	0.240	-0.050	0.120	-0.010	-0.150	-0.010	-0.130
GENE2680X	0.690	0.430	-0.050	-0.020	0.130	0.040	0.240	0.090	-0.040	-0.200	-0.160	0.000	-0.190
GENE1956X	-0.380	0.100	0.460	0.044	0.510	-0.570	0.270	-0.310	-0.080	0.110	-0.310	0.040	-0.330
GENE2937X	0.390	-0.110	0.480	-0.060	0.020	-0.580	-0.650	-0.260	-0.160	0.040	0.000	-0.660	-0.130
GENE1948X	-0.260	0.020	0.130	0.000	0.100	-0.260	0.120	-0.290	-0.210	0.090	0.010	-0.600	-0.080
GENE1949X	-0.220	-0.350	0.000	-0.040	0.100	-0.060	-0.220	-0.260	-0.120	0.050	-0.180	-0.380	0.070
GENE2939X	-0.140	-0.010	0.370	0.040	0.540	-0.340	-0.040	-0.450	0.150	0.050	-0.270	0.060	0.120
GENE2919X	-0.320	-0.310	0.160	-0.290	0.060	-0.600	0.120	-0.740	0.310	-0.060	-0.200	-0.070	-0.030
GENE299X	1.130	0.260	0.730	0.490	0.340	-0.140	0.410	0.440	0.250	0.310	-0.090	-0.140	0.870
GENE282X	-0.430	0.340	0.420	0.080	-0.050	0.100	0.630	0.580	0.290	0.070	-0.060	0.230	0.441
GENE318X	0.350	0.000	0.180	-0.120	0.200	-0.250	0.030	-0.330	0.040	-0.120	-0.190	-0.110	0.180
GENE2908X	-0.480	-0.210	0.010	-0.230	0.010	-0.340	0.220	0.050	0.020	-0.280	-0.450	0.000	-0.050
GENE2669X	0.080	-0.320	-0.230	-0.390	-0.510	-0.620	0.000	-0.100	-0.030	-0.020	0.010	-0.230	-0.880
GENE2670X	-0.050	-0.050	-0.530	-0.050	-0.200	-0.660	-0.300	-0.120	-0.340	0.140	0.140	-0.260	-0.110
GENE2702X	-0.200	0.010	-0.220	-0.360	-0.260	-0.860	-0.170	0.180	-0.040	-0.280	-0.070	-0.440	-0.140
GENE2705X	0.320	0.170	0.130	-0.050	-0.010	-0.650	0.060	0.090	-0.010	0.000	-0.470	-0.330	0.160
GENE2960X	-0.480	-0.260	-0.120	-0.330	-0.040	-0.590	0.110	0.020	0.170	-0.330	-0.480	0.110	-0.060
GENE1961X	-0.240	-0.218	-0.140	-0.070	0.000	-0.064	0.570	-0.180	-0.050	-0.140	-0.070	-0.420	-0.060
GENE2903X	-0.120	0.120	0.340	-0.140	-0.010	-0.470	0.070	-0.370	0.130	-0.490	-0.250	-0.520	-0.120
GENE2716X	-0.060	-0.220	0.140	-0.230	0.150	-0.170	0.090	-0.510	0.020	0.100	-0.200	-0.540	0.060
GENE289X	1.120	0.560	0.370	0.420	0.370	-0.240	0.890	0.310	0.100	0.210	-0.110	0.350	0.110
GENE295X	0.760	0.500	0.540	0.120	-0.170	0.060	0.340	-0.010	0.360	0.120	0.030	0.010	0.470
GENE2859X	0.330	0.590	0.320	0.000	0.380	0.000	0.400	-0.440	0.080	-0.230	-0.460	-0.050	0.310
GENE2860X	0.460	0.250	0.140	-0.070	0.380	-0.020	0.390	-0.380	-0.170	-0.250	-0.500	-0.060	0.330
GENE3004X	-0.080	0.390	0.750	0.180	0.430	0.240	0.300	0.390	0.380	-0.490	-0.100	0.000	0.090
GENE3002X	0.440	0.620	0.280	0.270	0.080	0.540	0.870	0.280	0.400	-0.300	-0.050	-0.100	0.110
GENE2748X	-0.500	-0.220	-0.180	-0.140	-0.070	-0.130	0.010	-0.080	0.220	0.220	-0.770	0.070	0.110
GENE2769X	0.430	-0.250	0.050	0.000	-0.030	0.360	-0.230	-0.170	0.190	-0.380	-0.260	0.010	0.350
GENE2848X	-0.240	0.260	0.250	0.140	0.210	0.270	0.170	-0.460	0.310	-0.350	-0.320	0.170	0.530
GENE2846X	-0.200	0.020	-0.480	-0.220	0.140	-0.470	-0.070	-0.850	0.080	-0.800	-0.560	-0.100	-0.230
GENE2827X	-0.380	0.180	0.170	-0.060	0.200	-0.100	0.160	-0.690	0.000	-0.550	-0.440	-0.260	-0.300
GENE2830X	0.610	0.320	0.300	-0.077	-0.160	-0.560	0.450	-0.530	0.240	-0.700	-0.620	-0.030	0.090
GENE2815X	0.010	-0.230	0.260	-0.250	0.320	-0.620	0.290	-0.510	0.350	-0.330	-0.930	-0.640	0.140
GENE2843X	-0.020	-0.120	0.550	0.000	0.000	-0.560	0.480	0.280	0.370	-0.400	-0.330	-0.560	-0.020
GENE2810X	-0.570	-0.440	0.100	-0.070	0.000	0.000	-0.130	-0.130	0.120	-0.660	-0.470	-0.190	-0.020
GENE2802X	-0.810	-0.400	0.150	-0.500	-0.260	-0.561	0.170	-0.310	0.110	-0.600	-0.740	-0.040	-0.030
GENE2797X	0.410	-0.090	0.270	0.036	0.160	-0.630	-0.380	0.080	0.280	0.170	0.050	-0.250	-0.300
GENE2753X	0.020	0.230	0.570	0.350	0.670	0.080	0.300	-0.130	0.170	-0.070	-0.370	-0.200	0.140
GENE2791X	0.160	0.210	-0.280	0.070	-0.140	-0.630	-0.530	0.560	0.290	-0.410	-0.130	-0.470	0.630
GENE2783X	0.590	-0.050	0.110	0.170	0.200	-0.290	0.320	-0.080	0.300	-0.380	-0.200	-0.110	-0.200
GENE2855X	0.580	-0.100	0.490	-0.100	0.130	-0.254	0.530	-0.030	0.130	-0.410	-0.270	-0.130	-0.010
GENE2856X	-0.020	-0.110	0.140	-0.170	-0.010	-0.310	0.170	0.160	0.170	0.330	-0.240	-0.380	-0.410
GENE2765X	0.360	0.060	0.240	0.010	0.060	-0.430	0.170	0.310	0.100	-0.510	-0.220	-0.140	-0.150
GENE2763X	0.550	-0.010	0.380	0.000	0.340	-0.270	0.460	0.590	0.000	-0.290	-0.060	-0.090	0.140
GENE2865X	0.140	-0.270	0.110	0.050	0.070	-0.180	0.290	-0.030	0.090	0.060	0.080	0.050	-0.010
GENE2866X	0.460	-0.010	-0.030	0.002	0.120	-0.180	0.230	0.010	-0.080	-0.200	0.160	-0.340	0.000
GENE2883X	0.220	0.350	0.230	0.030	0.440	0.010	0.390	-0.050	0.000	-0.280	-0.350	-0.240	-0.010
GENE2896X	-0.100	0.080	0.600	0.050	-0.060	-0.470	0.180	0.510	0.440	-0.240	0.010	-0.430	0.230
GENE1955X	-0.300	-0.030	-0.340	-0.130	-0.310	0.000	-0.440	-0.310	0.050	0.150	0.100	-0.350	-0.070
GENE2914X	0.680	0.760	0.260	0.440	0.190	0.240	0.580	-0.090	0.170	0.090	0.430	-0.100	0.020
GENE2915X	0.700	0.490	0.580	0.240	0.400	-0.050	0.280	-0.160	0.320	-0.220	-0.120	0.170	-0.380
GENE2916X	-0.500	0.320	-0.260	-0.040	0.320	0.060	-0.100	-0.020	0.120	0.140	-0.370	-0.380	0.440
GENE2128X	-0.060	0.240	0.080	0.050	0.180	-0.255	0.130	0.500	0.370	0.140	-0.030	-0.580	0.220
GENE2945X	0.600	0.670	0.310	0.220	-0.270	-0.190	0.130	0.030	-0.080	-0.340	-0.020	-0.170	-0.120
GENE2944X	0.270	0.400	0.030	0.030	-0.050	-0.110	-0.200	0.010	-0.040	-0.190	-0.140	-0.160	-0.200
GENE2943X	0.330	0.570	0.200	0.270	-0.280	0.240	0.060	0.360	0.200	-0.150	-0.040	-0.030	0.180
GENE2940X	-0.080	0.510	0.010	0.130	-0.520	0.490	0.220	0.000	0.020	-0.210	-0.330	0.320	0.340
GENE2656X	-0.080	0.680	-0.440	0.050	-0.280	0.260	0.390	0.100	0.380	0.160	0.100	0.030	0.260
GENE2637X	0.320	0.260	0.290	-0.030	0.430	-0.320	0.340	-0.580	0.250	0.030	0.000	0.470	-0.160
GENE2633X	-0.380	-0.030	0.000	0.130	0.310	-0.260	0.190	-0.070	-0.080	0.220	-0.160	-0.170	0.650
GENE2999X	-0.060	0.260	0.020	0.060	0.260	-0.110	-0.010	0.020	0.570	-0.070	-0.070	-0.100	-0.220
GENE2996X	0.240	0.010	0.240	0.090	-0.170	0.060	0.610	0.090	0.080	-0.110	-0.080	-0.140	-0.120
GENE2621X	0.360	0.570	0.260	0.080	-0.100	-0.220	-0.090	-0.210	0.060	0.040	0.040	-0.140	0.240
GENE2985X	-0.340	-0.470	-0.160	0.000	-0.260	-0.380	0.050	0.120	0.120	0.070	0.110	0.000	-0.140
GENE3008X	-0.320	0.330	0.150	0.140	0.090	0.130	0.530	-0.220	0.220	-0.130	0.040	-0.060	0.100
GENE3012X	0.410	0.180	-0.690	-0.130	-0.040	-0.190	-0.170	-0.420	-0.270	-0.210	-0.350	0.360	-0.230
GENE3011X	0.230	-0.010	-0.340	-0.210	-0.070	-0.400	-0.240	-0.220	-0.120	-0.300	-0.440	-0.170	-0.300
GENE2964X	0.220	0.140	-0.060	0.010	-0.040	-0.090	0.140	0.150	0.340	-0.130	-0.150	0.230	0.300
GENE2984X	-0.580	0.380	-0.200	-0.270	-0.340	-0.390	-0.010	-0.120	0.180	-0.200	-0.110	-0.160	-0.340
GENE2620X	0.590	-0.040	-0.200	0.070	-0.390	-0.060	0.130	0.310	0.420	0.300	0.270	0.360	-0.030
GENE1441X	-0.050	0.090	0.030	-0.170	-0.350	-0.250	0.110	0.020	-0.080	0.000	-0.210	0.120	-0.040
GENE315X	-0.010	0.050	-0.180	0.090	0.070	-0.510	0.310	0.020	-0.250	-0.090	-0.100	-0.180	0.610
GENE1049X	-0.340	0.180	-0.120	0.170	-0.050	0.060	0.050	0.060	-0.210	0.180	0.260	-0.210	-0.240
GENE1046X	0.160	0.330	-0.140	0.020	-0.010	-0.120	0.250	0.140	0.140	0.260	-0.160	0.330	0.470
GENE1033X	0.050	0.460	0.030	0.000	0.100	-0.320	0.290	0.570	0.170	-0.470	-0.360	0.040	0.050
GENE3022X	-0.510	-0.310	-0.240	0.010	0.390	0.380	0.290	-0.350	0.450	0.030	-0.080	0.000	-0.240
GENE154X	0.100	-0.280	-0.280	-0.220	-0.060	-0.120	-0.140	-0.340	-0.380	-0.100	-0.490	-0.190	0.200
GENE1977X	0.040	-0.290	-0.330	-0.280	0.150	0.040	-0.100	-0.190	0.000	0.180	-0.020	-0.030	-0.140
GENE2029X	0.160	-0.340	-0.400	-0.140	0.210	-0.160	0.020	-0.070	-0.100	-0.170	0.160	0.320	-0.050
GENE1950X	-0.740	-0.300	-0.210	-0.190	0.140	-0.070	-0.110	0.120	-0.130	-0.350	-0.160	0.000	-0.120
GENE2018X	-0.670	-0.270	-0.130	-0.140	0.040	0.080	-0.430	-0.100	0.060	-0.220	-0.120	0.460	-0.410
GENE2011X	0.170	-0.030	-0.240	-0.150	-0.210	-0.450	-0.540	-0.400	-0.260	-0.120	0.380	0.000	0.170
GENE1981X	-0.360	-0.700	-0.380	-0.370	0.200	-0.210	-0.260	-0.510	-0.130	0.230	-0.130	0.160	-0.490
GENE1986X	0.090	0.060	0.210	0.060	0.420	-0.200	0.180	-0.340	-0.070	0.270	0.410	-0.020	-0.200
GENE1997X	0.190	-0.440	-0.230	-0.100	0.050	-0.060	-0.110	-0.080	0.310	0.180	0.360	-0.190	-0.080
GENE1993X	-0.240	-0.370	0.030	-0.070	0.000	-0.450	-0.210	0.200	-0.320	-0.110	0.080	0.140	-0.540
GENE1992X	-0.260	-0.140	-0.240	-0.050	0.280	-0.480	-0.210	-0.020	-0.120	0.080	0.080	-0.010	-0.480
GENE1990X	-0.070	-0.640	0.020	-0.230	0.150	-0.600	-0.140	0.110	0.080	-0.050	-0.100	0.090	0.140
GENE1983X	0.040	-0.380	-0.200	-0.250	0.000	-0.090	-0.360	-0.470	-0.180	-0.070	-0.210	-0.120	0.030
GENE1980X	-0.520	-0.160	0.100	0.000	0.280	-0.020	-0.190	-0.460	-0.020	-0.100	0.000	0.190	-0.060
GENE2008X	-0.600	-0.160	-0.680	-0.370	-0.300	-0.580	-0.200	-0.080	0.010	0.210	-0.170	0.160	-0.520
GENE2013X	-0.820	-0.240	-0.120	-0.370	0.060	-0.024	-0.230	-0.590	-0.310	-0.140	-0.400	-0.140	-0.210
GENE1276X	0.040	0.280	0.200	-0.080	0.100	0.210	-0.120	-0.020	-0.190	-0.290	0.240	-0.490	0.020
GENE1273X	-0.700	0.180	-0.340	-0.380	-0.180	-0.270	-0.040	-0.020	-0.180	0.100	-0.140	0.140	-0.290
GENE3127X	-0.479	0.290	-0.220	0.060	-0.340	0.270	0.060	0.380	-0.290	-0.070	0.030	0.000	0.090
GENE1838X	0.300	0.340	0.050	0.178	-0.050	0.340	-0.300	-0.070	0.030	-0.110	-0.060	-0.010	0.060
GENE1198X	-0.550	-0.160	0.460	-0.140	-0.130	0.180	-0.380	-0.090	-0.380	-0.270	-0.260	-0.120	-0.530
GENE1202X	-0.060	0.190	0.100	0.030	-0.290	0.110	-0.310	0.260	-0.040	-0.150	0.000	-0.480	-0.150
GENE1204X	0.130	-0.080	-0.040	-0.070	-0.180	0.050	0.020	0.160	-0.290	0.160	0.020	0.000	-0.230
GENE1248X	0.000	-0.110	0.050	0.110	-0.250	0.000	0.510	0.090	-0.090	0.110	0.160	-0.200	0.090
GENE889X	0.100	0.380	0.700	0.420	0.090	0.240	-0.080	0.520	0.290	0.360	0.280	0.010	0.250
GENE890X	0.060	0.410	0.780	0.440	-0.080	0.340	0.010	0.470	0.330	0.060	0.180	0.000	0.000
GENE891X	0.120	-0.010	0.770	0.430	0.140	0.210	-0.010	0.410	0.390	0.230	0.250	-0.120	0.260
GENE230X	0.420	0.180	0.190	0.190	0.100	-0.410	-0.110	0.380	-0.080	0.250	0.060	-0.130	0.360
GENE1285X	-0.370	0.060	0.330	0.090	-0.140	0.390	0.410	0.000	-0.120	-0.190	0.290	-0.260	-0.410
GENE1149X	0.340	0.580	0.670	0.330	0.170	0.390	0.830	0.380	0.100	0.420	-0.020	0.000	0.540
GENE54X	0.410	0.310	0.280	0.490	0.740	-0.270	0.530	0.570	0.050	0.250	-0.030	0.540	0.210
GENE1833X	0.090	0.510	0.280	0.060	-0.500	-0.330	0.280	0.080	-0.150	-0.230	-0.260	0.270	-0.300
GENE1088X	-0.280	0.040	-0.350	-0.080	-0.420	0.230	-0.320	-0.030	-0.380	0.350	-0.070	0.030	-0.490
GENE3030X	0.400	0.170	0.720	0.320	-0.320	0.170	0.770	-0.350	-0.180	0.300	-0.410	-0.100	-0.150
GENE3414X	0.120	0.280	0.650	0.160	-0.270	-0.040	0.070	0.100	-0.150	-0.080	0.190	0.180	0.410
GENE1029X	0.770	0.160	-0.180	0.090	-0.330	-0.150	0.160	-0.140	0.010	0.100	0.220	-0.170	0.010
GENE3090X	0.150	0.240	0.120	-0.010	-0.160	-0.140	0.050	-0.240	0.530	0.230	-0.300	0.070	-0.010
GENE1042X	-0.100	0.250	0.240	0.090	0.120	0.000	0.470	-0.470	0.270	-0.170	0.200	-0.110	-0.210
GENE1133X	0.130	-0.160	0.280	-0.300	-0.550	-0.740	-0.370	0.200	0.170	-0.320	0.090	-0.320	-0.010
GENE3104X	0.380	0.050	-0.120	0.000	-0.480	-0.160	-0.340	-0.050	-0.160	-0.150	-0.360	-0.530	0.100
GENE1157X	-0.030	-0.380	0.070	0.030	-0.370	-0.070	0.000	0.010	-0.340	0.120	0.030	0.060	-0.410
GENE1156X	-0.490	0.450	0.440	0.080	-0.070	-0.650	-0.240	0.490	-0.260	0.460	0.180	-0.180	-0.160
GENE1119X	-0.210	0.140	-0.280	-0.090	-0.450	-0.612	-0.160	0.030	-0.020	0.000	0.000	0.100	0.300
GENE1837X	-0.380	-0.090	-0.150	-0.120	-0.030	-0.120	-0.460	0.000	-0.090	-0.112	0.070	-0.370	0.180
GENE1831X	0.070	-0.320	0.090	-0.120	-0.400	-0.860	0.270	-0.360	0.050	-0.040	-0.170	-0.340	-0.340
GENE1832X	-0.250	0.030	-0.230	0.050	-0.210	0.050	0.280	-0.500	-0.190	-0.190	-0.040	-0.530	-0.256
GENE1076X	-0.430	0.170	-0.050	0.000	-0.670	0.260	0.170	0.600	0.140	-0.090	0.110	0.320	0.000
GENE1065X	0.410	0.290	-0.200	0.130	0.290	0.100	0.720	-0.230	0.190	-0.310	0.150	0.060	0.270
GENE1022X	0.280	0.450	-0.090	0.150	0.130	-0.070	-0.310	-0.380	-0.110	0.050	-0.040	0.050	0.180
GENE38X	0.390	-0.110	-0.060	-0.060	-0.240	-0.290	-0.190	-0.560	-0.260	-0.210	-0.340	0.050	0.170
GENE965X	0.440	-0.340	0.220	-0.160	-0.180	-0.610	0.190	0.190	0.040	-0.230	0.170	0.210	-0.290
GENE96X	0.320	0.310	-0.160	0.130	-0.190	0.000	0.650	-0.010	0.230	0.600	0.450	0.160	-0.080
GENE973X	0.320	0.040	0.200	0.090	-0.290	0.070	0.270	0.480	0.270	0.400	-0.250	-0.040	0.410
GENE351X	0.600	0.066	0.160	0.120	0.480	0.150	0.160	0.270	0.410	0.090	-0.240	-0.320	-0.340
GENE1034X	0.180	0.010	0.400	0.200	-0.070	0.010	0.550	0.550	0.310	0.010	-0.240	-0.110	-0.140
GENE1035X	0.230	0.280	0.340	0.210	0.030	-0.060	0.590	0.600	0.200	-0.080	-0.130	-0.220	-0.190
GENE3935X	0.190	0.190	0.650	0.040	0.370	-0.510	0.140	-0.200	-0.160	-0.100	0.190	-0.350	-0.270
GENE353X	-0.410	0.380	0.550	-0.010	-0.150	0.410	0.080	-0.030	-0.010	0.080	-0.030	0.590	0.200
GENE930X	0.150	-0.310	-0.400	0.000	0.070	-0.210	-0.050	0.330	-0.150	0.260	0.120	0.220	-0.420
GENE219X	0.710	0.260	-0.210	0.280	-0.100	0.360	0.710	0.140	0.810	0.400	0.190	-0.400	0.370
GENE224X	0.600	0.120	-0.040	0.090	0.140	-0.290	0.060	0.470	0.660	0.020	0.080	-0.530	0.160
GENE328X	0.810	0.320	-0.280	0.350	0.610	0.380	0.050	-0.300	-0.310	0.300	0.180	-0.090	-0.030
GENE335X	-0.060	0.200	-0.670	-0.093	-0.580	0.110	0.120	0.390	-0.140	-0.250	0.010	-0.660	0.190
GENE355X	0.060	0.820	0.780	0.390	0.130	0.560	0.340	0.260	0.250	0.230	0.460	-0.240	0.166
GENE319X	0.520	-0.110	0.570	0.370	0.660	0.220	0.990	-0.020	0.200	0.180	-0.030	0.330	-0.250
GENE888X	0.730	0.160	-0.110	0.150	0.200	-0.050	0.180	0.220	0.030	0.070	-0.020	0.230	-0.160
GENE3629X	0.510	0.530	0.610	0.210	-0.180	0.180	0.810	0.100	0.150	0.280	0.180	-0.390	0.140
GENE373X	0.260	0.050	0.020	0.030	-0.350	0.330	-0.150	-0.020	-0.220	0.190	-0.010	0.560	-0.250
GENE859X	-0.250	0.400	-0.270	-0.090	-0.650	0.190	-0.250	-0.110	-0.090	0.250	0.110	0.040	-0.470
GENE871X	0.810	-0.020	0.590	0.110	0.160	-0.290	0.220	0.150	0.340	0.150	0.250	0.160	-0.410
GENE858X	0.370	0.380	-0.040	0.150	-0.100	0.120	0.180	0.470	-0.030	0.110	0.040	-0.060	-0.060
GENE448X	0.830	0.280	0.380	0.360	-0.080	0.150	0.160	0.490	-0.100	0.390	0.170	-0.270	0.340
GENE453X	0.510	-0.030	-0.080	0.050	0.140	0.050	0.600	0.440	0.030	-0.010	-0.070	0.000	-0.020
GENE830X	-0.190	0.000	0.440	0.110	-0.520	-0.090	0.370	0.150	0.330	0.500	-0.280	0.160	0.250
GENE834X	0.880	0.310	0.400	0.290	0.000	-0.200	0.420	-0.280	0.180	0.860	0.480	0.770	-0.130
GENE842X	0.390	0.050	-0.190	0.160	0.020	-0.150	0.120	0.250	0.200	0.000	0.180	-0.180	-0.420
GENE259X	0.190	0.330	0.280	0.150	0.270	-0.120	0.700	0.500	0.070	0.000	-0.050	0.310	0.240
GENE307X	0.610	0.860	-0.120	0.250	-0.100	-0.270	-0.150	0.190	-0.190	-0.270	-0.250	0.050	0.250
GENE806X	0.580	0.440	0.340	0.280	0.050	0.200	0.120	-0.040	0.160	0.040	-0.350	0.090	0.330
GENE268X	0.670	0.190	0.280	0.260	0.200	0.470	0.420	0.430	0.270	0.030	-0.040	-0.210	-0.340
GENE284X	0.650	0.470	0.250	0.330	0.320	-0.360	0.340	-0.210	0.390	0.430	0.370	-0.280	0.190
GENE884X	0.400	0.240	0.040	0.300	0.020	0.230	0.280	0.220	0.130	0.230	0.350	0.040	0.190
GENE560X	0.070	-0.170	0.260	0.020	0.000	0.380	-0.140	-0.520	-0.200	-0.470	-0.300	0.330	-0.450
GENE513X	0.740	0.570	0.220	0.060	-0.120	-0.350	-0.110	0.470	-0.280	0.370	0.160	0.290	-0.160
GENE556X	0.950	0.450	0.280	0.240	0.090	-0.120	0.000	0.410	0.350	0.630	0.190	0.260	-0.090
GENE558X	0.780	0.490	0.310	0.320	0.190	0.000	-0.080	0.340	0.420	0.560	0.150	0.320	-0.160
GENE562X	0.000	-0.100	-0.180	-0.090	-0.250	-0.060	-0.010	-0.120	0.000	-0.130	-0.360	0.120	-0.510
GENE663X	0.640	0.410	0.060	0.290	-0.050	-0.090	0.410	0.200	-0.070	-0.060	-0.020	0.500	-0.010
GENE563X	0.490	0.140	0.640	0.190	0.060	-0.030	0.270	-0.220	0.210	0.270	0.000	-0.460	-0.140
GENE617X	0.870	0.190	-0.250	0.240	-0.070	0.130	0.460	0.350	0.130	0.000	-0.060	0.090	0.070
GENE645X	0.560	0.690	0.250	0.290	-0.100	0.540	0.000	0.100	0.000	0.090	0.410	0.220	0.090
GENE639X	0.400	0.820	0.400	0.170	-0.280	0.680	0.640	-0.380	-0.440	0.120	-0.450	0.180	-0.340
GENE620X	0.680	0.490	0.680	0.200	0.140	0.580	0.230	-0.100	-0.270	-0.010	-0.080	0.200	-0.460
GENE677X	0.960	1.360	0.540	0.750	0.160	0.340	0.150	0.310	0.270	0.140	0.300	0.420	0.530
GENE703X	0.750	0.660	0.670	0.580	0.050	0.840	0.350	0.700	0.210	0.410	0.020	0.700	0.270
GENE714X	0.610	0.750	-0.190	0.420	0.700	0.830	-0.180	-0.170	0.160	0.260	0.090	0.450	-0.080
GENE733X	0.000	0.390	0.090	0.320	0.000	0.260	0.030	0.400	-0.050	0.180	-0.220	0.650	0.010
GENE670X	0.860	0.960	0.430	0.310	0.310	0.240	-0.030	0.600	0.220	0.140	-0.260	0.490	0.420
GENE609X	0.930	1.020	0.250	0.690	0.090	0.531	0.290	0.850	0.580	0.140	0.191	0.490	0.380
GENE666X	0.630	0.210	0.380	0.310	0.240	0.240	0.470	0.390	0.410	-0.220	0.130	0.560	-0.190
GENE668X	0.410	0.220	0.700	0.510	0.790	0.450	0.430	0.400	0.420	0.190	0.180	0.120	0.080
GENE596X	0.620	0.360	-0.050	0.360	0.000	0.260	0.570	0.110	0.000	0.400	0.180	0.190	-0.220
GENE594X	0.420	-0.100	0.310	0.000	0.060	0.280	-0.270	0.220	0.230	0.140	-0.200	0.160	0.140
GENE581X	1.140	0.440	0.440	0.430	0.000	0.080	0.360	-0.240	0.210	0.220	0.200	0.100	-0.120
GENE582X	0.940	0.540	0.630	0.350	0.160	-0.180	0.120	0.490	-0.280	0.320	-0.070	-0.290	0.140
GENE578X	0.600	0.500	0.770	0.200	-0.040	0.430	-0.250	-0.300	-0.030	0.220	-0.140	-0.140	0.040
GENE577X	0.440	0.720	0.700	0.170	-0.030	0.590	-0.180	-0.100	0.000	0.260	-0.130	0.190	0.020
GENE567X	0.920	0.890	1.020	0.470	0.130	0.070	-0.110	0.550	0.050	0.090	0.130	0.380	-0.190
GENE568X	0.780	0.810	0.990	0.430	0.090	0.100	0.100	0.520	0.340	-0.040	0.090	0.240	-0.130
GENE566X	1.010	0.800	0.690	0.370	-0.090	-0.130	-0.080	0.570	-0.050	0.400	0.160	0.000	-0.050
GENE813X	1.170	0.750	0.400	0.560	-0.020	0.110	0.560	0.770	0.310	0.160	0.110	0.000	0.450
GENE764X	0.330	-0.050	-0.080	-0.060	0.270	-0.050	-0.220	0.300	-0.430	0.090	0.120	0.290	-0.370
GENE790X	0.990	0.520	0.400	0.400	0.370	-0.300	0.580	0.310	0.300	0.274	0.170	0.350	0.310
GENE771X	0.160	0.610	0.050	0.130	0.230	0.140	0.800	0.020	0.230	0.210	0.160	-0.130	0.000
GENE772X	0.860	0.320	0.300	0.250	-0.060	0.670	0.700	0.050	0.640	0.680	-0.190	0.200	0.110
GENE780X	0.550	0.680	0.010	0.240	0.460	-0.130	0.480	0.120	0.010	-0.050	-0.060	0.060	-0.030
GENE795X	0.320	0.530	0.030	0.360	0.640	-0.120	0.970	0.210	0.240	0.150	-0.010	0.370	-0.300
GENE759X	0.720	0.490	0.360	0.300	-0.230	0.450	0.210	0.230	0.430	0.100	-0.140	-0.130	-0.170
GENE503X	0.740	0.700	-0.010	0.170	-0.140	0.180	-0.210	0.280	-0.370	0.260	-0.040	0.480	0.170
GENE474X	0.310	0.300	-0.010	0.050	-0.350	-0.250	0.090	0.350	-0.390	-0.320	-0.130	0.160	-0.200
GENE763X	0.340	0.230	0.310	0.060	-0.190	0.160	0.210	-0.520	0.070	-0.110	-0.290	0.440	-0.330
GENE509X	0.620	-0.060	-0.220	-0.040	0.070	-0.010	-0.200	-0.230	-0.130	0.440	0.030	0.250	-0.170
GENE879X	0.720	0.740	-0.010	0.260	0.180	-0.120	0.320	0.170	-0.180	-0.040	0.000	0.420	-0.350
GENE820X	0.540	0.510	0.300	0.160	0.350	-0.160	0.230	0.480	0.140	0.020	-0.190	-0.170	-0.380
GENE550X	0.250	0.300	0.100	0.150	-0.480	0.290	-0.010	0.340	-0.360	0.090	0.190	0.360	0.210
GENE805X	0.260	0.560	0.050	0.210	0.510	0.550	0.000	0.200	-0.010	0.220	-0.250	-0.390	0.000
GENE485X	0.560	0.240	0.860	0.278	-0.110	0.062	0.050	0.030	0.130	0.330	0.150	0.060	0.740
GENE468X	0.500	0.460	-0.060	-0.080	-0.090	-0.340	-0.190	-0.360	0.000	0.330	0.420	0.140	0.440
GENE465X	0.290	0.910	-0.120	0.400	0.310	0.080	0.460	0.420	0.020	0.360	-0.060	-0.100	0.170
GENE847X	0.570	0.190	0.310	0.236	0.230	0.080	0.470	0.440	0.240	0.380	0.090	0.220	0.050
GENE854X	-0.200	0.040	-0.220	0.040	-0.380	0.540	0.000	-0.070	-0.060	-0.050	-0.100	0.470	-0.260
GENE444X	0.610	0.230	0.370	0.370	0.690	0.220	0.170	0.000	0.430	0.270	0.040	0.070	-0.020
GENE874X	0.230	0.120	0.270	0.260	-0.150	0.173	0.450	0.460	0.010	-0.100	0.300	0.060	0.240
GENE441X	-0.030	0.070	0.130	0.190	0.090	0.100	-0.280	0.140	0.010	0.190	-0.200	0.040	-0.240
GENE439X	0.200	0.660	0.340	0.410	0.770	0.620	0.390	0.060	-0.100	0.400	0.290	-0.190	-0.080
GENE438X	0.290	0.530	0.170	0.380	0.750	0.610	0.230	0.040	0.090	0.060	0.170	-0.230	-0.120
GENE853X	0.280	0.210	-0.110	0.280	0.080	0.770	0.110	-0.310	-0.010	-0.230	-0.060	0.070	-0.060
GENE397X	0.170	0.450	-0.250	0.300	-0.080	-0.100	-0.170	0.170	0.110	0.000	0.030	0.260	0.200
GENE238X	-0.020	0.170	0.250	-0.080	0.500	0.040	-0.040	-0.090	0.160	-0.040	-0.120	0.230	-0.100
GENE239X	0.120	-0.140	0.290	-0.220	0.170	-0.170	-0.280	-0.410	0.150	-0.410	-0.530	0.300	0.230
GENE241X	0.930	0.600	0.330	0.330	0.370	0.140	0.000	-0.240	0.330	0.000	-0.180	0.270	0.080
GENE247X	0.430	-0.170	-0.320	-0.140	0.000	-0.360	-0.170	-0.490	0.120	-0.150	-0.230	0.440	-0.240
GENE260X	0.500	0.120	-0.140	-0.090	-0.180	-0.320	0.340	0.000	0.140	-0.270	-0.160	0.080	-0.030
GENE1325X	-0.150	0.160	0.390	0.000	-0.020	-0.580	0.460	0.050	0.320	0.140	-0.200	-0.060	-0.320
GENE1324X	0.290	0.140	0.270	0.100	-0.080	-0.090	0.310	-0.020	-0.070	0.200	0.030	0.030	-0.490
GENE1323X	0.480	0.480	-0.350	0.040	-0.360	-0.120	0.320	-0.030	0.000	0.100	0.240	-0.020	-0.340
GENE1321X	0.050	-0.040	-0.380	-0.050	-0.280	0.000	-0.330	0.050	-0.290	-0.200	-0.220	0.040	-0.100
GENE1320X	0.060	0.070	-0.350	0.090	-0.220	-0.030	-0.490	0.050	-0.460	-0.200	-0.170	0.120	-0.130
GENE266X	0.300	0.800	-0.030	0.370	0.440	0.250	0.430	0.230	0.250	0.090	-0.240	0.220	0.040
GENE310X	0.130	0.410	-0.220	0.090	-0.230	-0.100	0.470	-0.160	0.440	0.130	0.060	0.160	0.140
GENE414X	0.650	0.650	0.060	0.240	0.230	0.630	0.530	0.290	0.210	-0.020	-0.170	-0.200	0.310
GENE417X	-0.130	0.370	0.280	0.110	0.680	0.070	0.260	0.080	0.420	0.100	-0.360	0.500	0.000
GENE269X	-0.090	0.080	0.560	0.150	0.080	-0.030	0.710	0.440	0.460	-0.050	-0.220	0.280	0.110
GENE900X	0.420	0.440	0.040	0.160	0.140	0.330	0.080	0.010	0.140	0.000	-0.140	-0.280	-0.190
GENE2971X	-0.060	-0.010	0.320	0.010	-0.130	0.230	0.090	-0.250	0.070	0.370	-0.170	0.000	0.560
GENE855X	0.200	0.110	0.170	0.040	-0.200	0.000	-0.220	0.410	0.090	0.150	-0.150	0.520	0.180
GENE372X	0.000	0.440	-0.080	0.270	-0.210	0.300	-0.100	0.320	0.000	0.130	-0.070	-0.350	0.140
GENE1062X	-0.140	0.300	0.150	0.300	0.010	0.690	0.440	0.530	0.270	0.420	0.230	-0.080	0.780
GENE898X	-0.040	0.030	-0.050	0.030	-0.120	-0.190	0.330	0.100	0.230	0.100	-0.230	0.030	0.290
GENE362X	0.510	0.050	-0.140	-0.130	-0.160	0.270	0.160	-0.540	-0.100	0.350	0.150	0.420	-0.380
GENE366X	0.100	0.370	0.170	0.310	0.270	0.190	0.360	0.120	-0.350	0.250	0.110	-0.070	-0.020
GENE365X	-0.120	0.640	0.660	0.280	0.310	-0.010	0.000	0.400	-0.100	0.310	0.470	0.540	0.150
GENE216X	0.500	0.730	0.340	0.192	-0.210	-0.300	-0.160	0.220	0.180	0.050	0.430	0.040	0.600
GENE215X	0.430	0.850	0.310	0.160	-0.180	-0.250	-0.210	0.170	0.190	0.030	0.360	0.350	0.480
GENE1500X	0.010	0.070	-0.160	0.080	0.260	-0.060	-0.150	0.200	-0.250	0.190	-0.090	0.140	-0.060
GENE179X	0.050	0.310	0.040	0.090	0.000	-0.110	0.390	-0.040	0.240	-0.130	0.090	-0.080	0.340
GENE180X	0.240	0.560	0.240	0.000	0.170	-0.170	0.280	0.370	0.100	0.530	0.100	-0.210	0.380
GENE181X	0.130	0.690	0.340	0.142	0.230	0.111	0.310	0.510	0.280	0.410	0.127	-0.230	0.500
GENE956X	-0.160	-0.420	-0.150	-0.120	-0.220	-0.570	-0.290	0.010	0.460	0.240	0.010	-0.070	0.030
GENE958X	-0.320	-0.060	-0.510	-0.250	0.050	-0.100	0.320	0.000	-0.080	-0.370	-0.120	-0.010	-0.330
GENE959X	-0.010	0.090	-0.440	-0.080	0.010	-0.220	0.580	0.020	0.000	0.230	-0.020	0.250	-0.180
GENE993X	-0.060	0.290	0.460	0.100	-0.540	-0.280	-0.080	0.110	-0.330	-0.010	0.060	0.260	0.190
GENE69X	-0.270	0.330	-0.150	0.000	-0.170	-0.210	-0.190	0.020	-0.420	-0.370	-0.150	0.080	0.250
GENE188X	0.090	0.250	0.070	0.090	0.030	-0.140	0.210	0.570	0.310	0.180	0.280	0.200	-0.190
GENE1287X	-0.150	0.140	0.240	0.040	-0.120	0.080	0.190	-0.060	-0.290	0.360	0.410	0.200	-0.480
GENE3009X	-0.140	-0.120	0.420	0.070	-0.230	0.000	0.220	-0.500	0.560	-0.040	0.020	0.200	-0.130
GENE129X	0.160	0.080	0.070	0.060	-0.160	0.070	0.160	0.130	0.100	-0.150	-0.080	-0.270	-0.130
GENE108X	0.420	0.370	-0.170	-0.009	-0.190	0.340	-0.350	0.090	-0.030	-0.320	-0.200	-0.430	0.000
GENE102X	0.470	0.450	-0.160	0.060	-0.210	0.250	-0.230	0.310	0.000	-0.050	-0.230	-0.140	0.050
GENE99X	-0.230	0.060	-0.300	0.010	-0.160	0.330	-0.250	-0.440	0.060	0.000	-0.060	-0.090	0.000
GENE3633X	0.640	0.850	0.140	0.260	-0.140	0.730	-0.250	0.280	0.280	-0.010	-0.250	-0.130	0.420
GENE334X	-0.280	0.690	0.320	0.080	0.000	0.040	-0.320	-0.010	-0.180	0.190	0.070	-0.590	0.200
GENE3993X	0.290	0.180	0.000	-0.070	-0.280	0.080	-0.290	-0.440	-0.100	-0.160	-0.210	-0.120	0.230
GENE1007X	-0.490	0.210	0.260	0.051	0.210	0.000	-0.010	-0.130	-0.130	-0.290	0.440	-0.400	-0.060
GENE151X	-0.030	-0.010	0.150	0.020	0.490	0.310	0.370	-0.050	-0.050	-0.080	0.240	0.220	-0.100
GENE149X	0.190	-0.310	-0.050	-0.080	-0.450	0.100	-0.070	0.350	-0.280	0.280	0.050	-0.130	0.040
GENE1440X	-0.610	0.210	0.090	-0.040	-0.090	0.000	0.260	0.060	0.040	-0.190	-0.010	0.260	0.330
GENE67X	0.000	0.610	-0.150	0.170	0.000	0.100	-0.030	0.370	-0.290	0.010	0.000	0.280	0.240
GENE70X	0.250	0.340	-0.410	0.000	-0.100	-0.080	-0.470	0.160	0.180	0.040	-0.110	0.150	0.000
GENE4023X	-0.070	-0.310	0.140	-0.070	-0.200	-0.100	-0.110	-0.100	-0.260	0.070	0.090	0.360	0.010
GENE3180X	-0.600	0.320	0.480	-0.140	-0.160	-0.090	0.310	0.300	0.070	0.050	-0.100	0.360	0.320
GENE1859X	-0.230	-0.380	-0.170	-0.080	-0.470	-0.250	-0.150	0.010	-0.220	0.390	0.310	0.190	-0.020
GENE1267X	-0.540	-0.550	0.100	-0.010	0.260	-0.550	0.370	0.210	0.360	-0.250	-0.280	0.150	-0.550
GENE1264X	-0.390	-0.440	-0.250	-0.240	-0.110	-0.440	-0.060	-0.560	0.170	0.250	-0.040	0.350	-0.380
GENE1266X	-0.480	-0.370	0.130	-0.110	0.130	-0.220	-0.150	0.100	0.350	-0.010	0.080	0.000	-0.330
GENE1454X	-0.780	-0.570	-0.060	-0.240	0.120	-0.150	0.050	-0.030	-0.020	-0.100	-0.170	0.200	-0.270
GENE1423X	-0.700	-0.440	-0.110	-0.150	0.000	-0.290	-0.260	0.130	-0.100	-0.120	0.110	0.090	0.080
GENE1401X	-0.610	-0.180	-0.730	-0.350	-0.340	-0.760	-0.240	-0.610	-0.120	-0.280	-0.600	0.180	-0.280
GENE1391X	-0.410	-0.360	-0.120	-0.310	-0.520	-0.070	-0.260	-0.080	-0.350	-0.380	-0.260	-0.070	-0.100
GENE3463X	-0.210	-0.100	0.270	-0.020	-0.510	-0.010	-0.220	-0.670	-0.140	-0.070	0.260	-0.100	-0.240
GENE3459X	-0.340	0.280	0.060	-0.010	0.190	0.320	0.560	-0.140	-0.330	-0.260	-0.330	-0.060	-0.310
GENE1864X	-0.590	-0.050	-0.130	-0.260	-0.530	0.050	0.230	-0.450	0.120	-0.400	0.060	0.190	-0.340
GENE1436X	-0.230	-0.190	-0.120	-0.050	-0.160	-0.480	-0.170	0.030	-0.160	-0.040	0.040	0.110	-0.200
GENE3410X	-0.080	0.000	-0.030	-0.150	-0.240	-0.260	0.020	-0.540	-0.130	-0.360	-0.060	-0.010	0.000
GENE1482X	-0.050	-0.060	-0.080	-0.040	-0.570	-0.160	0.560	0.580	0.160	0.280	0.140	0.160	0.290
GENE3162X	0.130	0.340	-0.260	-0.080	-0.660	-0.210	0.020	-0.420	-0.590	0.060	-0.300	-0.210	0.240
GENE3159X	-0.130	0.220	0.080	-0.040	-0.130	-0.560	0.020	0.270	0.050	-0.420	0.110	0.000	0.440
GENE1816X	0.460	0.160	0.560	0.100	-0.280	-0.310	-0.240	0.540	0.110	-0.060	0.290	-0.560	0.310
GENE3969X	-0.170	-0.320	0.230	0.010	0.110	-0.120	0.400	-0.160	0.070	0.310	0.130	0.510	0.120
GENE3977X	0.510	-0.040	-0.270	-0.080	0.310	-0.320	-0.030	0.020	-0.620	0.200	0.270	0.300	0.400
GENE1755X	0.110	-0.140	-0.070	0.000	0.250	-0.380	-0.370	-0.270	0.410	0.340	0.380	-0.060	-0.370
GENE1499X	0.340	0.350	0.090	0.070	-0.140	0.050	0.710	0.250	0.000	0.170	0.130	0.190	-0.310
GENE3598X	0.110	0.380	-0.150	0.030	0.190	0.220	0.550	-0.060	-0.270	0.050	0.040	0.030	-0.030
GENE3597X	0.070	0.360	-0.140	0.090	0.290	0.050	0.530	0.220	-0.030	0.000	-0.110	0.000	0.390
GENE1568X	-0.190	0.280	0.190	0.290	0.070	0.420	-0.020	0.000	0.000	0.170	0.110	0.190	-0.140
GENE3590X	0.930	0.400	0.590	0.310	-0.280	0.040	0.300	0.310	0.190	0.750	0.490	0.010	0.390
GENE3591X	0.510	0.160	0.240	0.180	-0.040	0.330	0.050	0.210	0.060	0.050	0.310	-0.010	0.020
GENE3582X	-0.140	-0.240	-0.020	0.090	-0.440	-0.280	-0.310	0.410	-0.050	-0.090	-0.030	0.050	0.070
GENE3579X	0.260	0.220	0.000	0.070	-0.190	-0.470	-0.010	-0.160	-0.050	0.580	0.010	-0.080	0.440
GENE3564X	-0.310	0.190	-0.100	0.250	-0.090	0.100	-0.160	-0.080	-0.280	0.870	-0.080	-0.440	0.190
GENE3605X	0.010	0.140	0.300	0.030	-0.260	0.340	-0.160	0.640	-0.200	0.020	-0.040	0.470	0.480
GENE1749X	-0.320	0.090	-0.210	0.060	-0.110	0.370	0.170	0.020	0.050	0.000	0.090	-0.160	-0.580
GENE1717X	0.180	0.990	0.740	0.380	-0.240	-0.200	1.030	0.710	0.420	0.560	0.650	0.490	0.410
GENE1497X	-0.090	-0.190	-0.090	-0.140	-0.740	-0.750	0.000	-0.020	-0.220	0.020	0.180	-0.500	-0.120
GENE1759X	-0.630	0.070	-0.140	-0.120	-0.290	0.000	0.130	-0.410	0.350	0.120	0.280	0.260	-0.240
GENE1518X	0.160	0.120	0.680	0.270	-0.080	0.230	0.040	0.070	0.200	0.080	-0.210	0.210	0.010
GENE1515X	-0.020	0.240	0.320	0.090	-0.310	0.300	-0.400	0.100	0.200	0.480	0.260	0.030	-0.020
GENE1514X	-0.190	-0.180	-0.030	0.080	0.140	-0.260	0.260	0.100	0.090	0.060	0.210	-0.150	-0.460
GENE1525X	-0.140	-0.450	0.080	-0.160	0.080	0.030	-0.400	-0.020	-0.030	0.000	0.260	-0.160	-0.610
GENE954X	0.000	0.300	0.280	-0.030	-0.410	-0.060	-0.080	-0.240	-0.200	-0.190	0.120	0.440	-0.130
GENE960X	-0.280	-0.220	-0.330	-0.090	0.030	-0.010	0.280	-0.240	-0.140	-0.080	-0.060	0.020	-0.230
GENE962X	-0.260	0.320	-0.020	-0.130	-0.080	-0.400	-0.060	-0.070	0.000	0.110	-0.040	0.380	-0.300
GENE1783X	-0.060	-0.510	-0.250	0.030	0.140	-0.280	0.190	0.080	-0.130	0.210	0.240	-0.130	-0.120
GENE1787X	0.620	-0.310	0.400	0.140	-0.390	0.170	-0.290	-0.060	0.390	-0.020	0.360	-0.080	0.030
GENE1347X	-0.310	0.250	-0.170	-0.058	-0.510	-0.104	0.160	0.320	0.050	0.170	0.331	-0.160	-0.310
GENE920X	0.300	-0.030	-0.270	-0.020	-0.540	-0.420	-0.060	-0.010	-0.090	0.320	-0.130	-0.030	0.160
GENE3092X	0.060	-0.120	-0.190	0.060	-0.250	0.380	-0.350	-0.360	0.060	0.270	-0.210	0.040	-0.070
GENE3411X	0.580	0.170	-0.480	0.010	-0.400	-0.270	-0.050	0.490	-0.160	0.310	0.120	0.500	0.440
GENE1494X	-0.040	-0.270	-0.090	-0.070	-0.190	-0.160	-0.010	-0.160	0.060	0.080	0.090	0.240	-0.110
GENE1490X	-0.780	-0.460	0.300	-0.220	0.290	-0.540	-0.130	-0.450	0.340	0.190	-0.220	0.220	0.080
GENE985X	0.210	0.000	0.010	-0.080	-0.430	-0.100	-0.200	-0.670	-0.090	0.160	0.080	0.290	-0.350
GENE3980X	0.050	0.480	0.270	-0.070	0.210	-0.450	0.500	-0.080	-0.020	0.400	0.060	0.300	0.330
GENE1376X	-0.425	0.280	-0.130	-0.120	-0.390	0.070	0.090	-0.010	-0.210	-0.360	-0.240	-0.310	-0.510
GENE1477X	-0.340	-0.290	-0.400	-0.169	-0.510	0.220	-0.050	-0.800	0.000	0.090	0.300	-0.060	0.060
GENE2583X	-0.370	-0.060	0.020	-0.260	-0.190	-0.248	-0.090	-0.060	-0.180	-0.070	0.160	-0.210	0.060
GENE1089X	0.520	-0.230	-0.800	-0.170	-0.650	0.080	0.250	0.390	0.110	-0.060	0.290	0.180	-0.230
GENE1909X	-0.350	0.210	-0.170	0.000	-0.350	-0.240	0.320	0.260	0.230	0.190	0.350	-0.180	0.440
GENE1894X	-0.150	0.030	0.480	-0.130	-0.380	0.080	-0.230	0.230	-0.320	-0.340	-0.090	0.190	-0.220
