# Supplementary material for: Discovering biclusters in gene expression data based on high-dimensional linear geometries
Source: BMC Bioinformatics. 2008 Apr 23;9:209. doi: 10.1186/1471-2105-9-209 (PMC2386490; doi:10.1186/1471-2105-9-209)
Supplement: Additional file 4 — All detected biclusters with full data. All the detected biclusters with full data are given here. [file 1471-2105-9-209-S4.zip › biclu_result/bi_239.txt]

	DLCL-0031	DLCL-0030	DLCL-0004	DLCL-0029	DLCL-0008	DLCL-0051	DLCL-0011	DLCL-0032	DLCL-0006	DLCL-0001	DLCL-0020
GENE1835X	0.200	-0.310	-0.130	-0.530	0.140	0.380	-0.060	0.220	-0.270	0.440	-0.160
GENE1865X	0.200	-0.460	-0.120	-0.120	-0.060	0.330	-0.080	0.190	-0.390	-0.040	-0.550
GENE3070X	0.070	0.540	-0.030	0.120	0.220	-0.360	0.170	-0.120	-0.520	-0.280	-0.040
GENE3165X	0.130	0.190	-0.060	0.000	-0.010	-0.490	0.410	-0.240	-0.160	0.550	0.000
GENE1114X	-0.770	-0.060	-0.270	-0.320	0.000	-0.120	0.100	-0.040	-0.260	-0.370	0.240
GENE166X	-0.150	0.430	0.470	0.220	0.200	0.900	0.400	0.290	0.640	-0.010	0.280
GENE3442X	0.390	0.580	0.610	0.820	-0.040	0.210	0.550	0.100	0.320	0.160	0.350
GENE3447X	-0.100	0.110	0.000	-0.030	0.050	-0.190	0.330	0.080	0.600	-0.220	0.450
GENE3448X	0.010	0.210	0.180	0.040	-0.120	-0.140	0.370	-0.040	0.520	-0.070	0.420
GENE3449X	0.100	0.150	0.070	-0.140	-0.380	-0.020	-0.080	-0.150	0.050	0.290	0.280
GENE1501X	0.410	0.320	0.100	-0.400	-0.060	0.670	0.300	0.260	0.230	0.670	0.150
GENE213X	0.150	0.150	0.090	-0.130	0.010	-0.120	-0.060	-0.220	0.010	0.120	-0.020
GENE3878X	-0.070	0.270	0.050	0.220	-0.386	0.080	-0.010	0.130	0.250	0.090	0.320
GENE394X	0.100	-0.170	0.040	-0.320	0.200	0.540	-0.110	0.180	0.430	0.620	-0.230
GENE918X	-0.390	0.100	-0.190	-0.360	0.180	-0.620	-0.770	0.040	0.030	-0.340	-0.200
GENE3507X	-0.510	0.090	-0.060	-0.240	0.290	0.000	-0.490	-0.160	-0.210	0.210	0.090
GENE3604X	0.330	-0.040	-0.140	-0.190	-0.090	0.190	-0.110	-0.020	0.270	-0.071	-0.390
GENE3603X	-0.020	0.110	-0.010	-0.080	-0.270	0.270	-0.110	-0.130	-0.140	-0.170	-0.160
GENE3487X	-0.130	0.160	0.330	-0.030	0.770	0.100	0.080	0.270	0.490	0.190	0.010
GENE3526X	0.480	0.170	0.244	-0.190	0.118	0.300	-0.310	-0.100	0.160	0.081	0.002
GENE3524X	-0.170	-0.400	-0.090	-0.370	0.010	0.190	-0.390	-0.370	0.040	-0.090	-0.160
GENE3523X	-0.130	0.050	0.050	0.000	-0.280	-0.190	-0.070	-0.210	-0.110	0.100	0.030
GENE3527X	-0.910	0.050	-0.320	-0.190	-0.210	-0.570	-0.250	-0.260	-0.390	-0.040	-0.490
GENE3512X	-0.180	0.160	-0.220	-0.340	-0.910	-0.830	0.240	-0.310	0.370	-0.430	0.160
GENE3811X	0.260	0.350	0.080	0.000	0.210	0.480	0.100	-0.140	0.700	0.250	-0.200
GENE3687X	0.450	0.550	0.530	0.700	0.160	0.150	0.000	0.260	0.210	0.650	0.340
GENE3700X	0.010	-0.080	-0.030	0.130	0.360	0.120	0.130	-0.050	-0.380	0.520	0.230
GENE3723X	0.050	0.220	0.410	0.210	0.630	0.690	-0.190	0.080	-0.030	0.860	0.590
GENE3638X	0.430	0.390	0.660	0.270	-0.080	0.420	0.710	0.260	0.190	0.650	0.850
GENE3634X	0.210	0.500	0.300	0.500	-0.170	0.460	0.030	-0.090	0.260	0.210	-0.240
GENE3551X	0.540	0.190	0.120	0.000	0.090	-0.230	0.160	0.200	0.110	0.430	-0.180
GENE3216X	-0.060	0.000	0.070	0.050	-0.110	0.330	-0.140	0.320	-0.150	0.280	0.200
GENE3217X	0.070	0.090	0.220	0.040	-0.040	0.410	0.330	0.470	0.300	0.530	0.270
GENE1840X	-0.140	-0.450	-0.370	-0.240	-0.220	0.110	-0.150	-0.170	0.140	0.090	-0.230
GENE3142X	0.170	0.400	0.220	-0.110	0.070	0.110	0.220	-0.090	0.640	0.156	-0.210
GENE2589X	0.160	-0.220	-0.100	-0.150	-0.200	-0.440	-0.100	0.110	-0.170	0.050	-0.520
GENE2552X	-0.210	-0.160	-0.010	-0.430	-0.120	-0.120	0.190	0.400	-0.070	-0.160	0.120
GENE2570X	0.230	0.090	0.120	-0.190	-0.440	-0.140	0.590	0.410	0.170	-0.040	0.190
GENE3108X	-0.240	0.460	0.000	0.050	-0.030	-0.140	0.080	-0.010	0.400	-0.430	-0.440
GENE3094X	-0.070	-0.140	-0.160	-0.650	-0.490	-0.260	0.140	-0.200	0.240	-0.460	-0.330
GENE3093X	-0.110	0.370	-0.030	-0.250	-0.300	0.510	0.230	0.100	0.170	-0.520	0.030
GENE1915X	-0.020	0.290	0.030	-0.040	0.100	-0.360	0.010	-0.100	0.000	0.070	-0.230
GENE1914X	-0.380	0.010	-0.110	0.090	0.250	-0.100	-0.210	-0.180	-0.260	0.383	-0.330
GENE1917X	-0.340	0.240	-0.190	-0.170	-0.188	-0.050	0.290	-0.110	-0.580	-0.240	-0.050
GENE1896X	0.040	0.060	-0.120	-0.250	-0.340	-0.086	-0.020	0.000	0.010	-0.090	0.130
GENE1897X	0.310	0.340	-0.030	0.210	-0.540	-0.130	0.240	0.050	-0.030	0.110	-0.450
GENE2987X	0.230	-0.080	0.010	-0.120	0.440	-0.410	-0.190	0.000	0.060	0.045	0.310
GENE2041X	0.340	-0.050	0.200	-0.010	-0.028	0.080	0.020	0.150	0.020	0.135	-0.120
GENE2040X	-0.500	-0.470	0.110	0.200	0.280	-0.160	-0.120	0.450	0.420	-0.180	0.030
GENE2038X	0.220	0.220	0.110	0.000	-0.380	-0.250	0.090	0.150	0.560	-0.150	0.200
GENE2037X	0.400	-0.030	0.010	0.040	0.000	-0.370	0.390	0.010	0.100	-0.100	-0.100
GENE3042X	0.390	-0.030	-0.045	-0.410	-0.360	0.070	-0.030	-0.260	0.130	-0.020	-0.090
GENE3050X	-0.330	0.010	-0.120	0.170	-0.070	-0.550	0.150	0.300	-0.140	-0.150	-0.250
GENE2582X	-0.290	-0.130	-0.290	0.030	-0.630	0.220	0.260	-0.280	-0.190	-0.169	-0.110
GENE2523X	-0.620	-0.020	-0.040	-0.030	-0.230	0.550	0.570	-0.310	0.290	-0.120	0.400
GENE2449X	0.020	-0.250	-0.240	0.310	-0.890	-0.380	-0.210	-0.110	-0.510	0.280	-0.430
GENE1911X	-0.280	0.060	-0.100	-0.020	-0.200	-0.310	-0.400	-0.210	0.150	-0.074	-0.060
GENE2061X	-0.580	-0.310	-0.200	-0.030	-0.660	0.070	0.010	-0.290	0.100	0.190	0.330
GENE2063X	0.030	-0.090	-0.470	-0.460	-0.510	0.060	0.070	-0.530	0.090	-0.183	0.070
GENE2073X	-0.410	-0.610	-0.220	-0.310	0.110	0.110	-0.240	-0.260	-0.080	0.115	0.230
GENE2493X	-0.260	-0.080	-0.140	-0.220	0.160	-0.220	-0.380	-0.010	0.200	0.380	-0.110
GENE2497X	-0.250	0.140	0.220	0.320	-0.210	0.100	-0.130	0.170	0.230	-0.270	-0.020
GENE2498X	-0.320	0.230	0.180	0.340	-0.510	-0.090	0.120	0.060	0.130	-0.180	-0.160
GENE2453X	0.130	-0.130	-0.350	-0.180	-0.884	-0.280	0.060	0.090	0.000	-0.043	-0.150
GENE2235X	0.200	-0.240	0.000	0.000	-0.190	-0.560	0.040	0.030	-0.340	0.000	-0.030
GENE2292X	0.180	0.120	-0.260	0.000	-0.830	-0.390	-0.500	-0.280	-0.330	-0.349	-0.620
GENE2424X	-0.600	0.300	-0.070	-0.320	-0.120	-0.010	-0.450	-0.060	0.390	-0.360	-0.180
GENE2431X	-0.350	0.090	-0.040	-0.130	-0.500	-0.550	0.450	0.180	0.480	0.400	0.230
GENE2423X	-0.130	-0.110	-0.050	0.500	0.190	0.130	-0.220	0.220	-0.410	0.250	0.410
GENE2360X	-0.200	-0.360	-0.380	0.190	-0.930	-0.480	0.120	-0.310	-0.130	-0.490	-0.190
GENE2339X	0.130	-0.030	-0.110	-0.150	-0.500	0.200	0.150	0.280	-0.040	-0.090	0.120
GENE2338X	0.190	-0.070	0.000	-0.050	-0.290	0.430	0.250	0.220	0.000	0.010	0.180
GENE2106X	-0.190	0.470	0.200	0.160	-0.150	-0.280	0.340	0.570	0.020	0.240	0.690
GENE2469X	-0.160	-0.040	0.050	0.220	-0.010	-0.490	-0.030	-0.230	-0.120	0.019	-0.530
GENE2281X	0.140	0.000	-0.050	0.020	-0.510	0.050	-0.250	0.090	-0.010	-0.158	-0.260
GENE2280X	-0.040	-0.020	-0.170	-0.050	0.180	0.330	0.000	0.060	-0.070	-0.130	-0.190
GENE2279X	-0.350	-0.020	-0.240	-0.270	0.060	0.040	-0.160	0.050	-0.100	0.142	-0.080
GENE2243X	-0.100	-0.150	-0.020	0.130	-0.440	-0.060	-0.150	0.020	0.120	0.279	0.000
GENE2241X	-0.040	-0.330	-0.260	0.040	-0.700	0.280	-0.300	-0.340	-0.270	-0.470	-0.160
GENE2141X	0.360	0.160	0.060	-0.080	-0.040	0.200	0.410	0.720	0.130	-0.471	-0.540
GENE2226X	-0.510	0.400	0.060	0.230	-0.320	-0.450	0.560	-0.360	0.060	-0.230	0.260
GENE2220X	-0.300	-0.350	-0.140	-0.170	-0.320	-0.560	-0.590	-0.210	-0.260	-0.280	-0.170
GENE2167X	-0.310	-0.080	-0.350	0.150	-0.780	-0.380	0.000	0.290	-0.550	-0.663	-0.680
GENE2165X	-0.180	0.000	-0.090	0.030	-0.060	0.200	0.220	0.020	-0.220	-0.100	-0.630
GENE2164X	-0.420	0.270	-0.250	0.290	-0.400	-0.040	0.100	-0.120	-0.560	-0.400	-0.620
GENE2231X	-0.400	-0.210	-0.260	-0.160	-0.190	-0.130	-0.200	-0.560	-0.210	-0.293	-0.290
GENE2190X	0.090	-0.820	-0.310	-0.020	-0.310	-0.130	0.000	-0.430	-0.430	-0.972	-0.890
GENE2194X	-0.080	-0.040	-0.200	0.420	-0.560	-0.210	-0.300	-0.310	-0.080	-0.560	0.170
GENE2197X	-0.300	0.000	-0.181	-0.200	-0.560	-0.620	-0.140	-0.150	0.060	-0.090	0.250
GENE2200X	-0.440	-0.120	-0.160	0.040	-0.760	-0.240	0.110	-0.230	-0.030	-0.243	-0.440
GENE2206X	0.230	0.260	0.010	0.110	-0.160	-0.630	0.050	0.100	-0.190	-0.160	-0.050
GENE2166X	0.010	-0.420	-0.240	0.160	-0.430	-0.120	-0.010	-0.140	-0.290	-0.180	-0.540
GENE2177X	-0.030	0.010	0.080	0.430	-0.300	-0.150	-0.040	0.150	-0.180	0.060	-0.060
GENE2209X	-0.580	-0.080	-0.570	-0.440	-0.870	-0.260	0.070	0.040	-1.030	-0.696	-1.020
GENE2213X	-0.190	0.130	-0.160	-0.080	-0.210	-0.350	0.170	0.020	-0.780	-0.216	-0.480
GENE2214X	-0.380	-0.380	-0.220	0.080	-0.330	0.080	-0.220	-0.060	0.040	-0.880	-0.430
GENE2222X	-0.230	-0.130	-0.330	0.150	-0.734	-0.790	0.130	-0.410	-0.550	-0.544	-0.400
GENE2221X	-0.190	0.120	0.070	-0.090	-0.190	0.110	-0.020	0.410	-0.150	-0.340	-0.220
GENE2230X	-0.130	-0.200	-0.140	0.360	-0.800	-0.190	0.100	-0.150	-0.220	-0.380	-0.520
GENE2733X	-0.410	0.070	-0.070	0.170	-0.200	-0.270	0.050	0.090	-0.450	-0.177	-0.170
GENE2266X	-0.250	0.140	-0.150	0.190	0.020	-0.370	0.100	-0.200	-0.140	0.290	-0.320
GENE2130X	-0.250	-0.030	-0.340	-0.140	-0.670	0.040	0.000	-0.320	-0.340	0.030	-0.240
GENE2256X	-0.260	-0.500	-0.330	-0.010	-0.380	-0.060	0.290	0.050	-0.460	-0.216	-0.570
GENE2129X	0.110	-0.060	-0.250	0.070	-0.710	-0.300	-0.180	-0.230	-0.320	-0.120	-0.220
GENE2252X	-0.090	-0.060	-0.040	0.160	-0.020	-0.390	-0.090	-0.240	-0.050	-0.070	0.060
GENE1934X	-0.120	-0.190	-0.020	-0.280	-0.350	0.100	0.120	0.020	0.220	-0.080	0.030
GENE2434X	-0.410	-0.220	-0.240	-0.070	-0.300	-0.220	0.000	0.080	-0.290	-0.088	-0.070
GENE2433X	-0.220	-0.100	-0.190	-0.290	-0.187	0.040	0.110	-0.080	-0.400	0.009	-0.310
GENE2098X	-0.440	-0.470	-0.220	-0.320	-0.240	-0.300	-0.250	-0.340	-0.010	0.070	-0.160
GENE2436X	0.450	0.070	0.150	0.480	-0.250	0.080	0.100	0.280	-0.020	0.280	0.180
GENE1963X	0.090	-0.090	-0.280	0.110	-0.570	-0.420	-0.080	-0.120	-0.540	-0.172	-0.070
GENE1971X	-0.290	0.250	-0.110	0.410	-0.100	-0.350	0.260	0.010	-0.060	-0.200	0.000
GENE2074X	-0.030	-0.120	-0.020	-0.300	-0.330	-0.180	0.160	-0.400	0.150	-0.120	0.100
GENE2521X	0.290	0.280	0.010	-0.260	-0.040	0.200	-0.260	0.270	0.280	-0.180	0.020
GENE3703X	-0.200	-0.100	0.120	0.320	0.360	0.050	0.570	0.140	0.250	0.470	0.200
GENE2505X	-0.420	-0.710	-0.300	-0.310	-0.450	-0.510	-0.420	-0.100	0.010	-0.170	-0.150
GENE2507X	0.000	0.080	-0.160	-0.580	-0.430	0.360	-0.160	-0.160	0.000	-0.500	-0.070
GENE2586X	0.460	0.350	0.170	0.260	-0.500	-0.400	0.350	0.330	0.019	-0.050	-0.150
GENE2585X	0.290	-0.070	0.080	0.080	-0.194	-0.580	0.320	0.120	-0.330	-0.300	-0.290
GENE2042X	-0.560	0.000	-0.010	-0.010	-0.390	0.200	0.210	0.400	-0.170	-0.040	0.030
GENE1962X	-0.240	-0.380	-0.270	0.050	-0.420	0.290	0.370	0.020	-0.020	-0.099	-0.080
GENE2607X	0.390	-0.500	-0.070	0.100	-0.080	-0.400	0.410	0.230	0.190	-0.380	-0.540
GENE2612X	-0.560	-0.180	-0.610	-0.370	-0.524	-0.130	-0.620	-0.340	-0.340	-0.266	-0.357
GENE2611X	-0.030	-0.060	-0.220	0.030	-0.275	-0.010	-0.320	-0.120	-0.340	-0.046	-0.060
GENE2692X	-0.090	-0.210	-0.090	0.050	-0.110	-0.280	0.110	-0.350	-0.070	-0.275	0.037
GENE1868X	0.330	-0.400	-0.070	0.010	-0.160	-0.330	0.250	0.000	-0.130	-0.090	-0.140
GENE1101X	-0.150	0.000	-0.110	0.190	-0.740	-0.130	-0.030	-0.040	0.220	0.046	-0.140
GENE3984X	0.280	0.030	0.130	0.170	-0.130	-0.470	0.090	0.120	-0.450	-0.014	-0.310
GENE1952X	-0.180	-0.400	-0.260	-0.120	-0.110	-0.340	-0.230	-0.120	-0.460	0.124	-0.090
GENE1858X	-0.460	-0.350	-0.210	0.020	0.300	-0.180	0.420	-0.030	-0.280	0.263	0.220
GENE2609X	-0.410	-0.070	-0.380	-0.100	-0.240	0.210	-0.310	-0.110	0.090	-0.210	0.180
GENE3151X	-0.230	0.110	0.040	-0.150	-0.350	-0.320	-0.050	-0.090	-0.200	-0.260	0.020
GENE3152X	-0.320	0.030	-0.050	-0.270	-0.340	-0.050	0.270	-0.220	-0.080	-0.010	-0.310
GENE3153X	-0.200	0.000	-0.130	-0.350	-0.320	0.150	-0.430	-0.330	0.100	0.040	-0.350
GENE1851X	-0.480	-0.530	-0.560	-0.300	-0.900	-0.410	-0.490	-0.340	-0.170	-0.307	-0.320
GENE1853X	-0.540	-0.090	-0.340	-0.320	-0.576	-0.140	-0.070	-0.240	0.300	0.117	-0.360
GENE2465X	-0.350	0.120	-0.440	-0.460	-0.230	-0.600	-0.440	-0.350	-0.440	0.150	0.120
GENE3066X	-0.040	0.040	-0.370	-0.290	-0.350	-0.480	-0.250	-0.320	-0.440	-0.180	-0.070
GENE3900X	0.020	0.040	-0.110	0.060	-0.250	-0.320	0.050	0.100	0.180	0.014	-0.060
GENE3901X	0.070	0.470	0.040	0.340	-0.480	0.570	0.200	-0.110	-0.120	0.081	0.000
GENE2574X	0.000	0.110	-0.030	-0.440	-0.070	-0.580	-0.170	-0.180	-0.430	-0.225	-0.360
GENE2579X	-0.170	-0.010	-0.020	0.290	0.200	-0.490	-0.290	-0.390	0.220	0.330	0.000
GENE3210X	-0.400	0.090	-0.100	-0.020	-0.030	-0.640	-0.180	-0.050	-0.200	0.050	-0.130
GENE3212X	-0.250	-0.200	-0.180	-0.060	0.160	-0.140	-0.560	-0.330	0.040	0.130	-0.180
GENE3154X	0.000	-0.230	-0.040	-0.240	-0.130	-0.370	-0.050	-0.270	0.140	0.330	0.260
GENE3279X	0.050	0.030	0.170	-0.150	-0.040	0.380	0.050	0.280	0.050	0.190	-0.050
GENE3293X	0.420	0.070	0.460	0.330	0.740	-0.140	0.530	0.240	-0.020	0.840	0.090
GENE3300X	0.020	0.270	0.080	0.180	0.240	-0.250	-0.410	0.000	-0.370	-0.040	-0.390
GENE3349X	0.490	1.010	0.690	0.660	0.200	0.300	0.520	0.660	0.060	0.160	0.460
GENE3347X	-0.200	0.650	0.120	-0.090	0.000	0.580	0.770	-0.100	-0.320	-0.201	-0.190
GENE3266X	-0.210	0.170	0.030	-0.290	-0.180	0.350	0.150	0.380	-0.180	-0.090	-0.160
GENE369X	-0.040	0.200	0.100	-0.170	0.440	0.160	-0.310	-0.160	-0.110	-0.153	-0.100
GENE3190X	-0.380	0.050	-0.160	-0.040	0.030	-0.110	-0.250	0.030	-0.200	0.050	0.040
GENE3374X	0.230	0.650	0.080	-0.530	-0.060	-0.490	0.540	0.190	-0.150	0.510	0.320
GENE3381X	0.830	0.510	0.440	0.130	0.060	0.250	0.220	0.400	0.240	0.290	0.140
GENE3382X	0.850	0.700	0.430	0.110	-0.030	0.300	0.240	0.070	0.450	0.610	0.190
GENE1044X	0.310	0.410	0.180	0.500	0.140	0.150	0.210	0.200	0.040	0.190	-0.170
GENE1045X	0.000	0.100	0.200	0.250	0.090	0.060	0.160	-0.140	-0.160	0.080	-0.180
GENE3205X	-0.320	-0.010	-0.120	-0.450	0.070	0.110	-0.040	-0.060	0.120	-0.130	-0.250
GENE3186X	-0.170	0.100	0.020	0.130	0.100	-0.510	-0.320	0.070	0.140	-0.052	-0.340
GENE3185X	-0.060	-0.120	-0.130	0.260	0.350	0.020	-0.410	0.240	0.480	0.120	-0.300
GENE3184X	-0.030	-0.110	-0.150	0.340	0.190	0.170	-0.380	0.130	0.340	-0.250	-0.550
GENE3386X	0.870	-0.040	0.270	0.000	-0.420	0.700	0.790	0.720	0.380	0.090	0.050
GENE1008X	-0.040	0.280	0.220	0.070	-0.040	0.130	0.190	0.280	-0.140	-0.190	0.230
GENE4000X	-0.060	0.310	0.120	-0.170	-0.420	0.200	0.460	0.050	0.060	-0.210	0.120
GENE3178X	-0.200	0.020	-0.063	-0.150	0.060	0.000	-0.370	-0.120	0.200	-0.110	-0.290
GENE3999X	0.120	0.450	0.030	-0.140	-0.100	0.040	-0.530	-0.270	-0.060	0.000	-0.610
GENE3996X	-0.170	-0.270	-0.300	-0.010	-0.270	-0.160	-0.500	-0.050	-0.680	0.161	-0.130
GENE41X	0.060	-0.050	-0.070	-0.220	-0.500	-0.140	-0.600	-0.080	0.390	0.100	0.210
GENE3207X	-0.350	-0.420	-0.320	0.010	-0.150	-0.270	-0.330	0.050	-0.150	-0.030	-0.090
GENE3908X	-0.370	-0.310	-0.180	0.150	-0.090	0.420	0.160	-0.080	0.440	0.350	-0.110
GENE164X	0.320	0.010	0.270	0.320	0.000	0.190	-0.320	0.000	0.030	-0.150	-0.050
GENE53X	0.440	0.420	0.080	0.050	-0.530	-0.210	-0.210	-0.160	-0.110	-0.120	-0.250
GENE1023X	0.220	-0.240	-0.110	0.230	0.000	-0.580	0.150	-0.270	0.100	-0.090	0.040
GENE3071X	0.100	-0.030	-0.090	0.200	-0.160	-0.620	-0.130	-0.270	0.000	-0.010	0.030
GENE43X	-0.260	-0.040	-0.270	-0.250	-0.110	-0.090	-0.110	-0.100	0.270	-0.070	-0.220
GENE3907X	-0.320	-0.250	0.000	-0.150	0.010	0.290	-0.140	0.080	-0.050	0.070	-0.010
GENE3113X	0.180	0.000	-0.120	-0.260	-0.580	0.000	0.110	-0.190	0.060	-0.370	-0.170
GENE1848X	0.650	0.010	0.010	0.000	-0.210	-0.020	-0.230	0.180	0.220	-0.170	-0.070
GENE1869X	-0.410	-0.340	-0.040	0.190	-0.370	-0.030	-0.100	0.040	0.010	0.240	0.080
GENE3167X	-0.470	-0.570	-0.280	-0.490	-0.380	-0.190	0.020	-0.020	-0.040	-0.130	0.220
GENE44X	-0.420	0.320	-0.270	-0.400	-0.270	-0.250	-0.380	0.310	-0.250	-0.250	-0.080
GENE65X	-0.470	-0.470	-0.260	-0.500	-0.070	-0.020	-0.220	-0.490	-0.510	-0.360	-0.290
GENE66X	-0.610	-0.530	-0.320	-0.360	-0.200	0.060	-0.280	-0.620	-0.260	-0.480	-0.310
GENE3182X	0.130	-0.120	0.040	0.170	-0.160	0.250	0.110	0.170	0.130	0.180	-0.250
GENE1103X	-0.170	-0.290	-0.150	-0.120	-0.080	-0.410	0.340	0.180	-0.030	0.060	0.030
GENE1445X	-0.160	0.630	0.170	0.370	0.320	-0.280	0.230	0.180	-0.220	-0.220	-0.280
GENE198X	-0.270	-0.150	-0.090	0.010	-0.100	0.040	-0.370	0.100	0.130	0.108	-0.530
GENE1468X	-0.380	0.010	-0.170	0.360	0.140	-0.050	0.050	-0.370	-0.320	0.303	-0.500
GENE1469X	-0.320	0.000	-0.090	-0.180	-0.200	0.160	-0.190	-0.120	0.000	0.123	0.500
GENE2605X	0.070	0.220	0.070	0.130	0.080	0.200	-0.040	0.060	0.000	0.080	-0.010
GENE2603X	-0.170	0.340	-0.200	-0.400	-0.120	-0.050	0.090	-0.010	0.130	-0.050	0.330
GENE1921X	0.200	0.210	0.140	0.490	-0.080	-0.145	0.000	-0.040	-0.220	-0.371	-0.410
GENE13X	0.160	0.160	0.090	-0.440	0.070	-0.220	0.260	-0.060	0.100	0.067	0.250
GENE12X	0.030	-0.380	0.080	0.160	-0.030	-0.380	0.180	-0.090	-0.110	-0.290	-0.560
GENE3017X	-0.050	-0.440	0.050	0.250	-0.690	0.210	0.050	0.310	0.160	-0.130	-0.050
GENE1070X	0.410	-0.060	0.370	0.130	-0.050	0.320	0.310	0.080	0.250	0.340	0.100
GENE3035X	0.870	0.060	0.350	-0.310	0.340	0.100	0.290	0.250	0.730	0.050	0.000
GENE2482X	0.340	0.020	0.190	0.390	0.010	0.260	-0.030	0.230	0.320	0.080	0.140
GENE223X	0.120	-0.170	0.070	0.440	-0.040	-0.160	0.730	0.370	0.250	-0.090	0.000
GENE2949X	0.290	-0.110	-0.030	0.220	-0.348	-0.100	0.120	0.360	-0.240	-0.021	-0.400
GENE2994X	0.350	0.020	-0.080	0.290	-0.550	-0.160	0.000	-0.080	-0.100	-0.050	0.080
GENE2995X	-0.200	-0.070	-0.100	-0.010	-0.360	-0.460	-0.130	-0.070	-0.250	-0.275	-0.670
GENE2673X	-0.080	-0.200	-0.390	-0.510	-0.150	-0.240	-0.670	-0.310	0.120	-0.440	-0.570
GENE2677X	0.020	-0.650	-0.270	-0.450	0.230	-0.060	-0.650	-0.290	0.120	-0.360	-0.620
GENE2679X	-0.040	-0.220	-0.050	0.330	-0.450	-0.050	-0.380	0.120	-0.010	-0.170	-0.150
GENE2680X	-0.050	-0.130	-0.020	0.130	0.040	0.090	-0.390	-0.040	-0.200	-0.400	-0.160
GENE2920X	-0.070	-0.250	-0.030	0.000	-0.310	0.310	0.390	0.400	-0.010	-0.192	0.010
GENE1956X	0.460	-0.030	0.044	0.510	-0.570	-0.310	0.150	-0.080	0.110	-0.540	-0.310
GENE2661X	0.220	-0.340	-0.080	0.240	-0.360	-0.140	0.360	0.080	-0.150	-0.285	-0.260
GENE2937X	0.480	0.010	-0.060	0.020	-0.580	-0.260	0.460	-0.160	0.040	-0.500	0.000
GENE1958X	-0.130	0.080	-0.310	0.140	-0.332	-0.270	-0.120	0.170	-0.160	-0.332	-0.250
GENE2926X	0.030	0.050	0.040	0.050	0.000	-0.130	-0.220	0.020	-0.210	0.560	-0.210
GENE1948X	0.130	-0.070	0.000	0.100	-0.260	-0.290	-0.270	-0.210	0.090	0.200	0.010
GENE1949X	0.000	0.020	-0.040	0.100	-0.060	-0.260	-0.350	-0.120	0.050	0.060	-0.180
GENE2939X	0.370	0.060	0.040	0.540	-0.340	-0.450	0.130	0.150	0.050	-0.370	-0.270
GENE2919X	0.160	-0.400	-0.290	0.060	-0.600	-0.740	0.320	0.310	-0.060	-0.450	-0.200
GENE2720X	0.000	-0.310	-0.120	0.070	-0.320	-0.140	-0.220	0.220	-0.030	-0.100	-0.290
GENE2721X	-0.280	-0.470	-0.080	-0.200	-0.280	-0.220	0.130	0.480	0.470	-0.050	-0.090
GENE258X	-0.110	-0.010	-0.010	-0.140	-0.420	0.270	0.260	-0.100	0.200	-0.190	0.260
GENE257X	-0.110	-0.020	-0.047	0.010	-0.260	0.370	0.040	-0.160	0.210	-0.330	-0.150
GENE301X	0.260	-0.050	-0.220	-0.240	-0.370	-0.080	0.190	0.110	0.010	-0.250	-0.400
GENE300X	0.510	0.180	0.000	-0.020	-0.240	0.100	0.270	0.060	0.040	-0.470	-0.520
GENE2658X	0.310	-0.410	-0.230	-0.450	-0.140	-0.110	-0.090	-0.140	-0.300	-0.770	-0.340
GENE282X	0.420	0.060	0.080	-0.050	0.100	0.580	0.580	0.290	0.070	0.460	-0.060
GENE2908X	0.010	-0.050	-0.230	0.010	-0.340	0.050	0.130	0.020	-0.280	-0.439	-0.450
GENE2666X	-0.390	-0.270	-0.340	-0.500	0.140	0.000	-0.080	-0.540	0.070	-0.030	-0.050
GENE2667X	-0.330	-0.090	-0.410	-0.830	-1.080	-0.480	-0.240	-0.560	0.200	-0.410	0.000
GENE2669X	-0.230	0.020	-0.390	-0.510	-0.620	-0.100	-0.090	-0.030	-0.020	-0.450	0.010
GENE2960X	-0.120	-0.140	-0.330	-0.040	-0.590	0.020	0.090	0.170	-0.330	-0.114	-0.480
GENE2728X	-0.350	-0.410	-0.030	0.340	-0.470	-0.370	0.170	0.210	-0.210	-0.380	-0.320
GENE1961X	-0.140	-0.040	-0.070	0.000	-0.064	-0.180	0.010	-0.050	-0.140	0.011	-0.070
GENE2956X	0.130	0.000	-0.100	0.100	-0.110	0.330	0.140	-0.090	-0.370	-0.320	-0.450
GENE244X	0.000	0.060	0.179	0.150	0.189	0.190	-0.330	0.140	-0.080	-0.010	-0.175
GENE2714X	-0.120	-0.170	-0.290	-0.140	-0.030	0.220	-0.160	-0.190	0.040	0.260	-0.110
GENE2716X	0.140	0.020	-0.230	0.150	-0.170	-0.510	-0.030	0.020	0.100	0.070	-0.200
GENE2741X	-0.160	-0.300	-0.190	0.040	-0.540	-0.340	0.050	0.250	-0.240	-0.350	-0.500
GENE2873X	-0.220	0.050	-0.080	-0.410	-0.520	-0.250	0.130	0.220	-0.210	-0.300	0.150
GENE2885X	0.260	0.180	0.370	0.380	0.380	0.110	0.310	0.490	0.090	-0.240	-0.240
GENE2882X	-0.050	0.000	-0.070	0.070	0.080	-0.140	-0.090	0.110	-0.050	0.100	-0.400
GENE2881X	0.000	0.010	0.080	0.050	-0.070	-0.530	0.430	0.170	-0.250	-0.370	-0.370
GENE289X	0.370	0.000	0.420	0.370	-0.240	0.310	0.030	0.100	0.210	-0.120	-0.110
GENE292X	0.380	0.170	0.170	0.350	-0.100	0.250	-0.030	0.380	-0.070	-0.280	-0.510
GENE295X	0.540	0.190	0.120	-0.170	0.060	-0.010	0.160	0.360	0.120	-0.170	0.030
GENE296X	0.590	0.220	0.250	0.340	0.000	0.420	0.280	0.560	0.030	-0.230	-0.060
GENE2857X	0.670	-0.340	0.080	-0.220	-0.170	0.130	0.350	0.480	-0.280	-0.350	-0.190
GENE2859X	0.320	0.060	0.000	0.380	0.000	-0.440	0.010	0.080	-0.230	-0.560	-0.460
GENE2860X	0.140	0.210	-0.070	0.380	-0.020	-0.380	-0.030	-0.170	-0.250	-0.430	-0.500
GENE3002X	0.280	0.090	0.270	0.080	0.540	0.280	0.230	0.400	-0.300	0.130	-0.050
GENE314X	0.140	-0.140	-0.160	0.320	-0.840	-0.050	0.470	-0.140	-0.360	-0.660	-0.200
GENE2748X	-0.180	-0.090	-0.140	-0.070	-0.130	-0.080	-0.170	0.220	0.220	-0.347	-0.770
GENE2769X	0.050	0.160	0.000	-0.030	0.360	-0.170	0.040	0.190	-0.380	-0.366	-0.260
GENE2846X	-0.480	0.000	-0.220	0.140	-0.470	-0.850	0.120	0.080	-0.800	-0.470	-0.560
GENE2828X	0.430	-0.080	0.040	0.480	-0.320	-0.210	-0.120	0.520	-0.210	-0.220	-0.310
GENE2827X	0.170	0.080	-0.060	0.200	-0.100	-0.690	0.130	0.000	-0.550	-0.330	-0.440
GENE2831X	-0.370	-0.350	-0.270	0.080	-0.900	0.000	0.080	0.060	-0.210	-0.894	-0.900
GENE2835X	0.110	-0.410	-0.300	-0.160	-0.740	-0.310	0.250	0.270	-0.320	-0.766	-0.810
GENE2843X	0.550	-0.270	0.000	0.000	-0.560	0.280	0.330	0.370	-0.400	-0.398	-0.330
GENE2810X	0.100	-0.030	-0.070	0.000	0.000	-0.130	-0.320	0.120	-0.660	-0.359	-0.470
GENE2804X	-0.320	-0.170	-0.050	0.000	-0.040	-0.380	0.030	0.280	-0.630	-0.272	0.110
GENE2797X	0.270	-0.480	0.036	0.160	-0.630	0.080	0.510	0.280	0.170	-0.320	0.050
GENE2781X	-0.010	-0.090	0.260	0.360	-0.420	0.190	0.700	0.890	0.620	-0.050	0.210
GENE2790X	0.030	-0.120	0.090	-0.120	-0.170	0.030	0.140	0.000	-0.100	-0.420	-0.280
GENE2793X	0.470	0.130	0.240	0.430	-0.120	-0.360	0.390	-0.140	-0.300	0.050	0.120
GENE2788X	-0.740	-0.640	-0.310	-0.050	-0.470	-0.060	-0.120	-0.010	-0.700	-0.372	-0.760
GENE2787X	-0.400	-0.470	-0.060	-0.150	-0.390	-0.090	0.170	0.140	-0.350	-0.143	-0.600
GENE2778X	-0.380	0.200	0.030	0.080	-0.460	0.140	0.120	-0.070	-0.290	-0.140	-0.340
GENE2763X	0.380	0.450	0.000	0.340	-0.270	0.590	-0.060	0.000	-0.290	0.130	-0.060
GENE2865X	0.110	-0.080	0.050	0.070	-0.180	-0.030	-0.220	0.090	0.060	-0.050	0.080
GENE2866X	-0.030	0.040	0.002	0.120	-0.180	0.010	-0.250	-0.080	-0.200	-0.070	0.160
GENE2745X	0.490	-0.310	-0.010	0.050	-0.580	-0.510	0.410	0.360	-0.230	-0.480	-0.320
GENE2896X	0.600	0.040	0.050	-0.060	-0.470	0.510	0.670	0.440	-0.240	0.180	0.010
GENE1955X	-0.340	-0.070	-0.130	-0.310	0.000	-0.310	0.030	0.050	0.150	0.170	0.100
GENE2914X	0.260	0.000	0.440	0.190	0.240	-0.090	0.610	0.170	0.090	-0.160	0.430
GENE2915X	0.580	0.300	0.240	0.400	-0.050	-0.160	-0.150	0.320	-0.220	-0.033	-0.120
GENE2916X	-0.260	-0.030	-0.040	0.320	0.060	-0.020	-0.290	0.120	0.140	0.010	-0.370
GENE2689X	0.160	0.070	0.040	0.650	-0.570	-0.230	0.550	-0.300	-0.070	-0.176	-0.480
GENE2686X	0.390	-0.240	0.000	0.160	-0.340	0.080	-0.190	0.110	-0.260	-0.390	-0.520
GENE2910X	-0.250	-0.190	-0.250	0.130	-0.510	0.190	0.270	0.140	-0.035	-0.120	-0.130
GENE2128X	0.080	0.300	0.050	0.180	-0.255	0.500	0.030	0.370	0.140	-0.029	-0.030
GENE2706X	0.490	0.060	0.064	0.150	-0.230	-0.170	0.580	0.110	-0.540	-0.254	0.020
GENE2945X	0.310	0.340	0.220	-0.270	-0.190	0.030	0.230	-0.080	-0.340	-0.112	-0.020
GENE2944X	0.030	0.250	0.030	-0.050	-0.110	0.010	-0.320	-0.040	-0.190	-0.292	-0.140
GENE2940X	0.010	-0.210	0.130	-0.520	0.490	0.000	-0.270	0.020	-0.210	-0.167	-0.330
GENE2656X	-0.440	-0.190	0.050	-0.280	0.260	0.100	0.160	0.380	0.160	0.110	0.100
GENE2655X	-0.390	0.080	0.060	-0.030	-0.280	-0.250	-0.030	0.290	-0.220	-0.340	0.090
GENE2653X	-0.690	-0.520	-0.310	-0.390	0.010	0.120	-0.190	-0.180	0.220	-0.200	-0.040
GENE2637X	0.290	0.010	-0.030	0.430	-0.320	-0.580	-0.400	0.250	0.030	-0.120	0.000
GENE2950X	0.000	-0.300	-0.140	0.130	0.090	0.010	0.030	0.000	-0.470	-0.360	-0.070
GENE2633X	0.000	0.180	0.130	0.310	-0.260	-0.070	0.360	-0.080	0.220	-0.140	-0.160
GENE2999X	0.020	-0.040	0.060	0.260	-0.110	0.020	0.300	0.570	-0.070	0.620	-0.070
GENE2967X	0.050	-0.710	-0.510	-0.270	-0.590	-0.380	-0.450	-0.020	-0.180	-0.470	-0.450
GENE2968X	0.220	-0.440	-0.130	0.100	-0.220	-0.120	0.180	0.050	-0.220	-0.292	-0.220
GENE2975X	0.220	-0.440	-0.260	-0.330	-0.190	0.060	-0.080	-0.210	-0.210	-0.350	-0.190
GENE2996X	0.240	-0.020	0.090	-0.170	0.060	0.090	0.120	0.080	-0.110	-0.177	-0.080
GENE2990X	0.220	-0.220	-0.070	-0.020	0.180	-0.400	0.450	0.040	-0.100	0.060	-0.570
GENE2989X	0.030	-0.290	0.100	0.000	0.150	-0.310	0.120	0.110	-0.410	-0.390	-0.310
GENE2621X	0.260	-0.150	0.080	-0.100	-0.220	-0.210	0.350	0.060	0.040	-0.100	0.040
GENE2985X	-0.160	-0.270	0.000	-0.260	-0.380	0.120	0.280	0.120	0.070	-0.201	0.110
GENE3008X	0.150	0.050	0.140	0.090	0.130	-0.220	0.350	0.220	-0.130	0.091	0.040
GENE3012X	-0.690	-0.300	-0.130	-0.040	-0.190	-0.420	0.170	-0.270	-0.210	0.044	-0.350
GENE2964X	-0.060	-0.470	0.010	-0.040	-0.090	0.150	0.330	0.340	-0.130	-0.357	-0.150
GENE2620X	-0.200	0.070	0.070	-0.390	-0.060	0.310	-0.020	0.420	0.300	-0.240	0.270
GENE226X	-0.200	0.070	-0.010	0.460	-0.360	0.370	0.390	0.330	0.540	0.170	0.560
GENE225X	-0.440	-0.150	-0.260	0.220	-0.360	-0.490	-0.240	-0.650	-0.030	-0.050	0.000
GENE1441X	0.030	-0.090	-0.170	-0.350	-0.250	0.020	0.240	-0.080	0.000	-0.221	-0.210
GENE1049X	-0.120	0.340	0.170	-0.050	0.060	0.060	-0.010	-0.210	0.180	0.310	0.260
GENE1046X	-0.140	0.060	0.020	-0.010	-0.120	0.140	0.190	0.140	0.260	-0.063	-0.160
GENE3013X	0.080	-0.260	-0.150	-0.110	-0.500	0.000	0.140	0.110	0.160	-0.510	-0.080
GENE1002X	-0.410	0.200	-0.010	-0.030	-0.060	0.340	0.130	-0.040	0.200	-0.140	-0.170
GENE1033X	0.030	0.010	0.000	0.100	-0.320	0.570	0.040	0.170	-0.470	-0.320	-0.360
GENE3023X	-0.180	-0.310	0.030	0.260	0.360	-0.260	0.320	0.240	-0.280	-0.160	-0.210
GENE3022X	-0.240	-0.200	0.010	0.390	0.380	-0.350	0.020	0.450	0.030	-0.010	-0.080
GENE352X	-0.120	0.300	-0.150	0.020	0.000	-0.410	0.260	-0.290	0.120	0.410	-0.170
GENE154X	-0.280	-0.220	-0.220	-0.060	-0.120	-0.340	0.060	-0.380	-0.100	0.030	-0.490
GENE232X	0.080	-0.480	-0.090	0.150	-0.170	0.150	0.210	-0.190	0.240	0.280	-0.470
GENE1014X	-0.480	0.020	-0.080	0.090	-0.560	-0.540	-0.140	-0.290	-0.270	0.300	-0.540
GENE2593X	-0.040	-0.140	-0.210	0.240	-0.600	0.050	0.300	-0.260	-0.030	0.120	-0.210
GENE2615X	0.360	-0.220	-0.010	0.400	-0.010	0.530	-0.180	-0.120	0.200	-0.260	-0.190
GENE1278X	0.390	-0.050	-0.020	0.200	0.020	0.070	0.220	0.370	-0.100	-0.105	-0.180
GENE1977X	-0.330	-0.410	-0.280	0.150	0.040	-0.190	-0.190	0.000	0.180	0.030	-0.020
GENE2029X	-0.400	0.000	-0.140	0.210	-0.160	-0.070	-0.150	-0.100	-0.170	0.059	0.160
GENE2028X	-0.130	0.050	0.060	0.170	-0.370	-0.250	-0.040	0.080	-0.250	-0.400	-0.150
GENE2027X	-0.180	-0.100	-0.110	0.160	-0.020	-0.210	0.050	0.120	0.180	0.427	0.090
GENE1308X	-0.420	-0.290	-0.180	0.060	-0.750	-0.420	-0.210	0.100	0.330	0.360	0.300
GENE1950X	-0.210	-0.020	-0.190	0.140	-0.070	0.120	0.220	-0.130	-0.350	0.344	-0.160
GENE2018X	-0.130	0.000	-0.140	0.040	0.080	-0.100	0.050	0.060	-0.220	-0.150	-0.120
GENE2010X	-0.310	0.150	0.030	0.640	-0.080	0.450	-0.080	-0.010	-0.200	0.298	-0.050
GENE2011X	-0.240	-0.180	-0.150	-0.210	-0.450	-0.400	-0.020	-0.260	-0.120	-0.289	0.380
GENE2722X	0.030	-0.020	-0.050	0.180	-0.080	-0.160	0.070	0.050	-0.280	-0.170	-0.260
GENE1981X	-0.380	0.220	-0.370	0.200	-0.210	-0.510	-0.440	-0.130	0.230	-0.013	-0.130
GENE2003X	0.260	-0.320	-0.200	0.380	-0.205	-0.050	0.190	-0.100	-0.310	0.030	-0.350
GENE1986X	0.210	0.080	0.060	0.420	-0.200	-0.340	-0.340	-0.070	0.270	0.030	0.410
GENE1997X	-0.230	0.140	-0.100	0.050	-0.060	-0.080	0.140	0.310	0.180	0.130	0.360
GENE1993X	0.030	-0.110	-0.070	0.000	-0.450	0.200	-0.200	-0.320	-0.110	0.150	0.080
GENE1992X	-0.240	-0.050	-0.050	0.280	-0.480	-0.020	0.070	-0.120	0.080	0.100	0.080
GENE1990X	0.020	0.000	-0.230	0.150	-0.600	0.110	0.120	0.080	-0.050	-0.310	-0.100
GENE1998X	-0.380	-0.200	0.060	0.380	-0.140	-0.360	0.450	0.410	-0.240	0.204	0.110
GENE2002X	-0.120	0.180	-0.140	0.480	-0.350	-0.070	0.430	-0.260	0.050	0.170	-0.550
GENE1983X	-0.200	-0.400	-0.250	0.000	-0.090	-0.470	-0.400	-0.180	-0.070	0.120	-0.210
GENE2005X	-0.180	-0.530	-0.050	-0.030	-0.210	-0.290	0.000	0.180	-0.020	0.010	0.020
GENE1332X	0.210	0.000	0.110	0.630	0.470	0.440	0.350	-0.110	-0.170	0.000	-0.150
GENE1979X	0.140	-0.380	-0.080	0.170	-0.340	-0.040	0.360	0.010	-0.230	0.236	0.130
GENE2963X	-0.130	-0.260	-0.100	-0.130	-0.250	-0.320	-0.170	-0.060	-0.250	-0.152	-0.140
GENE2015X	-0.250	-0.580	-0.150	0.270	-0.340	-0.140	0.470	-0.160	-0.290	0.308	0.020
GENE1943X	-0.010	0.450	0.150	0.030	-0.230	-0.120	0.130	0.160	0.170	0.110	0.330
GENE1276X	0.200	-0.140	-0.080	0.100	0.210	-0.020	0.200	-0.190	-0.290	0.070	0.240
GENE1273X	-0.340	-0.330	-0.380	-0.180	-0.270	-0.020	0.210	-0.180	0.100	-0.039	-0.140
GENE3921X	-0.520	0.280	0.010	-0.250	0.100	0.080	-0.030	-0.120	-0.040	0.230	0.320
GENE1356X	0.190	-0.050	0.040	-0.160	-0.430	-0.620	0.400	0.200	0.060	-0.050	0.340
GENE1355X	-0.310	-0.100	-0.510	-0.310	-1.080	-0.970	-0.550	-0.660	-0.180	-0.470	-0.340
GENE1183X	0.060	-0.280	-0.160	-0.080	0.000	-0.520	0.060	-0.340	-0.320	0.090	-0.410
GENE1270X	0.650	0.080	0.040	0.280	0.160	-0.080	-0.380	-0.040	-0.080	0.250	-0.140
GENE1198X	0.460	-0.300	-0.140	-0.130	0.180	-0.090	0.210	-0.380	-0.270	0.000	-0.260
GENE1201X	0.040	-0.320	-0.270	0.150	-0.140	0.270	-0.180	0.000	-0.060	0.210	-0.150
GENE1202X	0.100	-0.170	0.030	-0.290	0.110	0.260	0.130	-0.040	-0.150	0.280	0.000
GENE1203X	0.530	0.010	0.130	-0.090	-0.160	0.470	0.660	0.380	0.050	-0.080	-0.070
GENE1204X	-0.040	0.200	-0.070	-0.180	0.050	0.160	-0.130	-0.290	0.160	-0.360	0.020
GENE1248X	0.050	-0.010	0.110	-0.250	0.000	0.090	0.360	-0.090	0.110	-0.040	0.160
GENE1285X	0.330	-0.020	0.090	-0.140	0.390	0.000	0.390	-0.120	-0.190	0.180	0.290
GENE1149X	0.670	0.060	0.330	0.170	0.390	0.380	0.470	0.100	0.420	0.630	-0.020
GENE93X	-0.280	-0.250	0.010	-0.010	0.430	-0.160	0.180	-0.090	0.410	0.520	0.130
GENE1029X	-0.180	-0.030	0.090	-0.330	-0.150	-0.140	0.290	0.010	0.100	0.060	0.220
GENE3090X	0.120	0.040	-0.010	-0.160	-0.140	-0.240	0.000	0.530	0.230	-0.650	-0.300
GENE3089X	0.310	-0.120	0.170	-0.370	0.100	-0.200	-0.170	0.480	-0.240	-0.260	0.390
GENE1038X	0.200	0.490	0.020	-0.630	-0.600	-0.290	0.490	0.230	0.370	0.040	0.600
GENE1042X	0.240	-0.350	0.090	0.120	0.000	-0.470	0.620	0.270	-0.170	0.230	0.200
GENE1133X	0.280	-0.060	-0.300	-0.550	-0.740	0.200	-0.190	0.170	-0.320	-0.140	0.090
GENE1036X	0.690	0.600	0.370	0.220	-0.140	0.090	0.320	0.390	0.160	0.060	0.120
GENE1837X	-0.150	-0.440	-0.120	-0.030	-0.120	0.000	0.290	-0.090	-0.112	0.090	0.070
GENE1831X	0.090	-0.040	-0.120	-0.400	-0.860	-0.360	0.300	0.050	-0.040	-0.200	-0.170
GENE17X	0.630	0.610	0.400	0.610	0.790	-0.010	0.200	0.000	-0.010	-0.100	-0.220
GENE1832X	-0.230	0.080	0.050	-0.210	0.050	-0.500	0.010	-0.190	-0.190	0.570	-0.040
GENE1065X	-0.200	0.190	0.130	0.290	0.100	-0.230	-0.230	0.190	-0.310	0.100	0.150
GENE1022X	-0.090	0.140	0.150	0.130	-0.070	-0.380	0.330	-0.110	0.050	-0.193	-0.040
GENE1021X	0.130	0.100	0.110	-0.150	-0.110	0.090	-0.300	0.090	0.310	-0.250	-0.310
GENE51X	0.280	0.000	-0.170	0.010	-0.330	-0.190	0.080	-0.180	0.290	-0.670	-0.480
GENE3965X	0.390	0.390	-0.150	-0.820	-0.823	0.240	0.310	-0.580	0.480	-0.580	0.140
GENE37X	-0.190	-0.140	-0.350	-0.010	-0.340	0.190	-0.550	-0.360	-0.080	-0.570	-0.390
GENE38X	-0.060	-0.300	-0.060	-0.240	-0.290	-0.560	-0.140	-0.260	-0.210	-0.360	-0.340
GENE156X	0.510	-0.050	-0.080	-0.110	-0.340	-0.360	-0.380	-0.360	-0.320	-0.220	-0.440
GENE965X	0.220	-0.140	-0.160	-0.180	-0.610	0.190	-0.470	0.040	-0.230	-0.340	0.170
GENE158X	0.630	0.000	0.040	0.010	0.510	0.430	-0.210	0.140	-0.210	-0.430	0.160
GENE936X	-0.200	0.070	0.040	-0.300	-0.080	0.600	-0.010	0.080	0.080	-0.590	-0.030
GENE937X	-0.170	0.060	0.020	-0.580	-0.570	0.600	0.230	0.310	-0.060	-0.410	0.000
GENE91X	-0.050	0.170	0.150	0.190	0.260	0.250	0.560	0.300	-0.080	0.240	-0.180
GENE96X	-0.160	0.020	0.130	-0.190	0.000	-0.010	0.300	0.230	0.600	-0.100	0.450
GENE974X	0.090	0.000	-0.110	-0.210	-0.080	0.310	0.060	0.320	0.160	-0.330	-0.370
GENE1034X	0.400	0.370	0.200	-0.070	0.010	0.550	0.360	0.310	0.010	-0.240	-0.240
GENE1035X	0.340	0.490	0.210	0.030	-0.060	0.600	0.190	0.200	-0.080	-0.040	-0.130
GENE3935X	0.650	0.120	0.040	0.370	-0.510	-0.200	0.020	-0.160	-0.100	-0.020	0.190
GENE196X	0.360	0.510	0.320	0.100	0.500	0.550	-0.220	0.380	-0.180	0.600	-0.220
GENE930X	-0.400	-0.330	0.000	0.070	-0.210	0.330	0.250	-0.150	0.260	0.240	0.120
GENE928X	-0.610	-0.020	-0.110	-0.410	0.090	0.490	-0.310	-0.310	0.120	0.060	0.310
GENE224X	-0.040	-0.080	0.090	0.140	-0.290	0.470	0.090	0.660	0.020	-0.010	0.080
GENE336X	0.170	0.000	0.120	-0.280	0.280	0.310	-0.040	0.140	0.040	0.320	-0.340
GENE308X	-0.550	0.050	0.000	0.000	0.130	-0.170	-0.580	-0.070	-0.150	0.020	0.100
GENE910X	-0.220	0.050	0.100	0.140	-0.180	-0.160	0.090	0.000	-0.060	0.080	-0.010
GENE355X	0.780	-0.150	0.390	0.130	0.560	0.260	0.160	0.250	0.230	0.270	0.460
GENE907X	0.070	-0.280	0.010	-0.060	0.160	0.180	0.230	0.000	0.480	-0.044	-0.270
GENE319X	0.570	0.270	0.370	0.660	0.220	-0.020	-0.040	0.200	0.180	0.420	-0.030
GENE1530X	0.470	0.030	-0.060	-0.090	-0.010	0.240	0.330	-0.120	0.140	0.140	-0.300
GENE888X	-0.110	0.140	0.150	0.200	-0.050	0.220	-0.010	0.030	0.070	-0.140	-0.020
GENE415X	0.240	0.240	0.051	0.260	0.090	0.180	-0.300	0.100	0.350	0.080	-0.020
GENE895X	0.300	-0.180	0.090	-0.140	-0.140	0.000	0.140	0.460	0.330	0.120	0.130
GENE373X	0.020	-0.020	0.030	-0.350	0.330	-0.020	-0.330	-0.220	0.190	-0.240	-0.010
GENE859X	-0.270	-0.080	-0.090	-0.650	0.190	-0.110	0.040	-0.090	0.250	0.180	0.110
GENE489X	0.460	0.100	0.210	0.090	0.120	0.530	0.120	-0.130	0.850	0.030	-0.110
GENE488X	0.440	0.290	0.150	0.100	0.020	0.550	-0.170	-0.260	0.480	-0.090	-0.250
GENE871X	0.590	-0.030	0.110	0.160	-0.290	0.150	0.450	0.340	0.150	-0.320	0.250
GENE858X	-0.040	0.090	0.150	-0.100	0.120	0.470	-0.020	-0.030	0.110	0.090	0.040
GENE845X	0.420	0.480	0.328	0.200	0.474	-0.330	-0.210	0.240	0.210	0.157	0.222
GENE452X	-0.260	-0.050	-0.170	-0.160	0.000	0.270	-0.020	-0.170	0.050	0.220	-0.130
GENE453X	-0.080	0.310	0.050	0.140	0.050	0.440	-0.020	0.030	-0.010	0.250	-0.070
GENE836X	0.350	0.600	0.350	0.520	-0.360	-0.320	-0.080	0.060	0.120	-0.320	-0.050
GENE840X	-0.110	0.340	0.250	-0.130	-0.020	0.280	-0.100	0.080	0.250	0.000	0.190
GENE834X	0.400	0.020	0.290	0.000	-0.200	-0.280	0.140	0.180	0.860	0.190	0.480
GENE833X	0.020	-0.240	0.165	0.220	-0.223	-0.260	0.010	0.770	0.780	0.201	0.562
GENE564X	0.210	0.180	0.330	0.040	0.410	-0.200	-0.070	0.150	0.540	0.160	0.440
GENE894X	0.190	-0.150	0.190	0.040	-0.080	0.150	0.080	0.380	-0.190	-0.100	-0.060
GENE842X	-0.190	0.090	0.160	0.020	-0.150	0.250	0.240	0.200	0.000	-0.060	0.180
GENE259X	0.280	0.290	0.150	0.270	-0.120	0.500	0.290	0.070	0.000	-0.030	-0.050
GENE819X	0.640	-0.170	0.130	-0.230	0.410	0.190	0.110	-0.220	-0.070	0.060	-0.240
GENE806X	0.340	0.190	0.280	0.050	0.200	-0.040	-0.030	0.160	0.040	-0.100	-0.350
GENE268X	0.280	0.110	0.260	0.200	0.470	0.430	-0.140	0.270	0.030	-0.050	-0.040
GENE276X	-0.290	-0.520	0.120	0.140	0.110	0.420	-0.180	-0.150	0.060	-0.020	0.000
GENE284X	0.250	0.260	0.330	0.320	-0.360	-0.210	0.540	0.390	0.430	0.410	0.370
GENE285X	0.700	0.420	0.320	0.270	-0.250	-0.160	0.130	0.230	0.490	0.050	-0.110
GENE286X	0.460	0.300	0.000	0.110	-0.160	-0.120	0.080	0.240	0.500	0.090	-0.090
GENE882X	0.150	0.730	0.460	0.120	0.250	0.120	0.480	0.170	0.250	-0.160	0.390
GENE884X	0.040	0.500	0.300	0.020	0.230	0.220	0.350	0.130	0.230	-0.070	0.350
GENE532X	0.200	0.750	0.620	0.210	0.310	0.510	0.840	0.150	0.720	0.500	0.260
GENE531X	0.020	0.640	0.560	0.130	0.200	0.380	0.710	0.280	0.570	0.350	0.150
GENE530X	-0.100	0.530	0.410	0.150	0.210	0.670	0.370	-0.030	0.570	0.510	0.250
GENE481X	-0.200	-0.210	0.190	-0.340	0.010	-0.460	0.170	0.170	0.300	-0.180	0.060
GENE514X	0.170	0.130	0.000	-0.230	-0.310	0.330	0.230	0.020	0.330	-0.070	0.100
GENE556X	0.280	0.260	0.240	0.090	-0.120	0.410	0.020	0.350	0.630	0.330	0.190
GENE557X	0.170	0.200	0.170	0.190	0.260	0.610	-0.230	0.150	0.120	0.300	0.090
GENE558X	0.310	0.190	0.320	0.190	0.000	0.340	0.660	0.420	0.560	0.330	0.150
GENE592X	0.580	-0.180	0.470	0.170	0.540	0.420	0.100	0.000	0.350	0.040	-0.130
GENE562X	-0.180	0.150	-0.090	-0.250	-0.060	-0.120	-0.220	0.000	-0.130	-0.060	-0.360
GENE563X	0.640	0.460	0.190	0.060	-0.030	-0.220	-0.100	0.210	0.270	0.170	0.000
GENE617X	-0.250	0.340	0.240	-0.070	0.130	0.350	-0.110	0.130	0.000	0.350	-0.060
GENE646X	0.430	0.220	0.170	-0.200	0.470	0.250	0.190	-0.060	-0.110	0.740	0.300
GENE645X	0.250	0.190	0.290	-0.100	0.540	0.100	0.010	0.000	0.090	0.690	0.410
GENE639X	0.400	0.200	0.170	-0.280	0.680	-0.380	0.030	-0.440	0.120	0.600	-0.450
GENE633X	0.600	0.090	0.270	-0.120	0.370	0.250	-0.070	-0.110	0.080	0.400	0.080
GENE654X	0.920	0.590	0.450	0.380	0.490	0.130	0.130	0.120	-0.010	0.210	0.550
GENE625X	0.100	0.070	0.100	0.110	0.160	0.110	0.000	0.030	0.030	0.260	-0.300
GENE658X	0.500	0.110	0.300	0.000	0.140	0.630	0.290	0.740	0.400	-0.190	-0.310
GENE620X	0.680	0.000	0.200	0.140	0.580	-0.100	0.040	-0.270	-0.010	-0.170	-0.080
GENE660X	0.110	0.240	0.120	0.160	-0.040	0.610	0.010	0.000	0.320	0.140	-0.050
GENE659X	0.190	0.000	0.140	-0.010	0.090	0.670	-0.300	-0.150	0.380	0.020	-0.080
GENE662X	-0.300	0.130	0.200	-0.380	0.500	0.750	0.120	0.430	0.440	-0.030	0.140
GENE721X	0.540	-0.080	0.390	0.200	0.190	0.250	0.210	0.250	0.060	-0.010	-0.050
GENE668X	0.700	0.120	0.510	0.790	0.450	0.400	0.050	0.420	0.190	0.110	0.180
GENE594X	0.310	0.160	0.000	0.060	0.280	0.220	-0.070	0.230	0.140	0.100	-0.200
GENE581X	0.440	0.000	0.430	0.000	0.080	-0.240	0.040	0.210	0.220	0.030	0.200
GENE568X	0.990	0.040	0.430	0.090	0.100	0.520	0.000	0.340	-0.040	0.180	0.090
GENE812X	0.430	0.190	0.340	-0.080	-0.070	0.500	-0.030	0.470	0.050	0.050	-0.080
GENE764X	-0.080	-0.090	-0.060	0.270	-0.050	0.300	-0.250	-0.430	0.090	-0.230	0.120
GENE790X	0.400	0.440	0.400	0.370	-0.300	0.310	0.260	0.300	0.274	0.110	0.170
GENE771X	0.050	0.240	0.130	0.230	0.140	0.020	0.110	0.230	0.210	0.260	0.160
GENE772X	0.300	-0.110	0.250	-0.060	0.670	0.050	-0.040	0.640	0.680	0.090	-0.190
GENE781X	0.080	-0.190	0.020	0.020	-0.030	0.490	-0.560	-0.070	0.000	-0.050	-0.210
GENE796X	0.210	0.180	0.360	0.560	0.089	0.370	0.120	0.200	-0.040	0.101	-0.090
GENE759X	0.360	-0.040	0.300	-0.230	0.450	0.230	-0.210	0.430	0.100	0.220	-0.140
GENE757X	0.710	0.300	0.640	0.000	0.560	0.570	0.200	0.650	0.460	0.340	0.000
GENE756X	0.350	0.200	0.490	-0.190	0.630	0.100	0.070	0.430	0.570	0.320	0.160
GENE503X	-0.010	0.060	0.170	-0.140	0.180	0.280	0.080	-0.370	0.260	-0.260	-0.040
GENE763X	0.310	0.190	0.060	-0.190	0.160	-0.520	-0.010	0.070	-0.110	-0.340	-0.290
GENE510X	-0.210	0.120	-0.120	-0.190	0.290	-0.740	-0.390	0.000	0.190	-0.330	-0.220
GENE511X	-0.190	-0.160	-0.180	-0.230	0.210	-0.680	-0.520	0.060	0.130	-0.190	0.120
GENE508X	-0.380	0.000	-0.020	0.230	-0.050	-0.200	0.000	0.080	0.530	0.110	0.080
GENE509X	-0.220	0.000	-0.040	0.070	-0.010	-0.230	0.040	-0.130	0.440	0.100	0.030
GENE507X	0.090	-0.330	-0.020	0.280	0.090	0.000	-0.170	0.070	-0.260	0.210	-0.180
GENE821X	0.420	0.260	0.100	0.330	0.000	0.380	-0.280	-0.040	0.060	0.110	-0.170
GENE820X	0.300	0.100	0.160	0.350	-0.160	0.480	0.000	0.140	0.020	0.170	-0.190
GENE502X	0.420	0.090	0.180	-0.210	-0.350	0.390	0.260	0.480	0.180	-0.148	0.180
GENE550X	0.100	0.160	0.150	-0.480	0.290	0.340	-0.310	-0.360	0.090	-0.170	0.190
GENE498X	0.130	-0.070	0.010	0.000	0.430	-0.030	0.030	0.000	0.180	0.040	-0.580
GENE805X	0.050	0.220	0.210	0.510	0.550	0.200	0.290	-0.010	0.220	0.350	-0.250
GENE485X	0.860	0.210	0.278	-0.110	0.062	0.030	0.520	0.130	0.330	0.096	0.150
GENE466X	0.370	0.040	0.230	0.080	-0.070	0.740	-0.220	0.430	0.040	-0.140	-0.190
GENE847X	0.310	0.320	0.236	0.230	0.080	0.440	-0.090	0.240	0.380	-0.160	0.090
GENE854X	-0.220	-0.080	0.040	-0.380	0.540	-0.070	-0.380	-0.060	-0.050	-0.370	-0.100
GENE844X	-0.380	0.000	0.100	0.340	-0.500	-0.540	0.220	0.220	0.060	0.700	0.340
GENE444X	0.370	0.140	0.370	0.690	0.220	0.000	-0.190	0.430	0.270	0.050	0.040
GENE443X	0.000	-0.010	0.180	-0.260	0.070	0.720	0.110	-0.070	0.160	-0.270	-0.120
GENE874X	0.270	0.040	0.260	-0.150	0.173	0.460	0.700	0.010	-0.100	0.014	0.300
GENE435X	0.490	0.150	0.070	0.220	0.090	0.220	-0.430	0.090	0.170	-0.070	0.030
GENE520X	0.470	0.610	0.500	-0.090	0.140	-0.170	0.850	-0.010	0.940	-0.140	0.380
GENE397X	-0.250	0.230	0.300	-0.080	-0.100	0.170	0.310	0.110	0.000	-0.280	0.030
GENE247X	-0.320	-0.470	-0.140	0.000	-0.360	-0.490	0.300	0.120	-0.150	-0.173	-0.230
GENE248X	-0.300	-0.360	0.030	-0.070	-0.340	-0.440	0.170	0.140	-0.120	-0.170	-0.450
GENE260X	-0.140	0.140	-0.090	-0.180	-0.320	0.000	0.000	0.140	-0.270	-0.060	-0.160
GENE1325X	0.390	-0.030	0.000	-0.020	-0.580	0.050	0.520	0.320	0.140	-0.350	-0.200
GENE1323X	-0.350	0.010	0.040	-0.360	-0.120	-0.030	0.260	0.000	0.100	0.010	0.240
GENE261X	-0.110	0.050	-0.250	-0.190	-0.620	0.030	0.140	-0.220	0.120	-0.219	-0.120
GENE262X	0.280	-0.190	0.090	0.160	-0.070	-0.060	0.210	0.290	0.050	0.000	-0.360
GENE263X	0.350	-0.120	0.010	-0.090	0.038	0.000	-0.070	0.040	0.080	-0.100	-0.290
GENE264X	0.860	0.320	0.360	0.410	-0.050	0.550	-0.030	-0.090	0.270	-0.080	-0.240
GENE310X	-0.220	-0.160	0.090	-0.230	-0.100	-0.160	0.200	0.440	0.130	-0.080	0.060
GENE312X	0.050	-0.300	0.120	0.190	-0.400	0.060	0.030	0.280	0.130	-0.410	0.230
GENE313X	-0.150	-0.660	-0.320	0.090	-0.600	-0.270	0.050	0.090	0.010	-0.295	0.240
GENE1060X	0.540	0.750	0.620	1.240	0.760	0.430	0.380	0.440	0.460	0.090	0.000
GENE751X	0.140	0.410	0.500	0.430	0.620	0.450	-0.040	0.450	0.030	0.410	-0.150
GENE414X	0.060	0.380	0.240	0.230	0.630	0.290	-0.160	0.210	-0.020	0.320	-0.170
GENE417X	0.280	0.050	0.110	0.680	0.070	0.080	-0.150	0.420	0.100	-0.066	-0.360
GENE269X	0.560	0.520	0.150	0.080	-0.030	0.440	0.000	0.460	-0.050	0.110	-0.220
GENE900X	0.040	0.090	0.160	0.140	0.330	0.010	-0.060	0.140	0.000	0.000	-0.140
GENE2971X	0.320	0.110	0.010	-0.130	0.230	-0.250	-0.050	0.070	0.370	-0.380	-0.170
GENE377X	0.000	0.110	0.040	-0.370	-0.730	0.110	0.090	-0.160	0.550	-0.380	-0.060
GENE372X	-0.080	0.240	0.270	-0.210	0.300	0.320	0.210	0.000	0.130	0.290	-0.070
GENE371X	0.120	0.750	0.190	-0.360	-0.230	0.200	0.300	0.370	0.110	-0.250	0.590
GENE1062X	0.150	0.380	0.300	0.010	0.690	0.530	0.460	0.270	0.420	0.350	0.230
GENE898X	-0.050	0.120	0.030	-0.120	-0.190	0.100	-0.490	0.230	0.100	0.000	-0.230
GENE362X	-0.140	-0.140	-0.130	-0.160	0.270	-0.540	0.000	-0.100	0.350	-0.090	0.150
GENE370X	0.040	-0.040	0.100	-0.070	-0.140	0.170	-0.450	-0.140	0.410	0.500	0.220
GENE365X	0.660	0.290	0.280	0.310	-0.010	0.400	0.080	-0.100	0.310	0.220	0.470
GENE215X	0.310	0.330	0.160	-0.180	-0.250	0.170	0.160	0.190	0.030	-0.420	0.360
GENE179X	0.040	0.080	0.090	0.000	-0.110	-0.040	0.040	0.240	-0.130	0.240	0.090
GENE180X	0.240	-0.140	0.000	0.170	-0.170	0.370	0.110	0.100	0.530	-0.070	0.100
GENE181X	0.340	0.170	0.142	0.230	0.111	0.510	-0.190	0.280	0.410	0.142	0.127
GENE969X	0.350	-0.030	0.060	-0.150	0.310	0.100	0.170	0.340	0.480	0.020	-0.160
GENE214X	0.080	0.100	0.070	0.230	0.140	0.200	0.020	-0.100	0.000	-0.030	0.080
GENE171X	0.130	0.100	0.160	0.010	0.040	0.070	-0.090	0.080	0.360	-0.090	0.130
GENE956X	-0.150	-0.400	-0.120	-0.220	-0.570	0.010	-0.230	0.460	0.240	-0.050	0.010
GENE957X	-0.180	-0.240	-0.120	-0.010	-0.050	0.000	0.030	-0.060	0.130	-0.030	-0.140
GENE958X	-0.510	-0.320	-0.250	0.050	-0.100	0.000	-0.390	-0.080	-0.370	-0.030	-0.120
GENE959X	-0.440	0.000	-0.080	0.010	-0.220	0.020	0.130	0.000	0.230	0.050	-0.020
GENE188X	0.070	0.130	0.090	0.030	-0.140	0.570	0.160	0.310	0.180	-0.010	0.280
GENE147X	-0.230	0.490	0.150	0.130	0.160	0.640	0.550	0.030	0.350	0.040	0.020
GENE1286X	-0.120	0.300	0.150	-0.170	0.000	0.130	0.380	0.690	0.110	-0.090	-0.140
GENE1287X	0.240	-0.050	0.040	-0.120	0.080	-0.060	0.390	-0.290	0.360	0.257	0.410
GENE3009X	0.420	-0.090	0.070	-0.230	0.000	-0.500	0.360	0.560	-0.040	-0.190	0.020
GENE978X	-0.130	0.170	0.020	0.100	0.210	0.330	0.240	0.330	0.110	-0.060	0.030
GENE64X	0.060	0.070	0.180	0.090	0.430	-0.460	-0.420	0.000	0.340	0.070	-0.030
GENE138X	-0.440	-0.450	-0.180	-0.140	0.330	0.050	-0.380	-0.410	0.460	0.250	-0.370
GENE137X	0.430	0.010	0.110	0.180	0.250	-0.090	0.070	0.060	0.060	0.580	-0.050
GENE129X	0.070	-0.030	0.060	-0.160	0.070	0.130	-0.090	0.100	-0.150	0.410	-0.080
GENE109X	-0.310	-0.200	0.090	-0.170	0.420	0.130	-0.030	0.030	0.000	0.260	-0.150
GENE108X	-0.170	-0.230	-0.009	-0.190	0.340	0.090	-0.090	-0.030	-0.320	0.280	-0.200
GENE102X	-0.160	-0.090	0.060	-0.210	0.250	0.310	0.100	0.000	-0.050	-0.100	-0.230
GENE99X	-0.300	-0.040	0.010	-0.160	0.330	-0.440	-0.410	0.060	0.000	0.190	-0.060
GENE334X	0.320	-0.160	0.080	0.000	0.040	-0.010	0.170	-0.180	0.190	0.000	0.070
GENE340X	0.520	0.230	0.620	0.240	-0.080	0.490	0.620	0.460	0.340	0.150	0.160
GENE3993X	0.000	-0.010	-0.070	-0.280	0.080	-0.440	-0.370	-0.100	-0.160	0.110	-0.210
GENE160X	0.210	-0.070	0.140	-0.340	0.590	-0.140	0.050	-0.170	-0.140	0.560	-0.210
GENE1007X	0.260	-0.030	0.051	0.210	0.000	-0.130	0.180	-0.130	-0.290	0.160	0.440
GENE149X	-0.050	0.020	-0.080	-0.450	0.100	0.350	-0.480	-0.280	0.280	-0.332	0.050
GENE70X	-0.410	-0.120	0.000	-0.100	-0.080	0.160	0.250	0.180	0.040	0.050	-0.110
GENE4023X	0.140	-0.060	-0.070	-0.200	-0.100	-0.100	-0.080	-0.260	0.070	-0.060	0.090
GENE1471X	0.000	-0.080	-0.090	0.030	-0.080	-0.060	0.500	0.240	-0.080	-0.016	0.080
GENE3179X	0.010	-0.050	-0.040	-0.010	-0.350	-0.500	-0.310	-0.090	-0.440	-0.280	-0.090
GENE3180X	0.480	0.080	-0.140	-0.160	-0.090	0.300	-0.060	0.070	0.050	0.180	-0.100
GENE3855X	0.130	-0.350	-0.100	-0.440	-0.128	-0.540	0.030	0.000	0.310	0.414	-0.410
GENE1867X	-0.030	-0.300	-0.090	-0.220	-0.390	-0.360	0.200	0.300	0.030	-0.250	-0.050
GENE1866X	-0.470	-0.560	-0.206	-0.210	-0.220	-0.180	0.250	0.110	-0.030	0.323	-0.070
GENE1798X	-0.490	-0.220	0.050	-0.290	-0.310	-0.290	0.640	0.340	0.240	0.070	0.120
GENE1859X	-0.170	0.100	-0.080	-0.470	-0.250	0.010	0.160	-0.220	0.390	0.280	0.310
GENE3469X	0.000	-0.040	-0.042	-0.250	-0.200	-0.240	-0.260	-0.120	0.150	-0.310	-0.200
GENE1267X	0.100	-0.020	-0.010	0.260	-0.550	0.210	0.200	0.360	-0.250	0.150	-0.280
GENE1264X	-0.250	-0.130	-0.240	-0.110	-0.440	-0.560	0.370	0.170	0.250	0.291	-0.040
GENE1453X	-0.250	0.070	0.040	0.080	-0.290	-0.160	0.190	0.000	0.240	0.090	0.080
GENE1454X	-0.060	-0.440	-0.240	0.120	-0.150	-0.030	-0.360	-0.020	-0.100	0.095	-0.170
GENE1456X	-0.220	-0.370	-0.380	-0.090	-0.130	-0.190	0.190	-0.080	0.090	-0.049	-0.320
GENE1455X	-0.110	0.230	-0.220	0.040	-0.414	-0.160	0.330	0.030	0.050	-0.043	-0.230
GENE1341X	-0.060	-0.210	0.000	0.040	-0.010	-0.260	-0.260	0.130	0.000	0.440	-0.260
GENE3823X	-0.210	0.340	0.200	0.680	-0.350	0.110	0.390	0.280	0.040	0.340	0.530
GENE1432X	-0.360	-0.470	-0.220	0.000	-0.430	-0.430	0.090	-0.040	0.000	0.036	-0.570
GENE1431X	-0.100	0.000	-0.220	-0.290	-0.060	-0.380	-0.390	0.100	0.210	0.076	-0.120
GENE1428X	-0.310	0.010	-0.260	0.030	-0.070	-0.230	-0.170	0.070	-0.090	0.229	0.050
GENE1425X	-0.270	-0.120	-0.110	-0.250	0.340	-0.170	0.000	0.050	0.300	0.463	0.410
GENE1423X	-0.110	0.450	-0.150	0.000	-0.290	0.130	-0.300	-0.100	-0.120	0.200	0.110
GENE1397X	-0.320	-0.090	-0.150	-0.020	-0.280	-0.183	0.090	-0.080	-0.200	0.264	-0.300
GENE1412X	-0.600	-0.370	-0.550	-0.370	-0.470	-0.370	-0.310	-0.270	-0.710	0.049	-0.430
GENE1416X	-0.860	0.030	-0.430	-0.020	-0.620	-0.130	-0.490	-0.190	-0.600	-0.090	-0.270
GENE1401X	-0.730	0.030	-0.350	-0.340	-0.760	-0.610	-0.080	-0.120	-0.280	-0.400	-0.600
GENE1391X	-0.120	-0.370	-0.310	-0.520	-0.070	-0.080	-0.350	-0.350	-0.380	0.220	-0.260
GENE3463X	0.270	-0.190	-0.020	-0.510	-0.010	-0.670	0.370	-0.140	-0.070	0.160	0.260
GENE3460X	0.030	-0.200	-0.200	0.250	0.052	-0.080	0.000	-0.540	-0.111	0.300	-0.240
GENE3459X	0.060	0.000	-0.010	0.190	0.320	-0.140	-0.140	-0.330	-0.260	0.280	-0.330
GENE3457X	-0.010	-0.500	0.040	-0.010	0.010	-0.340	-0.440	-0.140	0.220	0.080	0.100
GENE3456X	-0.310	0.010	-0.130	-0.240	-0.350	0.290	0.100	0.170	0.080	0.040	0.270
GENE1864X	-0.130	-0.360	-0.260	-0.530	0.050	-0.450	0.180	0.120	-0.400	0.235	0.060
GENE1871X	0.130	0.230	0.000	-0.140	-0.565	0.030	0.460	-0.390	0.040	0.492	-0.360
GENE1436X	-0.120	0.160	-0.050	-0.160	-0.480	0.030	-0.140	-0.160	-0.040	-0.030	0.040
GENE3410X	-0.030	-0.090	-0.150	-0.240	-0.260	-0.540	-0.180	-0.130	-0.360	0.050	-0.060
GENE3159X	0.080	0.100	-0.040	-0.130	-0.560	0.270	-0.300	0.050	-0.420	0.230	0.110
GENE1816X	0.560	0.300	0.100	-0.280	-0.310	0.540	0.370	0.110	-0.060	0.090	0.290
GENE3969X	0.230	-0.080	0.010	0.110	-0.120	-0.160	0.180	0.070	0.310	0.151	0.130
GENE3970X	-0.120	-0.060	-0.100	0.320	0.000	-0.350	0.440	-0.140	0.070	0.390	-0.320
GENE3973X	-0.210	-0.410	0.000	0.340	-0.140	-0.030	0.130	-0.440	0.140	0.410	-0.030
GENE3977X	-0.270	-0.270	-0.080	0.310	-0.320	0.020	0.000	-0.620	0.200	0.470	0.270
GENE1764X	-0.270	0.000	0.080	-0.050	-0.160	0.040	0.430	0.060	0.230	0.363	0.210
GENE1499X	0.090	0.020	0.070	-0.140	0.050	0.250	0.190	0.000	0.170	0.032	0.130
GENE3597X	-0.140	0.230	0.090	0.290	0.050	0.220	0.140	-0.030	0.000	0.100	-0.110
GENE1568X	0.190	0.040	0.290	0.070	0.420	0.000	0.520	0.000	0.170	0.500	0.110
GENE3590X	0.590	0.530	0.310	-0.280	0.040	0.310	0.400	0.190	0.750	-0.120	0.490
GENE3591X	0.240	0.420	0.180	-0.040	0.330	0.210	0.010	0.060	0.050	0.140	0.310
GENE3582X	-0.020	0.280	0.090	-0.440	-0.280	0.410	0.280	-0.050	-0.090	0.148	-0.030
GENE3583X	-0.150	0.600	0.140	-0.400	-0.050	0.520	-0.030	0.070	0.340	0.210	0.120
GENE3584X	-0.270	0.230	0.170	0.050	-0.090	0.500	0.110	-0.050	0.380	0.180	0.170
GENE470X	0.380	0.160	0.080	-0.500	-0.190	-0.070	-0.250	-0.200	0.510	0.160	0.250
GENE3579X	0.000	0.270	0.070	-0.190	-0.470	-0.160	0.250	-0.050	0.580	0.060	0.010
GENE3564X	-0.100	0.330	0.250	-0.090	0.100	-0.080	0.240	-0.280	0.870	-0.060	-0.080
GENE3605X	0.300	0.180	0.030	-0.260	0.340	0.640	-0.100	-0.200	0.020	0.200	-0.040
GENE1537X	0.140	0.390	0.250	0.140	-0.080	-0.010	0.620	0.020	0.500	0.230	0.730
GENE1563X	-0.150	0.000	0.020	-0.100	-0.030	-0.270	-0.100	0.670	0.250	0.380	0.040
GENE1540X	0.320	-0.140	0.160	-0.060	-0.170	-0.150	0.400	0.290	0.100	0.122	-0.120
GENE1577X	0.320	0.440	0.360	-0.260	0.480	0.370	0.400	0.040	0.980	-0.050	0.510
GENE1597X	0.010	0.460	0.020	0.080	-0.260	-0.390	0.410	-0.010	0.520	0.520	0.400
GENE1623X	0.440	0.720	0.680	0.230	0.750	0.600	0.880	0.680	1.240	0.820	0.980
GENE1683X	0.210	0.410	0.170	0.110	0.370	0.200	0.250	0.050	0.410	0.550	0.200
GENE1701X	0.010	0.050	0.040	0.010	-0.280	0.000	0.710	0.300	0.350	0.471	0.290
GENE1746X	-0.230	0.750	0.140	-0.200	0.450	-0.270	-0.140	-0.230	-0.050	0.160	0.240
GENE1753X	0.180	0.500	0.200	-0.400	0.170	-0.340	0.810	0.090	0.350	0.210	0.100
GENE1759X	-0.140	-0.030	-0.120	-0.290	0.000	-0.410	0.140	0.350	0.120	0.110	0.280
GENE1518X	0.680	0.270	0.270	-0.080	0.230	0.070	-0.080	0.200	0.080	-0.350	-0.210
GENE1515X	0.320	-0.050	0.090	-0.310	0.300	0.100	-0.050	0.200	0.480	0.340	0.260
GENE1514X	-0.030	0.140	0.080	0.140	-0.260	0.100	-0.070	0.090	0.060	0.140	0.210
GENE1521X	-0.400	-0.090	0.000	-0.080	-0.200	0.450	0.270	0.580	0.460	-0.100	0.340
GENE1766X	-0.140	-0.090	-0.060	-0.180	0.200	-0.420	0.430	0.220	0.550	0.180	-0.140
GENE1772X	0.000	0.030	0.050	-0.290	-0.090	0.200	0.380	-0.070	-0.030	0.388	0.170
GENE954X	0.280	-0.180	-0.030	-0.410	-0.060	-0.240	0.200	-0.200	-0.190	-0.002	0.120
GENE960X	-0.330	-0.250	-0.090	0.030	-0.010	-0.240	-0.130	-0.140	-0.080	-0.120	-0.060
GENE961X	-0.170	0.070	0.020	-0.010	0.380	-0.040	-0.350	0.170	0.060	-0.150	0.000
GENE962X	-0.020	-0.290	-0.130	-0.080	-0.400	-0.070	0.250	0.000	0.110	-0.210	-0.040
GENE1783X	-0.250	0.480	0.030	0.140	-0.280	0.080	0.030	-0.130	0.210	0.510	0.240
GENE1347X	-0.170	0.020	-0.058	-0.510	-0.104	0.320	0.350	0.050	0.170	0.379	0.331
GENE3092X	-0.190	0.080	0.060	-0.250	0.380	-0.360	0.240	0.060	0.270	0.340	-0.210
GENE1807X	0.030	0.450	0.110	0.050	-0.520	-0.410	0.600	-0.090	-0.020	-0.030	0.040
GENE3979X	0.210	0.190	0.060	0.010	-0.530	-0.170	0.440	0.000	-0.130	-0.030	0.350
GENE1496X	-0.120	-0.030	-0.060	-0.170	0.080	0.110	0.380	0.290	0.220	0.129	-0.090
GENE1494X	-0.090	-0.150	-0.070	-0.190	-0.160	-0.160	0.280	0.060	0.080	0.077	0.090
GENE985X	0.010	0.460	-0.080	-0.430	-0.100	-0.670	0.120	-0.090	0.160	-0.120	0.080
GENE1809X	0.500	0.820	0.480	0.620	-0.090	0.660	0.490	0.160	0.910	0.710	0.730
GENE3980X	0.270	0.140	-0.070	0.210	-0.450	-0.080	0.070	-0.020	0.400	-0.460	0.060
GENE3196X	-0.010	-0.010	-0.030	0.120	-0.190	-0.020	0.530	-0.150	0.090	0.080	0.060
GENE1477X	-0.400	-0.110	-0.169	-0.510	0.220	-0.800	-0.230	0.000	0.090	0.210	0.300
GENE2583X	0.020	0.200	-0.260	-0.190	-0.248	-0.060	0.060	-0.180	-0.070	-0.070	0.160
GENE1089X	-0.800	-0.390	-0.170	-0.650	0.080	0.390	-0.140	0.110	-0.060	0.046	0.290
GENE1909X	-0.170	0.030	0.000	-0.350	-0.240	0.260	-0.050	0.230	0.190	0.122	0.350
GENE5X	0.120	-0.280	0.240	0.140	0.580	0.490	0.320	-0.220	-0.170	0.650	0.070
