# Supplementary material for: Discovering biclusters in gene expression data based on high-dimensional linear geometries
Source: BMC Bioinformatics. 2008 Apr 23;9:209. doi: 10.1186/1471-2105-9-209 (PMC2386490; doi:10.1186/1471-2105-9-209)
Supplement: Additional file 4 — All detected biclusters with full data. All the detected biclusters with full data are given here. [file 1471-2105-9-209-S4.zip › biclu_result/bi_243.txt]

	DLCL-0007	DLCL-0031	DLCL-0030	DLCL-0029	DLCL-0034	DLCL-0051	DLCL-0011	DLCL-0032	DLCL-0006
GENE1835X	-0.510	0.200	-0.310	-0.530	0.420	0.380	-0.060	0.220	-0.270
GENE1836X	-0.450	0.130	-0.400	0.090	-0.300	0.210	-0.630	0.040	-0.280
GENE1865X	-0.160	0.200	-0.460	-0.120	-0.090	0.330	-0.080	0.190	-0.390
GENE1380X	-0.510	0.090	-0.450	-0.080	0.000	-0.020	-0.060	0.110	-0.290
GENE1932X	-0.710	0.000	0.260	0.140	-0.410	-0.050	-0.370	-0.100	-0.750
GENE1930X	-0.820	-0.150	-0.160	0.050	-0.610	-0.540	-0.100	-0.080	-0.430
GENE2584X	-0.420	0.210	-0.170	0.140	0.070	-0.350	0.000	-0.080	0.000
GENE3070X	-0.230	0.070	0.540	0.120	0.590	-0.360	0.170	-0.120	-0.520
GENE1843X	-0.320	-0.230	-0.210	-0.080	0.220	-0.490	-0.120	-0.540	-0.320
GENE3165X	0.370	0.130	0.190	0.000	-0.420	-0.490	0.410	-0.240	-0.160
GENE1115X	-0.300	-0.610	0.270	-0.390	0.460	0.240	0.460	-0.010	-0.070
GENE3994X	0.100	-0.020	0.330	-0.030	-0.570	-0.250	-0.230	-0.610	0.160
GENE3880X	0.200	0.090	0.670	0.130	0.360	0.250	-0.280	0.250	0.300
GENE3881X	0.530	0.030	0.660	0.110	0.310	0.080	-0.090	0.170	0.340
GENE3882X	0.220	0.150	0.740	0.150	0.420	-0.010	-0.040	0.010	0.500
GENE3871X	-0.230	0.390	0.040	-0.050	-0.070	0.350	0.730	0.430	-0.210
GENE2591X	-0.160	0.290	0.190	0.400	0.560	0.040	-0.060	0.270	-0.080
GENE166X	0.000	-0.150	0.430	0.220	0.630	0.900	0.400	0.290	0.640
GENE3439X	0.166	0.050	0.540	0.680	0.580	0.580	0.550	0.360	0.540
GENE3447X	0.200	-0.100	0.110	-0.030	-0.270	-0.190	0.330	0.080	0.600
GENE3448X	0.080	0.010	0.210	0.040	-0.320	-0.140	0.370	-0.040	0.520
GENE3449X	0.000	0.100	0.150	-0.140	-0.190	-0.020	-0.080	-0.150	0.050
GENE3403X	0.300	0.100	0.010	0.140	0.670	0.850	-0.090	-0.030	0.100
GENE213X	0.250	0.150	0.150	-0.130	0.290	-0.120	-0.060	-0.220	0.010
GENE394X	0.250	0.100	-0.170	-0.320	0.000	0.540	-0.110	0.180	0.430
GENE3518X	0.770	-0.060	0.050	-0.430	0.110	-0.350	-0.170	0.280	-0.120
GENE3603X	0.150	-0.020	0.110	-0.080	0.280	0.270	-0.110	-0.130	-0.140
GENE3487X	0.590	-0.130	0.160	-0.030	0.280	0.100	0.080	0.270	0.490
GENE3526X	0.440	0.480	0.170	-0.190	0.120	0.300	-0.310	-0.100	0.160
GENE3524X	0.550	-0.170	-0.400	-0.370	0.020	0.190	-0.390	-0.370	0.040
GENE3527X	0.030	-0.910	0.050	-0.190	-0.230	-0.570	-0.250	-0.260	-0.390
GENE3529X	0.280	-0.370	-0.100	-0.370	-0.250	0.530	-0.040	0.310	0.240
GENE3512X	-0.300	-0.180	0.160	-0.340	-0.490	-0.830	0.240	-0.310	0.370
GENE3540X	0.380	0.230	0.050	-0.220	0.220	-0.230	0.150	-0.270	-0.340
GENE3291X	-0.220	-0.320	-0.400	0.310	0.060	-0.090	0.260	-0.200	0.130
GENE3700X	-0.540	0.010	-0.080	0.130	-0.280	0.120	0.130	-0.050	-0.380
GENE3723X	0.770	0.050	0.220	0.210	0.030	0.690	-0.190	0.080	-0.030
GENE3634X	-0.060	0.210	0.500	0.500	-0.090	0.460	0.030	-0.090	0.260
GENE3551X	-0.060	0.540	0.190	0.000	-0.180	-0.230	0.160	0.200	0.110
GENE3216X	-0.080	-0.060	0.000	0.050	0.400	0.330	-0.140	0.320	-0.150
GENE3217X	0.090	0.070	0.090	0.040	0.410	0.410	0.330	0.470	0.300
GENE1840X	-0.870	-0.140	-0.450	-0.240	-0.160	0.110	-0.150	-0.170	0.140
GENE3145X	-0.320	-0.230	0.240	-0.090	0.000	0.290	0.470	-0.020	0.260
GENE3142X	0.360	0.170	0.400	-0.110	0.250	0.110	0.220	-0.090	0.640
GENE2589X	0.040	0.160	-0.220	-0.150	-0.620	-0.440	-0.100	0.110	-0.170
GENE2570X	-0.140	0.230	0.090	-0.190	0.480	-0.140	0.590	0.410	0.170
GENE3108X	-0.090	-0.240	0.460	0.050	0.100	-0.140	0.080	-0.010	0.400
GENE2567X	-0.340	-0.520	-0.590	-0.220	0.410	-0.050	0.370	0.490	-0.010
GENE2568X	-0.340	-0.460	-0.340	0.040	0.550	-0.220	0.350	0.380	-0.250
GENE2565X	-0.140	-0.270	0.060	0.190	0.000	0.010	-0.310	-0.170	-0.110
GENE1915X	-0.220	-0.020	0.290	-0.040	-0.080	-0.360	0.010	-0.100	0.000
GENE1914X	-0.460	-0.380	0.010	0.090	0.000	-0.100	-0.210	-0.180	-0.260
GENE1919X	-0.320	0.200	0.070	0.000	-0.140	-0.610	-0.140	-0.070	-0.290
GENE1917X	-0.310	-0.340	0.240	-0.170	-0.450	-0.050	0.290	-0.110	-0.580
GENE1908X	0.000	-0.450	-0.600	-0.100	-0.040	-0.040	0.300	-0.390	-0.220
GENE1896X	-0.080	0.040	0.060	-0.250	0.410	-0.086	-0.020	0.000	0.010
GENE2987X	-0.330	0.230	-0.080	-0.120	0.230	-0.410	-0.190	0.000	0.060
GENE2041X	-0.050	0.340	-0.050	-0.010	0.520	0.080	0.020	0.150	0.020
GENE2038X	-0.010	0.220	0.220	0.000	-0.030	-0.250	0.090	0.150	0.560
GENE2037X	-0.110	0.400	-0.030	0.040	0.090	-0.370	0.390	0.010	0.100
GENE2516X	0.830	0.680	0.570	0.850	-0.010	0.130	0.640	-0.100	0.900
GENE2047X	-0.200	0.060	-0.190	-0.410	-0.210	0.200	-0.120	0.410	-0.220
GENE3042X	-0.100	0.390	-0.030	-0.410	-0.210	0.070	-0.030	-0.260	0.130
GENE3050X	-0.300	-0.330	0.010	0.170	0.180	-0.550	0.150	0.300	-0.140
GENE3048X	0.250	-0.060	-0.010	-0.270	-0.100	-0.310	0.410	0.060	-0.190
GENE2582X	-0.290	-0.290	-0.130	0.030	-0.080	0.220	0.260	-0.280	-0.190
GENE2551X	-0.110	0.040	0.320	0.010	0.250	-0.170	-0.200	0.160	0.050
GENE2449X	-0.660	0.020	-0.250	0.310	-0.410	-0.380	-0.210	-0.110	-0.510
GENE1911X	0.440	-0.280	0.060	-0.020	-0.010	-0.310	-0.400	-0.210	0.150
GENE2058X	-0.320	-0.160	-0.470	-0.380	-0.230	-0.540	-0.270	-0.460	-0.290
GENE2059X	-0.090	-0.010	-0.510	-0.240	-0.290	-0.310	-0.270	0.100	-0.060
GENE2061X	-0.470	-0.580	-0.310	-0.030	0.260	0.070	0.010	-0.290	0.100
GENE2062X	-0.450	-0.230	0.070	0.190	-0.200	-0.570	-0.310	-0.280	0.050
GENE2073X	-0.060	-0.410	-0.610	-0.310	-0.390	0.110	-0.240	-0.260	-0.080
GENE2492X	-0.470	-0.110	-0.400	-0.420	0.050	-0.230	-0.360	0.070	0.470
GENE2453X	-0.560	0.130	-0.130	-0.180	0.320	-0.280	0.060	0.090	0.000
GENE2292X	0.290	0.180	0.120	0.000	-0.150	-0.390	-0.500	-0.280	-0.330
GENE2319X	-0.030	-0.040	-0.150	-0.420	-0.430	0.580	0.630	0.060	0.110
GENE2424X	-0.110	-0.600	0.300	-0.320	-0.070	-0.010	-0.450	-0.060	0.390
GENE2431X	0.400	-0.350	0.090	-0.130	-0.140	-0.550	0.450	0.180	0.480
GENE2420X	0.710	-0.220	0.310	0.120	0.060	-0.130	-0.300	0.160	-0.030
GENE2421X	0.100	-0.250	0.180	0.290	0.370	0.060	-0.220	0.370	-0.170
GENE2423X	-0.440	-0.130	-0.110	0.500	0.570	0.130	-0.220	0.220	-0.410
GENE2360X	-0.710	-0.200	-0.360	0.190	-0.960	-0.480	0.120	-0.310	-0.130
GENE2397X	-0.540	-0.890	0.130	-0.140	-0.460	-0.430	-0.050	-0.630	0.000
GENE2339X	-0.360	0.130	-0.030	-0.150	-0.120	0.200	0.150	0.280	-0.040
GENE2338X	0.100	0.190	-0.070	-0.050	-0.130	0.430	0.250	0.220	0.000
GENE2337X	-0.110	-0.230	0.160	-0.090	-0.020	-0.180	-0.080	-0.370	0.340
GENE2415X	-0.060	-0.330	-0.290	-0.060	-0.130	0.010	0.240	-0.260	-0.300
GENE2459X	0.000	-0.310	-0.640	-0.160	-0.500	-0.350	-0.080	-0.460	0.090
GENE2106X	-0.310	-0.190	0.470	0.160	0.520	-0.280	0.340	0.570	0.020
GENE2140X	-0.270	-0.070	-0.310	0.200	-0.090	-0.250	0.060	-0.200	0.090
GENE2281X	0.560	0.140	0.000	0.020	-0.200	0.050	-0.250	0.090	-0.010
GENE2243X	-0.290	-0.100	-0.150	0.130	-0.290	-0.060	-0.150	0.020	0.120
GENE2241X	-0.160	-0.040	-0.330	0.040	-0.270	0.280	-0.300	-0.340	-0.270
GENE2142X	0.430	0.650	0.000	0.060	0.360	0.670	0.520	0.060	-0.210
GENE2158X	0.270	0.310	-0.120	-0.200	-0.050	0.140	0.560	0.740	-0.550
GENE2226X	0.260	-0.510	0.400	0.230	-0.110	-0.450	0.560	-0.360	0.060
GENE2167X	-0.270	-0.310	-0.080	0.150	0.070	-0.380	0.000	0.290	-0.550
GENE2157X	-0.190	0.090	-0.130	-0.280	-0.080	-0.280	0.160	0.020	0.180
GENE2902X	-0.330	-0.150	-0.150	-0.010	0.120	-0.010	0.100	0.380	-0.500
GENE2165X	-0.030	-0.180	0.000	0.030	-0.370	0.200	0.220	0.020	-0.220
GENE2164X	-0.730	-0.420	0.270	0.290	0.350	-0.040	0.100	-0.120	-0.560
GENE2231X	-0.350	-0.400	-0.210	-0.160	-0.510	-0.130	-0.200	-0.560	-0.210
GENE2192X	-0.340	0.060	0.220	-0.010	0.610	0.630	0.170	0.030	0.350
GENE2190X	-0.170	0.090	-0.820	-0.020	-0.480	-0.130	0.000	-0.430	-0.430
GENE2185X	0.020	-0.030	-0.170	0.200	0.060	-0.470	-0.040	-0.110	-0.050
GENE2197X	-0.390	-0.300	0.000	-0.200	0.040	-0.620	-0.140	-0.150	0.060
GENE2206X	-0.220	0.230	0.260	0.110	-0.180	-0.630	0.050	0.100	-0.190
GENE2166X	0.090	0.010	-0.420	0.160	-0.110	-0.120	-0.010	-0.140	-0.290
GENE2209X	-0.850	-0.580	-0.080	-0.440	0.030	-0.260	0.070	0.040	-1.030
GENE2214X	-0.770	-0.380	-0.380	0.080	-0.050	0.080	-0.220	-0.060	0.040
GENE2222X	-0.100	-0.230	-0.130	0.150	0.000	-0.790	0.130	-0.410	-0.550
GENE2230X	-0.270	-0.130	-0.200	0.360	-0.110	-0.190	0.100	-0.150	-0.220
GENE2233X	0.400	-0.100	-0.100	0.020	-0.550	0.170	0.340	0.310	0.220
GENE2733X	-0.110	-0.410	0.070	0.170	0.020	-0.270	0.050	0.090	-0.450
GENE2729X	-0.640	0.390	-0.140	-0.030	-0.050	-0.330	0.000	0.080	-0.150
GENE2256X	-0.070	-0.260	-0.500	-0.010	0.070	-0.060	0.290	0.050	-0.460
GENE2263X	-0.630	-0.300	0.000	0.230	0.000	-0.200	-0.080	-0.140	0.150
GENE2129X	-0.080	0.110	-0.060	0.070	-0.810	-0.300	-0.180	-0.230	-0.320
GENE2252X	-0.300	-0.090	-0.060	0.160	0.040	-0.390	-0.090	-0.240	-0.050
GENE1934X	-0.430	-0.120	-0.190	-0.280	0.570	0.100	0.120	0.020	0.220
GENE2434X	-0.500	-0.410	-0.220	-0.070	-0.060	-0.220	0.000	0.080	-0.290
GENE2433X	-0.340	-0.220	-0.100	-0.290	-0.100	0.040	0.110	-0.080	-0.400
GENE2096X	-0.280	-0.330	-0.660	-0.250	-0.250	0.170	-0.230	-0.300	-0.250
GENE1975X	-0.330	-0.220	-0.630	0.050	0.000	-0.040	0.120	0.180	-0.230
GENE1963X	-0.690	0.090	-0.090	0.110	-0.140	-0.420	-0.080	-0.120	-0.540
GENE1970X	-0.590	-0.350	0.360	0.100	-0.550	-0.300	0.010	-0.080	-0.080
GENE1971X	-0.520	-0.290	0.250	0.410	-0.480	-0.350	0.260	0.010	-0.060
GENE2074X	-0.080	-0.030	-0.120	-0.300	-0.190	-0.180	0.160	-0.400	0.150
GENE2520X	-0.350	0.120	0.010	-0.180	-0.310	0.190	-0.300	-0.320	0.160
GENE2521X	-0.170	0.290	0.280	-0.260	-0.350	0.200	-0.260	0.270	0.280
GENE3703X	0.530	-0.200	-0.100	0.320	0.000	0.050	0.570	0.140	0.250
GENE2505X	-0.190	-0.420	-0.710	-0.310	-0.190	-0.510	-0.420	-0.100	0.010
GENE2506X	-0.440	-0.500	-0.290	-0.580	-0.780	-0.510	0.190	-0.090	0.330
GENE2507X	-0.280	0.000	0.080	-0.580	-0.410	0.360	-0.160	-0.160	0.000
GENE2586X	-0.060	0.460	0.350	0.260	0.120	-0.400	0.350	0.330	0.019
GENE2585X	-0.190	0.290	-0.070	0.080	0.030	-0.580	0.320	0.120	-0.330
GENE2042X	-0.460	-0.560	0.000	-0.010	0.340	0.200	0.210	0.400	-0.170
GENE1876X	-0.090	-0.270	0.150	-0.490	-0.080	-0.554	-0.020	-0.420	-0.350
GENE1962X	-0.620	-0.240	-0.380	0.050	-0.300	0.290	0.370	0.020	-0.020
GENE2607X	-0.260	0.390	-0.500	0.100	-0.400	-0.400	0.410	0.230	0.190
GENE2612X	-0.490	-0.560	-0.180	-0.370	-0.030	-0.130	-0.620	-0.340	-0.340
GENE2611X	-0.050	-0.030	-0.060	0.030	-0.010	-0.010	-0.320	-0.120	-0.340
GENE2692X	-0.520	-0.090	-0.210	0.050	-0.410	-0.280	0.110	-0.350	-0.070
GENE2958X	-0.550	0.380	-0.250	0.210	0.080	0.430	-0.070	0.200	-0.310
GENE1868X	-0.490	0.330	-0.400	0.010	-0.310	-0.330	0.250	0.000	-0.130
GENE1101X	-0.050	-0.150	0.000	0.190	0.310	-0.130	-0.030	-0.040	0.220
GENE1952X	-0.650	-0.180	-0.400	-0.120	-0.300	-0.340	-0.230	-0.120	-0.460
GENE1953X	-0.310	-0.120	-0.240	0.000	0.040	-0.410	-0.710	0.070	-0.030
GENE1857X	-0.690	-0.300	-0.360	0.340	-0.170	-0.410	0.080	0.010	0.000
GENE1858X	-0.770	-0.460	-0.350	0.020	-0.080	-0.180	0.420	-0.030	-0.280
GENE2609X	-0.540	-0.410	-0.070	-0.100	-0.110	0.210	-0.310	-0.110	0.090
GENE3152X	0.210	-0.320	0.030	-0.270	0.260	-0.050	0.270	-0.220	-0.080
GENE3153X	0.240	-0.200	0.000	-0.350	0.150	0.150	-0.430	-0.330	0.100
GENE1851X	-0.370	-0.480	-0.530	-0.300	0.030	-0.410	-0.490	-0.340	-0.170
GENE3132X	0.110	-0.270	-0.040	-0.500	-0.370	-0.480	0.240	-0.110	0.510
GENE3141X	0.170	-0.210	-0.070	0.280	-0.330	0.100	-0.060	-0.150	0.180
GENE2465X	-0.450	-0.350	0.120	-0.460	-0.350	-0.600	-0.440	-0.350	-0.440
GENE3065X	0.050	-0.440	-0.290	-0.130	-0.440	-0.420	0.110	-0.080	-0.070
GENE1139X	0.280	-0.420	-0.260	-0.280	-0.220	-0.250	-0.170	-0.110	0.210
GENE3900X	-0.230	0.020	0.040	0.060	-0.010	-0.320	0.050	0.100	0.180
GENE3901X	0.070	0.070	0.470	0.340	-0.090	0.570	0.200	-0.110	-0.120
GENE2574X	-0.300	0.000	0.110	-0.440	-0.220	-0.580	-0.170	-0.180	-0.430
GENE1013X	-0.076	-0.310	0.400	-0.290	0.010	-0.060	0.240	-0.160	-0.100
GENE3210X	0.280	-0.400	0.090	-0.020	0.310	-0.640	-0.180	-0.050	-0.200
GENE3197X	0.050	-0.260	0.400	0.720	-0.220	-0.190	0.310	0.620	0.160
GENE3154X	0.130	0.000	-0.230	-0.240	0.130	-0.370	-0.050	-0.270	0.140
GENE1947X	0.190	-0.300	-0.310	0.340	-0.170	0.520	0.430	-0.260	0.300
GENE1066X	0.130	-0.260	-0.200	0.500	0.080	-0.310	-0.080	0.240	0.080
GENE3279X	0.200	0.050	0.030	-0.150	-0.040	0.380	0.050	0.280	0.050
GENE3293X	0.100	0.420	0.070	0.330	0.170	-0.140	0.530	0.240	-0.020
GENE3352X	0.070	0.160	0.560	0.290	0.640	-0.150	0.210	0.310	0.460
GENE3349X	0.120	0.490	1.010	0.660	0.500	0.300	0.520	0.660	0.060
GENE3266X	-0.450	-0.210	0.170	-0.290	-0.260	0.350	0.150	0.380	-0.180
GENE3246X	-0.120	-0.230	-0.040	-0.380	-0.110	-0.150	0.230	0.350	0.230
GENE369X	0.290	-0.040	0.200	-0.170	0.270	0.160	-0.310	-0.160	-0.110
GENE3190X	-0.550	-0.380	0.050	-0.040	0.480	-0.110	-0.250	0.030	-0.200
GENE3376X	-0.410	0.140	0.430	-0.460	0.140	-0.590	-0.080	-0.030	0.020
GENE3374X	-0.390	0.230	0.650	-0.530	0.210	-0.490	0.540	0.190	-0.150
GENE3396X	-0.380	-0.470	0.370	-0.050	-0.040	-0.290	0.260	-0.100	-0.140
GENE3928X	-0.320	0.010	-0.240	0.090	0.220	-0.120	0.000	-0.010	0.190
GENE1044X	-0.170	0.310	0.410	0.500	0.500	0.150	0.210	0.200	0.040
GENE1045X	0.230	0.000	0.100	0.250	0.350	0.060	0.160	-0.140	-0.160
GENE3205X	-0.290	-0.320	-0.010	-0.450	-0.230	0.110	-0.040	-0.060	0.120
GENE3186X	0.160	-0.170	0.100	0.130	0.050	-0.510	-0.320	0.070	0.140
GENE3185X	-0.300	-0.060	-0.120	0.260	0.090	0.020	-0.410	0.240	0.480
GENE3184X	-0.440	-0.030	-0.110	0.340	0.000	0.170	-0.380	0.130	0.340
GENE1085X	0.200	0.320	0.290	-0.300	-0.070	0.190	0.300	0.120	-0.140
GENE1008X	0.270	-0.040	0.280	0.070	0.100	0.130	0.190	0.280	-0.140
GENE58X	0.100	0.250	-0.210	-0.400	0.000	0.000	-0.430	0.240	0.090
GENE4000X	0.040	-0.060	0.310	-0.170	-0.320	0.200	0.460	0.050	0.060
GENE3178X	0.330	-0.200	0.020	-0.150	0.480	0.000	-0.370	-0.120	0.200
GENE3999X	0.680	0.120	0.450	-0.140	-0.340	0.040	-0.530	-0.270	-0.060
GENE3996X	-0.690	-0.170	-0.270	-0.010	-0.380	-0.160	-0.500	-0.050	-0.680
GENE3207X	-0.130	-0.350	-0.420	0.010	0.090	-0.270	-0.330	0.050	-0.150
GENE53X	0.300	0.440	0.420	0.050	-0.530	-0.210	-0.210	-0.160	-0.110
GENE1023X	-0.400	0.220	-0.240	0.230	0.090	-0.580	0.150	-0.270	0.100
GENE3071X	-0.420	0.100	-0.030	0.200	0.110	-0.620	-0.130	-0.270	0.000
GENE43X	-0.250	-0.260	-0.040	-0.250	-0.420	-0.090	-0.110	-0.100	0.270
GENE3907X	0.150	-0.320	-0.250	-0.150	0.090	0.290	-0.140	0.080	-0.050
GENE3113X	-0.030	0.180	0.000	-0.260	-0.730	0.000	0.110	-0.190	0.060
GENE1850X	-0.180	-0.220	-0.120	0.200	-0.120	0.310	-0.530	-0.060	-0.410
GENE1848X	-0.240	0.650	0.010	0.000	-0.010	-0.020	-0.230	0.180	0.220
GENE3167X	-0.230	-0.470	-0.570	-0.490	-0.160	-0.190	0.020	-0.020	-0.040
GENE65X	0.310	-0.470	-0.470	-0.500	-0.070	-0.020	-0.220	-0.490	-0.510
GENE66X	0.280	-0.610	-0.530	-0.360	0.000	0.060	-0.280	-0.620	-0.260
GENE3895X	0.460	0.000	-0.340	-0.320	-0.280	0.790	0.180	-0.120	0.110
GENE3182X	-0.450	0.130	-0.120	0.170	0.040	0.250	0.110	0.170	0.130
GENE2618X	0.060	0.070	0.070	-0.120	-0.180	-0.340	0.270	-0.220	0.000
GENE1103X	-0.190	-0.170	-0.290	-0.120	0.130	-0.410	0.340	0.180	-0.030
GENE1472X	-0.080	-0.350	0.000	-0.230	-0.110	-0.420	0.120	0.230	0.310
GENE1445X	0.100	-0.160	0.630	0.370	0.100	-0.280	0.230	0.180	-0.220
GENE198X	-0.480	-0.270	-0.150	0.010	0.230	0.040	-0.370	0.100	0.130
GENE1467X	-0.010	0.090	-0.050	0.570	0.340	0.180	0.140	-0.140	0.220
GENE1469X	0.130	-0.320	0.000	-0.180	0.230	0.160	-0.190	-0.120	0.000
GENE2605X	-0.100	0.070	0.220	0.130	-0.100	0.200	-0.040	0.060	0.000
GENE2604X	-0.220	-0.360	0.110	-0.220	0.000	0.220	-0.340	-0.140	-0.160
GENE2603X	-0.230	-0.170	0.340	-0.400	0.010	-0.050	0.090	-0.010	0.130
GENE1092X	0.150	0.200	-0.080	0.150	-0.110	0.160	-0.110	0.020	-0.030
GENE1921X	0.500	0.200	0.210	0.490	0.010	-0.145	0.000	-0.040	-0.220
GENE13X	-0.040	0.160	0.160	-0.440	0.110	-0.220	0.260	-0.060	0.100
GENE10X	0.590	-0.050	-0.350	-0.240	0.160	-0.100	-0.300	0.010	0.590
GENE3017X	0.310	-0.050	-0.440	0.250	0.150	0.210	0.050	0.310	0.160
GENE3032X	-0.070	-0.100	-0.050	-0.190	-0.050	0.070	0.050	-0.090	0.060
GENE3035X	0.030	0.870	0.060	-0.310	0.200	0.100	0.290	0.250	0.730
GENE3037X	0.410	0.400	0.010	-0.050	0.240	-0.100	-0.120	-0.100	-0.030
GENE2482X	-0.180	0.340	0.020	0.390	-0.290	0.260	-0.030	0.230	0.320
GENE223X	0.130	0.120	-0.170	0.440	0.340	-0.160	0.730	0.370	0.250
GENE2949X	-0.530	0.290	-0.110	0.220	-0.040	-0.100	0.120	0.360	-0.240
GENE2994X	-0.340	0.350	0.020	0.290	0.400	-0.160	0.000	-0.080	-0.100
GENE2995X	0.030	-0.200	-0.070	-0.010	0.470	-0.460	-0.130	-0.070	-0.250
GENE2673X	-0.030	-0.080	-0.200	-0.510	-0.060	-0.240	-0.670	-0.310	0.120
GENE2677X	-0.040	0.020	-0.650	-0.450	0.130	-0.060	-0.650	-0.290	0.120
GENE2678X	0.190	-0.010	-0.800	-0.510	0.220	-0.300	-0.390	-0.250	0.140
GENE2679X	0.080	-0.040	-0.220	0.330	0.240	-0.050	-0.380	0.120	-0.010
GENE2680X	0.430	-0.050	-0.130	0.130	0.240	0.090	-0.390	-0.040	-0.200
GENE2920X	-0.050	-0.070	-0.250	0.000	0.070	0.310	0.390	0.400	-0.010
GENE1956X	0.100	0.460	-0.030	0.510	0.270	-0.310	0.150	-0.080	0.110
GENE2661X	0.570	0.220	-0.340	0.240	0.520	-0.140	0.360	0.080	-0.150
GENE2937X	-0.110	0.480	0.010	0.020	-0.650	-0.260	0.460	-0.160	0.040
GENE2926X	-0.370	0.030	0.050	0.050	-0.150	-0.130	-0.220	0.020	-0.210
GENE1948X	0.020	0.130	-0.070	0.100	0.120	-0.290	-0.270	-0.210	0.090
GENE1949X	-0.350	0.000	0.020	0.100	-0.220	-0.260	-0.350	-0.120	0.050
GENE2939X	-0.010	0.370	0.060	0.540	-0.040	-0.450	0.130	0.150	0.050
GENE2919X	-0.310	0.160	-0.400	0.060	0.120	-0.740	0.320	0.310	-0.060
GENE2721X	-0.480	-0.280	-0.470	-0.200	0.070	-0.220	0.130	0.480	0.470
GENE258X	0.250	-0.110	-0.010	-0.140	-0.120	0.270	0.260	-0.100	0.200
GENE257X	0.250	-0.110	-0.020	0.010	0.310	0.370	0.040	-0.160	0.210
GENE281X	0.540	0.580	0.070	0.240	0.270	-0.190	0.150	-0.380	-0.350
GENE298X	0.610	0.610	-0.010	0.050	0.730	0.310	0.660	0.420	0.140
GENE2659X	0.550	0.330	-0.500	0.050	0.070	0.080	0.120	0.190	-0.110
GENE318X	0.000	0.180	0.140	0.200	0.030	-0.330	-0.120	0.040	-0.120
GENE2908X	-0.210	0.010	-0.050	0.010	0.220	0.050	0.130	0.020	-0.280
GENE2909X	0.010	-0.090	-0.410	-0.030	-0.150	0.370	0.260	0.000	0.010
GENE2667X	0.250	-0.330	-0.090	-0.830	-1.020	-0.480	-0.240	-0.560	0.200
GENE2668X	-0.090	-0.930	-0.580	-0.910	-0.120	-0.330	-0.250	0.080	0.070
GENE2705X	0.170	0.130	0.030	-0.010	0.060	0.090	0.540	-0.010	0.000
GENE2957X	-0.040	0.000	-0.550	-0.190	0.670	-0.120	0.070	0.280	-0.320
GENE1961X	-0.218	-0.140	-0.040	0.000	0.570	-0.180	0.010	-0.050	-0.140
GENE2956X	-0.190	0.130	0.000	0.100	0.230	0.330	0.140	-0.090	-0.370
GENE2924X	0.350	0.010	-0.090	-0.180	-0.140	0.100	0.010	-0.140	-0.020
GENE244X	-0.010	0.000	0.060	0.150	0.360	0.190	-0.330	0.140	-0.080
GENE277X	0.190	0.350	-0.190	-0.160	0.180	0.370	-0.310	0.080	0.080
GENE2716X	-0.220	0.140	0.020	0.150	0.090	-0.510	-0.030	0.020	0.100
GENE2741X	-0.620	-0.160	-0.300	0.040	0.170	-0.340	0.050	0.250	-0.240
GENE2873X	0.370	-0.220	0.050	-0.410	-0.250	-0.250	0.130	0.220	-0.210
GENE2871X	0.100	-0.070	-0.270	-0.060	0.020	-0.100	-0.250	-0.040	0.010
GENE2882X	0.490	-0.050	0.000	0.070	0.280	-0.140	-0.090	0.110	-0.050
GENE2881X	0.380	0.000	0.010	0.050	0.270	-0.530	0.430	0.170	-0.250
GENE2751X	0.000	0.140	-0.380	0.440	0.360	0.260	-0.020	-0.110	-0.490
GENE2752X	0.015	0.040	-0.190	0.470	0.370	0.370	-0.330	-0.010	-0.490
GENE289X	0.560	0.370	0.000	0.370	0.890	0.310	0.030	0.100	0.210
GENE290X	0.580	0.330	0.090	0.210	0.950	0.400	0.160	-0.050	-0.140
GENE292X	0.730	0.380	0.170	0.350	0.280	0.250	-0.030	0.380	-0.070
GENE295X	0.500	0.540	0.190	-0.170	0.340	-0.010	0.160	0.360	0.120
GENE297X	0.560	-0.220	0.240	0.400	0.130	0.500	0.520	0.520	0.240
GENE2859X	0.590	0.320	0.060	0.380	0.400	-0.440	0.010	0.080	-0.230
GENE2860X	0.250	0.140	0.210	0.380	0.390	-0.380	-0.030	-0.170	-0.250
GENE3002X	0.620	0.280	0.090	0.080	0.870	0.280	0.230	0.400	-0.300
GENE2867X	0.030	-0.300	-0.190	-0.080	0.430	-0.010	0.420	0.150	-0.010
GENE2748X	-0.220	-0.180	-0.090	-0.070	0.010	-0.080	-0.170	0.220	0.220
GENE2769X	-0.250	0.050	0.160	-0.030	-0.230	-0.170	0.040	0.190	-0.380
GENE2852X	-0.230	0.250	0.090	0.190	0.170	-0.180	0.100	0.160	-0.480
GENE2850X	-0.220	0.030	-0.280	0.120	0.310	-0.030	-0.010	-0.020	-0.690
GENE2847X	0.070	0.080	-0.010	0.190	0.000	-0.340	-0.310	0.230	-0.370
GENE2848X	0.260	0.250	-0.240	0.210	0.170	-0.460	-0.210	0.310	-0.350
GENE2846X	0.020	-0.480	0.000	0.140	-0.070	-0.850	0.120	0.080	-0.800
GENE2828X	-0.100	0.430	-0.080	0.480	0.330	-0.210	-0.120	0.520	-0.210
GENE2823X	0.470	0.680	-0.240	0.540	0.470	0.620	-0.080	0.330	-0.330
GENE2827X	0.180	0.170	0.080	0.200	0.160	-0.690	0.130	0.000	-0.550
GENE2830X	0.320	0.300	0.070	-0.160	0.450	-0.530	0.510	0.240	-0.700
GENE2835X	-0.490	0.110	-0.410	-0.160	-0.210	-0.310	0.250	0.270	-0.320
GENE2843X	-0.120	0.550	-0.270	0.000	0.480	0.280	0.330	0.370	-0.400
GENE2810X	-0.440	0.100	-0.030	0.000	-0.130	-0.130	-0.320	0.120	-0.660
GENE2143X	0.330	0.560	-0.240	0.120	0.090	-0.070	0.230	-0.080	-0.300
GENE2804X	-0.490	-0.320	-0.170	0.000	-0.270	-0.380	0.030	0.280	-0.630
GENE2797X	-0.090	0.270	-0.480	0.160	-0.380	0.080	0.510	0.280	0.170
GENE2753X	0.230	0.570	0.170	0.670	0.300	-0.130	0.180	0.170	-0.070
GENE2792X	0.420	-0.270	-0.100	-0.070	-0.480	0.380	0.630	0.090	-0.120
GENE2790X	0.610	0.030	-0.120	-0.120	0.040	0.030	0.140	0.000	-0.100
GENE2783X	-0.050	0.110	-0.070	0.200	0.320	-0.080	0.320	0.300	-0.380
GENE2782X	-0.080	-0.150	-0.020	0.190	0.090	-0.270	-0.220	-0.050	-0.330
GENE2773X	-0.170	0.330	0.180	-0.140	0.160	0.010	0.140	0.340	-0.380
GENE2778X	0.010	-0.380	0.200	0.080	0.120	0.140	0.120	-0.070	-0.290
GENE2766X	-0.200	0.540	-0.210	-0.140	-0.090	-0.010	-0.150	-0.270	0.170
GENE2765X	0.060	0.240	0.000	0.060	0.170	0.310	-0.050	0.100	-0.510
GENE2763X	-0.010	0.380	0.450	0.340	0.460	0.590	-0.060	0.000	-0.290
GENE2755X	-0.370	0.840	0.120	0.010	0.100	0.320	0.800	0.750	-0.310
GENE2865X	-0.270	0.110	-0.080	0.070	0.290	-0.030	-0.220	0.090	0.060
GENE2866X	-0.010	-0.030	0.040	0.120	0.230	0.010	-0.250	-0.080	-0.200
GENE2745X	-0.100	0.490	-0.310	0.050	0.430	-0.510	0.410	0.360	-0.230
GENE2883X	0.350	0.230	0.190	0.440	0.390	-0.050	-0.210	0.000	-0.280
GENE2895X	-0.100	0.440	-0.060	0.330	0.410	-0.060	0.350	0.500	0.000
GENE1955X	-0.030	-0.340	-0.070	-0.310	-0.440	-0.310	0.030	0.050	0.150
GENE2914X	0.760	0.260	0.000	0.190	0.580	-0.090	0.610	0.170	0.090
GENE2915X	0.490	0.580	0.300	0.400	0.280	-0.160	-0.150	0.320	-0.220
GENE2916X	0.320	-0.260	-0.030	0.320	-0.100	-0.020	-0.290	0.120	0.140
GENE2686X	0.260	0.390	-0.240	0.160	0.150	0.080	-0.190	0.110	-0.260
GENE2706X	0.030	0.490	0.060	0.150	-0.090	-0.170	0.580	0.110	-0.540
GENE2945X	0.670	0.310	0.340	-0.270	0.130	0.030	0.230	-0.080	-0.340
GENE2944X	0.400	0.030	0.250	-0.050	-0.200	0.010	-0.320	-0.040	-0.190
GENE2943X	0.570	0.200	0.060	-0.280	0.060	0.360	0.180	0.200	-0.150
GENE2940X	0.510	0.010	-0.210	-0.520	0.220	0.000	-0.270	0.020	-0.210
GENE2656X	0.680	-0.440	-0.190	-0.280	0.390	0.100	0.160	0.380	0.160
GENE2637X	0.260	0.290	0.010	0.430	0.340	-0.580	-0.400	0.250	0.030
GENE2950X	-0.680	0.000	-0.300	0.130	0.010	0.010	0.030	0.000	-0.470
GENE2633X	-0.030	0.000	0.180	0.310	0.190	-0.070	0.360	-0.080	0.220
GENE2988X	0.040	-0.070	0.030	-0.190	0.260	-0.110	-0.310	0.060	-0.280
GENE349X	0.370	0.700	0.490	0.470	0.310	0.100	-0.190	0.000	-0.190
GENE2999X	0.260	0.020	-0.040	0.260	-0.010	0.020	0.300	0.570	-0.070
GENE2968X	0.000	0.220	-0.440	0.100	0.390	-0.120	0.180	0.050	-0.220
GENE2975X	-0.360	0.220	-0.440	-0.330	-0.100	0.060	-0.080	-0.210	-0.210
GENE3000X	-0.110	-0.080	-0.100	-0.160	0.250	0.370	0.170	0.160	0.080
GENE2996X	0.010	0.240	-0.020	-0.170	0.610	0.090	0.120	0.080	-0.110
GENE2990X	-0.090	0.220	-0.220	-0.020	0.070	-0.400	0.450	0.040	-0.100
GENE2989X	0.190	0.030	-0.290	0.000	0.460	-0.310	0.120	0.110	-0.410
GENE2621X	0.570	0.260	-0.150	-0.100	-0.090	-0.210	0.350	0.060	0.040
GENE2955X	-0.400	-0.580	-0.820	-0.370	-0.020	-0.190	-0.530	-0.100	-0.280
GENE3025X	0.000	0.290	-0.440	0.150	0.450	0.290	-0.060	-0.240	0.100
GENE2986X	-0.380	0.240	-0.890	-0.570	0.390	-0.820	0.280	0.000	0.180
GENE2985X	-0.470	-0.160	-0.270	-0.260	0.050	0.120	0.280	0.120	0.070
GENE3007X	0.390	0.150	0.320	0.570	0.190	0.290	0.000	0.060	-0.180
GENE3008X	0.330	0.150	0.050	0.090	0.530	-0.220	0.350	0.220	-0.130
GENE3012X	0.180	-0.690	-0.300	-0.040	-0.170	-0.420	0.170	-0.270	-0.210
GENE2964X	0.140	-0.060	-0.470	-0.040	0.140	0.150	0.330	0.340	-0.130
GENE2620X	-0.040	-0.200	0.070	-0.390	0.130	0.310	-0.020	0.420	0.300
GENE226X	-0.010	-0.200	0.070	0.460	0.000	0.370	0.390	0.330	0.540
GENE315X	0.050	-0.180	0.230	0.070	0.310	0.020	0.140	-0.250	-0.090
GENE1049X	0.180	-0.120	0.340	-0.050	0.050	0.060	-0.010	-0.210	0.180
GENE1046X	0.330	-0.140	0.060	-0.010	0.250	0.140	0.190	0.140	0.260
GENE3014X	-0.040	0.150	-0.230	0.130	-0.130	0.230	-0.070	-0.010	0.180
GENE1002X	0.240	-0.410	0.200	-0.030	0.310	0.340	0.130	-0.040	0.200
GENE3023X	-0.410	-0.180	-0.310	0.260	0.390	-0.260	0.320	0.240	-0.280
GENE3022X	-0.310	-0.240	-0.200	0.390	0.290	-0.350	0.020	0.450	0.030
GENE2597X	0.310	-0.400	-0.240	-0.220	0.150	-0.210	0.370	0.000	-0.090
GENE154X	-0.280	-0.280	-0.220	-0.060	-0.140	-0.340	0.060	-0.380	-0.100
GENE232X	0.110	0.080	-0.480	0.150	0.000	0.150	0.210	-0.190	0.240
GENE1096X	-0.160	-0.520	-0.230	0.100	0.100	-0.290	-0.200	0.000	-0.080
GENE3031X	0.170	0.300	-0.170	-0.150	-0.130	-0.260	0.380	0.200	0.560
GENE2593X	0.020	-0.040	-0.140	0.240	-0.080	0.050	0.300	-0.260	-0.030
GENE2617X	-0.330	-0.550	-0.240	0.100	0.150	-0.080	0.560	0.100	-0.170
GENE1278X	-0.210	0.390	-0.050	0.200	0.010	0.070	0.220	0.370	-0.100
GENE1977X	-0.290	-0.330	-0.410	0.150	-0.100	-0.190	-0.190	0.000	0.180
GENE2030X	-0.470	-0.370	-0.070	0.410	0.030	-0.180	0.350	-0.190	-0.120
GENE2029X	-0.340	-0.400	0.000	0.210	0.020	-0.070	-0.150	-0.100	-0.170
GENE1302X	-0.030	0.360	-0.210	-0.140	0.100	0.020	0.730	0.160	0.520
GENE2016X	-0.240	-0.340	-0.080	0.320	-0.220	-0.280	0.300	0.000	-0.160
GENE1950X	-0.300	-0.210	-0.020	0.140	-0.110	0.120	0.220	-0.130	-0.350
GENE2018X	-0.270	-0.130	0.000	0.040	-0.430	-0.100	0.050	0.060	-0.220
GENE2011X	-0.030	-0.240	-0.180	-0.210	-0.540	-0.400	-0.020	-0.260	-0.120
GENE2722X	-0.270	0.030	-0.020	0.180	0.250	-0.160	0.070	0.050	-0.280
GENE1981X	-0.700	-0.380	0.220	0.200	-0.260	-0.510	-0.440	-0.130	0.230
GENE2003X	-0.290	0.260	-0.320	0.380	-0.430	-0.050	0.190	-0.100	-0.310
GENE1986X	0.060	0.210	0.080	0.420	0.180	-0.340	-0.340	-0.070	0.270
GENE1997X	-0.440	-0.230	0.140	0.050	-0.110	-0.080	0.140	0.310	0.180
GENE1994X	-0.130	0.110	-0.010	0.000	-0.070	-0.310	-0.100	-0.030	-0.180
GENE1993X	-0.370	0.030	-0.110	0.000	-0.210	0.200	-0.200	-0.320	-0.110
GENE1992X	-0.140	-0.240	-0.050	0.280	-0.210	-0.020	0.070	-0.120	0.080
GENE1990X	-0.640	0.020	0.000	0.150	-0.140	0.110	0.120	0.080	-0.050
GENE1983X	-0.380	-0.200	-0.400	0.000	-0.360	-0.470	-0.400	-0.180	-0.070
GENE1980X	-0.160	0.100	-0.130	0.280	-0.190	-0.460	0.110	-0.020	-0.100
GENE1330X	-0.470	-0.390	-0.730	-0.420	-0.350	-0.170	-0.180	-0.160	-0.330
GENE1332X	0.550	0.210	0.000	0.630	-0.260	0.440	0.350	-0.110	-0.170
GENE2963X	-0.450	-0.130	-0.260	-0.130	-0.240	-0.320	-0.170	-0.060	-0.250
GENE2013X	-0.240	-0.120	-0.380	0.060	-0.230	-0.590	-0.450	-0.310	-0.140
GENE2015X	-0.330	-0.250	-0.580	0.270	0.000	-0.140	0.470	-0.160	-0.290
GENE1943X	0.210	-0.010	0.450	0.030	-0.160	-0.120	0.130	0.160	0.170
GENE1276X	0.280	0.200	-0.140	0.100	-0.120	-0.020	0.200	-0.190	-0.290
GENE1372X	-0.160	-0.240	0.000	-0.290	0.050	-0.140	-0.100	0.360	-0.207
GENE1367X	0.360	-0.160	-0.200	0.190	-0.130	-0.680	0.130	0.170	0.150
GENE1356X	-0.240	0.190	-0.050	-0.160	-0.240	-0.620	0.400	0.200	0.060
GENE1355X	-0.580	-0.310	-0.100	-0.310	-1.060	-0.970	-0.550	-0.660	-0.180
GENE1838X	0.340	0.050	-0.080	-0.050	-0.300	-0.070	0.000	0.030	-0.110
GENE1269X	0.200	-0.370	0.120	0.090	-0.160	0.210	-0.250	0.000	-0.060
GENE1270X	0.160	0.650	0.080	0.280	-0.300	-0.080	-0.380	-0.040	-0.080
GENE1197X	-0.090	0.110	-0.460	-0.180	-0.110	-0.840	-0.180	-0.660	-0.510
GENE1198X	-0.160	0.460	-0.300	-0.130	-0.380	-0.090	0.210	-0.380	-0.270
GENE1202X	0.190	0.100	-0.170	-0.290	-0.310	0.260	0.130	-0.040	-0.150
GENE1204X	-0.080	-0.040	0.200	-0.180	0.020	0.160	-0.130	-0.290	0.160
GENE1237X	0.250	-0.070	-0.080	-0.620	0.500	0.260	-0.010	0.230	-0.040
GENE1245X	0.040	0.670	0.530	-0.560	0.290	0.040	0.170	-0.250	-0.140
GENE1248X	-0.110	0.050	-0.010	-0.250	0.510	0.090	0.360	-0.090	0.110
GENE1285X	0.060	0.330	-0.020	-0.140	0.410	0.000	0.390	-0.120	-0.190
GENE1148X	0.470	0.740	0.320	0.000	0.700	-0.370	0.050	0.620	-0.160
GENE1149X	0.580	0.670	0.060	0.170	0.830	0.380	0.470	0.100	0.420
GENE54X	0.310	0.280	0.440	0.740	0.530	0.570	0.400	0.050	0.250
GENE1088X	0.040	-0.350	-0.310	-0.420	-0.320	-0.030	0.120	-0.380	0.350
GENE3074X	0.630	-0.220	0.400	-0.210	0.240	0.270	0.170	0.200	-0.200
GENE1029X	0.160	-0.180	-0.030	-0.330	0.160	-0.140	0.290	0.010	0.100
GENE3091X	-0.260	-0.260	-0.280	-0.250	-0.480	-0.080	0.110	0.450	0.460
GENE3090X	0.240	0.120	0.040	-0.160	0.050	-0.240	0.000	0.530	0.230
GENE1040X	0.260	-0.300	0.150	-0.040	0.570	-0.390	0.490	0.150	0.160
GENE1038X	0.080	0.200	0.490	-0.630	-0.030	-0.290	0.490	0.230	0.370
GENE1042X	0.250	0.240	-0.350	0.120	0.470	-0.470	0.620	0.270	-0.170
GENE3104X	0.050	-0.120	0.080	-0.480	-0.340	-0.050	-0.610	-0.160	-0.150
GENE1156X	0.450	0.440	-0.070	-0.070	-0.240	0.490	-0.050	-0.260	0.460
GENE2643X	0.620	0.280	0.300	0.200	0.820	0.120	0.600	0.660	0.480
GENE986X	-0.350	-0.400	0.280	-0.640	-0.010	-0.160	-0.600	-0.340	0.190
GENE1036X	0.500	0.690	0.600	0.220	0.570	0.090	0.320	0.390	0.160
GENE1837X	-0.090	-0.150	-0.440	-0.030	-0.460	0.000	0.290	-0.090	-0.112
GENE1831X	-0.320	0.090	-0.040	-0.400	0.270	-0.360	0.300	0.050	-0.040
GENE21X	-0.590	-0.280	-0.220	0.150	0.060	0.080	0.200	0.000	0.170
GENE20X	-0.080	0.050	0.580	0.000	-0.150	0.320	0.230	0.470	-0.040
GENE16X	0.120	0.440	0.480	0.630	-0.370	0.140	0.270	-0.050	0.260
GENE1832X	0.030	-0.230	0.080	-0.210	0.280	-0.500	0.010	-0.190	-0.190
GENE59X	0.110	-0.260	-0.160	-0.060	0.140	-0.110	0.420	-0.170	0.030
GENE1065X	0.290	-0.200	0.190	0.290	0.720	-0.230	-0.230	0.190	-0.310
GENE1022X	0.450	-0.090	0.140	0.130	-0.310	-0.380	0.330	-0.110	0.050
GENE1021X	0.600	0.130	0.100	-0.150	-0.090	0.090	-0.300	0.090	0.310
GENE51X	0.090	0.280	0.000	0.010	0.100	-0.190	0.080	-0.180	0.290
GENE3965X	-0.290	0.390	0.390	-0.820	-0.070	0.240	0.310	-0.580	0.480
GENE37X	-0.530	-0.190	-0.140	-0.010	-0.520	0.190	-0.550	-0.360	-0.080
GENE965X	-0.340	0.220	-0.140	-0.180	0.190	0.190	-0.470	0.040	-0.230
GENE936X	-0.460	-0.200	0.070	-0.300	0.550	0.600	-0.010	0.080	0.080
GENE937X	0.030	-0.170	0.060	-0.580	0.510	0.600	0.230	0.310	-0.060
GENE940X	0.350	0.570	0.210	0.210	0.380	-0.170	-0.120	0.690	-0.040
GENE175X	0.170	-0.150	0.370	0.130	0.280	0.380	0.420	0.140	0.340
GENE90X	0.400	-0.170	0.220	0.150	0.580	0.590	-0.300	0.380	-0.350
GENE91X	0.380	-0.050	0.170	0.190	0.480	0.250	0.560	0.300	-0.080
GENE96X	0.310	-0.160	0.020	-0.190	0.650	-0.010	0.300	0.230	0.600
GENE973X	0.040	0.200	0.310	-0.290	0.270	0.480	-0.120	0.270	0.400
GENE351X	0.066	0.160	0.420	0.480	0.160	0.270	-0.270	0.410	0.090
GENE1034X	0.010	0.400	0.370	-0.070	0.550	0.550	0.360	0.310	0.010
GENE1035X	0.280	0.340	0.490	0.030	0.590	0.600	0.190	0.200	-0.080
GENE3935X	0.190	0.650	0.120	0.370	0.140	-0.200	0.020	-0.160	-0.100
GENE3373X	0.430	0.230	0.030	0.460	-0.190	0.090	-0.100	0.590	0.330
GENE196X	0.260	0.360	0.510	0.100	0.450	0.550	-0.220	0.380	-0.180
GENE930X	-0.310	-0.400	-0.330	0.070	-0.050	0.330	0.250	-0.150	0.260
GENE928X	0.050	-0.610	-0.020	-0.410	0.210	0.490	-0.310	-0.310	0.120
GENE219X	0.260	-0.210	0.700	-0.100	0.710	0.140	0.380	0.810	0.400
GENE224X	0.120	-0.040	-0.080	0.140	0.060	0.470	0.090	0.660	0.020
GENE335X	0.200	-0.670	0.010	-0.580	0.120	0.390	-0.210	-0.140	-0.250
GENE336X	0.150	0.170	0.000	-0.280	0.000	0.310	-0.040	0.140	0.040
GENE308X	0.520	-0.550	0.050	0.000	0.100	-0.170	-0.580	-0.070	-0.150
GENE910X	0.120	-0.220	0.050	0.140	0.190	-0.160	0.090	0.000	-0.060
GENE355X	0.820	0.780	-0.150	0.130	0.340	0.260	0.160	0.250	0.230
GENE367X	0.210	0.400	0.210	0.660	0.330	-0.030	-0.280	-0.220	-0.270
GENE907X	-0.140	0.070	-0.280	-0.060	-0.440	0.180	0.230	0.000	0.480
GENE901X	-0.200	0.090	-0.300	0.010	0.060	-0.080	-0.080	-0.290	0.040
GENE319X	-0.110	0.570	0.270	0.660	0.990	-0.020	-0.040	0.200	0.180
GENE888X	0.160	-0.110	0.140	0.200	0.180	0.220	-0.010	0.030	0.070
GENE3629X	0.530	0.610	0.350	-0.180	0.810	0.100	0.280	0.150	0.280
GENE415X	0.200	0.240	0.240	0.260	0.470	0.180	-0.300	0.100	0.350
GENE895X	0.290	0.300	-0.180	-0.140	0.070	0.000	0.140	0.460	0.330
GENE373X	0.050	0.020	-0.020	-0.350	-0.150	-0.020	-0.330	-0.220	0.190
GENE859X	0.400	-0.270	-0.080	-0.650	-0.250	-0.110	0.040	-0.090	0.250
GENE488X	0.300	0.440	0.290	0.100	0.280	0.550	-0.170	-0.260	0.480
GENE871X	-0.020	0.590	-0.030	0.160	0.220	0.150	0.450	0.340	0.150
GENE858X	0.380	-0.040	0.090	-0.100	0.180	0.470	-0.020	-0.030	0.110
GENE403X	0.440	0.320	0.050	-0.290	-0.250	0.580	-0.330	-0.270	0.170
GENE448X	0.280	0.380	0.010	-0.080	0.160	0.490	-0.220	-0.100	0.390
GENE845X	0.280	0.420	0.480	0.200	-0.040	-0.330	-0.210	0.240	0.210
GENE452X	-0.070	-0.260	-0.050	-0.160	0.010	0.270	-0.020	-0.170	0.050
GENE453X	-0.030	-0.080	0.310	0.140	0.600	0.440	-0.020	0.030	-0.010
GENE841X	0.470	-0.030	0.150	-0.120	0.250	0.540	-0.090	-0.040	0.330
GENE840X	0.220	-0.110	0.340	-0.130	0.310	0.280	-0.100	0.080	0.250
GENE839X	0.320	-0.110	0.340	-0.100	0.270	0.230	-0.160	0.030	0.100
GENE834X	0.310	0.400	0.020	0.000	0.420	-0.280	0.140	0.180	0.860
GENE842X	0.050	-0.190	0.090	0.020	0.120	0.250	0.240	0.200	0.000
GENE259X	0.330	0.280	0.290	0.270	0.700	0.500	0.290	0.070	0.000
GENE809X	0.850	0.580	-0.120	-0.290	0.250	0.170	0.210	0.000	0.500
GENE807X	0.870	0.570	-0.050	-0.300	0.060	0.150	0.090	-0.270	0.280
GENE806X	0.440	0.340	0.190	0.050	0.120	-0.040	-0.030	0.160	0.040
GENE268X	0.190	0.280	0.110	0.200	0.420	0.430	-0.140	0.270	0.030
GENE284X	0.470	0.250	0.260	0.320	0.340	-0.210	0.540	0.390	0.430
GENE285X	0.430	0.700	0.420	0.270	0.010	-0.160	0.130	0.230	0.490
GENE286X	0.280	0.460	0.300	0.110	0.280	-0.120	0.080	0.240	0.500
GENE882X	0.120	0.150	0.730	0.120	0.140	0.120	0.480	0.170	0.250
GENE884X	0.240	0.040	0.500	0.020	0.280	0.220	0.350	0.130	0.230
GENE532X	1.000	0.200	0.750	0.210	0.000	0.510	0.840	0.150	0.720
GENE530X	0.650	-0.100	0.530	0.150	-0.050	0.670	0.370	-0.030	0.570
GENE529X	0.630	0.000	0.270	0.730	0.030	0.300	1.240	1.020	1.040
GENE560X	-0.170	0.260	-0.150	0.000	-0.140	-0.520	0.140	-0.200	-0.470
GENE513X	0.570	0.220	0.370	-0.120	-0.110	0.470	0.100	-0.280	0.370
GENE556X	0.450	0.280	0.260	0.090	0.000	0.410	0.020	0.350	0.630
GENE557X	0.580	0.170	0.200	0.190	-0.060	0.610	-0.230	0.150	0.120
GENE558X	0.490	0.310	0.190	0.190	-0.080	0.340	0.660	0.420	0.560
GENE561X	-0.130	-0.130	0.440	-0.710	0.160	0.280	-0.210	0.140	-0.320
GENE562X	-0.100	-0.180	0.150	-0.250	-0.010	-0.120	-0.220	0.000	-0.130
GENE663X	0.410	0.060	0.150	-0.050	0.410	0.200	-0.070	-0.070	-0.060
GENE563X	0.140	0.640	0.460	0.060	0.270	-0.220	-0.100	0.210	0.270
GENE617X	0.190	-0.250	0.340	-0.070	0.460	0.350	-0.110	0.130	0.000
GENE646X	0.550	0.430	0.220	-0.200	0.000	0.250	0.190	-0.060	-0.110
GENE645X	0.690	0.250	0.190	-0.100	0.000	0.100	0.010	0.000	0.090
GENE639X	0.820	0.400	0.200	-0.280	0.640	-0.380	0.030	-0.440	0.120
GENE658X	0.490	0.500	0.110	0.000	0.310	0.630	0.290	0.740	0.400
GENE620X	0.490	0.680	0.000	0.140	0.230	-0.100	0.040	-0.270	-0.010
GENE659X	0.760	0.190	0.000	-0.010	0.790	0.670	-0.300	-0.150	0.380
GENE662X	0.350	-0.300	0.130	-0.380	0.610	0.750	0.120	0.430	0.440
GENE721X	0.190	0.540	-0.080	0.200	-0.010	0.250	0.210	0.250	0.060
GENE733X	0.390	0.090	0.320	0.000	0.030	0.400	-0.280	-0.050	0.180
GENE735X	0.670	0.200	0.220	0.080	0.520	0.400	0.200	0.340	0.400
GENE670X	0.960	0.430	0.540	0.310	-0.030	0.600	0.130	0.220	0.140
GENE609X	1.020	0.250	0.350	0.090	0.290	0.850	0.090	0.580	0.140
GENE668X	0.220	0.700	0.120	0.790	0.430	0.400	0.050	0.420	0.190
GENE585X	0.430	0.450	0.310	0.450	0.250	0.250	-0.010	0.150	0.080
GENE582X	0.540	0.630	0.080	0.160	0.120	0.490	0.010	-0.280	0.320
GENE577X	0.720	0.700	0.010	-0.030	-0.180	-0.100	-0.440	0.000	0.260
GENE567X	0.890	1.020	0.000	0.130	-0.110	0.550	0.040	0.050	0.090
GENE568X	0.810	0.990	0.040	0.090	0.100	0.520	0.000	0.340	-0.040
GENE566X	0.800	0.690	0.120	-0.090	-0.080	0.570	-0.170	-0.050	0.400
GENE812X	0.730	0.430	0.190	-0.080	0.460	0.500	-0.030	0.470	0.050
GENE813X	0.750	0.400	0.080	-0.020	0.560	0.770	0.100	0.310	0.160
GENE764X	-0.050	-0.080	-0.090	0.270	-0.220	0.300	-0.250	-0.430	0.090
GENE790X	0.520	0.400	0.440	0.370	0.580	0.310	0.260	0.300	0.274
GENE771X	0.610	0.050	0.240	0.230	0.800	0.020	0.110	0.230	0.210
GENE772X	0.320	0.300	-0.110	-0.060	0.700	0.050	-0.040	0.640	0.680
GENE781X	0.500	0.080	-0.190	0.020	0.190	0.490	-0.560	-0.070	0.000
GENE796X	0.580	0.210	0.180	0.560	0.990	0.370	0.120	0.200	-0.040
GENE759X	0.490	0.360	-0.040	-0.230	0.210	0.230	-0.210	0.430	0.100
GENE503X	0.700	-0.010	0.060	-0.140	-0.210	0.280	0.080	-0.370	0.260
GENE474X	0.300	-0.010	-0.210	-0.350	0.090	0.350	-0.260	-0.390	-0.320
GENE547X	0.320	0.230	0.000	0.000	-0.220	0.160	-0.510	-0.040	0.080
GENE763X	0.230	0.310	0.190	-0.190	0.210	-0.520	-0.010	0.070	-0.110
GENE510X	-0.380	-0.210	0.120	-0.190	0.160	-0.740	-0.390	0.000	0.190
GENE511X	-0.230	-0.190	-0.160	-0.230	0.180	-0.680	-0.520	0.060	0.130
GENE508X	0.490	-0.380	0.000	0.230	-0.180	-0.200	0.000	0.080	0.530
GENE509X	-0.060	-0.220	0.000	0.070	-0.200	-0.230	0.040	-0.130	0.440
GENE507X	0.520	0.090	-0.330	0.280	0.310	0.000	-0.170	0.070	-0.260
GENE825X	0.420	-0.200	0.090	0.320	-0.060	0.400	-0.080	-0.200	0.430
GENE821X	0.330	0.420	0.260	0.330	0.120	0.380	-0.280	-0.040	0.060
GENE820X	0.510	0.300	0.100	0.350	0.230	0.480	0.000	0.140	0.020
GENE798X	0.340	0.480	0.170	0.450	0.860	0.750	0.170	0.350	0.290
GENE550X	0.300	0.100	0.160	-0.480	-0.010	0.340	-0.310	-0.360	0.090
GENE498X	-0.170	0.130	-0.070	0.000	-0.250	-0.030	0.030	0.000	0.180
GENE805X	0.560	0.050	0.220	0.510	0.000	0.200	0.290	-0.010	0.220
GENE485X	0.240	0.860	0.210	-0.110	0.050	0.030	0.520	0.130	0.330
GENE467X	0.510	1.130	0.190	0.460	0.510	0.530	0.770	0.280	0.550
GENE466X	0.490	0.370	0.040	0.080	0.480	0.740	-0.220	0.430	0.040
GENE494X	0.750	-0.310	0.330	-0.080	0.490	0.490	-0.070	0.270	0.390
GENE847X	0.190	0.310	0.320	0.230	0.470	0.440	-0.090	0.240	0.380
GENE854X	0.040	-0.220	-0.080	-0.380	0.000	-0.070	-0.380	-0.060	-0.050
GENE497X	-0.260	-0.150	0.100	-0.440	-0.360	-0.150	-0.080	-0.170	0.250
GENE444X	0.230	0.370	0.140	0.690	0.170	0.000	-0.190	0.430	0.270
GENE443X	0.290	0.000	-0.010	-0.260	0.590	0.720	0.110	-0.070	0.160
GENE874X	0.120	0.270	0.040	-0.150	0.450	0.460	0.700	0.010	-0.100
GENE435X	0.110	0.490	0.150	0.220	-0.060	0.220	-0.430	0.090	0.170
GENE520X	0.100	0.470	0.610	-0.090	0.420	-0.170	0.850	-0.010	0.940
GENE397X	0.450	-0.250	0.230	-0.080	-0.170	0.170	0.310	0.110	0.000
GENE253X	0.590	-0.070	0.060	0.570	0.240	0.300	-0.150	0.650	0.000
GENE239X	-0.140	0.290	0.050	0.170	-0.280	-0.410	-0.260	0.150	-0.410
GENE247X	-0.170	-0.320	-0.470	0.000	-0.170	-0.490	0.300	0.120	-0.150
GENE260X	0.120	-0.140	0.140	-0.180	0.340	0.000	0.000	0.140	-0.270
GENE1323X	0.480	-0.350	0.010	-0.360	0.320	-0.030	0.260	0.000	0.100
GENE262X	0.240	0.280	-0.190	0.160	0.340	-0.060	0.210	0.290	0.050
GENE263X	0.290	0.350	-0.120	-0.090	0.230	0.000	-0.070	0.040	0.080
GENE310X	0.410	-0.220	-0.160	-0.230	0.470	-0.160	0.200	0.440	0.130
GENE407X	0.710	0.610	0.180	0.690	0.010	0.660	-0.040	0.820	-0.150
GENE751X	0.950	0.140	0.410	0.430	0.550	0.450	-0.040	0.450	0.030
GENE414X	0.650	0.060	0.380	0.230	0.530	0.290	-0.160	0.210	-0.020
GENE417X	0.370	0.280	0.050	0.680	0.260	0.080	-0.150	0.420	0.100
GENE269X	0.080	0.560	0.520	0.080	0.710	0.440	0.000	0.460	-0.050
GENE900X	0.440	0.040	0.090	0.140	0.080	0.010	-0.060	0.140	0.000
GENE2971X	-0.010	0.320	0.110	-0.130	0.090	-0.250	-0.050	0.070	0.370
GENE377X	0.310	0.000	0.110	-0.370	0.100	0.110	0.090	-0.160	0.550
GENE372X	0.440	-0.080	0.240	-0.210	-0.100	0.320	0.210	0.000	0.130
GENE1062X	0.300	0.150	0.380	0.010	0.440	0.530	0.460	0.270	0.420
GENE395X	0.590	0.410	0.380	-0.050	0.250	0.520	0.530	-0.050	0.560
GENE898X	0.030	-0.050	0.120	-0.120	0.330	0.100	-0.490	0.230	0.100
GENE362X	0.050	-0.140	-0.140	-0.160	0.160	-0.540	0.000	-0.100	0.350
GENE361X	0.510	0.140	0.620	-0.350	-0.170	0.450	-0.220	0.000	0.120
GENE916X	-0.190	0.040	0.360	-0.230	-0.180	-0.570	0.120	0.000	-0.070
GENE365X	0.640	0.660	0.290	0.310	0.000	0.400	0.080	-0.100	0.310
GENE216X	0.730	0.340	0.420	-0.210	-0.160	0.220	0.200	0.180	0.050
GENE178X	0.230	-0.090	0.720	-0.140	0.810	0.330	-0.050	0.070	-0.030
GENE179X	0.310	0.040	0.080	0.000	0.390	-0.040	0.040	0.240	-0.130
GENE2596X	0.200	0.140	0.160	0.000	0.410	0.250	0.560	0.220	0.430
GENE214X	0.270	0.080	0.100	0.230	0.370	0.200	0.020	-0.100	0.000
GENE171X	-0.070	0.130	0.100	0.010	0.250	0.070	-0.090	0.080	0.360
GENE956X	-0.420	-0.150	-0.400	-0.220	-0.290	0.010	-0.230	0.460	0.240
GENE957X	0.010	-0.180	-0.240	-0.010	-0.110	0.000	0.030	-0.060	0.130
GENE958X	-0.060	-0.510	-0.320	0.050	0.320	0.000	-0.390	-0.080	-0.370
GENE959X	0.090	-0.440	0.000	0.010	0.580	0.020	0.130	0.000	0.230
GENE996X	0.240	0.450	-0.170	-0.410	0.060	-0.280	-0.280	-0.030	0.020
GENE993X	0.290	0.460	0.200	-0.540	-0.080	0.110	-0.390	-0.330	-0.010
GENE69X	0.330	-0.150	-0.160	-0.170	-0.190	0.020	-0.140	-0.420	-0.370
GENE188X	0.250	0.070	0.130	0.030	0.210	0.570	0.160	0.310	0.180
GENE1286X	0.010	-0.120	0.300	-0.170	-0.090	0.130	0.380	0.690	0.110
GENE1287X	0.140	0.240	-0.050	-0.120	0.190	-0.060	0.390	-0.290	0.360
GENE3009X	-0.120	0.420	-0.090	-0.230	0.220	-0.500	0.360	0.560	-0.040
GENE139X	0.120	-0.080	0.150	-0.010	0.120	-0.100	0.060	0.000	0.240
GENE130X	0.030	-0.210	-0.240	0.000	-0.270	0.490	-0.340	-0.170	0.440
GENE129X	0.080	0.070	-0.030	-0.160	0.160	0.130	-0.090	0.100	-0.150
GENE109X	0.280	-0.310	-0.200	-0.170	-0.530	0.130	-0.030	0.030	0.000
GENE108X	0.370	-0.170	-0.230	-0.190	-0.350	0.090	-0.090	-0.030	-0.320
GENE105X	0.240	-0.110	-0.120	0.110	-0.310	0.040	-0.240	-0.190	-0.310
GENE104X	0.400	-0.060	-0.270	-0.020	-0.390	0.210	0.000	-0.220	-0.500
GENE102X	0.450	-0.160	-0.090	-0.210	-0.230	0.310	0.100	0.000	-0.050
GENE100X	0.060	-0.460	-0.010	0.150	-0.470	-0.620	-0.330	0.220	-0.430
GENE99X	0.060	-0.300	-0.040	-0.160	-0.250	-0.440	-0.410	0.060	0.000
GENE334X	0.690	0.320	-0.160	0.000	-0.320	-0.010	0.170	-0.180	0.190
GENE340X	0.290	0.520	0.230	0.240	0.810	0.490	0.620	0.460	0.340
GENE3993X	0.180	0.000	-0.010	-0.280	-0.290	-0.440	-0.370	-0.100	-0.160
GENE1007X	0.210	0.260	-0.030	0.210	-0.010	-0.130	0.180	-0.130	-0.290
GENE149X	-0.310	-0.050	0.020	-0.450	-0.070	0.350	-0.480	-0.280	0.280
GENE3408X	0.420	-0.230	0.210	-0.320	-0.090	0.040	-0.160	-0.050	0.060
GENE1440X	0.210	0.090	-0.030	-0.090	0.260	0.060	-0.070	0.040	-0.190
GENE67X	0.610	-0.150	-0.160	0.000	-0.030	0.370	0.130	-0.290	0.010
GENE70X	0.340	-0.410	-0.120	-0.100	-0.470	0.160	0.250	0.180	0.040
GENE39X	-0.370	0.170	0.230	0.090	0.000	-0.150	0.110	-0.410	0.160
GENE3123X	0.000	-0.450	0.170	-0.090	0.480	0.540	0.270	0.180	0.310
GENE4023X	-0.310	0.140	-0.060	-0.200	-0.110	-0.100	-0.080	-0.260	0.070
GENE1471X	-0.390	0.000	-0.080	0.030	-0.090	-0.060	0.500	0.240	-0.080
GENE3906X	-0.660	-0.590	-0.090	-0.170	0.160	-0.140	0.040	0.140	0.200
GENE1439X	-0.390	-0.090	-0.320	-0.400	0.290	0.280	-0.250	0.190	0.140
GENE3187X	-0.320	-0.280	0.360	0.350	0.200	-0.360	-0.330	0.480	-0.320
GENE3855X	-0.500	0.130	-0.350	-0.440	-0.380	-0.540	0.030	0.000	0.310
GENE1859X	-0.380	-0.170	0.100	-0.470	-0.150	0.010	0.160	-0.220	0.390
GENE3469X	-0.420	0.000	-0.040	-0.250	-0.050	-0.240	-0.260	-0.120	0.150
GENE1267X	-0.550	0.100	-0.020	0.260	0.370	0.210	0.200	0.360	-0.250
GENE1263X	-0.310	-0.250	-0.580	-0.230	-0.020	-0.390	-0.400	-0.190	0.150
GENE1264X	-0.440	-0.250	-0.130	-0.110	-0.060	-0.560	0.370	0.170	0.250
GENE1460X	0.000	0.080	-0.280	-0.080	0.180	0.130	0.250	0.180	0.070
GENE1454X	-0.570	-0.060	-0.440	0.120	0.050	-0.030	-0.360	-0.020	-0.100
GENE1458X	-0.710	-0.190	-0.410	-0.110	0.000	-0.220	0.170	0.120	0.040
GENE1456X	-0.510	-0.220	-0.370	-0.090	0.040	-0.190	0.190	-0.080	0.090
GENE1434X	-0.230	0.170	0.110	0.090	0.140	-0.120	-0.130	-0.150	0.180
GENE1432X	-0.410	-0.360	-0.470	0.000	-0.280	-0.430	0.090	-0.040	0.000
GENE1431X	-0.310	-0.100	0.000	-0.290	-0.150	-0.380	-0.390	0.100	0.210
GENE1426X	0.470	-0.200	0.060	0.150	-0.070	0.000	-0.360	-0.120	-0.100
GENE1428X	-0.110	-0.310	0.010	0.030	0.060	-0.230	-0.170	0.070	-0.090
GENE1425X	-0.200	-0.270	-0.120	-0.250	-0.240	-0.170	0.000	0.050	0.300
GENE1424X	0.220	-0.330	0.030	-0.330	-0.360	0.320	0.130	-0.440	-0.140
GENE1423X	-0.440	-0.110	0.450	0.000	-0.260	0.130	-0.300	-0.100	-0.120
GENE1397X	-0.060	-0.320	-0.090	-0.020	-0.140	-0.183	0.090	-0.080	-0.200
GENE1412X	-0.480	-0.600	-0.370	-0.370	-0.100	-0.370	-0.310	-0.270	-0.710
GENE1419X	-0.790	-0.090	-0.380	-0.220	-0.170	-0.180	-0.250	-0.040	-0.250
GENE1401X	-0.180	-0.730	0.030	-0.340	-0.240	-0.610	-0.080	-0.120	-0.280
GENE1394X	-0.670	-0.730	-0.270	-0.740	-0.310	-0.160	-0.810	-0.250	-0.530
GENE1391X	-0.360	-0.120	-0.370	-0.520	-0.260	-0.080	-0.350	-0.350	-0.380
GENE3463X	-0.100	0.270	-0.190	-0.510	-0.220	-0.670	0.370	-0.140	-0.070
GENE3459X	0.280	0.060	0.000	0.190	0.560	-0.140	-0.140	-0.330	-0.260
GENE3456X	-0.310	-0.310	0.010	-0.240	-0.530	0.290	0.100	0.170	0.080
GENE1864X	-0.050	-0.130	-0.360	-0.530	0.230	-0.450	0.180	0.120	-0.400
GENE1871X	-0.490	0.130	0.230	-0.140	-0.620	0.030	0.460	-0.390	0.040
GENE1436X	-0.190	-0.120	0.160	-0.160	-0.170	0.030	-0.140	-0.160	-0.040
GENE3410X	0.000	-0.030	-0.090	-0.240	0.020	-0.540	-0.180	-0.130	-0.360
GENE3162X	0.340	-0.260	0.020	-0.660	0.020	-0.420	-0.020	-0.590	0.060
GENE3161X	0.190	-0.400	0.000	-0.420	-0.250	-0.450	0.080	-0.120	0.240
GENE3159X	0.220	0.080	0.100	-0.130	0.020	0.270	-0.300	0.050	-0.420
GENE4019X	-0.560	-0.160	0.050	-0.370	0.350	0.100	-0.150	-0.410	0.020
GENE3969X	-0.320	0.230	-0.080	0.110	0.400	-0.160	0.180	0.070	0.310
GENE3973X	0.360	-0.210	-0.410	0.340	-0.180	-0.030	0.130	-0.440	0.140
GENE3977X	-0.040	-0.270	-0.270	0.310	-0.030	0.020	0.000	-0.620	0.200
GENE3804X	-0.180	0.230	-0.230	-0.160	-0.370	0.390	-0.220	-0.360	0.000
GENE3805X	-0.370	0.450	-0.060	0.300	-0.460	0.470	0.420	-0.250	0.050
GENE1793X	-0.510	-0.140	-0.190	-0.240	0.000	0.400	0.230	-0.240	0.210
GENE1507X	-0.300	-0.420	0.020	-0.320	0.190	-0.230	0.390	0.160	0.270
GENE1499X	0.350	0.090	0.020	-0.140	0.710	0.250	0.190	0.000	0.170
GENE3598X	0.380	-0.150	0.300	0.190	0.550	-0.060	-0.030	-0.270	0.050
GENE3597X	0.360	-0.140	0.230	0.290	0.530	0.220	0.140	-0.030	0.000
GENE1568X	0.280	0.190	0.040	0.070	-0.020	0.000	0.520	0.000	0.170
GENE3590X	0.400	0.590	0.530	-0.280	0.300	0.310	0.400	0.190	0.750
GENE3591X	0.160	0.240	0.420	-0.040	0.050	0.210	0.010	0.060	0.050
GENE3582X	-0.240	-0.020	0.280	-0.440	-0.310	0.410	0.280	-0.050	-0.090
GENE3583X	0.060	-0.150	0.600	-0.400	-0.480	0.520	-0.030	0.070	0.340
GENE473X	0.090	0.510	-0.190	-0.020	-0.020	0.240	0.090	-0.210	0.210
GENE470X	0.530	0.380	0.160	-0.500	0.120	-0.070	-0.250	-0.200	0.510
GENE3579X	0.220	0.000	0.270	-0.190	-0.010	-0.160	0.250	-0.050	0.580
GENE3564X	0.190	-0.100	0.330	-0.090	-0.160	-0.080	0.240	-0.280	0.870
GENE1537X	-0.120	0.140	0.390	0.140	0.130	-0.010	0.620	0.020	0.500
GENE1563X	-0.090	-0.150	0.000	-0.100	-0.060	-0.270	-0.100	0.670	0.250
GENE1540X	-0.200	0.320	-0.140	-0.060	0.100	-0.150	0.400	0.290	0.100
GENE1577X	0.360	0.320	0.440	-0.260	0.000	0.370	0.400	0.040	0.980
GENE1597X	-0.170	0.010	0.460	0.080	-0.410	-0.390	0.410	-0.010	0.520
GENE1614X	0.730	0.570	0.550	0.320	0.520	0.710	0.750	0.240	0.600
GENE1623X	0.690	0.440	0.720	0.230	0.720	0.600	0.880	0.680	1.240
GENE1683X	0.000	0.210	0.410	0.110	-0.330	0.200	0.250	0.050	0.410
GENE1701X	-0.420	0.010	0.050	0.010	-0.270	0.000	0.710	0.300	0.350
GENE1735X	0.130	-0.280	-0.010	-0.120	-0.360	-0.130	0.430	0.060	0.170
GENE1734X	0.010	-0.200	-0.050	-0.020	0.050	0.220	0.920	0.780	0.410
GENE1753X	0.380	0.180	0.500	-0.400	0.520	-0.340	0.810	0.090	0.350
GENE1759X	0.070	-0.140	-0.030	-0.290	0.130	-0.410	0.140	0.350	0.120
GENE1519X	-0.110	0.570	-0.010	-0.480	-0.180	0.300	0.640	0.310	0.190
GENE1518X	0.120	0.680	0.270	-0.080	0.040	0.070	-0.080	0.200	0.080
GENE1515X	0.240	0.320	-0.050	-0.310	-0.400	0.100	-0.050	0.200	0.480
GENE1514X	-0.180	-0.030	0.140	0.140	0.260	0.100	-0.070	0.090	0.060
GENE1512X	0.090	0.010	0.330	-0.100	0.050	0.430	-0.080	-0.490	0.170
GENE1513X	0.090	-0.160	-0.200	-0.160	-0.310	0.040	0.410	-0.370	0.140
GENE1525X	-0.450	0.080	-0.160	0.080	-0.400	-0.020	0.190	-0.030	0.000
GENE1524X	-0.300	0.360	0.170	0.080	-0.150	0.200	0.200	0.210	0.210
GENE1521X	-0.040	-0.400	-0.090	-0.080	-0.050	0.450	0.270	0.580	0.460
GENE1765X	0.370	-0.290	0.460	-0.350	0.230	0.030	0.680	0.250	0.010
GENE1766X	0.040	-0.140	-0.090	-0.180	-0.030	-0.420	0.430	0.220	0.550
GENE1768X	0.260	0.120	-0.050	-0.100	0.170	-0.050	0.150	-0.290	0.460
GENE1772X	0.080	0.000	0.030	-0.290	0.100	0.200	0.380	-0.070	-0.030
GENE954X	0.300	0.280	-0.180	-0.410	-0.080	-0.240	0.200	-0.200	-0.190
GENE960X	-0.220	-0.330	-0.250	0.030	0.280	-0.240	-0.130	-0.140	-0.080
GENE961X	-0.030	-0.170	0.070	-0.010	-0.260	-0.040	-0.350	0.170	0.060
GENE962X	0.320	-0.020	-0.290	-0.080	-0.060	-0.070	0.250	0.000	0.110
GENE1783X	-0.510	-0.250	0.480	0.140	0.190	0.080	0.030	-0.130	0.210
GENE913X	0.300	0.430	0.070	0.190	0.150	-0.070	0.430	0.180	0.120
GENE914X	0.230	0.550	0.240	0.220	0.110	0.120	0.500	0.040	0.310
GENE1787X	-0.310	0.400	0.080	-0.390	-0.290	-0.060	0.480	0.390	-0.020
GENE1347X	0.250	-0.170	0.020	-0.510	0.160	0.320	0.350	0.050	0.170
GENE920X	-0.030	-0.270	-0.370	-0.540	-0.060	-0.010	0.210	-0.090	0.320
GENE3092X	-0.120	-0.190	0.080	-0.250	-0.350	-0.360	0.240	0.060	0.270
GENE3411X	0.170	-0.480	0.130	-0.400	-0.050	0.490	-0.270	-0.160	0.310
GENE1807X	0.260	0.030	0.450	0.050	0.020	-0.410	0.600	-0.090	-0.020
GENE3979X	0.610	0.210	0.190	0.010	-0.400	-0.170	0.440	0.000	-0.130
GENE1496X	-0.310	-0.120	-0.030	-0.170	0.210	0.110	0.380	0.290	0.220
GENE1494X	-0.270	-0.090	-0.150	-0.190	-0.010	-0.160	0.280	0.060	0.080
GENE1490X	-0.460	0.300	0.240	0.290	-0.130	-0.450	0.220	0.340	0.190
GENE985X	0.000	0.010	0.460	-0.430	-0.200	-0.670	0.120	-0.090	0.160
GENE1809X	0.140	0.500	0.820	0.620	0.150	0.660	0.490	0.160	0.910
GENE3196X	-0.510	-0.010	-0.010	0.120	-0.140	-0.020	0.530	-0.150	0.090
GENE1477X	-0.290	-0.400	-0.110	-0.510	-0.050	-0.800	-0.230	0.000	0.090
GENE2583X	-0.060	0.020	0.200	-0.190	-0.090	-0.060	0.060	-0.180	-0.070
GENE1089X	-0.230	-0.800	-0.390	-0.650	0.250	0.390	-0.140	0.110	-0.060
GENE1909X	0.210	-0.170	0.030	-0.350	0.320	0.260	-0.050	0.230	0.190
GENE5X	0.290	0.120	-0.280	0.140	-0.040	0.490	0.320	-0.220	-0.170
