# Supplementary material for: Discovering biclusters in gene expression data based on high-dimensional linear geometries
Source: BMC Bioinformatics. 2008 Apr 23;9:209. doi: 10.1186/1471-2105-9-209 (PMC2386490; doi:10.1186/1471-2105-9-209)
Supplement: Additional file 4 — All detected biclusters with full data. All the detected biclusters with full data are given here. [file 1471-2105-9-209-S4.zip › biclu_result/bi_244.txt]

	DLCL-0007	DLCL-0030	DLCL-0004	DLCL-0029	DLCL-0008	DLCL-0052	DLCL-0051	DLCL-0032	DLCL-0001
GENE1835X	-0.510	-0.310	-0.130	-0.530	0.140	-0.180	0.380	0.220	0.440
GENE1836X	-0.450	-0.400	-0.310	0.090	0.170	0.020	0.210	0.040	0.061
GENE1865X	-0.160	-0.460	-0.120	-0.120	-0.060	0.120	0.330	0.190	-0.040
GENE1380X	-0.510	-0.450	-0.229	-0.080	0.050	-0.100	-0.020	0.110	0.242
GENE1932X	-0.710	0.260	-0.260	0.140	0.090	0.160	-0.050	-0.100	-0.680
GENE1930X	-0.820	-0.160	-0.460	0.050	-0.190	-0.300	-0.540	-0.080	-0.450
GENE3116X	0.390	-0.240	0.070	-0.450	-0.210	-0.430	0.000	0.630	-0.020
GENE2584X	-0.420	-0.170	-0.270	0.140	-0.165	-0.340	-0.350	-0.080	0.002
GENE3166X	-0.090	-0.240	-0.070	-0.370	-0.050	-0.370	-0.390	0.070	-0.018
GENE3937X	-0.720	0.060	-0.130	-0.120	-0.060	-0.560	-0.380	-0.270	0.361
GENE3994X	0.100	0.330	0.000	-0.030	-0.500	0.070	-0.250	-0.610	-0.140
GENE2539X	-0.290	-0.110	-0.020	0.160	-0.380	-0.200	-0.190	-0.080	0.068
GENE3960X	0.710	0.010	0.230	-0.050	-0.070	-0.130	-0.190	-0.140	0.510
GENE166X	0.000	0.430	0.470	0.220	0.200	0.750	0.900	0.290	-0.010
GENE3447X	0.200	0.110	0.000	-0.030	0.050	-0.280	-0.190	0.080	-0.220
GENE3449X	0.000	0.150	0.070	-0.140	-0.380	0.310	-0.020	-0.150	0.290
GENE1501X	0.270	0.320	0.100	-0.400	-0.060	0.360	0.670	0.260	0.670
GENE3403X	0.300	0.010	0.290	0.140	0.080	0.510	0.850	-0.030	0.490
GENE3402X	0.890	-0.240	0.270	-0.360	0.250	0.280	-0.060	-0.160	0.260
GENE3400X	0.250	-0.030	0.050	-0.390	-0.130	0.250	0.510	-0.050	-0.090
GENE213X	0.250	0.150	0.090	-0.130	0.010	-0.270	-0.120	-0.220	0.120
GENE3453X	-0.180	0.520	0.020	-0.310	-0.310	0.450	0.140	0.210	-0.030
GENE394X	0.250	-0.170	0.040	-0.320	0.200	0.040	0.540	0.180	0.620
GENE3507X	-0.020	0.090	-0.060	-0.240	0.290	-0.100	0.000	-0.160	0.210
GENE3523X	0.020	0.050	0.050	0.000	-0.280	0.320	-0.190	-0.210	0.100
GENE3527X	0.030	0.050	-0.320	-0.190	-0.210	0.170	-0.570	-0.260	-0.040
GENE3811X	0.430	0.350	0.080	0.000	0.210	-0.230	0.480	-0.140	0.250
GENE3700X	-0.540	-0.080	-0.030	0.130	0.360	0.370	0.120	-0.050	0.520
GENE3722X	1.060	0.490	0.500	0.430	0.520	0.960	0.640	0.100	0.770
GENE3551X	-0.060	0.190	0.120	0.000	0.090	-0.250	-0.230	0.200	0.430
GENE3418X	0.480	-0.090	0.320	0.420	-0.320	0.440	-0.210	-0.010	-0.080
GENE3216X	-0.080	0.000	0.070	0.050	-0.110	0.370	0.330	0.320	0.280
GENE3217X	0.090	0.090	0.220	0.040	-0.040	0.240	0.410	0.470	0.530
GENE1840X	-0.870	-0.450	-0.370	-0.240	-0.220	-0.520	0.110	-0.170	0.090
GENE3142X	0.360	0.400	0.220	-0.110	0.070	0.760	0.110	-0.090	0.156
GENE1091X	0.080	0.030	-0.230	-0.010	-0.313	-0.270	-0.590	-0.350	0.115
GENE2589X	0.040	-0.220	-0.100	-0.150	-0.200	-0.010	-0.440	0.110	0.050
GENE2590X	0.110	-0.030	-0.170	-0.140	-0.010	-0.100	-0.090	-0.260	-0.202
GENE2552X	-0.220	-0.160	-0.010	-0.430	-0.120	-0.060	-0.120	0.400	-0.160
GENE2570X	-0.140	0.090	0.120	-0.190	-0.440	-0.090	-0.140	0.410	-0.040
GENE3108X	-0.090	0.460	0.000	0.050	-0.030	-0.490	-0.140	-0.010	-0.430
GENE2565X	-0.140	0.060	-0.100	0.190	-0.580	-0.520	0.010	-0.170	-0.130
GENE3093X	0.100	0.370	-0.030	-0.250	-0.300	-0.560	0.510	0.100	-0.520
GENE1913X	0.070	-0.170	-0.080	-0.470	-0.020	-0.700	-0.080	-0.240	0.210
GENE1915X	-0.220	0.290	0.030	-0.040	0.100	0.300	-0.360	-0.100	0.070
GENE1914X	-0.460	0.010	-0.110	0.090	0.250	-0.260	-0.100	-0.180	0.383
GENE1917X	-0.310	0.240	-0.190	-0.170	-0.188	-0.070	-0.050	-0.110	-0.240
GENE1908X	0.000	-0.600	-0.060	-0.100	0.310	-0.530	-0.040	-0.390	0.110
GENE1896X	-0.080	0.060	-0.120	-0.250	-0.340	0.100	-0.086	0.000	-0.090
GENE2987X	-0.330	-0.080	0.010	-0.120	0.440	0.010	-0.410	0.000	0.045
GENE2516X	0.830	0.570	0.490	0.850	0.190	-0.200	0.130	-0.100	0.280
GENE3042X	-0.100	-0.030	-0.045	-0.410	-0.360	-0.600	0.070	-0.260	-0.020
GENE3046X	-0.570	0.200	-0.200	-0.300	-0.540	-0.500	-0.670	0.090	-0.290
GENE2522X	0.410	0.100	-0.050	-0.100	-0.220	-0.480	0.550	-0.150	0.120
GENE2523X	0.540	-0.020	-0.040	-0.030	-0.230	-0.530	0.550	-0.310	-0.120
GENE2929X	-0.460	-0.420	-0.180	0.410	-0.730	-0.570	-0.650	0.090	-0.230
GENE1911X	0.440	0.060	-0.100	-0.020	-0.200	0.430	-0.310	-0.210	-0.074
GENE2061X	-0.470	-0.310	-0.200	-0.030	-0.660	-0.430	0.070	-0.290	0.190
GENE2063X	-0.290	-0.090	-0.470	-0.460	-0.510	-0.830	0.060	-0.530	-0.183
GENE2073X	-0.060	-0.610	-0.220	-0.310	0.110	-0.150	0.110	-0.260	0.115
GENE2493X	-0.240	-0.080	-0.140	-0.220	0.160	-0.340	-0.220	-0.010	0.380
GENE2497X	0.120	0.140	0.220	0.320	-0.210	0.340	0.100	0.170	-0.270
GENE2498X	0.190	0.230	0.180	0.340	-0.510	0.270	-0.090	0.060	-0.180
GENE2936X	-0.110	0.000	-0.220	0.380	-0.380	-0.700	0.100	0.090	-0.010
GENE2453X	-0.560	-0.130	-0.350	-0.180	-0.884	-0.880	-0.280	0.090	-0.043
GENE2084X	-0.670	-0.510	-0.500	-0.660	-0.900	-0.400	-1.150	-0.700	-0.134
GENE2292X	0.290	0.120	-0.260	0.000	-0.830	-0.470	-0.390	-0.280	-0.349
GENE2431X	0.400	0.090	-0.040	-0.130	-0.500	-0.240	-0.550	0.180	0.400
GENE2423X	-0.440	-0.110	-0.050	0.500	0.190	-0.710	0.130	0.220	0.250
GENE2360X	-0.710	-0.360	-0.380	0.190	-0.930	-0.510	-0.480	-0.310	-0.490
GENE2339X	-0.360	-0.030	-0.110	-0.150	-0.500	-0.100	0.200	0.280	-0.090
GENE2338X	0.100	-0.070	0.000	-0.050	-0.290	-0.010	0.430	0.220	0.010
GENE2337X	-0.110	0.160	-0.040	-0.090	-0.150	-0.490	-0.180	-0.370	0.370
GENE2106X	-0.310	0.470	0.200	0.160	-0.150	0.380	-0.280	0.570	0.240
GENE2469X	-0.210	-0.040	0.050	0.220	-0.010	-0.200	-0.490	-0.230	0.019
GENE2120X	0.020	0.290	0.360	0.250	-0.020	0.250	-0.210	0.150	-0.241
GENE2122X	0.040	0.260	0.080	0.140	-0.150	-0.060	0.320	0.500	-0.330
GENE2281X	0.560	0.000	-0.050	0.020	-0.510	0.190	0.050	0.090	-0.158
GENE2279X	0.340	-0.020	-0.240	-0.270	0.060	-0.460	0.040	0.050	0.142
GENE2241X	-0.160	-0.330	-0.260	0.040	-0.700	0.170	0.280	-0.340	-0.470
GENE2269X	0.210	-0.320	-0.340	-0.010	-0.750	-0.980	-0.670	-0.190	-0.330
GENE2226X	0.260	0.400	0.060	0.230	-0.320	-0.100	-0.450	-0.360	-0.230
GENE2164X	-0.730	0.270	-0.250	0.290	-0.400	-0.800	-0.040	-0.120	-0.400
GENE2231X	-0.350	-0.210	-0.260	-0.160	-0.190	-0.530	-0.130	-0.560	-0.293
GENE2194X	-0.520	-0.040	-0.200	0.420	-0.560	-0.460	-0.210	-0.310	-0.560
GENE2197X	-0.390	0.000	-0.181	-0.200	-0.560	-0.270	-0.620	-0.150	-0.090
GENE2200X	-0.430	-0.120	-0.160	0.040	-0.760	-0.030	-0.240	-0.230	-0.243
GENE2206X	-0.220	0.260	0.010	0.110	-0.160	-0.240	-0.630	0.100	-0.160
GENE2166X	0.090	-0.420	-0.240	0.160	-0.430	-0.700	-0.120	-0.140	-0.180
GENE2214X	-0.770	-0.380	-0.220	0.080	-0.330	-0.350	0.080	-0.060	-0.880
GENE2221X	0.470	0.120	0.070	-0.090	-0.190	-0.100	0.110	0.410	-0.340
GENE2230X	-0.270	-0.200	-0.140	0.360	-0.800	-0.730	-0.190	-0.150	-0.380
GENE2246X	-0.880	-1.000	-0.370	-0.050	-0.460	-0.830	-0.390	-0.610	-0.430
GENE2283X	-0.240	-0.250	-0.350	-0.080	-0.410	-0.360	-0.250	-0.340	-0.302
GENE2734X	-0.370	-0.410	-0.570	-0.420	-0.797	-0.970	-0.440	-0.160	-0.553
GENE2729X	-0.640	-0.140	-0.230	-0.030	0.090	-0.490	-0.330	0.080	-0.200
GENE2155X	-0.380	-0.540	-0.620	-0.560	-1.031	-0.900	-0.040	-0.320	-0.020
GENE2129X	-0.080	-0.060	-0.250	0.070	-0.710	-0.420	-0.300	-0.230	-0.120
GENE2078X	-0.410	-0.340	-0.560	-0.360	-0.710	-1.010	-0.470	-0.310	-0.501
GENE2252X	-0.300	-0.060	-0.040	0.160	-0.020	-0.500	-0.390	-0.240	-0.070
GENE2434X	-0.500	-0.220	-0.240	-0.070	-0.300	-0.510	-0.220	0.080	-0.088
GENE2433X	-0.340	-0.100	-0.190	-0.290	-0.187	-0.560	0.040	-0.080	0.009
GENE1954X	-0.560	0.130	0.050	0.540	0.290	-0.460	-0.480	-0.230	0.450
GENE1963X	-0.690	-0.090	-0.280	0.110	-0.570	-0.750	-0.420	-0.120	-0.172
GENE1972X	-0.170	0.150	0.020	0.390	-0.470	-0.560	-0.350	-0.290	-0.430
GENE2074X	-0.080	-0.120	-0.020	-0.300	-0.330	0.050	-0.180	-0.400	-0.120
GENE2026X	-0.170	-0.120	-0.120	0.310	-0.180	-0.480	0.380	0.500	-0.080
GENE2025X	-0.630	-0.080	-0.260	0.180	-0.380	-0.600	0.260	0.360	-0.180
GENE2505X	-0.190	-0.710	-0.300	-0.310	-0.450	-0.250	-0.510	-0.100	-0.170
GENE2507X	-0.280	0.080	-0.160	-0.580	-0.430	-0.200	0.360	-0.160	-0.500
GENE2042X	-0.460	0.000	-0.010	-0.010	-0.390	-0.170	0.200	0.400	-0.040
GENE1876X	-0.090	0.150	-0.100	-0.490	-0.250	-0.340	-0.554	-0.420	0.162
GENE1962X	-0.620	-0.380	-0.270	0.050	-0.420	-0.110	0.290	0.020	-0.099
GENE2607X	-0.260	-0.500	-0.070	0.100	-0.080	-0.470	-0.400	0.230	-0.380
GENE2612X	-0.490	-0.180	-0.610	-0.370	-0.524	-0.460	-0.130	-0.340	-0.266
GENE2611X	-0.050	-0.060	-0.220	0.030	-0.275	-0.300	-0.010	-0.120	-0.046
GENE2692X	-0.520	-0.210	-0.090	0.050	-0.110	0.000	-0.280	-0.350	-0.275
GENE2958X	-0.550	-0.250	-0.070	0.210	0.000	-0.630	0.430	0.200	-0.301
GENE1868X	-0.490	-0.400	-0.070	0.010	-0.160	-0.090	-0.330	0.000	-0.090
GENE1101X	-0.050	0.000	-0.110	0.190	-0.740	-0.220	-0.130	-0.040	0.046
GENE1952X	-0.650	-0.400	-0.260	-0.120	-0.110	-0.740	-0.340	-0.120	0.124
GENE1858X	-0.770	-0.350	-0.210	0.020	0.300	-0.670	-0.180	-0.030	0.263
GENE2609X	-0.540	-0.070	-0.380	-0.100	-0.240	-0.730	0.210	-0.110	-0.210
GENE1851X	-0.370	-0.530	-0.560	-0.300	-0.900	-0.730	-0.410	-0.340	-0.307
GENE1853X	-0.230	-0.090	-0.340	-0.320	-0.576	-0.930	-0.140	-0.240	0.117
GENE2573X	-0.300	-0.110	-0.170	-0.020	-0.360	0.220	-0.400	-0.190	0.130
GENE3132X	0.110	-0.040	0.120	-0.500	0.230	-0.200	-0.480	-0.110	-0.150
GENE3133X	0.030	-0.550	-0.620	-0.100	-0.490	-1.100	-0.730	-0.830	-0.210
GENE3136X	0.280	-0.050	-0.200	0.250	-0.440	-0.320	-0.230	-0.410	-0.240
GENE3141X	0.170	-0.070	-0.070	0.280	-0.460	-0.610	0.100	-0.150	0.370
GENE2465X	-0.450	0.120	-0.440	-0.460	-0.230	0.000	-0.600	-0.350	0.150
GENE1895X	0.140	-0.050	0.080	-0.420	0.460	0.120	0.470	0.100	0.620
GENE3900X	-0.230	0.040	-0.110	0.060	-0.250	-0.140	-0.320	0.100	0.014
GENE3901X	0.070	0.470	0.040	0.340	-0.480	-0.290	0.570	-0.110	0.081
GENE2574X	-0.300	0.110	-0.030	-0.440	-0.070	0.200	-0.580	-0.180	-0.225
GENE1013X	-0.076	0.400	0.130	-0.290	0.040	-0.200	-0.060	-0.160	0.380
GENE2579X	-0.040	-0.010	-0.020	0.290	0.200	-0.170	-0.490	-0.390	0.330
GENE3211X	0.010	0.470	0.260	0.100	0.200	0.600	0.310	0.130	0.380
GENE3154X	0.130	-0.230	-0.040	-0.240	-0.130	-0.120	-0.370	-0.270	0.330
GENE3279X	0.200	0.030	0.170	-0.150	-0.040	-0.140	0.380	0.280	0.190
GENE3293X	0.100	0.070	0.460	0.330	0.740	-0.070	-0.140	0.240	0.840
GENE3350X	0.360	0.960	0.720	0.420	0.360	0.230	0.040	0.680	0.340
GENE3347X	0.580	0.650	0.120	-0.090	0.000	-0.460	0.580	-0.100	-0.201
GENE3248X	-0.150	0.440	0.360	0.720	0.380	0.520	0.080	0.400	0.660
GENE369X	0.290	0.200	0.100	-0.170	0.440	0.610	0.160	-0.160	-0.153
GENE3190X	-0.550	0.050	-0.160	-0.040	0.030	-0.840	-0.110	0.030	0.050
GENE192X	-0.240	0.060	0.010	0.490	0.210	0.000	-0.520	0.240	-0.079
GENE3374X	-0.390	0.650	0.080	-0.530	-0.060	0.030	-0.490	0.190	0.510
GENE1044X	-0.170	0.410	0.180	0.500	0.140	0.200	0.150	0.200	0.190
GENE1045X	0.230	0.100	0.200	0.250	0.090	-0.080	0.060	-0.140	0.080
GENE3205X	-0.290	-0.010	-0.120	-0.450	0.070	-0.230	0.110	-0.060	-0.130
GENE3186X	0.160	0.100	0.020	0.130	0.100	0.060	-0.510	0.070	-0.052
GENE3185X	-0.300	-0.120	-0.130	0.260	0.350	-0.010	0.020	0.240	0.120
GENE3184X	-0.440	-0.110	-0.150	0.340	0.190	-0.160	0.170	0.130	-0.250
GENE3386X	0.100	-0.040	0.270	0.000	-0.420	-0.220	0.700	0.720	0.090
GENE1008X	0.270	0.280	0.220	0.070	-0.040	0.400	0.130	0.280	-0.190
GENE3178X	0.330	0.020	-0.063	-0.150	0.060	-0.020	0.000	-0.120	-0.110
GENE3999X	0.680	0.450	0.030	-0.140	-0.100	0.000	0.040	-0.270	0.000
GENE40X	-0.040	-0.340	0.050	0.110	0.190	0.510	-0.420	-0.460	0.470
GENE41X	0.460	-0.050	-0.070	-0.220	-0.500	0.180	-0.140	-0.080	0.100
GENE3207X	-0.130	-0.420	-0.320	0.010	-0.150	-0.780	-0.270	0.050	-0.030
GENE164X	-0.020	0.010	0.270	0.320	0.000	0.220	0.190	0.000	-0.150
GENE53X	0.300	0.420	0.080	0.050	-0.530	0.020	-0.210	-0.160	-0.120
GENE1023X	-0.400	-0.240	-0.110	0.230	0.000	-0.500	-0.580	-0.270	-0.090
GENE3071X	-0.420	-0.030	-0.090	0.200	-0.160	-0.310	-0.620	-0.270	-0.010
GENE43X	-0.250	-0.040	-0.270	-0.250	-0.110	0.140	-0.090	-0.100	-0.070
GENE3907X	0.150	-0.250	0.000	-0.150	0.010	-0.180	0.290	0.080	0.070
GENE3113X	-0.030	0.000	-0.120	-0.260	-0.580	-0.210	0.000	-0.190	-0.370
GENE1848X	-0.240	0.010	0.010	0.000	-0.210	0.080	-0.020	0.180	-0.170
GENE1869X	-0.260	-0.340	-0.040	0.190	-0.370	-0.140	-0.030	0.040	0.240
GENE3167X	-0.230	-0.570	-0.280	-0.490	-0.380	-0.300	-0.190	-0.020	-0.130
GENE44X	0.170	0.320	-0.270	-0.400	-0.270	-0.010	-0.250	0.310	-0.250
GENE3903X	-0.070	0.250	0.160	0.580	-0.500	0.410	0.100	-0.230	0.700
GENE65X	0.310	-0.470	-0.260	-0.500	-0.070	-0.340	-0.020	-0.490	-0.360
GENE66X	0.280	-0.530	-0.320	-0.360	-0.200	-0.430	0.060	-0.620	-0.480
GENE3182X	-0.450	-0.120	0.040	0.170	-0.160	0.000	0.250	0.170	0.180
GENE1445X	0.100	0.630	0.170	0.370	0.320	-0.360	-0.280	0.180	-0.220
GENE1469X	0.130	0.000	-0.090	-0.180	-0.200	0.260	0.160	-0.120	0.123
GENE2605X	-0.100	0.220	0.070	0.130	0.080	-0.190	0.200	0.060	0.080
GENE2604X	-0.220	0.110	-0.050	-0.220	-0.120	-0.300	0.220	-0.140	-0.100
GENE2603X	-0.230	0.340	-0.200	-0.400	-0.120	-0.160	-0.050	-0.010	-0.050
GENE1272X	-0.340	-0.100	-0.190	0.280	-0.310	-0.230	0.080	-0.070	-0.190
GENE1271X	0.180	-0.180	0.070	0.150	0.020	-0.490	-0.410	-0.290	-0.190
GENE55X	-0.080	0.070	0.150	0.200	-0.260	-0.010	-0.060	0.050	0.020
GENE56X	-0.230	0.160	0.190	0.220	-0.110	0.100	0.060	0.070	0.170
GENE10X	0.590	-0.350	0.060	-0.240	-0.190	0.530	-0.100	0.010	-0.330
GENE3017X	0.310	-0.440	0.050	0.250	-0.690	-0.100	0.210	0.310	-0.130
GENE3016X	0.470	0.100	0.498	0.890	0.210	0.470	0.620	-0.100	-0.099
GENE3035X	0.030	0.060	0.350	-0.310	0.340	0.340	0.100	0.250	0.050
GENE3036X	0.230	-0.100	0.100	-0.460	0.110	0.300	0.280	0.050	-0.080
GENE2994X	-0.340	0.020	-0.080	0.290	-0.550	0.020	-0.160	-0.080	-0.050
GENE2995X	0.030	-0.070	-0.100	-0.010	-0.360	-0.120	-0.460	-0.070	-0.275
GENE2679X	0.080	-0.220	-0.050	0.330	-0.450	-0.160	-0.050	0.120	-0.170
GENE2680X	0.430	-0.130	-0.020	0.130	0.040	-0.280	0.090	-0.040	-0.400
GENE2920X	-0.050	-0.250	-0.030	0.000	-0.310	0.070	0.310	0.400	-0.192
GENE1956X	0.100	-0.030	0.044	0.510	-0.570	-0.600	-0.310	-0.080	-0.540
GENE2931X	-0.140	-0.300	-0.410	0.130	-0.623	-1.070	-0.100	0.080	-0.256
GENE2937X	-0.110	0.010	-0.060	0.020	-0.580	-0.240	-0.260	-0.160	-0.500
GENE1948X	0.020	-0.070	0.000	0.100	-0.260	-0.030	-0.290	-0.210	0.200
GENE1949X	-0.350	0.020	-0.040	0.100	-0.060	-0.330	-0.260	-0.120	0.060
GENE2938X	0.060	-0.020	-0.200	0.350	-0.740	-0.290	-0.220	0.060	-0.400
GENE2939X	-0.010	0.060	0.040	0.540	-0.340	-0.360	-0.450	0.150	-0.370
GENE2919X	-0.310	-0.400	-0.290	0.060	-0.600	-0.840	-0.740	0.310	-0.450
GENE2721X	-0.480	-0.470	-0.080	-0.200	-0.280	-0.070	-0.220	0.480	-0.050
GENE1301X	0.640	0.010	0.000	-0.020	-0.630	0.060	0.020	0.140	-0.450
GENE257X	0.250	-0.020	-0.047	0.010	-0.260	0.120	0.370	-0.160	-0.330
GENE300X	0.410	0.180	0.000	-0.020	-0.240	-0.340	0.100	0.060	-0.470
GENE282X	0.340	0.060	0.080	-0.050	0.100	-0.200	0.580	0.290	0.460
GENE318X	0.000	0.140	-0.120	0.200	-0.250	0.200	-0.330	0.040	0.270
GENE2927X	-0.140	-0.070	-0.250	0.140	-0.390	-0.180	0.050	0.150	0.020
GENE2908X	-0.210	-0.050	-0.230	0.010	-0.340	-0.540	0.050	0.020	-0.439
GENE2668X	-0.090	-0.580	-0.570	-0.910	-1.120	-0.690	-0.330	0.080	-0.230
GENE2669X	-0.320	0.020	-0.390	-0.510	-0.620	-0.280	-0.100	-0.030	-0.450
GENE2907X	-0.800	-0.360	-0.380	0.160	-0.700	-0.990	-0.010	-0.140	-0.466
GENE2960X	-0.260	-0.140	-0.330	-0.040	-0.590	-0.490	0.020	0.170	-0.114
GENE1961X	-0.218	-0.040	-0.070	0.000	-0.064	-0.100	-0.180	-0.050	0.011
GENE2956X	-0.190	0.000	-0.100	0.100	-0.110	-0.280	0.330	-0.090	-0.320
GENE2903X	0.120	0.000	-0.140	-0.010	-0.470	-0.130	-0.370	0.130	-0.072
GENE2714X	-0.170	-0.170	-0.290	-0.140	-0.030	-0.030	0.220	-0.190	0.260
GENE2741X	-0.620	-0.300	-0.190	0.040	-0.540	-0.840	-0.340	0.250	-0.350
GENE2873X	0.370	0.050	-0.080	-0.410	-0.520	-0.170	-0.250	0.220	-0.300
GENE2887X	0.980	-0.020	0.400	0.170	0.170	0.200	0.470	0.560	-0.210
GENE2889X	0.150	0.050	0.570	0.340	1.040	0.516	0.040	0.140	0.110
GENE2881X	0.380	0.010	0.080	0.050	-0.070	-0.090	-0.530	0.170	-0.370
GENE2744X	0.300	0.050	-0.250	0.330	-0.300	-0.370	-0.760	-0.040	-0.139
GENE289X	0.560	0.000	0.420	0.370	-0.240	0.220	0.310	0.100	-0.120
GENE292X	0.730	0.170	0.170	0.350	-0.100	0.090	0.250	0.380	-0.280
GENE295X	0.500	0.190	0.120	-0.170	0.060	0.460	-0.010	0.360	-0.170
GENE296X	0.680	0.220	0.250	0.340	0.000	-0.080	0.420	0.560	-0.230
GENE3004X	0.390	-0.120	0.180	0.430	0.240	-0.090	0.390	0.380	-0.264
GENE3002X	0.620	0.090	0.270	0.080	0.540	-0.260	0.280	0.400	0.130
GENE2869X	0.170	0.480	0.340	0.410	-0.030	0.190	0.160	-0.060	0.200
GENE2868X	-0.040	0.570	0.330	0.570	-0.030	0.010	-0.080	0.000	0.320
GENE2867X	0.030	-0.190	-0.040	-0.080	-0.120	-0.230	-0.010	0.150	-0.100
GENE2748X	-0.220	-0.090	-0.140	-0.070	-0.130	-0.830	-0.080	0.220	-0.347
GENE2828X	-0.100	-0.080	0.040	0.480	-0.320	-0.250	-0.210	0.520	-0.220
GENE2826X	-0.080	-0.060	0.260	0.220	-0.170	-0.220	-0.040	0.270	-0.290
GENE2825X	0.166	0.220	-0.150	0.120	-0.570	-0.750	-0.260	0.220	-0.654
GENE2827X	0.180	0.080	-0.060	0.200	-0.100	-0.550	-0.690	0.000	-0.330
GENE2831X	-0.370	-0.350	-0.270	0.080	-0.900	-0.920	0.000	0.060	-0.894
GENE2843X	-0.120	-0.270	0.000	0.000	-0.560	-0.590	0.280	0.370	-0.398
GENE2812X	0.420	0.120	-0.080	0.100	-0.790	-0.740	-0.200	0.200	-0.700
GENE2810X	-0.440	-0.030	-0.070	0.000	0.000	-0.570	-0.130	0.120	-0.359
GENE2802X	-0.400	-0.220	-0.500	-0.260	-0.561	-0.730	-0.310	0.110	-0.693
GENE2753X	0.230	0.170	0.350	0.670	0.080	-0.110	-0.130	0.170	0.150
GENE2781X	0.180	-0.090	0.260	0.360	-0.420	-0.270	0.190	0.890	-0.050
GENE2779X	0.040	-0.210	-0.200	-0.030	-0.370	-0.270	-0.220	0.100	0.110
GENE2790X	0.610	-0.120	0.090	-0.120	-0.170	-0.410	0.030	0.000	-0.420
GENE2785X	-0.160	0.010	-0.150	0.130	-0.750	-0.450	-0.260	0.300	0.000
GENE2853X	0.110	-0.280	-0.180	0.370	-0.320	-0.750	-0.080	0.090	-0.360
GENE2854X	0.010	-0.250	-0.211	-0.110	-0.350	-0.240	-0.110	0.280	-0.731
GENE2855X	-0.100	0.320	-0.100	0.130	-0.254	-0.410	-0.030	0.130	-0.399
GENE2778X	0.010	0.200	0.030	0.080	-0.460	-0.170	0.140	-0.070	-0.140
GENE2866X	-0.010	0.040	0.002	0.120	-0.180	-0.300	0.010	-0.080	-0.070
GENE2745X	-0.100	-0.310	-0.010	0.050	-0.580	-0.620	-0.510	0.360	-0.480
GENE2895X	-0.100	-0.060	0.070	0.330	-0.700	0.250	-0.060	0.500	0.060
GENE2896X	0.080	0.040	0.050	-0.060	-0.470	-0.250	0.510	0.440	0.180
GENE1955X	-0.030	-0.070	-0.130	-0.310	0.000	0.040	-0.310	0.050	0.170
GENE2914X	0.760	0.000	0.440	0.190	0.240	0.380	-0.090	0.170	-0.160
GENE2915X	0.490	0.300	0.240	0.400	-0.050	-0.430	-0.160	0.320	-0.033
GENE2128X	0.240	0.300	0.050	0.180	-0.255	0.000	0.500	0.370	-0.029
GENE2706X	0.030	0.060	0.064	0.150	-0.230	-0.320	-0.170	0.110	-0.254
GENE2945X	0.670	0.340	0.220	-0.270	-0.190	0.440	0.030	-0.080	-0.112
GENE2656X	0.680	-0.190	0.050	-0.280	0.260	0.130	0.100	0.380	0.110
GENE2655X	-0.150	0.080	0.060	-0.030	-0.280	0.090	-0.250	0.290	-0.340
GENE2637X	0.260	0.010	-0.030	0.430	-0.320	-0.240	-0.580	0.250	-0.120
GENE3039X	0.250	-0.060	0.230	0.240	-0.220	-0.220	-0.210	0.030	0.057
GENE2950X	-0.680	-0.300	-0.140	0.130	0.090	0.170	0.010	0.000	-0.360
GENE2633X	-0.030	0.180	0.130	0.310	-0.260	0.220	-0.070	-0.080	-0.140
GENE2630X	0.290	0.140	0.380	0.450	0.190	0.090	0.040	0.060	0.700
GENE2988X	0.040	0.030	0.010	-0.190	0.040	0.090	-0.110	0.060	-0.276
GENE2999X	0.260	-0.040	0.060	0.260	-0.110	0.090	0.020	0.570	0.620
GENE2967X	-0.280	-0.710	-0.510	-0.270	-0.590	-0.750	-0.380	-0.020	-0.470
GENE2968X	0.000	-0.440	-0.130	0.100	-0.220	-0.440	-0.120	0.050	-0.292
GENE2975X	-0.360	-0.440	-0.260	-0.330	-0.190	-0.050	0.060	-0.210	-0.350
GENE2996X	0.010	-0.020	0.090	-0.170	0.060	-0.120	0.090	0.080	-0.177
GENE2990X	-0.090	-0.220	-0.070	-0.020	0.180	-0.580	-0.400	0.040	0.060
GENE2989X	0.190	-0.290	0.100	0.000	0.150	-0.360	-0.310	0.110	-0.390
GENE2657X	0.200	-0.160	-0.050	-0.140	0.210	0.320	-0.600	-0.170	-0.352
GENE2621X	0.570	-0.150	0.080	-0.100	-0.220	-0.030	-0.210	0.060	-0.100
GENE3008X	0.330	0.050	0.140	0.090	0.130	0.150	-0.220	0.220	0.091
GENE3012X	0.180	-0.300	-0.130	-0.040	-0.190	-0.420	-0.420	-0.270	0.044
GENE3011X	-0.010	-0.410	-0.210	-0.070	-0.400	-0.110	-0.220	-0.120	-0.087
GENE2964X	0.140	-0.470	0.010	-0.040	-0.090	-0.540	0.150	0.340	-0.357
GENE2620X	-0.040	0.070	0.070	-0.390	-0.060	0.100	0.310	0.420	-0.240
GENE226X	-0.010	0.070	-0.010	0.460	-0.360	-0.480	0.370	0.330	0.170
GENE1441X	0.090	-0.090	-0.170	-0.350	-0.250	-0.090	0.020	-0.080	-0.221
GENE315X	0.050	0.230	0.090	0.070	-0.510	-0.100	0.020	-0.250	-0.580
GENE1049X	0.180	0.340	0.170	-0.050	0.060	0.490	0.060	-0.210	0.310
GENE1068X	0.450	0.050	0.110	0.260	0.020	0.710	0.100	-0.020	0.320
GENE1002X	0.240	0.200	-0.010	-0.030	-0.060	0.450	0.340	-0.040	-0.140
GENE1033X	0.460	0.010	0.000	0.100	-0.320	-0.090	0.570	0.170	-0.320
GENE3023X	-0.410	-0.310	0.030	0.260	0.360	0.000	-0.260	0.240	-0.160
GENE3022X	-0.310	-0.200	0.010	0.390	0.380	-0.080	-0.350	0.450	-0.010
GENE2597X	0.310	-0.240	0.100	-0.220	-0.157	-0.500	-0.210	0.000	-0.045
GENE154X	-0.280	-0.220	-0.220	-0.060	-0.120	0.160	-0.340	-0.380	0.030
GENE232X	0.110	-0.480	-0.090	0.150	-0.170	0.430	0.150	-0.190	0.280
GENE1014X	0.060	0.020	-0.080	0.090	-0.560	0.220	-0.540	-0.290	0.300
GENE3052X	-0.100	-0.460	-0.410	0.010	-0.750	-0.640	-0.330	0.130	-0.244
GENE88X	0.230	0.260	0.360	0.220	0.050	0.070	0.020	0.060	-0.190
GENE1278X	-0.210	-0.050	-0.020	0.200	0.020	-0.300	0.070	0.370	-0.105
GENE1977X	-0.290	-0.410	-0.280	0.150	0.040	-0.250	-0.190	0.000	0.030
GENE2030X	-0.470	-0.070	-0.020	0.410	0.000	-0.550	-0.180	-0.190	-0.019
GENE2029X	-0.340	0.000	-0.140	0.210	-0.160	-0.200	-0.070	-0.100	0.059
GENE2028X	-0.330	0.050	0.060	0.170	-0.370	-0.080	-0.250	0.080	-0.400
GENE1950X	-0.300	-0.020	-0.190	0.140	-0.070	-0.510	0.120	-0.130	0.344
GENE2010X	-0.180	0.150	0.030	0.640	-0.080	-0.020	0.450	-0.010	0.298
GENE2722X	-0.270	-0.020	-0.050	0.180	-0.080	-0.440	-0.160	0.050	-0.170
GENE1982X	-0.690	0.040	-0.380	-0.010	-0.370	-0.860	-0.390	-0.050	0.194
GENE2003X	-0.290	-0.320	-0.200	0.380	-0.205	-0.430	-0.050	-0.100	0.030
GENE1986X	0.060	0.080	0.060	0.420	-0.200	0.460	-0.340	-0.070	0.030
GENE1997X	-0.440	0.140	-0.100	0.050	-0.060	-0.190	-0.080	0.310	0.130
GENE1992X	-0.140	-0.050	-0.050	0.280	-0.480	-0.610	-0.020	-0.120	0.100
GENE1991X	-0.370	-0.010	-0.320	0.280	-0.230	-0.930	0.040	0.050	-0.520
GENE1990X	-0.640	0.000	-0.230	0.150	-0.600	-0.620	0.110	0.080	-0.310
GENE2002X	-0.130	0.180	-0.140	0.480	-0.350	-0.130	-0.070	-0.260	0.170
GENE1983X	-0.380	-0.400	-0.250	0.000	-0.090	-0.300	-0.470	-0.180	0.120
GENE2008X	-0.160	-0.380	-0.370	-0.300	-0.580	-0.550	-0.080	0.010	-0.200
GENE1332X	0.550	0.000	0.110	0.630	0.470	-0.020	0.440	-0.110	0.000
GENE1943X	0.210	0.450	0.150	0.030	-0.230	-0.060	-0.120	0.160	0.110
GENE1276X	0.280	-0.140	-0.080	0.100	0.210	-0.550	-0.020	-0.190	0.070
GENE3127X	0.290	-0.210	0.060	-0.340	0.270	0.220	0.380	-0.290	0.130
GENE3921X	-0.470	0.280	0.010	-0.250	0.100	-0.090	0.080	-0.120	0.230
GENE7X	-0.450	-0.200	0.020	-0.490	0.080	0.220	-0.600	-0.360	-0.271
GENE1270X	0.160	0.080	0.040	0.280	0.160	0.210	-0.080	-0.040	0.250
GENE1198X	-0.160	-0.300	-0.140	-0.130	0.180	-0.260	-0.090	-0.380	0.000
GENE1199X	-0.410	-0.240	-0.200	-0.160	-0.020	-0.200	-0.250	0.120	-0.270
GENE1201X	0.000	-0.320	-0.270	0.150	-0.140	-0.380	0.270	0.000	0.210
GENE1202X	0.190	-0.170	0.030	-0.290	0.110	0.460	0.260	-0.040	0.280
GENE1204X	-0.080	0.200	-0.070	-0.180	0.050	0.080	0.160	-0.290	-0.360
GENE1205X	-0.170	-0.250	-0.240	-0.270	-0.140	-0.090	-0.650	-0.360	-0.360
GENE1248X	-0.110	-0.010	0.110	-0.250	0.000	-0.240	0.090	-0.090	-0.040
GENE1290X	0.100	0.390	0.430	0.430	0.560	0.660	0.030	0.600	0.380
GENE1300X	-0.070	-0.130	-0.130	0.450	-0.850	-0.520	0.260	0.090	0.300
GENE951X	0.860	-0.170	0.310	-0.220	0.190	0.050	0.300	0.060	-0.160
GENE1268X	-0.350	-0.220	-0.010	0.000	-0.060	-0.400	0.230	0.340	0.434
GENE1285X	0.060	-0.020	0.090	-0.140	0.390	-0.020	0.000	-0.120	0.180
GENE1149X	0.580	0.060	0.330	0.170	0.390	0.020	0.380	0.100	0.630
GENE54X	0.310	0.440	0.490	0.740	-0.270	0.190	0.570	0.050	0.220
GENE1153X	0.820	0.810	0.770	0.280	0.100	0.820	1.050	0.650	0.260
GENE1821X	0.750	0.150	0.330	0.160	0.100	0.400	-0.050	0.190	0.420
GENE1088X	0.040	-0.310	-0.080	-0.420	0.230	-0.570	-0.030	-0.380	0.120
GENE1X	0.300	0.070	0.220	-0.080	-0.110	0.190	-0.020	-0.280	-0.360
GENE1027X	0.380	-0.080	0.220	-0.290	-0.150	0.410	0.170	0.290	0.090
GENE1029X	0.160	-0.030	0.090	-0.330	-0.150	0.320	-0.140	0.010	0.060
GENE3090X	0.240	0.040	-0.010	-0.160	-0.140	0.390	-0.240	0.530	-0.650
GENE1038X	0.080	0.490	0.020	-0.630	-0.600	-0.010	-0.290	0.230	0.040
GENE1042X	0.250	-0.350	0.090	0.120	0.000	0.070	-0.470	0.270	0.230
GENE3078X	0.140	0.160	0.120	-0.340	-0.060	-0.130	0.160	0.310	-0.270
GENE1133X	-0.160	-0.060	-0.300	-0.550	-0.740	-0.160	0.200	0.170	-0.140
GENE1119X	0.140	-0.120	-0.090	-0.450	-0.612	-0.540	0.030	-0.020	-0.116
GENE986X	-0.350	0.280	-0.080	-0.640	0.150	0.110	-0.160	-0.340	-0.170
GENE1036X	0.500	0.600	0.370	0.220	-0.140	0.220	0.090	0.390	0.060
GENE1837X	-0.090	-0.440	-0.120	-0.030	-0.120	0.350	0.000	-0.090	0.090
GENE1831X	-0.320	-0.040	-0.120	-0.400	-0.860	0.190	-0.360	0.050	-0.200
GENE21X	-0.590	-0.220	-0.040	0.150	-0.044	0.040	0.080	0.000	-0.390
GENE1832X	0.030	0.080	0.050	-0.210	0.050	0.280	-0.500	-0.190	0.570
GENE1022X	0.450	0.140	0.150	0.130	-0.070	0.370	-0.380	-0.110	-0.193
GENE1021X	0.600	0.100	0.110	-0.150	-0.110	-0.320	0.090	0.090	-0.250
GENE1020X	0.000	-0.240	0.140	0.100	-0.070	0.130	0.080	0.080	0.000
GENE316X	0.300	0.010	0.020	-0.170	0.430	0.170	0.550	0.020	-0.010
GENE51X	0.090	0.000	-0.170	0.010	-0.330	-0.440	-0.190	-0.180	-0.670
GENE36X	-0.250	-0.170	0.000	-0.110	-0.140	-0.050	-0.190	-0.220	-0.010
GENE37X	-0.530	-0.140	-0.350	-0.010	-0.340	-0.540	0.190	-0.360	-0.570
GENE38X	-0.110	-0.300	-0.060	-0.240	-0.290	-0.070	-0.560	-0.260	-0.360
GENE157X	-0.530	-0.340	-0.220	-0.160	-0.200	-0.130	-0.200	0.000	-0.430
GENE965X	-0.340	-0.140	-0.160	-0.180	-0.610	0.190	0.190	0.040	-0.340
GENE158X	0.180	0.000	0.040	0.010	0.510	0.220	0.430	0.140	-0.430
GENE936X	-0.460	0.070	0.040	-0.300	-0.080	-0.170	0.600	0.080	-0.590
GENE937X	0.030	0.060	0.020	-0.580	-0.570	-0.060	0.600	0.310	-0.410
GENE175X	0.170	0.370	0.370	0.130	0.080	-0.120	0.380	0.140	0.230
GENE91X	0.380	0.170	0.150	0.190	0.260	-0.160	0.250	0.300	0.240
GENE974X	-0.030	0.000	-0.110	-0.210	-0.080	0.060	0.310	0.320	-0.330
GENE351X	0.066	0.420	0.120	0.480	0.150	0.420	0.270	0.410	0.060
GENE1034X	0.010	0.370	0.200	-0.070	0.010	0.110	0.550	0.310	-0.240
GENE1035X	0.280	0.490	0.210	0.030	-0.060	0.170	0.600	0.200	-0.040
GENE3935X	0.190	0.120	0.040	0.370	-0.510	0.430	-0.200	-0.160	-0.020
GENE354X	0.340	0.070	0.377	0.110	0.376	0.690	0.390	0.160	0.025
GENE200X	0.510	0.220	0.360	0.060	0.510	0.150	-0.120	-0.160	0.430
GENE196X	0.260	0.510	0.320	0.100	0.500	0.240	0.550	0.380	0.600
GENE193X	0.860	0.590	0.580	0.150	0.931	1.100	0.380	0.000	0.550
GENE930X	-0.310	-0.330	0.000	0.070	-0.210	0.350	0.330	-0.150	0.240
GENE224X	0.120	-0.080	0.090	0.140	-0.290	0.430	0.470	0.660	-0.010
GENE335X	0.200	0.010	-0.093	-0.580	0.110	-0.280	0.390	-0.140	-0.120
GENE336X	0.150	0.000	0.120	-0.280	0.280	0.420	0.310	0.140	0.320
GENE308X	0.520	0.050	0.000	0.000	0.130	0.350	-0.170	-0.070	0.020
GENE910X	0.120	0.050	0.100	0.140	-0.180	0.070	-0.160	0.000	0.080
GENE355X	0.820	-0.150	0.390	0.130	0.560	0.980	0.260	0.250	0.270
GENE907X	-0.140	-0.280	0.010	-0.060	0.160	-0.440	0.180	0.000	-0.044
GENE319X	-0.110	0.270	0.370	0.660	0.220	0.120	-0.020	0.200	0.420
GENE1530X	0.360	0.030	-0.060	-0.090	-0.010	-0.190	0.240	-0.120	0.140
GENE235X	-0.310	-0.240	-0.100	-0.250	0.090	-0.500	0.140	-0.320	0.060
GENE888X	0.160	0.140	0.150	0.200	-0.050	0.650	0.220	0.030	-0.140
GENE895X	0.290	-0.180	0.090	-0.140	-0.140	-0.200	0.000	0.460	0.120
GENE373X	0.050	-0.020	0.030	-0.350	0.330	0.350	-0.020	-0.220	-0.240
GENE489X	0.170	0.100	0.210	0.090	0.120	0.750	0.530	-0.130	0.030
GENE871X	-0.020	-0.030	0.110	0.160	-0.290	0.260	0.150	0.340	-0.320
GENE858X	0.380	0.090	0.150	-0.100	0.120	0.450	0.470	-0.030	0.090
GENE845X	0.280	0.480	0.328	0.200	0.474	0.550	-0.330	0.240	0.157
GENE830X	0.000	0.470	0.110	-0.520	-0.090	0.510	0.150	0.330	-0.330
GENE843X	0.410	-0.190	0.103	-0.020	0.040	0.440	0.230	0.190	-0.020
GENE836X	0.250	0.600	0.350	0.520	-0.360	0.690	-0.320	0.060	-0.320
GENE841X	0.470	0.150	0.370	-0.120	0.040	0.710	0.540	-0.040	-0.140
GENE839X	0.320	0.340	0.310	-0.100	-0.090	0.780	0.230	0.030	-0.220
GENE838X	0.090	0.360	0.350	-0.080	-0.140	0.510	0.080	0.070	-0.040
GENE833X	-0.010	-0.240	0.165	0.220	-0.223	0.620	-0.260	0.770	0.201
GENE564X	0.000	0.180	0.330	0.040	0.410	0.480	-0.200	0.150	0.160
GENE842X	0.050	0.090	0.160	0.020	-0.150	0.370	0.250	0.200	-0.060
GENE259X	0.330	0.290	0.150	0.270	-0.120	-0.210	0.500	0.070	-0.030
GENE806X	0.440	0.190	0.280	0.050	0.200	0.530	-0.040	0.160	-0.100
GENE268X	0.190	0.110	0.260	0.200	0.470	0.060	0.430	0.270	-0.050
GENE284X	0.470	0.260	0.330	0.320	-0.360	0.050	-0.210	0.390	0.410
GENE285X	0.430	0.420	0.320	0.270	-0.250	-0.350	-0.160	0.230	0.050
GENE286X	0.280	0.300	0.000	0.110	-0.160	-0.440	-0.120	0.240	0.090
GENE541X	0.050	0.530	0.480	0.180	-0.070	0.710	0.470	0.430	0.650
GENE882X	0.120	0.730	0.460	0.120	0.250	0.450	0.120	0.170	-0.160
GENE884X	0.240	0.500	0.300	0.020	0.230	0.450	0.220	0.130	-0.070
GENE532X	1.000	0.750	0.620	0.210	0.310	0.960	0.510	0.150	0.500
GENE531X	1.000	0.640	0.560	0.130	0.200	0.930	0.380	0.280	0.350
GENE530X	0.650	0.530	0.410	0.150	0.210	0.830	0.670	-0.030	0.510
GENE528X	0.090	0.230	0.260	0.510	-0.350	-0.370	0.220	0.880	0.600
GENE479X	0.020	-0.040	0.360	0.170	-0.260	0.850	0.150	-0.280	0.420
GENE512X	-0.010	0.160	-0.170	-0.320	-0.420	-0.500	0.390	-0.220	-0.660
GENE514X	0.330	0.130	0.000	-0.230	-0.310	0.370	0.330	0.020	-0.070
GENE592X	1.020	-0.180	0.470	0.170	0.540	0.530	0.420	0.000	0.040
GENE562X	-0.100	0.150	-0.090	-0.250	-0.060	0.040	-0.120	0.000	-0.060
GENE663X	0.410	0.150	0.290	-0.050	-0.090	0.680	0.200	-0.070	0.050
GENE563X	0.140	0.460	0.190	0.060	-0.030	0.430	-0.220	0.210	0.170
GENE616X	0.370	0.280	0.560	-0.050	0.370	1.000	0.400	0.350	0.230
GENE617X	0.190	0.340	0.240	-0.070	0.130	0.830	0.350	0.130	0.350
GENE622X	0.290	0.130	0.300	-0.060	0.410	0.460	0.170	0.180	0.160
GENE630X	0.320	0.100	0.090	0.090	0.360	0.640	-0.550	0.170	0.360
GENE646X	0.550	0.220	0.170	-0.200	0.470	0.650	0.250	-0.060	0.740
GENE645X	0.690	0.190	0.290	-0.100	0.540	0.550	0.100	0.000	0.690
GENE620X	0.490	0.000	0.200	0.140	0.580	0.180	-0.100	-0.270	-0.170
GENE676X	0.780	0.000	0.390	0.800	0.570	0.260	0.830	0.250	-0.220
GENE696X	0.980	0.400	0.560	0.070	0.980	0.570	1.060	0.240	0.097
GENE714X	0.750	0.610	0.420	0.700	0.830	0.900	-0.170	0.160	0.210
GENE721X	0.190	-0.080	0.390	0.200	0.190	0.730	0.250	0.250	-0.010
GENE733X	0.390	0.320	0.320	0.000	0.260	0.620	0.400	-0.050	-0.100
GENE745X	0.360	0.300	0.450	0.360	0.540	0.700	0.560	0.230	0.500
GENE668X	0.220	0.120	0.510	0.790	0.450	0.700	0.400	0.420	0.110
GENE596X	0.360	-0.190	0.360	0.000	0.260	0.780	0.110	0.000	0.200
GENE594X	-0.100	0.160	0.000	0.060	0.280	-0.030	0.220	0.230	0.100
GENE581X	0.440	0.000	0.430	0.000	0.080	0.970	-0.240	0.210	0.030
GENE582X	0.540	0.080	0.350	0.160	-0.180	0.910	0.490	-0.280	-0.190
GENE577X	0.720	0.010	0.170	-0.030	0.590	0.620	-0.100	0.000	0.210
GENE573X	0.560	0.460	0.290	-0.170	0.440	0.460	0.400	-0.090	-0.210
GENE568X	0.810	0.040	0.430	0.090	0.100	0.360	0.520	0.340	0.180
GENE569X	0.780	0.190	0.380	0.020	0.050	0.310	0.310	0.090	0.210
GENE812X	0.730	0.190	0.340	-0.080	-0.070	0.300	0.500	0.470	0.050
GENE764X	-0.050	-0.090	-0.060	0.270	-0.050	-0.070	0.300	-0.430	-0.230
GENE790X	0.520	0.440	0.400	0.370	-0.300	0.590	0.310	0.300	0.110
GENE780X	0.680	0.350	0.240	0.460	-0.130	0.630	0.120	0.010	0.110
GENE781X	0.500	-0.190	0.020	0.020	-0.030	-0.440	0.490	-0.070	-0.050
GENE795X	0.530	0.020	0.360	0.640	-0.120	0.050	0.210	0.240	-0.260
GENE796X	0.580	0.180	0.360	0.560	0.089	0.310	0.370	0.200	0.101
GENE759X	0.490	-0.040	0.300	-0.230	0.450	0.850	0.230	0.430	0.220
GENE589X	1.070	0.000	0.460	0.160	0.850	0.770	0.670	-0.020	-0.130
GENE503X	0.700	0.060	0.170	-0.140	0.180	0.740	0.280	-0.370	-0.260
GENE474X	0.300	-0.210	0.050	-0.350	-0.250	0.520	0.350	-0.390	-0.400
GENE763X	0.230	0.190	0.060	-0.190	0.160	0.020	-0.520	0.070	-0.340
GENE510X	-0.380	0.120	-0.120	-0.190	0.290	-0.110	-0.740	0.000	-0.330
GENE511X	-0.230	-0.160	-0.180	-0.230	0.210	-0.030	-0.680	0.060	-0.190
GENE508X	0.490	0.000	-0.020	0.230	-0.050	-0.700	-0.200	0.080	0.110
GENE509X	-0.060	0.000	-0.040	0.070	-0.010	-0.410	-0.230	-0.130	0.100
GENE506X	0.430	0.420	0.320	-0.080	0.450	0.850	0.470	0.200	0.010
GENE880X	0.770	0.140	0.430	0.330	-0.090	0.380	0.350	0.000	0.510
GENE879X	0.740	-0.190	0.260	0.180	-0.120	0.250	0.170	-0.180	0.400
GENE821X	0.330	0.260	0.100	0.330	0.000	0.510	0.380	-0.040	0.110
GENE820X	0.510	0.100	0.160	0.350	-0.160	0.440	0.480	0.140	0.170
GENE485X	0.240	0.210	0.278	-0.110	0.062	0.830	0.030	0.130	0.096
GENE465X	0.910	0.270	0.400	0.310	0.080	0.910	0.420	0.020	0.250
GENE495X	0.440	0.230	0.010	0.000	0.030	0.370	0.230	0.000	0.280
GENE847X	0.190	0.320	0.236	0.230	0.080	0.460	0.440	0.240	-0.160
GENE854X	0.040	-0.080	0.040	-0.380	0.540	0.330	-0.070	-0.060	-0.370
GENE844X	0.380	0.000	0.100	0.340	-0.500	0.160	-0.540	0.220	0.700
GENE444X	0.230	0.140	0.370	0.690	0.220	0.590	0.000	0.430	0.050
GENE443X	0.290	-0.010	0.180	-0.260	0.070	0.580	0.720	-0.070	-0.270
GENE3606X	0.010	0.500	0.380	0.430	0.090	0.680	0.200	0.120	0.690
GENE439X	0.660	0.260	0.410	0.770	0.620	0.990	0.060	-0.100	0.690
GENE438X	0.530	0.400	0.380	0.750	0.610	0.930	0.040	0.090	0.780
GENE435X	0.110	0.150	0.070	0.220	0.090	-0.600	0.220	0.090	-0.070
GENE401X	0.160	-0.190	0.090	-0.130	0.050	0.420	0.030	-0.010	-0.350
GENE853X	0.210	0.090	0.280	0.080	0.770	0.580	-0.310	-0.010	0.220
GENE520X	0.100	0.610	0.500	-0.090	0.140	0.630	-0.170	-0.010	-0.140
GENE397X	0.450	0.230	0.300	-0.080	-0.100	0.500	0.170	0.110	-0.280
GENE239X	-0.140	0.050	-0.220	0.170	-0.170	-0.390	-0.410	0.150	0.029
GENE247X	-0.170	-0.470	-0.140	0.000	-0.360	0.040	-0.490	0.120	-0.173
GENE248X	-0.080	-0.360	0.030	-0.070	-0.340	0.170	-0.440	0.140	-0.170
GENE260X	0.120	0.140	-0.090	-0.180	-0.320	-0.330	0.000	0.140	-0.060
GENE1325X	0.160	-0.030	0.000	-0.020	-0.580	-0.290	0.050	0.320	-0.350
GENE1324X	0.140	0.110	0.100	-0.080	-0.090	0.150	-0.020	-0.070	0.060
GENE1323X	0.480	0.010	0.040	-0.360	-0.120	0.140	-0.030	0.000	0.010
GENE261X	0.290	0.050	-0.250	-0.190	-0.620	-0.710	0.030	-0.220	-0.219
GENE262X	0.240	-0.190	0.090	0.160	-0.070	-0.310	-0.060	0.290	0.000
GENE263X	0.290	-0.120	0.010	-0.090	0.038	0.050	0.000	0.040	-0.100
GENE264X	0.190	0.320	0.360	0.410	-0.050	0.890	0.550	-0.090	-0.080
GENE266X	0.800	-0.090	0.370	0.440	0.250	0.790	0.230	0.250	0.060
GENE310X	0.410	-0.160	0.090	-0.230	-0.100	-0.250	-0.160	0.440	-0.080
GENE935X	0.080	-0.120	-0.220	0.090	-0.040	-0.050	-0.050	0.120	-0.190
GENE404X	0.210	0.480	0.480	0.260	0.500	0.640	0.390	0.310	0.060
GENE746X	0.430	0.140	0.200	0.510	0.380	0.130	0.280	0.170	0.650
GENE751X	0.950	0.410	0.500	0.430	0.620	0.510	0.450	0.450	0.410
GENE417X	0.370	0.050	0.110	0.680	0.070	-0.010	0.080	0.420	-0.066
GENE269X	0.080	0.520	0.150	0.080	-0.030	-0.030	0.440	0.460	0.110
GENE900X	0.440	0.090	0.160	0.140	0.330	0.300	0.010	0.140	0.000
GENE2971X	-0.010	0.110	0.010	-0.130	0.230	0.110	-0.250	0.070	-0.380
GENE899X	0.380	0.250	0.180	0.250	0.190	0.250	0.570	0.190	-0.110
GENE379X	0.040	-0.040	-0.260	0.160	-0.650	-0.600	-0.280	0.130	-0.050
GENE372X	0.440	0.240	0.270	-0.210	0.300	0.560	0.320	0.000	0.290
GENE909X	0.090	0.090	0.270	0.410	0.210	0.680	0.450	0.380	-0.120
GENE1062X	0.300	0.380	0.300	0.010	0.690	-0.030	0.530	0.270	0.350
GENE898X	0.030	0.120	0.030	-0.120	-0.190	0.340	0.100	0.230	0.000
GENE362X	0.050	-0.140	-0.130	-0.160	0.270	-0.190	-0.540	-0.100	-0.090
GENE916X	-0.190	0.360	-0.240	-0.230	-0.380	-0.150	-0.570	0.000	0.020
GENE911X	0.700	0.190	0.500	0.540	0.860	1.000	0.760	0.090	0.370
GENE1500X	0.070	-0.030	0.080	0.260	-0.060	-0.030	0.200	-0.250	-0.150
GENE179X	0.310	0.080	0.090	0.000	-0.110	-0.050	-0.040	0.240	0.240
GENE180X	0.560	-0.140	0.000	0.170	-0.170	-0.260	0.370	0.100	-0.070
GENE181X	0.690	0.170	0.142	0.230	0.111	-0.050	0.510	0.280	0.142
GENE183X	0.190	0.530	0.650	0.160	0.660	0.640	1.010	0.050	0.670
GENE957X	0.010	-0.240	-0.120	-0.010	-0.050	-0.540	0.000	-0.060	-0.030
GENE958X	-0.060	-0.320	-0.250	0.050	-0.100	-0.650	0.000	-0.080	-0.030
GENE959X	0.090	0.000	-0.080	0.010	-0.220	0.010	0.020	0.000	0.050
GENE69X	0.330	-0.160	0.000	-0.170	-0.210	-0.260	0.020	-0.420	0.090
GENE188X	0.250	0.130	0.090	0.030	-0.140	0.120	0.570	0.310	-0.010
GENE1286X	0.010	0.300	0.150	-0.170	0.000	-0.260	0.130	0.690	-0.090
GENE1287X	0.140	-0.050	0.040	-0.120	0.080	-0.380	-0.060	-0.290	0.257
GENE3009X	-0.120	-0.090	0.070	-0.230	0.000	-0.630	-0.500	0.560	-0.190
GENE144X	0.050	-0.030	0.010	-0.080	-0.320	0.540	-0.080	-0.240	0.364
GENE108X	0.370	-0.230	-0.009	-0.190	0.340	0.560	0.090	-0.030	0.280
GENE102X	0.450	-0.090	0.060	-0.210	0.250	0.170	0.310	0.000	-0.100
GENE99X	0.060	-0.040	0.010	-0.160	0.330	0.340	-0.440	0.060	0.190
GENE97X	0.470	-0.110	0.170	0.200	0.320	0.450	-0.040	0.070	0.420
GENE340X	0.290	0.230	0.620	0.240	-0.080	0.440	0.490	0.460	0.150
GENE3993X	0.180	-0.010	-0.070	-0.280	0.080	0.230	-0.440	-0.100	0.110
GENE160X	0.540	-0.070	0.140	-0.340	0.590	0.380	-0.140	-0.170	0.560
GENE149X	-0.310	0.020	-0.080	-0.450	0.100	-0.100	0.350	-0.280	-0.332
GENE67X	0.610	-0.160	0.170	0.000	0.100	-0.030	0.370	-0.290	0.330
GENE70X	0.340	-0.120	0.000	-0.100	-0.080	0.470	0.160	0.180	0.050
GENE39X	-0.370	0.230	-0.170	0.090	-0.250	-0.060	-0.150	-0.410	0.280
GENE4023X	-0.310	-0.060	-0.070	-0.200	-0.100	-0.240	-0.100	-0.260	-0.060
GENE1471X	-0.390	-0.080	-0.090	0.030	-0.080	-0.290	-0.060	0.240	-0.016
GENE3906X	-0.660	-0.090	-0.270	-0.170	-0.200	-0.040	-0.140	0.140	0.150
GENE3180X	0.320	0.080	-0.140	-0.160	-0.090	-0.280	0.300	0.070	0.180
GENE3164X	0.250	-0.070	0.150	-0.260	0.090	0.520	-0.230	-0.060	0.710
GENE1859X	-0.380	0.100	-0.080	-0.470	-0.250	0.040	0.010	-0.220	0.280
GENE1267X	-0.550	-0.020	-0.010	0.260	-0.550	-0.460	0.210	0.360	0.150
GENE1264X	-0.440	-0.130	-0.240	-0.110	-0.440	-0.800	-0.560	0.170	0.291
GENE1266X	-0.370	0.080	-0.110	0.130	-0.220	-0.270	0.100	0.350	0.268
GENE1454X	-0.570	-0.440	-0.240	0.120	-0.150	-0.320	-0.030	-0.020	0.095
GENE1456X	-0.510	-0.370	-0.380	-0.090	-0.130	-0.300	-0.190	-0.080	-0.049
GENE1432X	-0.410	-0.470	-0.220	0.000	-0.430	-0.480	-0.430	-0.040	0.036
GENE1431X	-0.310	0.000	-0.220	-0.290	-0.060	0.050	-0.380	0.100	0.076
GENE1428X	-0.110	0.010	-0.260	0.030	-0.070	-0.680	-0.230	0.070	0.229
GENE1425X	-0.200	-0.120	-0.110	-0.250	0.340	-0.450	-0.170	0.050	0.463
GENE1423X	-0.440	0.450	-0.150	0.000	-0.290	-0.690	0.130	-0.100	0.200
GENE1397X	-0.060	-0.090	-0.150	-0.020	-0.280	0.110	-0.183	-0.080	0.264
GENE1398X	-0.320	-0.290	-0.390	-0.290	-0.570	-0.550	-0.380	-0.060	-0.080
GENE1412X	-0.480	-0.370	-0.550	-0.370	-0.470	-0.430	-0.370	-0.270	0.049
GENE1416X	-0.480	0.030	-0.430	-0.020	-0.620	-0.640	-0.130	-0.190	-0.090
GENE1401X	-0.180	0.030	-0.350	-0.340	-0.760	-0.170	-0.610	-0.120	-0.400
GENE1391X	-0.360	-0.370	-0.310	-0.520	-0.070	-0.280	-0.080	-0.350	0.220
GENE3463X	-0.100	-0.190	-0.020	-0.510	-0.010	-0.250	-0.670	-0.140	0.160
GENE1864X	-0.050	-0.360	-0.260	-0.530	0.050	-0.790	-0.450	0.120	0.235
GENE1437X	-0.040	-0.130	-0.170	0.340	-0.200	0.020	-0.150	0.080	-0.430
GENE3410X	0.000	-0.090	-0.150	-0.240	-0.260	0.140	-0.540	-0.130	0.050
GENE1487X	-0.010	-0.200	0.070	-0.340	-0.510	0.530	-0.120	-0.180	-0.140
GENE3162X	0.340	0.020	-0.080	-0.660	-0.210	-0.510	-0.420	-0.590	0.180
GENE3159X	0.220	0.100	-0.040	-0.130	-0.560	0.210	0.270	0.050	0.230
GENE1816X	0.160	0.300	0.100	-0.280	-0.310	0.070	0.540	0.110	0.090
GENE1814X	0.220	0.220	0.140	-0.080	-0.390	0.050	0.490	0.520	0.040
GENE3969X	-0.320	-0.080	0.010	0.110	-0.120	-0.120	-0.160	0.070	0.151
GENE3973X	0.360	-0.410	0.000	0.340	-0.140	0.000	-0.030	-0.440	0.410
GENE3977X	-0.040	-0.270	-0.080	0.310	-0.320	0.040	0.020	-0.620	0.470
GENE976X	-0.040	-0.470	-0.050	0.230	-0.010	-0.010	-0.720	-0.250	0.510
GENE3465X	-0.490	0.230	-0.170	-0.460	-0.200	-0.370	0.340	-0.040	0.120
GENE3804X	-0.180	-0.230	-0.180	-0.160	-0.720	-0.350	0.390	-0.360	0.340
GENE1507X	-0.300	0.020	0.030	-0.320	-0.080	-0.030	-0.230	0.160	-0.290
GENE1499X	0.350	0.020	0.070	-0.140	0.050	-0.090	0.250	0.000	0.032
GENE3464X	0.100	-0.420	-0.320	-0.610	-0.430	-0.410	-0.030	0.010	0.228
GENE1568X	0.280	0.040	0.290	0.070	0.420	0.120	0.000	0.000	0.500
GENE393X	0.400	0.200	0.300	-0.170	0.400	0.400	0.270	0.260	0.000
GENE3590X	0.400	0.530	0.310	-0.280	0.040	0.330	0.310	0.190	-0.120
GENE3591X	0.160	0.420	0.180	-0.040	0.330	0.700	0.210	0.060	0.140
GENE3582X	-0.240	0.280	0.090	-0.440	-0.280	0.220	0.410	-0.050	0.148
GENE3583X	0.060	0.600	0.140	-0.400	-0.050	0.440	0.520	0.070	0.210
GENE3584X	0.380	0.230	0.170	0.050	-0.090	0.420	0.500	-0.050	0.180
GENE470X	0.530	0.160	0.080	-0.500	-0.190	0.070	-0.070	-0.200	0.160
GENE1560X	0.370	0.380	0.400	-0.090	-0.190	-0.190	-0.100	-0.200	0.410
GENE3564X	0.190	0.330	0.250	-0.090	0.100	0.160	-0.080	-0.280	-0.060
GENE3605X	0.140	0.180	0.030	-0.260	0.340	0.440	0.640	-0.200	0.200
GENE1535X	0.320	0.490	0.320	-0.260	-0.360	0.520	-0.210	0.140	0.260
GENE1537X	-0.120	0.390	0.250	0.140	-0.080	0.450	-0.010	0.020	0.230
GENE1577X	0.360	0.440	0.360	-0.260	0.480	0.350	0.370	0.040	-0.050
GENE1597X	-0.170	0.460	0.020	0.080	-0.260	-0.440	-0.390	-0.010	0.520
GENE1623X	0.690	0.720	0.680	0.230	0.750	0.950	0.600	0.680	0.820
GENE1633X	0.080	-0.320	0.250	-0.100	-0.100	0.290	0.090	0.230	0.690
GENE1642X	0.310	0.440	0.420	0.370	0.410	0.000	-0.190	0.350	0.715
GENE1683X	0.000	0.410	0.170	0.110	0.370	-0.470	0.200	0.050	0.550
GENE1699X	0.180	0.060	0.120	0.120	-0.460	-0.170	0.550	0.470	-0.170
GENE1746X	-0.180	0.750	0.140	-0.200	0.450	0.320	-0.270	-0.230	0.160
GENE1553X	0.790	0.040	0.250	0.080	0.130	0.530	0.500	0.030	0.820
GENE1562X	-0.140	0.350	-0.190	-0.230	-0.556	-0.540	0.240	0.440	0.356
GENE1554X	0.250	-0.370	-0.120	0.080	0.110	0.140	-0.120	0.090	0.230
GENE1497X	-0.190	0.240	-0.140	-0.740	-0.750	-0.800	-0.020	-0.220	0.330
GENE1759X	0.070	-0.030	-0.120	-0.290	0.000	0.270	-0.410	0.350	0.110
GENE1519X	-0.110	-0.010	0.193	-0.480	0.440	0.580	0.300	0.310	0.270
GENE1518X	0.120	0.270	0.270	-0.080	0.230	0.220	0.070	0.200	-0.350
GENE1514X	-0.180	0.140	0.080	0.140	-0.260	0.010	0.100	0.090	0.140
GENE1512X	0.090	0.330	0.050	-0.100	0.110	-0.020	0.430	-0.490	0.519
GENE1513X	0.090	-0.200	-0.190	-0.160	-0.230	0.030	0.040	-0.370	0.280
GENE1525X	-0.450	-0.160	-0.160	0.080	0.030	0.010	-0.020	-0.030	0.000
GENE1524X	-0.300	0.170	0.070	0.080	0.230	0.240	0.200	0.210	0.140
GENE1521X	-0.040	-0.090	0.000	-0.080	-0.200	0.470	0.450	0.580	-0.100
GENE1766X	0.040	-0.090	-0.060	-0.180	0.200	0.390	-0.420	0.220	0.180
GENE1768X	0.260	-0.050	0.080	-0.100	-0.100	-0.460	-0.050	-0.290	-0.350
GENE1772X	0.080	0.030	0.050	-0.290	-0.090	-0.350	0.200	-0.070	0.388
GENE953X	0.240	0.140	0.060	-0.080	0.460	-0.240	-0.310	-0.240	0.040
GENE954X	0.300	-0.180	-0.030	-0.410	-0.060	-0.200	-0.240	-0.200	-0.002
GENE960X	-0.220	-0.250	-0.090	0.030	-0.010	-0.700	-0.240	-0.140	-0.120
GENE962X	0.320	-0.290	-0.130	-0.080	-0.400	-0.050	-0.070	0.000	-0.210
GENE237X	-0.030	-0.010	-0.070	0.180	-0.004	-0.380	-0.670	-0.280	-0.199
GENE1783X	-0.510	0.480	0.030	0.140	-0.280	-0.400	0.080	-0.130	0.510
GENE913X	0.300	0.070	0.140	0.190	-0.110	-0.270	-0.070	0.180	0.350
GENE914X	0.230	0.240	0.220	0.220	-0.140	-0.310	0.120	0.040	0.500
GENE1346X	0.590	0.170	0.040	-0.360	0.000	-0.350	0.270	0.410	0.310
GENE1347X	0.250	0.020	-0.058	-0.510	-0.104	-0.400	0.320	0.050	0.379
GENE3417X	-0.180	0.120	-0.060	-0.510	0.250	0.400	-0.110	0.380	-0.130
GENE3092X	-0.120	0.080	0.060	-0.250	0.380	0.100	-0.360	0.060	0.340
GENE3411X	0.170	0.130	0.010	-0.400	-0.270	0.000	0.490	-0.160	-0.308
GENE1807X	0.260	0.450	0.110	0.050	-0.520	-0.160	-0.410	-0.090	-0.030
GENE3979X	0.610	0.190	0.060	0.010	-0.530	0.130	-0.170	0.000	-0.030
GENE1496X	-0.310	-0.030	-0.060	-0.170	0.080	-0.260	0.110	0.290	0.129
GENE1494X	-0.270	-0.150	-0.070	-0.190	-0.160	-0.310	-0.160	0.060	0.077
GENE985X	0.000	0.460	-0.080	-0.430	-0.100	0.400	-0.670	-0.090	-0.120
GENE3196X	-0.510	-0.010	-0.030	0.120	-0.190	-0.510	-0.020	-0.150	0.080
GENE1477X	-0.290	-0.110	-0.169	-0.510	0.220	-0.270	-0.800	0.000	0.210
GENE1144X	0.280	-0.310	-0.020	-0.310	-0.610	-0.460	0.310	-0.040	-0.270
GENE1089X	-0.230	-0.390	-0.170	-0.650	0.080	-0.340	0.390	0.110	0.046
GENE1909X	0.210	0.030	0.000	-0.350	-0.240	-0.320	0.260	0.230	0.122
GENE3931X	0.340	-0.120	-0.190	0.010	-0.450	-0.240	-0.210	0.070	-0.330
GENE5X	0.290	-0.280	0.240	0.140	0.580	-0.090	0.490	-0.220	0.650
