# Supplementary material for: Discovering biclusters in gene expression data based on high-dimensional linear geometries
Source: BMC Bioinformatics. 2008 Apr 23;9:209. doi: 10.1186/1471-2105-9-209 (PMC2386490; doi:10.1186/1471-2105-9-209)
Supplement: Additional file 4 — All detected biclusters with full data. All the detected biclusters with full data are given here. [file 1471-2105-9-209-S4.zip › biclu_result/bi_247.txt]

	DLCL-0007	DLCL-0031	DLCL-0030	DLCL-0004	DLCL-0029	DLCL-0034	DLCL-0051	DLCL-0032	DLCL-0020
GENE1835X	-0.510	0.200	-0.310	-0.130	-0.530	0.420	0.380	0.220	-0.160
GENE1836X	-0.450	0.130	-0.400	-0.310	0.090	-0.300	0.210	0.040	-0.390
GENE1865X	-0.160	0.200	-0.460	-0.120	-0.120	-0.090	0.330	0.190	-0.550
GENE1380X	-0.510	0.090	-0.450	-0.229	-0.080	0.000	-0.020	0.110	-0.190
GENE1932X	-0.710	0.000	0.260	-0.260	0.140	-0.410	-0.050	-0.100	0.020
GENE1930X	-0.820	-0.150	-0.160	-0.460	0.050	-0.610	-0.540	-0.080	-0.260
GENE2584X	-0.420	0.210	-0.170	-0.270	0.140	0.070	-0.350	-0.080	-0.380
GENE3070X	-0.230	0.070	0.540	-0.030	0.120	0.590	-0.360	-0.120	-0.040
GENE1843X	-0.320	-0.230	-0.210	-0.340	-0.080	0.220	-0.490	-0.540	-0.290
GENE3166X	-0.090	0.020	-0.240	-0.070	-0.370	-0.190	-0.390	0.070	0.110
GENE1114X	0.060	-0.770	-0.060	-0.270	-0.320	0.160	-0.120	-0.040	0.240
GENE3807X	0.360	0.250	-0.250	-0.140	0.050	0.140	0.310	-0.400	0.220
GENE3879X	0.620	0.130	0.580	0.060	-0.010	0.010	0.120	0.260	0.420
GENE3880X	0.200	0.090	0.670	0.160	0.130	0.360	0.250	0.250	0.620
GENE3882X	0.220	0.150	0.740	0.180	0.150	0.420	-0.010	0.010	0.680
GENE3871X	-0.230	0.390	0.040	0.160	-0.050	-0.070	0.350	0.430	0.230
GENE2591X	-0.160	0.290	0.190	0.040	0.400	0.560	0.040	0.270	0.120
GENE166X	0.000	-0.150	0.430	0.470	0.220	0.630	0.900	0.290	0.280
GENE3439X	0.166	0.050	0.540	0.230	0.680	0.580	0.580	0.360	0.070
GENE3447X	0.200	-0.100	0.110	0.000	-0.030	-0.270	-0.190	0.080	0.450
GENE3448X	0.080	0.010	0.210	0.180	0.040	-0.320	-0.140	-0.040	0.420
GENE3449X	0.000	0.100	0.150	0.070	-0.140	-0.190	-0.020	-0.150	0.280
GENE213X	0.250	0.150	0.150	0.090	-0.130	0.290	-0.120	-0.220	-0.020
GENE3452X	0.080	-0.060	0.490	0.000	-0.180	-0.260	0.280	0.270	0.340
GENE3453X	-0.180	-0.130	0.520	0.020	-0.310	-0.290	0.140	0.210	0.300
GENE394X	0.250	0.100	-0.170	0.040	-0.320	0.000	0.540	0.180	-0.230
GENE3531X	0.360	-0.190	0.120	0.050	-0.310	-0.140	0.420	-0.060	-0.240
GENE3505X	-0.120	0.070	-0.170	-0.460	-0.310	-0.180	-0.660	-0.460	-0.260
GENE3603X	0.150	-0.020	0.110	-0.010	-0.080	0.280	0.270	-0.130	-0.160
GENE3487X	0.590	-0.130	0.160	0.330	-0.030	0.280	0.100	0.270	0.010
GENE3526X	0.440	0.480	0.170	0.244	-0.190	0.120	0.300	-0.100	0.002
GENE3524X	0.550	-0.170	-0.400	-0.090	-0.370	0.020	0.190	-0.370	-0.160
GENE3523X	0.020	-0.130	0.050	0.050	0.000	0.000	-0.190	-0.210	0.030
GENE3527X	0.030	-0.910	0.050	-0.320	-0.190	-0.230	-0.570	-0.260	-0.490
GENE3512X	-0.300	-0.180	0.160	-0.220	-0.340	-0.490	-0.830	-0.310	0.160
GENE3700X	-0.540	0.010	-0.080	-0.030	0.130	-0.280	0.120	-0.050	0.230
GENE3722X	1.060	0.230	0.490	0.500	0.430	0.000	0.640	0.100	0.650
GENE3723X	0.770	0.050	0.220	0.410	0.210	0.030	0.690	0.080	0.590
GENE3652X	-0.030	0.180	0.410	-0.040	-0.060	0.320	0.330	0.570	0.230
GENE3634X	-0.060	0.210	0.500	0.300	0.500	-0.090	0.460	-0.090	-0.240
GENE3551X	-0.060	0.540	0.190	0.120	0.000	-0.180	-0.230	0.200	-0.180
GENE3216X	-0.080	-0.060	0.000	0.070	0.050	0.400	0.330	0.320	0.200
GENE3217X	0.090	0.070	0.090	0.220	0.040	0.410	0.410	0.470	0.270
GENE1840X	-0.870	-0.140	-0.450	-0.370	-0.240	-0.160	0.110	-0.170	-0.230
GENE3145X	-0.320	-0.230	0.240	-0.180	-0.090	0.000	0.290	-0.020	0.220
GENE3064X	0.270	-0.220	0.190	0.070	0.340	0.050	-0.440	-0.370	0.330
GENE3142X	0.360	0.170	0.400	0.220	-0.110	0.250	0.110	-0.090	-0.210
GENE1091X	0.080	0.240	0.030	-0.230	-0.010	-0.290	-0.590	-0.350	0.050
GENE2589X	0.040	0.160	-0.220	-0.100	-0.150	-0.620	-0.440	0.110	-0.520
GENE2570X	-0.140	0.230	0.090	0.120	-0.190	0.480	-0.140	0.410	0.190
GENE3108X	-0.090	-0.240	0.460	0.000	0.050	0.100	-0.140	-0.010	-0.440
GENE2567X	-0.340	-0.520	-0.590	0.000	-0.220	0.410	-0.050	0.490	-0.500
GENE2568X	-0.340	-0.460	-0.340	-0.010	0.040	0.550	-0.220	0.380	-0.660
GENE2565X	-0.140	-0.270	0.060	-0.100	0.190	0.000	0.010	-0.170	0.020
GENE3093X	0.100	-0.110	0.370	-0.030	-0.250	0.310	0.510	0.100	0.030
GENE1913X	0.070	-0.530	-0.170	-0.080	-0.470	-0.490	-0.080	-0.240	-0.320
GENE1915X	-0.220	-0.020	0.290	0.030	-0.040	-0.080	-0.360	-0.100	-0.230
GENE1914X	-0.460	-0.380	0.010	-0.110	0.090	0.000	-0.100	-0.180	-0.330
GENE1919X	-0.320	0.200	0.070	-0.250	0.000	-0.140	-0.610	-0.070	-0.279
GENE1917X	-0.310	-0.340	0.240	-0.190	-0.170	-0.450	-0.050	-0.110	-0.050
GENE1908X	0.000	-0.450	-0.600	-0.060	-0.100	-0.040	-0.040	-0.390	-0.250
GENE1896X	-0.080	0.040	0.060	-0.120	-0.250	0.410	-0.086	0.000	0.130
GENE2987X	-0.330	0.230	-0.080	0.010	-0.120	0.230	-0.410	0.000	0.310
GENE2041X	-0.050	0.340	-0.050	0.200	-0.010	0.520	0.080	0.150	-0.120
GENE2038X	-0.010	0.220	0.220	0.110	0.000	-0.030	-0.250	0.150	0.200
GENE2037X	-0.110	0.400	-0.030	0.010	0.040	0.090	-0.370	0.010	-0.100
GENE2516X	0.830	0.680	0.570	0.490	0.850	-0.010	0.130	-0.100	-0.220
GENE2047X	-0.200	0.060	-0.190	-0.030	-0.410	-0.210	0.200	0.410	-0.690
GENE3042X	-0.100	0.390	-0.030	-0.045	-0.410	-0.210	0.070	-0.260	-0.090
GENE3050X	-0.300	-0.330	0.010	-0.120	0.170	0.180	-0.550	0.300	-0.250
GENE3044X	0.080	0.090	-0.090	0.300	0.280	0.000	0.130	0.130	0.120
GENE3048X	0.250	-0.060	-0.010	0.050	-0.270	-0.100	-0.310	0.060	-0.580
GENE3046X	-0.570	0.090	0.200	-0.200	-0.300	-0.130	-0.670	0.090	0.230
GENE2582X	-0.290	-0.290	-0.130	-0.290	0.030	-0.080	0.220	-0.280	-0.110
GENE2449X	-0.660	0.020	-0.250	-0.240	0.310	-0.410	-0.380	-0.110	-0.430
GENE1925X	-0.500	-0.340	-0.120	0.000	0.210	-0.330	-0.120	0.020	-0.150
GENE1911X	0.440	-0.280	0.060	-0.100	-0.020	-0.010	-0.310	-0.210	-0.060
GENE2058X	-0.320	-0.160	-0.470	-0.340	-0.380	-0.230	-0.540	-0.460	0.050
GENE2059X	-0.090	-0.010	-0.510	-0.080	-0.240	-0.290	-0.310	0.100	0.290
GENE2061X	-0.470	-0.580	-0.310	-0.200	-0.030	0.260	0.070	-0.290	0.330
GENE2062X	-0.450	-0.230	0.070	-0.200	0.190	-0.200	-0.570	-0.280	0.110
GENE2073X	-0.060	-0.410	-0.610	-0.220	-0.310	-0.390	0.110	-0.260	0.230
GENE2453X	-0.560	0.130	-0.130	-0.350	-0.180	0.320	-0.280	0.090	-0.150
GENE2437X	-0.060	-0.400	-0.280	0.070	-0.050	0.210	0.020	0.080	0.400
GENE2292X	0.290	0.180	0.120	-0.260	0.000	-0.150	-0.390	-0.280	-0.620
GENE2319X	-0.030	-0.040	-0.150	0.140	-0.420	-0.430	0.580	0.060	0.400
GENE2424X	-0.110	-0.600	0.300	-0.070	-0.320	-0.070	-0.010	-0.060	-0.180
GENE2431X	0.400	-0.350	0.090	-0.040	-0.130	-0.140	-0.550	0.180	0.230
GENE2421X	0.100	-0.250	0.180	0.141	0.290	0.370	0.060	0.370	0.620
GENE2423X	-0.440	-0.130	-0.110	-0.050	0.500	0.570	0.130	0.220	0.410
GENE2360X	-0.710	-0.200	-0.360	-0.380	0.190	-0.960	-0.480	-0.310	-0.190
GENE2397X	-0.540	-0.890	0.130	-0.410	-0.140	-0.460	-0.430	-0.630	-0.190
GENE2382X	-0.200	-0.160	-0.100	0.190	0.320	0.670	-0.120	-0.130	-0.500
GENE2339X	-0.360	0.130	-0.030	-0.110	-0.150	-0.120	0.200	0.280	0.120
GENE2338X	0.100	0.190	-0.070	0.000	-0.050	-0.130	0.430	0.220	0.180
GENE2337X	-0.110	-0.230	0.160	-0.040	-0.090	-0.020	-0.180	-0.370	0.010
GENE2335X	-0.460	-0.640	0.050	-0.150	-0.030	-0.460	-0.100	-0.400	0.090
GENE2415X	-0.060	-0.330	-0.290	-0.220	-0.060	-0.130	0.010	-0.260	0.170
GENE2459X	0.000	-0.310	-0.640	-0.280	-0.160	-0.500	-0.350	-0.460	0.030
GENE2106X	-0.310	-0.190	0.470	0.200	0.160	0.520	-0.280	0.570	0.690
GENE2140X	-0.270	-0.070	-0.310	-0.140	0.200	-0.090	-0.250	-0.200	0.090
GENE2281X	0.560	0.140	0.000	-0.050	0.020	-0.200	0.050	0.090	-0.260
GENE2279X	0.340	-0.350	-0.020	-0.240	-0.270	-0.010	0.040	0.050	-0.080
GENE2243X	-0.290	-0.100	-0.150	-0.020	0.130	-0.290	-0.060	0.020	0.000
GENE2241X	-0.160	-0.040	-0.330	-0.260	0.040	-0.270	0.280	-0.340	-0.160
GENE2141X	0.100	0.360	0.160	0.060	-0.080	0.140	0.200	0.720	-0.540
GENE2227X	-0.130	-0.450	-0.810	-0.490	-0.310	-0.310	-0.460	-0.110	-0.250
GENE2225X	0.060	-0.090	0.240	0.120	0.500	-0.350	-0.370	-0.490	-0.530
GENE2226X	0.260	-0.510	0.400	0.060	0.230	-0.110	-0.450	-0.360	0.260
GENE2167X	-0.270	-0.310	-0.080	-0.350	0.150	0.070	-0.380	0.290	-0.680
GENE2902X	-0.330	-0.150	-0.150	-0.020	-0.010	0.120	-0.010	0.380	-0.590
GENE2165X	-0.030	-0.180	0.000	-0.090	0.030	-0.370	0.200	0.020	-0.630
GENE2164X	-0.730	-0.420	0.270	-0.250	0.290	0.350	-0.040	-0.120	-0.620
GENE2169X	-0.550	-0.170	-0.360	-0.180	-0.110	-0.320	-0.010	0.430	-0.090
GENE2231X	-0.350	-0.400	-0.210	-0.260	-0.160	-0.510	-0.130	-0.560	-0.290
GENE2189X	0.000	-0.080	-0.110	0.050	0.180	-0.080	-0.050	-0.350	-0.430
GENE2190X	-0.170	0.090	-0.820	-0.310	-0.020	-0.480	-0.130	-0.430	-0.890
GENE2185X	0.020	-0.030	-0.170	-0.050	0.200	0.060	-0.470	-0.110	-0.040
GENE2194X	-0.520	-0.080	-0.040	-0.200	0.420	-0.310	-0.210	-0.310	0.170
GENE2197X	-0.390	-0.300	0.000	-0.181	-0.200	0.040	-0.620	-0.150	0.250
GENE2200X	-0.430	-0.440	-0.120	-0.160	0.040	0.060	-0.240	-0.230	-0.440
GENE2206X	-0.220	0.230	0.260	0.010	0.110	-0.180	-0.630	0.100	-0.050
GENE2166X	0.090	0.010	-0.420	-0.240	0.160	-0.110	-0.120	-0.140	-0.540
GENE2172X	-0.233	-0.050	0.540	0.220	0.560	-0.190	-0.370	0.220	0.000
GENE2209X	-0.850	-0.580	-0.080	-0.570	-0.440	0.030	-0.260	0.040	-1.020
GENE2210X	0.050	-0.200	-0.290	-0.230	0.300	0.120	-0.380	0.040	-0.570
GENE2214X	-0.770	-0.380	-0.380	-0.220	0.080	-0.050	0.080	-0.060	-0.430
GENE2222X	-0.100	-0.230	-0.130	-0.330	0.150	0.000	-0.790	-0.410	-0.400
GENE2230X	-0.270	-0.130	-0.200	-0.140	0.360	-0.110	-0.190	-0.150	-0.520
GENE2283X	-0.240	-0.270	-0.250	-0.350	-0.080	-0.340	-0.250	-0.340	0.050
GENE2233X	0.400	-0.100	-0.100	0.049	0.020	-0.550	0.170	0.310	-0.610
GENE2733X	-0.110	-0.410	0.070	-0.070	0.170	0.020	-0.270	0.090	-0.170
GENE2729X	-0.640	0.390	-0.140	-0.230	-0.030	-0.050	-0.330	0.080	-0.060
GENE2155X	-0.380	-0.750	-0.540	-0.620	-0.560	-0.180	-0.040	-0.320	-0.080
GENE2256X	-0.070	-0.260	-0.500	-0.330	-0.010	0.070	-0.060	0.050	-0.570
GENE2263X	-0.630	-0.300	0.000	-0.290	0.230	0.000	-0.200	-0.140	-0.090
GENE2129X	-0.080	0.110	-0.060	-0.250	0.070	-0.810	-0.300	-0.230	-0.220
GENE2078X	-0.410	-0.900	-0.340	-0.560	-0.360	-0.270	-0.470	-0.310	-0.460
GENE2252X	-0.300	-0.090	-0.060	-0.040	0.160	0.040	-0.390	-0.240	0.060
GENE1934X	-0.430	-0.120	-0.190	-0.020	-0.280	0.570	0.100	0.020	0.030
GENE2434X	-0.500	-0.410	-0.220	-0.240	-0.070	-0.060	-0.220	0.080	-0.070
GENE2433X	-0.340	-0.220	-0.100	-0.190	-0.290	-0.100	0.040	-0.080	-0.310
GENE2096X	-0.280	-0.330	-0.660	-0.230	-0.250	-0.250	0.170	-0.300	0.080
GENE1975X	-0.330	-0.220	-0.630	-0.170	0.050	0.000	-0.040	0.180	0.190
GENE1963X	-0.690	0.090	-0.090	-0.280	0.110	-0.140	-0.420	-0.120	-0.070
GENE1970X	-0.590	-0.350	0.360	0.010	0.100	-0.550	-0.300	-0.080	0.070
GENE1971X	-0.520	-0.290	0.250	-0.110	0.410	-0.480	-0.350	0.010	0.000
GENE1972X	-0.170	-0.100	0.150	0.020	0.390	-0.090	-0.350	-0.290	0.320
GENE2074X	-0.080	-0.030	-0.120	-0.020	-0.300	-0.190	-0.180	-0.400	0.100
GENE2520X	-0.350	0.120	0.010	0.040	-0.180	-0.310	0.190	-0.320	-0.100
GENE2521X	-0.170	0.290	0.280	0.010	-0.260	-0.350	0.200	0.270	0.020
GENE3703X	0.530	-0.200	-0.100	0.120	0.320	0.000	0.050	0.140	0.200
GENE3705X	0.350	-0.210	0.020	0.090	-0.120	-0.190	0.130	0.360	-0.090
GENE2505X	-0.190	-0.420	-0.710	-0.300	-0.310	-0.190	-0.510	-0.100	-0.150
GENE2507X	-0.280	0.000	0.080	-0.160	-0.580	-0.410	0.360	-0.160	-0.070
GENE2586X	-0.060	0.460	0.350	0.170	0.260	0.120	-0.400	0.330	-0.150
GENE2585X	-0.190	0.290	-0.070	0.080	0.080	0.030	-0.580	0.120	-0.290
GENE2042X	-0.460	-0.560	0.000	-0.010	-0.010	0.340	0.200	0.400	0.030
GENE1876X	-0.090	-0.270	0.150	-0.100	-0.490	-0.080	-0.554	-0.420	-0.490
GENE1962X	-0.620	-0.240	-0.380	-0.270	0.050	-0.300	0.290	0.020	-0.080
GENE2607X	-0.260	0.390	-0.500	-0.070	0.100	-0.400	-0.400	0.230	-0.540
GENE2612X	-0.490	-0.560	-0.180	-0.610	-0.370	-0.030	-0.130	-0.340	-0.357
GENE2611X	-0.050	-0.030	-0.060	-0.220	0.030	-0.010	-0.010	-0.120	-0.060
GENE2692X	-0.520	-0.090	-0.210	-0.090	0.050	-0.410	-0.280	-0.350	0.037
GENE2958X	-0.550	0.380	-0.250	-0.070	0.210	0.080	0.430	0.200	-0.780
GENE1868X	-0.490	0.330	-0.400	-0.070	0.010	-0.310	-0.330	0.000	-0.140
GENE1101X	-0.050	-0.150	0.000	-0.110	0.190	0.310	-0.130	-0.040	-0.140
GENE1952X	-0.650	-0.180	-0.400	-0.260	-0.120	-0.300	-0.340	-0.120	-0.090
GENE1953X	-0.310	-0.120	-0.240	-0.410	0.000	0.040	-0.410	0.070	-0.190
GENE1857X	-0.690	-0.300	-0.360	-0.150	0.340	-0.170	-0.410	0.010	0.010
GENE1858X	-0.770	-0.460	-0.350	-0.210	0.020	-0.080	-0.180	-0.030	0.220
GENE2609X	-0.540	-0.410	-0.070	-0.380	-0.100	-0.110	0.210	-0.110	0.180
GENE3152X	0.210	-0.320	0.030	-0.050	-0.270	0.260	-0.050	-0.220	-0.310
GENE3153X	0.240	-0.200	0.000	-0.130	-0.350	0.150	0.150	-0.330	-0.350
GENE1851X	-0.370	-0.480	-0.530	-0.560	-0.300	0.030	-0.410	-0.340	-0.320
GENE1853X	-0.230	-0.540	-0.090	-0.340	-0.320	-0.040	-0.140	-0.240	-0.360
GENE2573X	-0.300	0.300	-0.110	-0.170	-0.020	-0.120	-0.400	-0.190	0.420
GENE2465X	-0.450	-0.350	0.120	-0.440	-0.460	-0.350	-0.600	-0.350	0.120
GENE3065X	0.050	-0.440	-0.290	-0.270	-0.130	-0.440	-0.420	-0.080	-0.070
GENE1139X	0.280	-0.420	-0.260	-0.110	-0.280	-0.220	-0.250	-0.110	0.050
GENE1895X	0.140	-0.110	-0.050	0.080	-0.420	0.260	0.470	0.100	-0.140
GENE3900X	-0.230	0.020	0.040	-0.110	0.060	-0.010	-0.320	0.100	-0.060
GENE1013X	-0.076	-0.310	0.400	0.130	-0.290	0.010	-0.060	-0.160	0.100
GENE2579X	-0.040	-0.170	-0.010	-0.020	0.290	-0.520	-0.490	-0.390	0.000
GENE3210X	0.280	-0.400	0.090	-0.100	-0.020	0.310	-0.640	-0.050	-0.130
GENE3197X	0.050	-0.260	0.400	0.190	0.720	-0.220	-0.190	0.620	0.230
GENE3154X	0.130	0.000	-0.230	-0.040	-0.240	0.130	-0.370	-0.270	0.260
GENE1947X	0.190	-0.300	-0.310	-0.050	0.340	-0.170	0.520	-0.260	0.180
GENE1066X	0.130	-0.260	-0.200	0.040	0.500	0.080	-0.310	0.240	0.130
GENE3279X	0.200	0.050	0.030	0.170	-0.150	-0.040	0.380	0.280	-0.050
GENE3273X	0.090	-0.390	0.060	0.030	-0.110	-0.270	0.040	-0.250	-0.230
GENE3293X	0.100	0.420	0.070	0.460	0.330	0.170	-0.140	0.240	0.090
GENE3353X	-0.030	0.370	0.560	0.250	0.190	0.750	0.250	0.180	0.300
GENE3352X	0.070	0.160	0.560	0.190	0.290	0.640	-0.150	0.310	0.290
GENE3349X	0.120	0.490	1.010	0.690	0.660	0.500	0.300	0.660	0.460
GENE3348X	0.210	0.420	1.010	0.760	0.640	0.540	0.420	0.580	0.500
GENE3266X	-0.450	-0.210	0.170	0.030	-0.290	-0.260	0.350	0.380	-0.160
GENE3079X	-0.120	0.120	0.210	0.230	0.010	-0.130	0.840	0.180	0.000
GENE369X	0.290	-0.040	0.200	0.100	-0.170	0.270	0.160	-0.160	-0.100
GENE3190X	-0.550	-0.380	0.050	-0.160	-0.040	0.480	-0.110	0.030	0.040
GENE3374X	-0.390	0.230	0.650	0.080	-0.530	0.210	-0.490	0.190	0.320
GENE3396X	-0.380	-0.470	0.370	0.110	-0.050	-0.040	-0.290	-0.100	0.540
GENE3928X	-0.320	0.010	-0.240	-0.290	0.090	0.220	-0.120	-0.010	-0.260
GENE1044X	-0.170	0.310	0.410	0.180	0.500	0.500	0.150	0.200	-0.170
GENE1045X	0.230	0.000	0.100	0.200	0.250	0.350	0.060	-0.140	-0.180
GENE3205X	-0.290	-0.320	-0.010	-0.120	-0.450	-0.230	0.110	-0.060	-0.250
GENE3186X	0.160	-0.170	0.100	0.020	0.130	0.050	-0.510	0.070	-0.340
GENE3185X	-0.300	-0.060	-0.120	-0.130	0.260	0.090	0.020	0.240	-0.300
GENE3184X	-0.440	-0.030	-0.110	-0.150	0.340	0.000	0.170	0.130	-0.550
GENE1085X	0.200	0.320	0.290	0.160	-0.300	-0.070	0.190	0.120	-0.010
GENE1008X	0.270	-0.040	0.280	0.220	0.070	0.100	0.130	0.280	0.230
GENE58X	0.100	0.250	-0.210	0.020	-0.400	0.000	0.000	0.240	-0.200
GENE4000X	0.040	-0.060	0.310	0.120	-0.170	-0.320	0.200	0.050	0.120
GENE3178X	0.330	-0.200	0.020	-0.063	-0.150	0.480	0.000	-0.120	-0.290
GENE3999X	0.680	0.120	0.450	0.030	-0.140	-0.340	0.040	-0.270	-0.610
GENE3996X	-0.690	-0.170	-0.270	-0.300	-0.010	-0.380	-0.160	-0.050	-0.130
GENE3207X	-0.130	-0.350	-0.420	-0.320	0.010	0.090	-0.270	0.050	-0.090
GENE53X	0.300	0.440	0.420	0.080	0.050	-0.530	-0.210	-0.160	-0.250
GENE1023X	-0.400	0.220	-0.240	-0.110	0.230	0.090	-0.580	-0.270	0.040
GENE3071X	-0.420	0.100	-0.030	-0.090	0.200	0.110	-0.620	-0.270	0.030
GENE43X	-0.250	-0.260	-0.040	-0.270	-0.250	-0.420	-0.090	-0.100	-0.220
GENE3907X	0.150	-0.320	-0.250	0.000	-0.150	0.090	0.290	0.080	-0.010
GENE3113X	-0.030	0.180	0.000	-0.120	-0.260	-0.730	0.000	-0.190	-0.170
GENE1850X	-0.180	-0.220	-0.120	0.010	0.200	-0.120	0.310	-0.060	-0.120
GENE1848X	-0.240	0.650	0.010	0.010	0.000	-0.010	-0.020	0.180	-0.070
GENE3167X	-0.230	-0.470	-0.570	-0.280	-0.490	-0.160	-0.190	-0.020	0.220
GENE44X	0.170	-0.420	0.320	-0.270	-0.400	-0.030	-0.250	0.310	-0.080
GENE65X	0.310	-0.470	-0.470	-0.260	-0.500	-0.070	-0.020	-0.490	-0.290
GENE66X	0.280	-0.610	-0.530	-0.320	-0.360	0.000	0.060	-0.620	-0.310
GENE3895X	0.460	0.000	-0.340	0.190	-0.320	-0.280	0.790	-0.120	-0.230
GENE3182X	-0.450	0.130	-0.120	0.040	0.170	0.040	0.250	0.170	-0.250
GENE2618X	0.060	0.070	0.070	0.220	-0.120	-0.180	-0.340	-0.220	0.110
GENE1103X	-0.190	-0.170	-0.290	-0.150	-0.120	0.130	-0.410	0.180	0.030
GENE1472X	-0.080	-0.350	0.000	-0.250	-0.230	-0.110	-0.420	0.230	-0.130
GENE1445X	0.100	-0.160	0.630	0.170	0.370	0.100	-0.280	0.180	-0.280
GENE198X	-0.480	-0.270	-0.150	-0.090	0.010	0.230	0.040	0.100	-0.530
GENE1467X	-0.010	0.090	-0.050	-0.030	0.570	0.340	0.180	-0.140	-0.240
GENE1469X	0.130	-0.320	0.000	-0.090	-0.180	0.230	0.160	-0.120	0.500
GENE2605X	-0.100	0.070	0.220	0.070	0.130	-0.100	0.200	0.060	-0.010
GENE2604X	-0.220	-0.360	0.110	-0.050	-0.220	0.000	0.220	-0.140	-0.140
GENE2603X	-0.230	-0.170	0.340	-0.200	-0.400	0.010	-0.050	-0.010	0.330
GENE1272X	-0.340	-0.240	-0.100	-0.190	0.280	0.000	0.080	-0.070	-0.220
GENE1271X	0.180	-0.160	-0.180	0.070	0.150	0.060	-0.410	-0.290	0.390
GENE1092X	0.150	0.200	-0.080	0.150	0.150	-0.110	0.160	0.020	0.110
GENE56X	-0.230	-0.120	0.160	0.190	0.220	0.020	0.060	0.070	-0.200
GENE57X	0.020	0.020	0.030	0.120	0.120	0.030	0.120	0.090	-0.200
GENE1921X	0.500	0.200	0.210	0.140	0.490	0.010	-0.145	-0.040	-0.410
GENE13X	-0.040	0.160	0.160	0.090	-0.440	0.110	-0.220	-0.060	0.250
GENE3017X	0.310	-0.050	-0.440	0.050	0.250	0.150	0.210	0.310	-0.050
GENE3056X	-0.030	-0.060	-0.530	-0.370	-0.250	-0.150	-0.650	0.120	0.090
GENE3032X	-0.070	-0.100	-0.050	0.070	-0.190	-0.050	0.070	-0.090	-0.030
GENE3035X	0.030	0.870	0.060	0.350	-0.310	0.200	0.100	0.250	0.000
GENE3037X	0.410	0.400	0.010	-0.110	-0.050	0.240	-0.100	-0.100	-0.110
GENE2482X	-0.180	0.340	0.020	0.190	0.390	-0.290	0.260	0.230	0.140
GENE223X	0.130	0.120	-0.170	0.070	0.440	0.340	-0.160	0.370	0.000
GENE2949X	-0.530	0.290	-0.110	-0.030	0.220	-0.040	-0.100	0.360	-0.400
GENE2994X	-0.340	0.350	0.020	-0.080	0.290	0.400	-0.160	-0.080	0.080
GENE2995X	0.030	-0.200	-0.070	-0.100	-0.010	0.470	-0.460	-0.070	-0.670
GENE2673X	-0.030	-0.080	-0.200	-0.390	-0.510	-0.060	-0.240	-0.310	-0.570
GENE2676X	-0.010	-0.040	-0.600	-0.040	-0.260	0.460	0.080	-0.180	-0.360
GENE2677X	-0.040	0.020	-0.650	-0.270	-0.450	0.130	-0.060	-0.290	-0.620
GENE2678X	0.190	-0.010	-0.800	-0.280	-0.510	0.220	-0.300	-0.250	-0.450
GENE2679X	0.080	-0.040	-0.220	-0.050	0.330	0.240	-0.050	0.120	-0.150
GENE2680X	0.430	-0.050	-0.130	-0.020	0.130	0.240	0.090	-0.040	-0.160
GENE2920X	-0.050	-0.070	-0.250	-0.030	0.000	0.070	0.310	0.400	0.010
GENE1956X	0.100	0.460	-0.030	0.044	0.510	0.270	-0.310	-0.080	-0.310
GENE2661X	0.570	0.220	-0.340	-0.080	0.240	0.520	-0.140	0.080	-0.260
GENE2937X	-0.110	0.480	0.010	-0.060	0.020	-0.650	-0.260	-0.160	0.000
GENE2926X	-0.370	0.030	0.050	0.040	0.050	-0.150	-0.130	0.020	-0.210
GENE1948X	0.020	0.130	-0.070	0.000	0.100	0.120	-0.290	-0.210	0.010
GENE1949X	-0.350	0.000	0.020	-0.040	0.100	-0.220	-0.260	-0.120	-0.180
GENE2939X	-0.010	0.370	0.060	0.040	0.540	-0.040	-0.450	0.150	-0.270
GENE2919X	-0.310	0.160	-0.400	-0.290	0.060	0.120	-0.740	0.310	-0.200
GENE258X	0.250	-0.110	-0.010	-0.010	-0.140	-0.120	0.270	-0.100	0.260
GENE257X	0.250	-0.110	-0.020	-0.047	0.010	0.310	0.370	-0.160	-0.150
GENE281X	0.540	0.580	0.070	0.070	0.240	0.270	-0.190	-0.380	-0.410
GENE298X	0.610	0.610	-0.010	0.420	0.050	0.730	0.310	0.420	0.030
GENE2659X	0.550	0.330	-0.500	0.080	0.050	0.070	0.080	0.190	-0.360
GENE318X	0.000	0.180	0.140	-0.120	0.200	0.030	-0.330	0.040	-0.190
GENE2908X	-0.210	0.010	-0.050	-0.230	0.010	0.220	0.050	0.020	-0.450
GENE2667X	0.250	-0.330	-0.090	-0.410	-0.830	-1.020	-0.480	-0.560	0.000
GENE2669X	-0.320	-0.230	0.020	-0.390	-0.510	0.000	-0.100	-0.030	0.010
GENE2698X	-0.180	-0.230	-0.340	-0.337	0.060	-0.290	-0.300	0.130	-0.100
GENE2705X	0.170	0.130	0.030	-0.050	-0.010	0.060	0.090	-0.010	-0.470
GENE1961X	-0.218	-0.140	-0.040	-0.070	0.000	0.570	-0.180	-0.050	-0.070
GENE2924X	0.350	0.010	-0.090	0.131	-0.180	-0.140	0.100	-0.140	0.230
GENE244X	-0.010	0.000	0.060	0.179	0.150	0.360	0.190	0.140	-0.175
GENE277X	0.190	0.350	-0.190	0.100	-0.160	0.180	0.370	0.080	0.310
GENE2716X	-0.220	0.140	0.020	-0.230	0.150	0.090	-0.510	0.020	-0.200
GENE2741X	-0.620	-0.160	-0.300	-0.190	0.040	0.170	-0.340	0.250	-0.500
GENE2873X	0.370	-0.220	0.050	-0.080	-0.410	-0.250	-0.250	0.220	0.150
GENE2887X	0.980	0.370	-0.020	0.400	0.170	1.060	0.470	0.560	0.000
GENE2871X	0.100	-0.070	-0.270	0.000	-0.060	0.020	-0.100	-0.040	0.080
GENE2882X	0.490	-0.050	0.000	-0.070	0.070	0.280	-0.140	0.110	-0.400
GENE2881X	0.380	0.000	0.010	0.080	0.050	0.270	-0.530	0.170	-0.370
GENE289X	0.560	0.370	0.000	0.420	0.370	0.890	0.310	0.100	-0.110
GENE290X	0.580	0.330	0.090	0.360	0.210	0.950	0.400	-0.050	-0.030
GENE292X	0.730	0.380	0.170	0.170	0.350	0.280	0.250	0.380	-0.510
GENE295X	0.500	0.540	0.190	0.120	-0.170	0.340	-0.010	0.360	0.030
GENE296X	0.680	0.590	0.220	0.250	0.340	0.540	0.420	0.560	-0.060
GENE297X	0.560	-0.220	0.240	0.290	0.400	0.130	0.500	0.520	0.120
GENE3004X	0.390	0.750	-0.120	0.180	0.430	0.300	0.390	0.380	-0.100
GENE3002X	0.620	0.280	0.090	0.270	0.080	0.870	0.280	0.400	-0.050
GENE2748X	-0.220	-0.180	-0.090	-0.140	-0.070	0.010	-0.080	0.220	-0.770
GENE2769X	-0.250	0.050	0.160	0.000	-0.030	-0.230	-0.170	0.190	-0.260
GENE2849X	-0.040	0.290	-0.340	0.070	0.160	0.190	-0.060	0.340	-0.510
GENE2848X	0.260	0.250	-0.240	0.140	0.210	0.170	-0.460	0.310	-0.320
GENE2846X	0.020	-0.480	0.000	-0.220	0.140	-0.070	-0.850	0.080	-0.560
GENE2838X	-0.300	0.840	-0.130	0.190	0.580	0.480	0.000	0.450	-0.480
GENE2828X	-0.100	0.430	-0.080	0.040	0.480	0.330	-0.210	0.520	-0.310
GENE2827X	0.180	0.170	0.080	-0.060	0.200	0.160	-0.690	0.000	-0.440
GENE2837X	-0.110	0.270	-0.230	0.020	0.420	0.020	0.000	0.360	-0.570
GENE2830X	0.320	0.300	0.070	-0.077	-0.160	0.450	-0.530	0.240	-0.620
GENE2835X	-0.490	0.110	-0.410	-0.300	-0.160	-0.210	-0.310	0.270	-0.810
GENE2843X	-0.120	0.550	-0.270	0.000	0.000	0.480	0.280	0.370	-0.330
GENE2810X	-0.440	0.100	-0.030	-0.070	0.000	-0.130	-0.130	0.120	-0.470
GENE2804X	-0.490	-0.320	-0.170	-0.050	0.000	-0.270	-0.380	0.280	0.110
GENE2797X	-0.090	0.270	-0.480	0.036	0.160	-0.380	0.080	0.280	0.050
GENE2779X	0.040	-0.780	-0.210	-0.200	-0.030	-0.010	-0.220	0.100	0.130
GENE2792X	0.420	-0.270	-0.100	0.070	-0.070	-0.480	0.380	0.090	-0.170
GENE2791X	0.210	-0.280	-0.140	0.070	-0.140	-0.530	0.560	0.290	-0.130
GENE2790X	0.610	0.030	-0.120	0.090	-0.120	0.040	0.030	0.000	-0.280
GENE2783X	-0.050	0.110	-0.070	0.170	0.200	0.320	-0.080	0.300	-0.200
GENE2782X	-0.080	-0.150	-0.020	-0.110	0.190	0.090	-0.270	-0.050	-0.210
GENE2778X	0.010	-0.380	0.200	0.030	0.080	0.120	0.140	-0.070	-0.340
GENE2766X	-0.200	0.540	-0.210	-0.070	-0.140	-0.090	-0.010	-0.270	0.340
GENE2765X	0.060	0.240	0.000	0.010	0.060	0.170	0.310	0.100	-0.220
GENE2764X	-0.040	0.250	0.200	0.240	0.310	0.380	0.680	-0.230	0.010
GENE2865X	-0.270	0.110	-0.080	0.050	0.070	0.290	-0.030	0.090	0.080
GENE2866X	-0.010	-0.030	0.040	0.002	0.120	0.230	0.010	-0.080	0.160
GENE2745X	-0.100	0.490	-0.310	-0.010	0.050	0.430	-0.510	0.360	-0.320
GENE2883X	0.350	0.230	0.190	0.030	0.440	0.390	-0.050	0.000	-0.350
GENE2895X	-0.100	0.440	-0.060	0.070	0.330	0.410	-0.060	0.500	0.220
GENE1955X	-0.030	-0.340	-0.070	-0.130	-0.310	-0.440	-0.310	0.050	0.100
GENE2917X	-0.010	-0.100	-0.050	-0.060	0.370	-0.330	-0.290	-0.150	-0.060
GENE2914X	0.760	0.260	0.000	0.440	0.190	0.580	-0.090	0.170	0.430
GENE2915X	0.490	0.580	0.300	0.240	0.400	0.280	-0.160	0.320	-0.120
GENE2916X	0.320	-0.260	-0.030	-0.040	0.320	-0.100	-0.020	0.120	-0.370
GENE2689X	-0.250	0.160	0.070	0.040	0.650	0.090	-0.230	-0.300	-0.480
GENE2686X	0.260	0.390	-0.240	0.000	0.160	0.150	0.080	0.110	-0.520
GENE2128X	0.240	0.080	0.300	0.050	0.180	0.130	0.500	0.370	-0.030
GENE2706X	0.030	0.490	0.060	0.064	0.150	-0.090	-0.170	0.110	0.020
GENE2945X	0.670	0.310	0.340	0.220	-0.270	0.130	0.030	-0.080	-0.020
GENE2944X	0.400	0.030	0.250	0.030	-0.050	-0.200	0.010	-0.040	-0.140
GENE2943X	0.570	0.200	0.060	0.270	-0.280	0.060	0.360	0.200	-0.040
GENE2940X	0.510	0.010	-0.210	0.130	-0.520	0.220	0.000	0.020	-0.330
GENE2656X	0.680	-0.440	-0.190	0.050	-0.280	0.390	0.100	0.380	0.100
GENE2637X	0.260	0.290	0.010	-0.030	0.430	0.340	-0.580	0.250	0.000
GENE2950X	-0.680	0.000	-0.300	-0.140	0.130	0.010	0.010	0.000	-0.070
GENE2633X	-0.030	0.000	0.180	0.130	0.310	0.190	-0.070	-0.080	-0.160
GENE1443X	-0.110	0.120	0.330	-0.040	0.210	0.550	0.130	0.610	-0.550
GENE2999X	0.260	0.020	-0.040	0.060	0.260	-0.010	0.020	0.570	-0.070
GENE2968X	0.000	0.220	-0.440	-0.130	0.100	0.390	-0.120	0.050	-0.220
GENE2975X	-0.360	0.220	-0.440	-0.260	-0.330	-0.100	0.060	-0.210	-0.190
GENE3000X	-0.110	-0.080	-0.100	0.120	-0.160	0.250	0.370	0.160	0.030
GENE2996X	0.010	0.240	-0.020	0.090	-0.170	0.610	0.090	0.080	-0.080
GENE2990X	-0.090	0.220	-0.220	-0.070	-0.020	0.070	-0.400	0.040	-0.570
GENE2989X	0.190	0.030	-0.290	0.100	0.000	0.460	-0.310	0.110	-0.310
GENE341X	0.220	0.090	-0.030	0.160	0.370	0.260	-0.340	0.280	-0.310
GENE2657X	0.200	0.020	-0.160	-0.050	-0.140	0.030	-0.600	-0.170	-0.300
GENE2621X	0.570	0.260	-0.150	0.080	-0.100	-0.090	-0.210	0.060	0.040
GENE2955X	-0.400	-0.580	-0.820	-0.360	-0.370	-0.020	-0.190	-0.100	-0.280
GENE3025X	0.000	0.290	-0.440	-0.010	0.150	0.450	0.290	-0.240	-0.230
GENE2985X	-0.470	-0.160	-0.270	0.000	-0.260	0.050	0.120	0.120	0.110
GENE3007X	0.390	0.150	0.320	0.460	0.570	0.190	0.290	0.060	0.880
GENE3008X	0.330	0.150	0.050	0.140	0.090	0.530	-0.220	0.220	0.040
GENE3012X	0.180	-0.690	-0.300	-0.130	-0.040	-0.170	-0.420	-0.270	-0.350
GENE3011X	-0.010	-0.340	-0.410	-0.210	-0.070	-0.240	-0.220	-0.120	-0.440
GENE2964X	0.140	-0.060	-0.470	0.010	-0.040	0.140	0.150	0.340	-0.150
GENE2620X	-0.040	-0.200	0.070	0.070	-0.390	0.130	0.310	0.420	0.270
GENE226X	-0.010	-0.200	0.070	-0.010	0.460	0.000	0.370	0.330	0.560
GENE1441X	0.090	0.030	-0.090	-0.170	-0.350	0.110	0.020	-0.080	-0.210
GENE315X	0.050	-0.180	0.230	0.090	0.070	0.310	0.020	-0.250	-0.100
GENE1049X	0.180	-0.120	0.340	0.170	-0.050	0.050	0.060	-0.210	0.260
GENE1046X	0.330	-0.140	0.060	0.020	-0.010	0.250	0.140	0.140	-0.160
GENE3014X	-0.040	0.150	-0.230	-0.010	0.130	-0.130	0.230	-0.010	-0.040
GENE3013X	0.480	0.080	-0.260	-0.150	-0.110	0.260	0.000	0.110	-0.080
GENE1002X	0.240	-0.410	0.200	-0.010	-0.030	0.310	0.340	-0.040	-0.170
GENE1033X	0.460	0.030	0.010	0.000	0.100	0.290	0.570	0.170	-0.360
GENE3023X	-0.410	-0.180	-0.310	0.030	0.260	0.390	-0.260	0.240	-0.210
GENE3022X	-0.310	-0.240	-0.200	0.010	0.390	0.290	-0.350	0.450	-0.080
GENE154X	-0.280	-0.280	-0.220	-0.220	-0.060	-0.140	-0.340	-0.380	-0.490
GENE232X	0.110	0.080	-0.480	-0.090	0.150	0.000	0.150	-0.190	-0.470
GENE1096X	-0.160	-0.520	-0.230	-0.190	0.100	0.100	-0.290	0.000	-0.050
GENE1014X	0.060	-0.480	0.020	-0.080	0.090	-0.100	-0.540	-0.290	-0.540
GENE2617X	-0.330	-0.550	-0.240	0.020	0.100	0.150	-0.080	0.100	0.420
GENE88X	0.230	0.150	0.260	0.360	0.220	0.470	0.020	0.060	-0.020
GENE1278X	-0.210	0.390	-0.050	-0.020	0.200	0.010	0.070	0.370	-0.180
GENE1977X	-0.290	-0.330	-0.410	-0.280	0.150	-0.100	-0.190	0.000	-0.020
GENE2029X	-0.340	-0.400	0.000	-0.140	0.210	0.020	-0.070	-0.100	0.160
GENE1830X	-0.250	0.500	-0.060	0.100	0.320	-0.290	-0.080	-0.090	0.050
GENE1317X	-0.640	-0.470	0.220	-0.180	0.420	-0.230	-0.710	0.170	0.380
GENE1950X	-0.300	-0.210	-0.020	-0.190	0.140	-0.110	0.120	-0.130	-0.160
GENE2018X	-0.270	-0.130	0.000	-0.140	0.040	-0.430	-0.100	0.060	-0.120
GENE2010X	-0.180	-0.310	0.150	0.030	0.640	0.450	0.450	-0.010	-0.050
GENE2011X	-0.030	-0.240	-0.180	-0.150	-0.210	-0.540	-0.400	-0.260	0.380
GENE2722X	-0.270	0.030	-0.020	-0.050	0.180	0.250	-0.160	0.050	-0.260
GENE1981X	-0.700	-0.380	0.220	-0.370	0.200	-0.260	-0.510	-0.130	-0.130
GENE2003X	-0.290	0.260	-0.320	-0.200	0.380	-0.430	-0.050	-0.100	-0.350
GENE1986X	0.060	0.210	0.080	0.060	0.420	0.180	-0.340	-0.070	0.410
GENE1997X	-0.440	-0.230	0.140	-0.100	0.050	-0.110	-0.080	0.310	0.360
GENE1994X	-0.130	0.110	-0.010	-0.130	0.000	-0.070	-0.310	-0.030	-0.220
GENE1993X	-0.370	0.030	-0.110	-0.070	0.000	-0.210	0.200	-0.320	0.080
GENE1992X	-0.140	-0.240	-0.050	-0.050	0.280	-0.210	-0.020	-0.120	0.080
GENE1990X	-0.640	0.020	0.000	-0.230	0.150	-0.140	0.110	0.080	-0.100
GENE1983X	-0.380	-0.200	-0.400	-0.250	0.000	-0.360	-0.470	-0.180	-0.210
GENE1980X	-0.160	0.100	-0.130	0.000	0.280	-0.190	-0.460	-0.020	0.000
GENE2008X	-0.160	-0.680	-0.380	-0.370	-0.300	-0.200	-0.080	0.010	-0.170
GENE1327X	-0.590	-0.150	0.060	-0.380	-0.310	-0.420	-0.410	-0.260	-0.190
GENE2963X	-0.450	-0.130	-0.260	-0.100	-0.130	-0.240	-0.320	-0.060	-0.140
GENE2013X	-0.240	-0.120	-0.380	-0.370	0.060	-0.230	-0.590	-0.310	-0.400
GENE2015X	-0.330	-0.250	-0.580	-0.150	0.270	0.000	-0.140	-0.160	0.020
GENE1943X	0.210	-0.010	0.450	0.150	0.030	-0.160	-0.120	0.160	0.330
GENE1274X	-0.260	-0.530	-0.280	-0.540	-0.530	-0.090	-0.480	-0.020	-0.170
GENE3127X	0.290	-0.220	-0.210	0.060	-0.340	0.060	0.380	-0.290	0.030
GENE1367X	0.360	-0.160	-0.200	-0.060	0.190	-0.130	-0.680	0.170	-0.020
GENE1355X	-0.580	-0.310	-0.100	-0.510	-0.310	-1.060	-0.970	-0.660	-0.340
GENE1838X	0.340	0.050	-0.080	0.178	-0.050	-0.300	-0.070	0.030	-0.060
GENE1269X	0.200	-0.370	0.120	0.120	0.090	-0.160	0.210	0.000	0.090
GENE1270X	0.160	0.650	0.080	0.040	0.280	-0.300	-0.080	-0.040	-0.140
GENE1197X	-0.090	0.110	-0.460	-0.160	-0.180	-0.110	-0.840	-0.660	-0.450
GENE1198X	-0.160	0.460	-0.300	-0.140	-0.130	-0.380	-0.090	-0.380	-0.260
GENE1202X	0.190	0.100	-0.170	0.030	-0.290	-0.310	0.260	-0.040	0.000
GENE1204X	-0.080	-0.040	0.200	-0.070	-0.180	0.020	0.160	-0.290	0.020
GENE1245X	0.040	0.670	0.530	0.100	-0.560	0.290	0.040	-0.250	0.370
GENE1248X	-0.110	0.050	-0.010	0.110	-0.250	0.510	0.090	-0.090	0.160
GENE1291X	0.150	-0.090	0.080	0.060	-0.170	0.080	0.010	-0.120	0.600
GENE889X	0.380	0.700	-0.130	0.420	0.090	-0.080	0.520	0.290	0.280
GENE230X	0.180	0.190	0.000	0.190	0.100	-0.110	0.380	-0.080	0.060
GENE229X	0.280	0.270	0.280	0.240	0.170	-0.110	0.240	-0.020	0.080
GENE1262X	0.080	-0.360	-0.030	-0.210	-0.500	-0.570	-0.500	-0.060	0.180
GENE1268X	-0.350	0.160	-0.220	-0.010	0.000	0.090	0.230	0.340	0.170
GENE1285X	0.060	0.330	-0.020	0.090	-0.140	0.410	0.000	-0.120	0.290
GENE1148X	0.470	0.740	0.320	0.280	0.000	0.700	-0.370	0.620	-0.020
GENE1149X	0.580	0.670	0.060	0.330	0.170	0.830	0.380	0.100	-0.020
GENE54X	0.310	0.280	0.440	0.490	0.740	0.530	0.570	0.050	-0.030
GENE1088X	0.040	-0.350	-0.310	-0.080	-0.420	-0.320	-0.030	-0.380	-0.070
GENE1X	0.300	0.480	0.070	0.220	-0.080	0.290	-0.020	-0.280	-0.480
GENE3414X	0.280	0.650	0.170	0.160	-0.270	0.070	0.100	-0.150	0.190
GENE1029X	0.160	-0.180	-0.030	0.090	-0.330	0.160	-0.140	0.010	0.220
GENE3090X	0.240	0.120	0.040	-0.010	-0.160	0.050	-0.240	0.530	-0.300
GENE1040X	0.260	-0.300	0.150	0.030	-0.040	0.570	-0.390	0.150	0.500
GENE1038X	0.080	0.200	0.490	0.020	-0.630	-0.030	-0.290	0.230	0.600
GENE1042X	0.250	0.240	-0.350	0.090	0.120	0.470	-0.470	0.270	0.200
GENE1133X	-0.160	0.280	-0.060	-0.300	-0.550	-0.370	0.200	0.170	0.090
GENE3101X	-0.160	0.050	-0.090	0.010	-0.220	-0.190	-0.120	-0.400	-0.240
GENE1156X	0.450	0.440	-0.070	0.080	-0.070	-0.240	0.490	-0.260	0.180
GENE2643X	0.620	0.280	0.300	0.250	0.200	0.820	0.120	0.660	-0.050
GENE1119X	0.140	-0.280	-0.120	-0.090	-0.450	-0.160	0.030	-0.020	0.000
GENE1036X	0.500	0.690	0.600	0.370	0.220	0.570	0.090	0.390	0.120
GENE1837X	-0.090	-0.150	-0.440	-0.120	-0.030	-0.460	0.000	-0.090	0.070
GENE1831X	-0.320	0.090	-0.040	-0.120	-0.400	0.270	-0.360	0.050	-0.170
GENE1832X	0.030	-0.230	0.080	0.050	-0.210	0.280	-0.500	-0.190	-0.040
GENE1065X	0.290	-0.200	0.190	0.130	0.290	0.720	-0.230	0.190	0.150
GENE1022X	0.450	-0.090	0.140	0.150	0.130	-0.310	-0.380	-0.110	-0.040
GENE1021X	0.600	0.130	0.100	0.110	-0.150	-0.090	0.090	0.090	-0.310
GENE1017X	0.540	0.870	0.080	0.320	0.750	0.120	-0.170	-0.210	-0.090
GENE51X	0.090	0.280	0.000	-0.170	0.010	0.100	-0.190	-0.180	-0.480
GENE3965X	-0.290	0.390	0.390	-0.150	-0.820	-0.070	0.240	-0.580	0.140
GENE37X	-0.530	-0.190	-0.140	-0.350	-0.010	-0.520	0.190	-0.360	-0.390
GENE965X	-0.340	0.220	-0.140	-0.160	-0.180	0.190	0.190	0.040	0.170
GENE936X	-0.460	-0.200	0.070	0.040	-0.300	0.550	0.600	0.080	-0.030
GENE937X	0.030	-0.170	0.060	0.020	-0.580	0.510	0.600	0.310	0.000
GENE940X	0.350	0.570	0.210	0.310	0.210	0.380	-0.170	0.690	0.240
GENE946X	0.430	0.000	0.350	0.050	-0.320	0.630	0.210	-0.030	0.210
GENE175X	0.170	-0.150	0.370	0.370	0.130	0.280	0.380	0.140	0.180
GENE90X	0.400	-0.170	0.220	0.250	0.150	0.580	0.590	0.380	0.000
GENE91X	0.380	-0.050	0.170	0.150	0.190	0.480	0.250	0.300	-0.180
GENE96X	0.310	-0.160	0.020	0.130	-0.190	0.650	-0.010	0.230	0.450
GENE974X	-0.030	0.090	0.000	-0.110	-0.210	0.440	0.310	0.320	-0.370
GENE973X	0.040	0.200	0.310	0.090	-0.290	0.270	0.480	0.270	-0.250
GENE351X	0.066	0.160	0.420	0.120	0.480	0.160	0.270	0.410	-0.240
GENE1034X	0.010	0.400	0.370	0.200	-0.070	0.550	0.550	0.310	-0.240
GENE1035X	0.280	0.340	0.490	0.210	0.030	0.590	0.600	0.200	-0.130
GENE3935X	0.190	0.650	0.120	0.040	0.370	0.140	-0.200	-0.160	0.190
GENE3373X	0.430	0.230	0.030	0.250	0.460	-0.190	0.090	0.590	0.000
GENE190X	0.210	-0.250	-0.010	-0.240	-0.580	-0.140	-0.080	-0.240	-0.100
GENE354X	0.340	0.760	0.070	0.377	0.110	0.050	0.390	0.160	-0.086
GENE200X	0.510	0.250	0.220	0.360	0.060	0.020	-0.120	-0.160	0.000
GENE196X	0.260	0.360	0.510	0.320	0.100	0.450	0.550	0.380	-0.220
GENE930X	-0.310	-0.400	-0.330	0.000	0.070	-0.050	0.330	-0.150	0.120
GENE928X	0.050	-0.610	-0.020	-0.110	-0.410	0.210	0.490	-0.310	0.310
GENE219X	0.260	-0.210	0.700	0.280	-0.100	0.710	0.140	0.810	0.190
GENE218X	0.850	0.930	0.960	1.060	0.580	0.470	1.310	1.300	0.400
GENE217X	0.520	0.940	0.850	0.940	0.620	0.570	1.240	1.010	0.350
GENE224X	0.120	-0.040	-0.080	0.090	0.140	0.060	0.470	0.660	0.080
GENE350X	0.300	-0.110	-0.220	0.160	0.160	0.750	0.120	-0.200	-0.130
GENE335X	0.200	-0.670	0.010	-0.093	-0.580	0.120	0.390	-0.140	0.010
GENE336X	0.150	0.170	0.000	0.120	-0.280	0.000	0.310	0.140	-0.340
GENE308X	0.520	-0.550	0.050	0.000	0.000	0.100	-0.170	-0.070	0.100
GENE910X	0.120	-0.220	0.050	0.100	0.140	0.190	-0.160	0.000	-0.010
GENE355X	0.820	0.780	-0.150	0.390	0.130	0.340	0.260	0.250	0.460
GENE367X	0.210	0.400	0.210	0.180	0.660	0.330	-0.030	-0.220	-0.250
GENE907X	-0.140	0.070	-0.280	0.010	-0.060	-0.440	0.180	0.000	-0.270
GENE901X	-0.200	0.090	-0.300	-0.160	0.010	0.060	-0.080	-0.290	-0.180
GENE319X	-0.110	0.570	0.270	0.370	0.660	0.990	-0.020	0.200	-0.030
GENE888X	0.160	-0.110	0.140	0.150	0.200	0.180	0.220	0.030	-0.020
GENE3629X	0.530	0.610	0.350	0.210	-0.180	0.810	0.100	0.150	0.180
GENE415X	0.200	0.240	0.240	0.051	0.260	0.470	0.180	0.100	-0.020
GENE895X	0.290	0.300	-0.180	0.090	-0.140	0.070	0.000	0.460	0.130
GENE373X	0.050	0.020	-0.020	0.030	-0.350	-0.150	-0.020	-0.220	-0.010
GENE859X	0.400	-0.270	-0.080	-0.090	-0.650	-0.250	-0.110	-0.090	0.110
GENE489X	0.170	0.460	0.100	0.210	0.090	0.490	0.530	-0.130	-0.110
GENE488X	0.300	0.440	0.290	0.150	0.100	0.280	0.550	-0.260	-0.250
GENE871X	-0.020	0.590	-0.030	0.110	0.160	0.220	0.150	0.340	0.250
GENE858X	0.380	-0.040	0.090	0.150	-0.100	0.180	0.470	-0.030	0.040
GENE850X	0.270	-0.010	0.080	0.240	0.160	-0.210	0.230	0.520	0.000
GENE448X	0.280	0.380	0.010	0.360	-0.080	0.160	0.490	-0.100	0.170
GENE450X	0.480	0.520	0.250	0.460	-0.040	0.210	0.670	0.240	-0.230
GENE845X	0.280	0.420	0.480	0.328	0.200	-0.040	-0.330	0.240	0.222
GENE452X	-0.070	-0.260	-0.050	-0.170	-0.160	0.010	0.270	-0.170	-0.130
GENE453X	-0.030	-0.080	0.310	0.050	0.140	0.600	0.440	0.030	-0.070
GENE830X	0.000	0.440	0.470	0.110	-0.520	0.370	0.150	0.330	-0.280
GENE836X	0.250	0.350	0.600	0.350	0.520	-0.020	-0.320	0.060	-0.050
GENE841X	0.470	-0.030	0.150	0.370	-0.120	0.250	0.540	-0.040	0.310
GENE840X	0.220	-0.110	0.340	0.250	-0.130	0.310	0.280	0.080	0.190
GENE839X	0.320	-0.110	0.340	0.310	-0.100	0.270	0.230	0.030	0.260
GENE834X	0.310	0.400	0.020	0.290	0.000	0.420	-0.280	0.180	0.480
GENE831X	0.160	0.260	0.030	0.000	-0.060	0.100	0.150	-0.060	0.330
GENE842X	0.050	-0.190	0.090	0.160	0.020	0.120	0.250	0.200	0.180
GENE259X	0.330	0.280	0.290	0.150	0.270	0.700	0.500	0.070	-0.050
GENE806X	0.440	0.340	0.190	0.280	0.050	0.120	-0.040	0.160	-0.350
GENE267X	0.350	0.270	0.160	0.500	0.290	0.610	0.560	0.480	-0.010
GENE268X	0.190	0.280	0.110	0.260	0.200	0.420	0.430	0.270	-0.040
GENE284X	0.470	0.250	0.260	0.330	0.320	0.340	-0.210	0.390	0.370
GENE285X	0.430	0.700	0.420	0.320	0.270	0.010	-0.160	0.230	-0.110
GENE286X	0.280	0.460	0.300	0.000	0.110	0.280	-0.120	0.240	-0.090
GENE882X	0.120	0.150	0.730	0.460	0.120	0.140	0.120	0.170	0.390
GENE884X	0.240	0.040	0.500	0.300	0.020	0.280	0.220	0.130	0.350
GENE530X	0.650	-0.100	0.530	0.410	0.150	-0.050	0.670	-0.030	0.250
GENE529X	0.630	0.000	0.270	0.640	0.730	0.030	0.300	1.020	0.820
GENE528X	0.090	-0.110	0.230	0.260	0.510	0.000	0.220	0.880	0.740
GENE560X	-0.170	0.260	-0.150	0.020	0.000	-0.140	-0.520	-0.200	-0.300
GENE513X	0.570	0.220	0.370	0.060	-0.120	-0.110	0.470	-0.280	0.160
GENE514X	0.330	0.170	0.130	0.000	-0.230	0.190	0.330	0.020	0.100
GENE556X	0.450	0.280	0.260	0.240	0.090	0.000	0.410	0.350	0.190
GENE557X	0.580	0.170	0.200	0.170	0.190	-0.060	0.610	0.150	0.090
GENE558X	0.490	0.310	0.190	0.320	0.190	-0.080	0.340	0.420	0.150
GENE562X	-0.100	-0.180	0.150	-0.090	-0.250	-0.010	-0.120	0.000	-0.360
GENE663X	0.410	0.060	0.150	0.290	-0.050	0.410	0.200	-0.070	-0.020
GENE563X	0.140	0.640	0.460	0.190	0.060	0.270	-0.220	0.210	0.000
GENE617X	0.190	-0.250	0.340	0.240	-0.070	0.460	0.350	0.130	-0.060
GENE622X	0.290	0.160	0.130	0.300	-0.060	-0.150	0.170	0.180	0.300
GENE646X	0.550	0.430	0.220	0.170	-0.200	0.000	0.250	-0.060	0.300
GENE645X	0.690	0.250	0.190	0.290	-0.100	0.000	0.100	0.000	0.410
GENE639X	0.820	0.400	0.200	0.170	-0.280	0.640	-0.380	-0.440	-0.450
GENE658X	0.490	0.500	0.110	0.300	0.000	0.310	0.630	0.740	-0.310
GENE620X	0.490	0.680	0.000	0.200	0.140	0.230	-0.100	-0.270	-0.080
GENE659X	0.760	0.190	0.000	0.140	-0.010	0.790	0.670	-0.150	-0.080
GENE662X	0.350	-0.300	0.130	0.200	-0.380	0.610	0.750	0.430	0.140
GENE676X	0.780	0.170	0.000	0.390	0.800	0.110	0.830	0.250	0.090
GENE696X	0.980	0.860	0.400	0.560	0.070	0.480	1.060	0.240	0.160
GENE695X	1.230	0.910	0.450	0.860	0.260	0.480	1.240	0.340	0.180
GENE698X	0.560	0.460	0.310	0.650	0.510	0.110	0.930	0.350	0.000
GENE711X	0.280	0.760	0.330	0.460	0.170	0.000	0.630	0.400	-0.040
GENE703X	0.660	0.670	0.560	0.580	0.050	0.350	0.700	0.210	0.020
GENE714X	0.750	-0.190	0.610	0.420	0.700	-0.180	-0.170	0.160	0.090
GENE721X	0.190	0.540	-0.080	0.390	0.200	-0.010	0.250	0.250	-0.050
GENE683X	1.270	0.670	0.980	0.980	0.820	1.140	0.920	1.070	0.440
GENE733X	0.390	0.090	0.320	0.320	0.000	0.030	0.400	-0.050	-0.220
GENE735X	0.670	0.200	0.220	0.430	0.080	0.520	0.400	0.340	0.210
GENE743X	0.340	0.340	0.090	0.040	-0.250	-0.160	0.360	0.370	-0.170
GENE609X	1.020	0.250	0.350	0.690	0.090	0.290	0.850	0.580	0.191
GENE666X	0.210	0.380	0.240	0.310	0.240	0.470	0.390	0.410	0.130
GENE667X	0.930	0.430	0.430	0.479	0.100	0.850	0.250	0.330	0.160
GENE668X	0.220	0.700	0.120	0.510	0.790	0.430	0.400	0.420	0.180
GENE594X	-0.100	0.310	0.160	0.000	0.060	-0.270	0.220	0.230	-0.200
GENE584X	0.780	-0.300	-0.140	0.330	0.410	0.480	0.120	0.020	-0.170
GENE585X	0.430	0.450	0.310	0.350	0.450	0.250	0.250	0.150	0.090
GENE582X	0.540	0.630	0.080	0.350	0.160	0.120	0.490	-0.280	-0.070
GENE578X	0.500	0.770	0.220	0.200	-0.040	-0.250	-0.300	-0.030	-0.140
GENE577X	0.720	0.700	0.010	0.170	-0.030	-0.180	-0.100	0.000	-0.130
GENE567X	0.890	1.020	0.000	0.470	0.130	-0.110	0.550	0.050	0.130
GENE568X	0.810	0.990	0.040	0.430	0.090	0.100	0.520	0.340	0.090
GENE566X	0.800	0.690	0.120	0.370	-0.090	-0.080	0.570	-0.050	0.160
GENE812X	0.730	0.430	0.190	0.340	-0.080	0.460	0.500	0.470	-0.080
GENE813X	0.750	0.400	0.080	0.560	-0.020	0.560	0.770	0.310	0.110
GENE764X	-0.050	-0.080	-0.090	-0.060	0.270	-0.220	0.300	-0.430	0.120
GENE765X	0.560	0.020	0.080	0.252	0.090	-0.160	0.220	-0.180	-0.160
GENE790X	0.520	0.400	0.440	0.400	0.370	0.580	0.310	0.300	0.170
GENE771X	0.610	0.050	0.240	0.130	0.230	0.800	0.020	0.230	0.160
GENE772X	0.320	0.300	-0.110	0.250	-0.060	0.700	0.050	0.640	-0.190
GENE777X	0.510	0.080	0.050	0.300	0.190	0.740	0.220	0.220	-0.330
GENE780X	0.680	0.010	0.350	0.240	0.460	0.480	0.120	0.010	-0.060
GENE781X	0.500	0.080	-0.190	0.020	0.020	0.190	0.490	-0.070	-0.210
GENE794X	0.660	0.070	0.010	0.390	0.450	0.880	0.130	0.230	-0.080
GENE795X	0.530	0.030	0.020	0.360	0.640	0.970	0.210	0.240	-0.010
GENE796X	0.580	0.210	0.180	0.360	0.560	0.990	0.370	0.200	-0.090
GENE759X	0.490	0.360	-0.040	0.300	-0.230	0.210	0.230	0.430	-0.140
GENE588X	0.660	0.510	0.020	0.470	-0.160	0.220	0.690	-0.060	-0.160
GENE589X	1.070	0.610	0.000	0.460	0.160	0.360	0.670	-0.020	-0.200
GENE503X	0.700	-0.010	0.060	0.170	-0.140	-0.210	0.280	-0.370	-0.040
GENE474X	0.300	-0.010	-0.210	0.050	-0.350	0.090	0.350	-0.390	-0.130
GENE547X	0.320	0.230	0.000	0.040	0.000	-0.220	0.160	-0.040	0.190
GENE763X	0.230	0.310	0.190	0.060	-0.190	0.210	-0.520	0.070	-0.290
GENE510X	-0.380	-0.210	0.120	-0.120	-0.190	0.160	-0.740	0.000	-0.220
GENE511X	-0.230	-0.190	-0.160	-0.180	-0.230	0.180	-0.680	0.060	0.120
GENE508X	0.490	-0.380	0.000	-0.020	0.230	-0.180	-0.200	0.080	0.080
GENE509X	-0.060	-0.220	0.000	-0.040	0.070	-0.200	-0.230	-0.130	0.030
GENE507X	0.520	0.090	-0.330	-0.020	0.280	0.310	0.000	0.070	-0.180
GENE880X	0.770	0.300	0.140	0.430	0.330	0.420	0.350	0.000	0.030
GENE825X	0.420	-0.200	0.090	0.280	0.320	-0.060	0.400	-0.200	-0.300
GENE821X	0.330	0.420	0.260	0.100	0.330	0.120	0.380	-0.040	-0.170
GENE820X	0.510	0.300	0.100	0.160	0.350	0.230	0.480	0.140	-0.190
GENE798X	0.340	0.480	0.170	0.510	0.450	0.860	0.750	0.350	-0.070
GENE550X	0.300	0.100	0.160	0.150	-0.480	-0.010	0.340	-0.360	0.190
GENE498X	-0.170	0.130	-0.070	0.010	0.000	-0.250	-0.030	0.000	-0.580
GENE805X	0.560	0.050	0.220	0.210	0.510	0.000	0.200	-0.010	-0.250
GENE485X	0.240	0.860	0.210	0.278	-0.110	0.050	0.030	0.130	0.150
GENE467X	0.510	1.130	0.190	0.620	0.460	0.510	0.530	0.280	-0.060
GENE466X	0.490	0.370	0.040	0.230	0.080	0.480	0.740	0.430	-0.190
GENE465X	0.910	-0.120	0.270	0.400	0.310	0.460	0.420	0.020	-0.060
GENE847X	0.190	0.310	0.320	0.236	0.230	0.470	0.440	0.240	0.090
GENE484X	0.370	0.530	-0.090	-0.020	-0.500	0.030	0.170	-0.050	0.040
GENE497X	-0.260	-0.150	0.100	0.000	-0.440	-0.360	-0.150	-0.170	-0.050
GENE444X	0.230	0.370	0.140	0.370	0.690	0.170	0.000	0.430	0.040
GENE443X	0.290	0.000	-0.010	0.180	-0.260	0.590	0.720	-0.070	-0.120
GENE874X	0.120	0.270	0.040	0.260	-0.150	0.450	0.460	0.010	0.300
GENE441X	0.070	0.130	0.540	0.190	0.090	-0.280	0.140	0.010	-0.200
GENE439X	0.660	0.340	0.260	0.410	0.770	0.390	0.060	-0.100	0.290
GENE438X	0.530	0.170	0.400	0.380	0.750	0.230	0.040	0.090	0.170
GENE435X	0.110	0.490	0.150	0.070	0.220	-0.060	0.220	0.090	0.030
GENE520X	0.100	0.470	0.610	0.500	-0.090	0.420	-0.170	-0.010	0.380
GENE397X	0.450	-0.250	0.230	0.300	-0.080	-0.170	0.170	0.110	0.030
GENE252X	0.370	-0.080	0.160	0.413	0.440	0.380	0.220	0.230	0.014
GENE253X	0.590	-0.070	0.060	0.330	0.570	0.240	0.300	0.650	-0.010
GENE239X	-0.140	0.290	0.050	-0.220	0.170	-0.280	-0.410	0.150	-0.530
GENE247X	-0.170	-0.320	-0.470	-0.140	0.000	-0.170	-0.490	0.120	-0.230
GENE260X	0.120	-0.140	0.140	-0.090	-0.180	0.340	0.000	0.140	-0.160
GENE1325X	0.160	0.390	-0.030	0.000	-0.020	0.460	0.050	0.320	-0.200
GENE1323X	0.480	-0.350	0.010	0.040	-0.360	0.320	-0.030	0.000	0.240
GENE262X	0.240	0.280	-0.190	0.090	0.160	0.340	-0.060	0.290	-0.360
GENE263X	0.290	0.350	-0.120	0.010	-0.090	0.230	0.000	0.040	-0.290
GENE266X	0.800	-0.030	-0.090	0.370	0.440	0.430	0.230	0.250	-0.240
GENE310X	0.410	-0.220	-0.160	0.090	-0.230	0.470	-0.160	0.440	0.060
GENE1060X	0.660	0.540	0.750	0.620	1.240	0.200	0.430	0.440	0.000
GENE427X	0.910	0.830	0.480	0.870	0.860	0.850	0.360	0.390	0.170
GENE751X	0.950	0.140	0.410	0.500	0.430	0.550	0.450	0.450	-0.150
GENE413X	0.630	0.460	0.660	0.330	0.610	0.180	0.190	0.500	0.040
GENE414X	0.650	0.060	0.380	0.240	0.230	0.530	0.290	0.210	-0.170
GENE417X	0.370	0.280	0.050	0.110	0.680	0.260	0.080	0.420	-0.360
GENE347X	1.040	1.000	0.556	0.440	0.120	0.120	0.600	0.100	-0.260
GENE269X	0.080	0.560	0.520	0.150	0.080	0.710	0.440	0.460	-0.220
GENE900X	0.440	0.040	0.090	0.160	0.140	0.080	0.010	0.140	-0.140
GENE2971X	-0.010	0.320	0.110	0.010	-0.130	0.090	-0.250	0.070	-0.170
GENE377X	0.310	0.000	0.110	0.040	-0.370	0.100	0.110	-0.160	-0.060
GENE378X	0.220	-0.090	-0.040	-0.120	-0.610	0.010	0.160	-0.090	-0.010
GENE855X	0.110	0.170	0.090	0.040	-0.200	-0.220	0.410	0.090	-0.150
GENE372X	0.440	-0.080	0.240	0.270	-0.210	-0.100	0.320	0.000	-0.070
GENE909X	0.090	0.190	0.090	0.270	0.410	0.230	0.450	0.380	0.300
GENE1062X	0.300	0.150	0.380	0.300	0.010	0.440	0.530	0.270	0.230
GENE395X	0.590	0.410	0.380	0.380	-0.050	0.250	0.520	-0.050	0.310
GENE898X	0.030	-0.050	0.120	0.030	-0.120	0.330	0.100	0.230	-0.230
GENE362X	0.050	-0.140	-0.140	-0.130	-0.160	0.160	-0.540	-0.100	0.150
GENE916X	-0.190	0.040	0.360	-0.240	-0.230	-0.180	-0.570	0.000	0.350
GENE365X	0.640	0.660	0.290	0.280	0.310	0.000	0.400	-0.100	0.470
GENE216X	0.730	0.340	0.420	0.192	-0.210	-0.160	0.220	0.180	0.430
GENE1500X	0.070	-0.160	-0.030	0.080	0.260	-0.150	0.200	-0.250	-0.090
GENE178X	0.230	-0.090	0.720	0.300	-0.140	0.810	0.330	0.070	0.020
GENE179X	0.310	0.040	0.080	0.090	0.000	0.390	-0.040	0.240	0.090
GENE2596X	0.200	0.140	0.160	0.370	0.000	0.410	0.250	0.220	0.180
GENE214X	0.270	0.080	0.100	0.070	0.230	0.370	0.200	-0.100	0.080
GENE171X	-0.070	0.130	0.100	0.160	0.010	0.250	0.070	0.080	0.130
GENE957X	0.010	-0.180	-0.240	-0.120	-0.010	-0.110	0.000	-0.060	-0.140
GENE958X	-0.060	-0.510	-0.320	-0.250	0.050	0.320	0.000	-0.080	-0.120
GENE959X	0.090	-0.440	0.000	-0.080	0.010	0.580	0.020	0.000	-0.020
GENE993X	0.290	0.460	0.200	0.100	-0.540	-0.080	0.110	-0.330	0.060
GENE69X	0.330	-0.150	-0.160	0.000	-0.170	-0.190	0.020	-0.420	-0.150
GENE188X	0.250	0.070	0.130	0.090	0.030	0.210	0.570	0.310	0.280
GENE1286X	0.010	-0.120	0.300	0.150	-0.170	-0.090	0.130	0.690	-0.140
GENE1287X	0.140	0.240	-0.050	0.040	-0.120	0.190	-0.060	-0.290	0.410
GENE3009X	-0.120	0.420	-0.090	0.070	-0.230	0.220	-0.500	0.560	0.020
GENE142X	-0.450	-0.600	-0.680	-0.320	-0.220	-0.840	0.210	-0.430	0.110
GENE139X	0.120	-0.080	0.150	0.080	-0.010	0.120	-0.100	0.000	-0.080
GENE138X	0.240	-0.440	-0.450	-0.180	-0.140	-0.460	0.050	-0.410	-0.370
GENE130X	0.030	-0.210	-0.240	0.030	0.000	-0.270	0.490	-0.170	-0.250
GENE129X	0.080	0.070	-0.030	0.060	-0.160	0.160	0.130	0.100	-0.080
GENE108X	0.370	-0.170	-0.230	-0.009	-0.190	-0.350	0.090	-0.030	-0.200
GENE105X	0.240	-0.110	-0.120	-0.070	0.110	-0.310	0.040	-0.190	-0.110
GENE104X	0.400	-0.060	-0.270	-0.070	-0.020	-0.390	0.210	-0.220	-0.020
GENE102X	0.450	-0.160	-0.090	0.060	-0.210	-0.230	0.310	0.000	-0.230
GENE100X	0.060	-0.460	-0.010	-0.160	0.150	-0.470	-0.620	0.220	-0.140
GENE3633X	0.850	0.140	0.160	0.260	-0.140	-0.250	0.280	0.280	-0.250
GENE334X	0.690	0.320	-0.160	0.080	0.000	-0.320	-0.010	-0.180	0.070
GENE340X	0.290	0.520	0.230	0.620	0.240	0.810	0.490	0.460	0.160
GENE3993X	0.180	0.000	-0.010	-0.070	-0.280	-0.290	-0.440	-0.100	-0.210
GENE1007X	0.210	0.260	-0.030	0.051	0.210	-0.010	-0.130	-0.130	0.440
GENE151X	-0.010	0.150	-0.250	0.020	0.490	0.370	-0.050	-0.050	0.240
GENE149X	-0.310	-0.050	0.020	-0.080	-0.450	-0.070	0.350	-0.280	0.050
GENE3408X	0.420	-0.230	0.210	0.180	-0.320	-0.090	0.040	-0.050	0.350
GENE1440X	0.210	0.090	-0.030	-0.040	-0.090	0.260	0.060	0.040	-0.010
GENE67X	0.610	-0.150	-0.160	0.170	0.000	-0.030	0.370	-0.290	0.000
GENE70X	0.340	-0.410	-0.120	0.000	-0.100	-0.470	0.160	0.180	-0.110
GENE3123X	0.000	-0.450	0.170	0.140	-0.090	0.480	0.540	0.180	0.380
GENE4023X	-0.310	0.140	-0.060	-0.070	-0.200	-0.110	-0.100	-0.260	0.090
GENE1471X	-0.390	0.000	-0.080	-0.090	0.030	-0.090	-0.060	0.240	0.080
GENE3187X	-0.320	-0.280	0.360	0.083	0.350	0.200	-0.360	0.480	0.350
GENE1863X	-0.330	-0.330	-0.620	-0.450	-0.170	-0.440	-0.170	-0.320	-0.010
GENE1859X	-0.380	-0.170	0.100	-0.080	-0.470	-0.150	0.010	-0.220	0.310
GENE1267X	-0.550	0.100	-0.020	-0.010	0.260	0.370	0.210	0.360	-0.280
GENE1264X	-0.440	-0.250	-0.130	-0.240	-0.110	-0.060	-0.560	0.170	-0.040
GENE1454X	-0.570	-0.060	-0.440	-0.240	0.120	0.050	-0.030	-0.020	-0.170
GENE1456X	-0.510	-0.220	-0.370	-0.380	-0.090	0.040	-0.190	-0.080	-0.320
GENE1432X	-0.410	-0.360	-0.470	-0.220	0.000	-0.280	-0.430	-0.040	-0.570
GENE1431X	-0.310	-0.100	0.000	-0.220	-0.290	-0.150	-0.380	0.100	-0.120
GENE1426X	0.470	-0.200	0.060	-0.020	0.150	-0.070	0.000	-0.120	-0.300
GENE1428X	-0.110	-0.310	0.010	-0.260	0.030	0.060	-0.230	0.070	0.050
GENE1425X	-0.200	-0.270	-0.120	-0.110	-0.250	-0.240	-0.170	0.050	0.410
GENE1424X	0.220	-0.330	0.030	-0.010	-0.330	-0.360	0.320	-0.440	0.160
GENE1423X	-0.440	-0.110	0.450	-0.150	0.000	-0.260	0.130	-0.100	0.110
GENE1397X	-0.060	-0.320	-0.090	-0.150	-0.020	-0.140	-0.183	-0.080	-0.300
GENE1412X	-0.480	-0.600	-0.370	-0.550	-0.370	-0.100	-0.370	-0.270	-0.430
GENE1414X	-0.780	-0.280	-0.470	-0.520	-0.370	-0.260	-0.680	-0.420	-0.630
GENE1419X	-0.790	-0.090	-0.380	-0.590	-0.220	-0.170	-0.180	-0.040	-0.500
GENE1401X	-0.180	-0.730	0.030	-0.350	-0.340	-0.240	-0.610	-0.120	-0.600
GENE1391X	-0.360	-0.120	-0.370	-0.310	-0.520	-0.260	-0.080	-0.350	-0.260
GENE3463X	-0.100	0.270	-0.190	-0.020	-0.510	-0.220	-0.670	-0.140	0.260
GENE3459X	0.280	0.060	0.000	-0.010	0.190	0.560	-0.140	-0.330	-0.330
GENE3456X	-0.310	-0.310	0.010	-0.130	-0.240	-0.530	0.290	0.170	0.270
GENE1864X	-0.050	-0.130	-0.360	-0.260	-0.530	0.230	-0.450	0.120	0.060
GENE1436X	-0.190	-0.120	0.160	-0.050	-0.160	-0.170	0.030	-0.160	0.040
GENE3410X	0.000	-0.030	-0.090	-0.150	-0.240	0.020	-0.540	-0.130	-0.060
GENE3162X	0.340	-0.260	0.020	-0.080	-0.660	0.020	-0.420	-0.590	-0.300
GENE3161X	0.190	-0.400	0.000	-0.170	-0.420	-0.250	-0.450	-0.120	-0.280
GENE3159X	0.220	0.080	0.100	-0.040	-0.130	0.020	0.270	0.050	0.110
GENE4019X	-0.560	-0.160	0.050	-0.160	-0.370	0.350	0.100	-0.410	0.380
GENE1816X	0.160	0.560	0.300	0.100	-0.280	-0.240	0.540	0.110	0.290
GENE1814X	0.220	-0.330	0.220	0.140	-0.080	0.350	0.490	0.520	0.400
GENE3969X	-0.320	0.230	-0.080	0.010	0.110	0.400	-0.160	0.070	0.130
GENE3973X	0.360	-0.210	-0.410	0.000	0.340	-0.180	-0.030	-0.440	-0.030
GENE3977X	-0.040	-0.270	-0.270	-0.080	0.310	-0.030	0.020	-0.620	0.270
GENE976X	-0.040	0.050	-0.470	-0.050	0.230	-0.240	-0.720	-0.250	0.399
GENE3088X	-0.190	0.270	0.180	0.170	-0.160	-0.050	-0.190	-0.390	0.040
GENE3465X	-0.490	0.090	0.230	-0.170	-0.460	-0.600	0.340	-0.040	0.050
GENE1795X	-0.200	0.000	-0.100	-0.140	-0.040	0.000	0.410	-0.030	0.090
GENE1794X	-0.050	-0.010	-0.240	-0.070	-0.160	-0.050	0.220	0.110	0.320
GENE1499X	0.350	0.090	0.020	0.070	-0.140	0.710	0.250	0.000	0.130
GENE3464X	0.100	-0.390	-0.420	-0.320	-0.610	-0.250	-0.030	0.010	0.240
GENE3598X	0.380	-0.150	0.300	0.030	0.190	0.550	-0.060	-0.270	0.040
GENE3597X	0.360	-0.140	0.230	0.090	0.290	0.530	0.220	-0.030	-0.110
GENE1568X	0.280	0.190	0.040	0.290	0.070	-0.020	0.000	0.000	0.110
GENE3587X	0.060	0.580	0.100	0.230	-0.330	-0.300	0.170	-0.330	-0.310
GENE3590X	0.400	0.590	0.530	0.310	-0.280	0.300	0.310	0.190	0.490
GENE3591X	0.160	0.240	0.420	0.180	-0.040	0.050	0.210	0.060	0.310
GENE3582X	-0.240	-0.020	0.280	0.090	-0.440	-0.310	0.410	-0.050	-0.030
GENE473X	0.090	0.510	-0.190	0.119	-0.020	-0.020	0.240	-0.210	0.340
GENE470X	0.530	0.380	0.160	0.080	-0.500	0.120	-0.070	-0.200	0.250
GENE3579X	0.220	0.000	0.270	0.070	-0.190	-0.010	-0.160	-0.050	0.010
GENE3564X	0.190	-0.100	0.330	0.250	-0.090	-0.160	-0.080	-0.280	-0.080
GENE3561X	0.390	-0.250	0.090	-0.120	-0.630	0.190	-0.070	-0.100	-0.220
GENE1537X	-0.120	0.140	0.390	0.250	0.140	0.130	-0.010	0.020	0.730
GENE1563X	-0.090	-0.150	0.000	0.020	-0.100	-0.060	-0.270	0.670	0.040
GENE1577X	0.360	0.320	0.440	0.360	-0.260	0.000	0.370	0.040	0.510
GENE1597X	-0.170	0.010	0.460	0.020	0.080	-0.410	-0.390	-0.010	0.400
GENE1603X	0.480	0.410	0.910	0.500	-0.010	0.110	0.340	0.730	1.010
GENE1614X	0.730	0.570	0.550	0.620	0.320	0.520	0.710	0.240	0.770
GENE1623X	0.690	0.440	0.720	0.680	0.230	0.720	0.600	0.680	0.980
GENE1642X	0.310	0.650	0.440	0.420	0.370	0.580	-0.190	0.350	0.730
GENE1662X	0.510	0.030	1.120	0.610	0.520	0.040	0.840	0.640	1.150
GENE1683X	0.000	0.210	0.410	0.170	0.110	-0.330	0.200	0.050	0.200
GENE1682X	0.300	0.070	0.890	0.300	0.220	-0.240	0.080	0.550	0.600
GENE1691X	-0.200	0.150	0.080	0.230	0.100	-0.300	-0.010	0.350	0.730
GENE1699X	0.180	-0.080	0.060	0.120	0.120	0.000	0.550	0.470	0.540
GENE1701X	-0.420	0.010	0.050	0.040	0.010	-0.270	0.000	0.300	0.290
GENE1735X	0.130	-0.280	-0.010	0.117	-0.120	-0.360	-0.130	0.060	0.150
GENE1717X	0.990	0.740	0.000	0.380	-0.240	1.030	0.710	0.420	0.650
GENE3616X	0.000	0.120	0.570	0.490	0.050	0.060	0.070	0.540	0.020
GENE1753X	0.380	0.180	0.500	0.200	-0.400	0.520	-0.340	0.090	0.100
GENE493X	0.370	0.800	0.370	0.230	-0.040	-0.180	-0.370	0.180	0.630
GENE1553X	0.790	0.710	0.040	0.250	0.080	0.260	0.500	0.030	0.830
GENE1497X	-0.190	-0.090	0.240	-0.140	-0.740	0.000	-0.020	-0.220	0.180
GENE1759X	0.070	-0.140	-0.030	-0.120	-0.290	0.130	-0.410	0.350	0.280
GENE1519X	-0.110	0.570	-0.010	0.193	-0.480	-0.180	0.300	0.310	0.340
GENE1518X	0.120	0.680	0.270	0.270	-0.080	0.040	0.070	0.200	-0.210
GENE1515X	0.240	0.320	-0.050	0.090	-0.310	-0.400	0.100	0.200	0.260
GENE1514X	-0.180	-0.030	0.140	0.080	0.140	0.260	0.100	0.090	0.210
GENE1525X	-0.450	0.080	-0.160	-0.160	0.080	-0.400	-0.020	-0.030	0.260
GENE1521X	-0.040	-0.400	-0.090	0.000	-0.080	-0.050	0.450	0.580	0.340
GENE1765X	0.370	-0.290	0.460	0.222	-0.350	0.230	0.030	0.250	0.030
GENE1766X	0.040	-0.140	-0.090	-0.060	-0.180	-0.030	-0.420	0.220	-0.140
GENE1768X	0.260	0.120	-0.050	0.080	-0.100	0.170	-0.050	-0.290	-0.160
GENE1772X	0.080	0.000	0.030	0.050	-0.290	0.100	0.200	-0.070	0.170
GENE954X	0.300	0.280	-0.180	-0.030	-0.410	-0.080	-0.240	-0.200	0.120
GENE960X	-0.220	-0.330	-0.250	-0.090	0.030	0.280	-0.240	-0.140	-0.060
GENE961X	-0.030	-0.170	0.070	0.020	-0.010	-0.260	-0.040	0.170	0.000
GENE962X	0.320	-0.020	-0.290	-0.130	-0.080	-0.060	-0.070	0.000	-0.040
GENE1783X	-0.510	-0.250	0.480	0.030	0.140	0.190	0.080	-0.130	0.240
GENE1787X	-0.310	0.400	0.080	0.140	-0.390	-0.290	-0.060	0.390	0.360
GENE1347X	0.250	-0.170	0.020	-0.058	-0.510	0.160	0.320	0.050	0.331
GENE3417X	-0.180	0.320	0.120	-0.060	-0.510	-0.240	-0.110	0.380	-0.010
GENE3092X	-0.120	-0.190	0.080	0.060	-0.250	-0.350	-0.360	0.060	-0.210
GENE3411X	0.170	-0.480	0.130	0.010	-0.400	-0.050	0.490	-0.160	0.120
GENE1807X	0.260	0.030	0.450	0.110	0.050	0.020	-0.410	-0.090	0.040
GENE3979X	0.610	0.210	0.190	0.060	0.010	-0.400	-0.170	0.000	0.350
GENE1496X	-0.310	-0.120	-0.030	-0.060	-0.170	0.210	0.110	0.290	-0.090
GENE1494X	-0.270	-0.090	-0.150	-0.070	-0.190	-0.010	-0.160	0.060	0.090
GENE1490X	-0.460	0.300	0.240	-0.220	0.290	-0.130	-0.450	0.340	-0.220
GENE985X	0.000	0.010	0.460	-0.080	-0.430	-0.200	-0.670	-0.090	0.080
GENE1809X	0.140	0.500	0.820	0.480	0.620	0.150	0.660	0.160	0.730
GENE3196X	-0.510	-0.010	-0.010	-0.030	0.120	-0.140	-0.020	-0.150	0.060
GENE2583X	-0.060	0.020	0.200	-0.260	-0.190	-0.090	-0.060	-0.180	0.160
GENE1089X	-0.230	-0.800	-0.390	-0.170	-0.650	0.250	0.390	0.110	0.290
GENE1909X	0.210	-0.170	0.030	0.000	-0.350	0.320	0.260	0.230	0.350
GENE3931X	0.340	0.160	-0.120	-0.190	0.010	0.050	-0.210	0.070	-0.320
GENE5X	0.290	0.120	-0.280	0.240	0.140	-0.040	0.490	-0.220	0.070
