# Supplementary material for: Discovering biclusters in gene expression data based on high-dimensional linear geometries
Source: BMC Bioinformatics. 2008 Apr 23;9:209. doi: 10.1186/1471-2105-9-209 (PMC2386490; doi:10.1186/1471-2105-9-209)
Supplement: Additional file 4 — All detected biclusters with full data. All the detected biclusters with full data are given here. [file 1471-2105-9-209-S4.zip › biclu_result/bi_249.txt]

	DLCL-0007	DLCL-0031	DLCL-0004	DLCL-0029	DLCL-0034	DLCL-0051	DLCL-0011	DLCL-0032
GENE1835X	-0.510	0.200	-0.130	-0.530	0.420	0.380	-0.060	0.220
GENE1865X	-0.160	0.200	-0.120	-0.120	-0.090	0.330	-0.080	0.190
GENE1932X	-0.710	0.000	-0.260	0.140	-0.410	-0.050	-0.370	-0.100
GENE1930X	-0.820	-0.150	-0.460	0.050	-0.610	-0.540	-0.100	-0.080
GENE2584X	-0.420	0.210	-0.270	0.140	0.070	-0.350	0.000	-0.080
GENE3070X	-0.230	0.070	-0.030	0.120	0.590	-0.360	0.170	-0.120
GENE1843X	-0.320	-0.230	-0.340	-0.080	0.220	-0.490	-0.120	-0.540
GENE3165X	0.370	0.130	-0.060	0.000	-0.420	-0.490	0.410	-0.240
GENE1114X	0.060	-0.770	-0.270	-0.320	0.160	-0.120	0.100	-0.040
GENE3994X	0.100	-0.020	0.000	-0.030	-0.570	-0.250	-0.230	-0.610
GENE3807X	0.360	0.250	-0.140	0.050	0.140	0.310	0.240	-0.400
GENE3879X	0.620	0.130	0.060	-0.010	0.010	0.120	-0.080	0.260
GENE3880X	0.200	0.090	0.160	0.130	0.360	0.250	-0.280	0.250
GENE3881X	0.530	0.030	0.100	0.110	0.310	0.080	-0.090	0.170
GENE3882X	0.220	0.150	0.180	0.150	0.420	-0.010	-0.040	0.010
GENE3871X	-0.230	0.390	0.160	-0.050	-0.070	0.350	0.730	0.430
GENE2591X	-0.160	0.290	0.040	0.400	0.560	0.040	-0.060	0.270
GENE166X	0.000	-0.150	0.470	0.220	0.630	0.900	0.400	0.290
GENE3439X	0.166	0.050	0.230	0.680	0.580	0.580	0.550	0.360
GENE3447X	0.200	-0.100	0.000	-0.030	-0.270	-0.190	0.330	0.080
GENE3449X	0.000	0.100	0.070	-0.140	-0.190	-0.020	-0.080	-0.150
GENE3403X	0.300	0.100	0.290	0.140	0.670	0.850	-0.090	-0.030
GENE213X	0.250	0.150	0.090	-0.130	0.290	-0.120	-0.060	-0.220
GENE3452X	0.080	-0.060	0.000	-0.180	-0.260	0.280	0.620	0.270
GENE3453X	-0.180	-0.130	0.020	-0.310	-0.290	0.140	0.610	0.210
GENE394X	0.250	0.100	0.040	-0.320	0.000	0.540	-0.110	0.180
GENE3505X	-0.120	0.070	-0.460	-0.310	-0.180	-0.660	-0.790	-0.460
GENE3499X	-0.120	-0.590	-0.440	-0.910	-0.370	-0.510	-0.430	-0.420
GENE3603X	0.150	-0.020	-0.010	-0.080	0.280	0.270	-0.110	-0.130
GENE3487X	0.590	-0.130	0.330	-0.030	0.280	0.100	0.080	0.270
GENE3526X	0.440	0.480	0.244	-0.190	0.120	0.300	-0.310	-0.100
GENE3524X	0.550	-0.170	-0.090	-0.370	0.020	0.190	-0.390	-0.370
GENE3527X	0.030	-0.910	-0.320	-0.190	-0.230	-0.570	-0.250	-0.260
GENE3529X	0.280	-0.370	0.160	-0.370	-0.250	0.530	-0.040	0.310
GENE3540X	0.380	0.230	-0.230	-0.220	0.220	-0.230	0.150	-0.270
GENE3811X	0.430	0.260	0.080	0.000	-0.180	0.480	0.100	-0.140
GENE3700X	-0.540	0.010	-0.030	0.130	-0.280	0.120	0.130	-0.050
GENE3774X	-0.240	-0.510	-0.250	0.140	-0.170	0.130	-0.690	-0.140
GENE3723X	0.770	0.050	0.410	0.210	0.030	0.690	-0.190	0.080
GENE3634X	-0.060	0.210	0.300	0.500	-0.090	0.460	0.030	-0.090
GENE3551X	-0.060	0.540	0.120	0.000	-0.180	-0.230	0.160	0.200
GENE3474X	-0.410	-0.480	-0.050	0.150	0.070	-0.250	-0.080	-0.150
GENE3216X	-0.080	-0.060	0.070	0.050	0.400	0.330	-0.140	0.320
GENE3217X	0.090	0.070	0.220	0.040	0.410	0.410	0.330	0.470
GENE3995X	0.620	0.330	0.290	0.540	-0.060	-0.220	-0.120	-0.180
GENE1840X	-0.870	-0.140	-0.370	-0.240	-0.160	0.110	-0.150	-0.170
GENE3145X	-0.320	-0.230	-0.180	-0.090	0.000	0.290	0.470	-0.020
GENE3142X	0.360	0.170	0.220	-0.110	0.250	0.110	0.220	-0.090
GENE1091X	0.080	0.240	-0.230	-0.010	-0.290	-0.590	0.340	-0.350
GENE2589X	0.040	0.160	-0.100	-0.150	-0.620	-0.440	-0.100	0.110
GENE2570X	-0.140	0.230	0.120	-0.190	0.480	-0.140	0.590	0.410
GENE3108X	-0.090	-0.240	0.000	0.050	0.100	-0.140	0.080	-0.010
GENE2567X	-0.340	-0.520	0.000	-0.220	0.410	-0.050	0.370	0.490
GENE2568X	-0.340	-0.460	-0.010	0.040	0.550	-0.220	0.350	0.380
GENE2565X	-0.140	-0.270	-0.100	0.190	0.000	0.010	-0.310	-0.170
GENE3093X	0.100	-0.110	-0.030	-0.250	0.310	0.510	0.230	0.100
GENE2485X	-0.630	-0.470	-0.760	-0.400	-0.830	-0.980	-0.630	-0.870
GENE1385X	-0.340	-0.270	-0.380	0.050	-0.190	-0.630	0.050	0.000
GENE1915X	-0.220	-0.020	0.030	-0.040	-0.080	-0.360	0.010	-0.100
GENE1914X	-0.460	-0.380	-0.110	0.090	0.000	-0.100	-0.210	-0.180
GENE1919X	-0.320	0.200	-0.250	0.000	-0.140	-0.610	-0.140	-0.070
GENE1917X	-0.310	-0.340	-0.190	-0.170	-0.450	-0.050	0.290	-0.110
GENE1908X	0.000	-0.450	-0.060	-0.100	-0.040	-0.040	0.300	-0.390
GENE1896X	-0.080	0.040	-0.120	-0.250	0.410	-0.086	-0.020	0.000
GENE2987X	-0.330	0.230	0.010	-0.120	0.230	-0.410	-0.190	0.000
GENE2041X	-0.050	0.340	0.200	-0.010	0.520	0.080	0.020	0.150
GENE2038X	-0.010	0.220	0.110	0.000	-0.030	-0.250	0.090	0.150
GENE2037X	-0.110	0.400	0.010	0.040	0.090	-0.370	0.390	0.010
GENE2516X	0.830	0.680	0.490	0.850	-0.010	0.130	0.640	-0.100
GENE2047X	-0.200	0.060	-0.030	-0.410	-0.210	0.200	-0.120	0.410
GENE3042X	-0.100	0.390	-0.045	-0.410	-0.210	0.070	-0.030	-0.260
GENE3050X	-0.300	-0.330	-0.120	0.170	0.180	-0.550	0.150	0.300
GENE3048X	0.250	-0.060	0.050	-0.270	-0.100	-0.310	0.410	0.060
GENE2582X	-0.290	-0.290	-0.290	0.030	-0.080	0.220	0.260	-0.280
GENE2529X	-0.140	-0.780	-0.290	0.180	0.120	-0.720	0.290	-0.320
GENE2449X	-0.660	0.020	-0.240	0.310	-0.410	-0.380	-0.210	-0.110
GENE2052X	-0.520	-0.280	-0.030	0.060	-0.050	0.490	-0.370	0.230
GENE2054X	-0.340	-0.340	-0.070	-0.050	-0.220	0.430	0.040	0.200
GENE1925X	-0.500	-0.340	0.000	0.210	-0.330	-0.120	0.080	0.020
GENE1911X	0.440	-0.280	-0.100	-0.020	-0.010	-0.310	-0.400	-0.210
GENE2057X	0.000	-0.370	-0.360	-0.290	0.070	-0.860	0.160	-0.600
GENE2058X	-0.320	-0.160	-0.340	-0.380	-0.230	-0.540	-0.270	-0.460
GENE2059X	-0.090	-0.010	-0.080	-0.240	-0.290	-0.310	-0.270	0.100
GENE2061X	-0.470	-0.580	-0.200	-0.030	0.260	0.070	0.010	-0.290
GENE2062X	-0.450	-0.230	-0.200	0.190	-0.200	-0.570	-0.310	-0.280
GENE2063X	-0.290	0.030	-0.470	-0.460	0.060	0.060	0.070	-0.530
GENE2073X	-0.060	-0.410	-0.220	-0.310	-0.390	0.110	-0.240	-0.260
GENE2492X	-0.470	-0.110	-0.050	-0.420	0.050	-0.230	-0.360	0.070
GENE2453X	-0.560	0.130	-0.350	-0.180	0.320	-0.280	0.060	0.090
GENE2292X	0.290	0.180	-0.260	0.000	-0.150	-0.390	-0.500	-0.280
GENE2319X	-0.030	-0.040	0.140	-0.420	-0.430	0.580	0.630	0.060
GENE2424X	-0.110	-0.600	-0.070	-0.320	-0.070	-0.010	-0.450	-0.060
GENE2431X	0.400	-0.350	-0.040	-0.130	-0.140	-0.550	0.450	0.180
GENE2420X	0.710	-0.220	0.200	0.120	0.060	-0.130	-0.300	0.160
GENE2421X	0.100	-0.250	0.141	0.290	0.370	0.060	-0.220	0.370
GENE2423X	-0.440	-0.130	-0.050	0.500	0.570	0.130	-0.220	0.220
GENE2360X	-0.710	-0.200	-0.380	0.190	-0.960	-0.480	0.120	-0.310
GENE2397X	-0.540	-0.890	-0.410	-0.140	-0.460	-0.430	-0.050	-0.630
GENE2382X	-0.200	-0.160	0.190	0.320	0.670	-0.120	0.370	-0.130
GENE2339X	-0.360	0.130	-0.110	-0.150	-0.120	0.200	0.150	0.280
GENE2338X	0.100	0.190	0.000	-0.050	-0.130	0.430	0.250	0.220
GENE2337X	-0.110	-0.230	-0.040	-0.090	-0.020	-0.180	-0.080	-0.370
GENE2415X	-0.060	-0.330	-0.220	-0.060	-0.130	0.010	0.240	-0.260
GENE2459X	0.000	-0.310	-0.280	-0.160	-0.500	-0.350	-0.080	-0.460
GENE2113X	-0.510	-0.430	-0.190	0.090	0.490	-0.290	0.110	0.210
GENE2106X	-0.310	-0.190	0.200	0.160	0.520	-0.280	0.340	0.570
GENE2140X	-0.270	-0.070	-0.140	0.200	-0.090	-0.250	0.060	-0.200
GENE2281X	0.560	0.140	-0.050	0.020	-0.200	0.050	-0.250	0.090
GENE2279X	0.340	-0.350	-0.240	-0.270	-0.010	0.040	-0.160	0.050
GENE2243X	-0.290	-0.100	-0.020	0.130	-0.290	-0.060	-0.150	0.020
GENE2241X	-0.160	-0.040	-0.260	0.040	-0.270	0.280	-0.300	-0.340
GENE2142X	0.430	0.650	0.300	0.060	0.360	0.670	0.520	0.060
GENE2158X	0.270	0.310	0.090	-0.200	-0.050	0.140	0.560	0.740
GENE2167X	-0.270	-0.310	-0.350	0.150	0.070	-0.380	0.000	0.290
GENE2157X	-0.190	0.090	0.020	-0.280	-0.080	-0.280	0.160	0.020
GENE2902X	-0.330	-0.150	-0.020	-0.010	0.120	-0.010	0.100	0.380
GENE2165X	-0.030	-0.180	-0.090	0.030	-0.370	0.200	0.220	0.020
GENE2164X	-0.730	-0.420	-0.250	0.290	0.350	-0.040	0.100	-0.120
GENE2231X	-0.350	-0.400	-0.260	-0.160	-0.510	-0.130	-0.200	-0.560
GENE2192X	-0.340	0.060	0.060	-0.010	0.610	0.630	0.170	0.030
GENE2189X	0.000	-0.080	0.050	0.180	-0.080	-0.050	0.490	-0.350
GENE2190X	-0.170	0.090	-0.310	-0.020	-0.480	-0.130	0.000	-0.430
GENE2185X	0.020	-0.030	-0.050	0.200	0.060	-0.470	-0.040	-0.110
GENE2184X	-0.160	-0.090	0.070	0.110	0.060	-0.420	-0.320	0.090
GENE2197X	-0.390	-0.300	-0.181	-0.200	0.040	-0.620	-0.140	-0.150
GENE2200X	-0.430	-0.440	-0.160	0.040	0.060	-0.240	0.110	-0.230
GENE2206X	-0.220	0.230	0.010	0.110	-0.180	-0.630	0.050	0.100
GENE2166X	0.090	0.010	-0.240	0.160	-0.110	-0.120	-0.010	-0.140
GENE2209X	-0.850	-0.580	-0.570	-0.440	0.030	-0.260	0.070	0.040
GENE2210X	0.050	-0.200	-0.230	0.300	0.120	-0.380	-0.360	0.040
GENE2214X	-0.770	-0.380	-0.220	0.080	-0.050	0.080	-0.220	-0.060
GENE2222X	-0.100	-0.230	-0.330	0.150	0.000	-0.790	0.130	-0.410
GENE2230X	-0.270	-0.130	-0.140	0.360	-0.110	-0.190	0.100	-0.150
GENE2246X	-0.880	-0.940	-0.370	-0.050	-0.320	-0.390	0.270	-0.610
GENE2233X	0.400	-0.100	0.049	0.020	-0.550	0.170	0.340	0.310
GENE2733X	-0.110	-0.410	-0.070	0.170	0.020	-0.270	0.050	0.090
GENE2263X	-0.630	-0.300	-0.290	0.230	0.000	-0.200	-0.080	-0.140
GENE2129X	-0.080	0.110	-0.250	0.070	-0.810	-0.300	-0.180	-0.230
GENE2078X	-0.410	-0.900	-0.560	-0.360	-0.270	-0.470	-0.190	-0.310
GENE2252X	-0.300	-0.090	-0.040	0.160	0.040	-0.390	-0.090	-0.240
GENE1934X	-0.430	-0.120	-0.020	-0.280	0.570	0.100	0.120	0.020
GENE2434X	-0.500	-0.410	-0.240	-0.070	-0.060	-0.220	0.000	0.080
GENE2433X	-0.340	-0.220	-0.190	-0.290	-0.100	0.040	0.110	-0.080
GENE2097X	-0.250	-0.540	-0.260	-0.310	-0.260	-0.060	-0.050	-0.190
GENE2096X	-0.280	-0.330	-0.230	-0.250	-0.250	0.170	-0.230	-0.300
GENE2098X	-0.720	-0.440	-0.220	-0.320	-0.430	-0.300	-0.250	-0.340
GENE1975X	-0.330	-0.220	-0.170	0.050	0.000	-0.040	0.120	0.180
GENE1963X	-0.690	0.090	-0.280	0.110	-0.140	-0.420	-0.080	-0.120
GENE1970X	-0.590	-0.350	0.010	0.100	-0.550	-0.300	0.010	-0.080
GENE1971X	-0.520	-0.290	-0.110	0.410	-0.480	-0.350	0.260	0.010
GENE2520X	-0.350	0.120	0.040	-0.180	-0.310	0.190	-0.300	-0.320
GENE2521X	-0.170	0.290	0.010	-0.260	-0.350	0.200	-0.260	0.270
GENE3705X	0.350	-0.210	0.090	-0.120	-0.190	0.130	0.510	0.360
GENE2505X	-0.190	-0.420	-0.300	-0.310	-0.190	-0.510	-0.420	-0.100
GENE2506X	-0.440	-0.500	-0.260	-0.580	-0.780	-0.510	0.190	-0.090
GENE2507X	-0.280	0.000	-0.160	-0.580	-0.410	0.360	-0.160	-0.160
GENE2586X	-0.060	0.460	0.170	0.260	0.120	-0.400	0.350	0.330
GENE2585X	-0.190	0.290	0.080	0.080	0.030	-0.580	0.320	0.120
GENE2042X	-0.460	-0.560	-0.010	-0.010	0.340	0.200	0.210	0.400
GENE2607X	-0.260	0.390	-0.070	0.100	-0.400	-0.400	0.410	0.230
GENE2612X	-0.490	-0.560	-0.610	-0.370	-0.030	-0.130	-0.620	-0.340
GENE2611X	-0.050	-0.030	-0.220	0.030	-0.010	-0.010	-0.320	-0.120
GENE2692X	-0.520	-0.090	-0.090	0.050	-0.410	-0.280	0.110	-0.350
GENE1926X	-0.050	0.180	-0.210	-0.490	-0.460	0.120	-0.350	-0.420
GENE1868X	-0.490	0.330	-0.070	0.010	-0.310	-0.330	0.250	0.000
GENE1101X	-0.050	-0.150	-0.110	0.190	0.310	-0.130	-0.030	-0.040
GENE1952X	-0.650	-0.180	-0.260	-0.120	-0.300	-0.340	-0.230	-0.120
GENE1953X	-0.310	-0.120	-0.410	0.000	0.040	-0.410	-0.710	0.070
GENE1857X	-0.690	-0.300	-0.150	0.340	-0.170	-0.410	0.080	0.010
GENE1858X	-0.770	-0.460	-0.210	0.020	-0.080	-0.180	0.420	-0.030
GENE2609X	-0.540	-0.410	-0.380	-0.100	-0.110	0.210	-0.310	-0.110
GENE3152X	0.210	-0.320	-0.050	-0.270	0.260	-0.050	0.270	-0.220
GENE3153X	0.240	-0.200	-0.130	-0.350	0.150	0.150	-0.430	-0.330
GENE1851X	-0.370	-0.480	-0.560	-0.300	0.030	-0.410	-0.490	-0.340
GENE1853X	-0.230	-0.540	-0.340	-0.320	-0.040	-0.140	-0.070	-0.240
GENE2573X	-0.300	0.300	-0.170	-0.020	-0.120	-0.400	0.390	-0.190
GENE3136X	0.280	-0.160	-0.200	0.250	-0.560	-0.230	-0.180	-0.410
GENE3141X	0.170	-0.210	-0.070	0.280	-0.330	0.100	-0.060	-0.150
GENE2465X	-0.450	-0.350	-0.440	-0.460	-0.350	-0.600	-0.440	-0.350
GENE3065X	0.050	-0.440	-0.270	-0.130	-0.440	-0.420	0.110	-0.080
GENE1139X	0.280	-0.420	-0.110	-0.280	-0.220	-0.250	-0.170	-0.110
GENE3900X	-0.230	0.020	-0.110	0.060	-0.010	-0.320	0.050	0.100
GENE3901X	0.070	0.070	0.040	0.340	-0.090	0.570	0.200	-0.110
GENE2579X	-0.040	-0.170	-0.020	0.290	-0.520	-0.490	-0.290	-0.390
GENE3210X	0.280	-0.400	-0.100	-0.020	0.310	-0.640	-0.180	-0.050
GENE3197X	0.050	-0.260	0.190	0.720	-0.220	-0.190	0.310	0.620
GENE3154X	0.130	0.000	-0.040	-0.240	0.130	-0.370	-0.050	-0.270
GENE1947X	0.190	-0.300	-0.050	0.340	-0.170	0.520	0.430	-0.260
GENE1066X	0.130	-0.260	0.040	0.500	0.080	-0.310	-0.080	0.240
GENE3279X	0.200	0.050	0.170	-0.150	-0.040	0.380	0.050	0.280
GENE3293X	0.100	0.420	0.460	0.330	0.170	-0.140	0.530	0.240
GENE3352X	0.070	0.160	0.190	0.290	0.640	-0.150	0.210	0.310
GENE3349X	0.120	0.490	0.690	0.660	0.500	0.300	0.520	0.660
GENE3266X	-0.450	-0.210	0.030	-0.290	-0.260	0.350	0.150	0.380
GENE3246X	-0.120	-0.230	-0.250	-0.380	-0.110	-0.150	0.230	0.350
GENE369X	0.290	-0.040	0.100	-0.170	0.270	0.160	-0.310	-0.160
GENE3190X	-0.550	-0.380	-0.160	-0.040	0.480	-0.110	-0.250	0.030
GENE3150X	0.040	-0.260	-0.230	-0.220	-0.480	0.190	-0.050	-0.050
GENE3928X	-0.320	0.010	-0.290	0.090	0.220	-0.120	0.000	-0.010
GENE1044X	-0.170	0.310	0.180	0.500	0.500	0.150	0.210	0.200
GENE1045X	0.230	0.000	0.200	0.250	0.350	0.060	0.160	-0.140
GENE3205X	-0.290	-0.320	-0.120	-0.450	-0.230	0.110	-0.040	-0.060
GENE3186X	0.160	-0.170	0.020	0.130	0.050	-0.510	-0.320	0.070
GENE3185X	-0.300	-0.060	-0.130	0.260	0.090	0.020	-0.410	0.240
GENE3184X	-0.440	-0.030	-0.150	0.340	0.000	0.170	-0.380	0.130
GENE1085X	0.200	0.320	0.160	-0.300	-0.070	0.190	0.300	0.120
GENE1008X	0.270	-0.040	0.220	0.070	0.100	0.130	0.190	0.280
GENE58X	0.100	0.250	0.020	-0.400	0.000	0.000	-0.430	0.240
GENE4000X	0.040	-0.060	0.120	-0.170	-0.320	0.200	0.460	0.050
GENE3178X	0.330	-0.200	-0.063	-0.150	0.480	0.000	-0.370	-0.120
GENE3999X	0.680	0.120	0.030	-0.140	-0.340	0.040	-0.530	-0.270
GENE3996X	-0.690	-0.170	-0.300	-0.010	-0.380	-0.160	-0.500	-0.050
GENE3207X	-0.130	-0.350	-0.320	0.010	0.090	-0.270	-0.330	0.050
GENE53X	0.300	0.440	0.080	0.050	-0.530	-0.210	-0.210	-0.160
GENE1023X	-0.400	0.220	-0.110	0.230	0.090	-0.580	0.150	-0.270
GENE3071X	-0.420	0.100	-0.090	0.200	0.110	-0.620	-0.130	-0.270
GENE43X	-0.250	-0.260	-0.270	-0.250	-0.420	-0.090	-0.110	-0.100
GENE3907X	0.150	-0.320	0.000	-0.150	0.090	0.290	-0.140	0.080
GENE3930X	0.040	-0.520	0.110	0.210	-0.090	-0.060	-0.070	0.000
GENE3113X	-0.030	0.180	-0.120	-0.260	-0.730	0.000	0.110	-0.190
GENE42X	-0.260	-0.190	-0.530	-0.680	-0.350	-0.720	-0.140	-0.200
GENE1788X	-0.750	-0.820	-0.350	-0.050	-0.370	-0.370	0.270	-0.230
GENE1850X	-0.180	-0.220	0.010	0.200	-0.120	0.310	-0.530	-0.060
GENE1848X	-0.240	0.650	0.010	0.000	-0.010	-0.020	-0.230	0.180
GENE1869X	-0.260	-0.410	-0.040	0.190	0.280	-0.030	-0.100	0.040
GENE3167X	-0.230	-0.470	-0.280	-0.490	-0.160	-0.190	0.020	-0.020
GENE44X	0.170	-0.420	-0.270	-0.400	-0.030	-0.250	-0.380	0.310
GENE65X	0.310	-0.470	-0.260	-0.500	-0.070	-0.020	-0.220	-0.490
GENE66X	0.280	-0.610	-0.320	-0.360	0.000	0.060	-0.280	-0.620
GENE3895X	0.460	0.000	0.190	-0.320	-0.280	0.790	0.180	-0.120
GENE3182X	-0.450	0.130	0.040	0.170	0.040	0.250	0.110	0.170
GENE1103X	-0.190	-0.170	-0.150	-0.120	0.130	-0.410	0.340	0.180
GENE1472X	-0.080	-0.350	-0.250	-0.230	-0.110	-0.420	0.120	0.230
GENE1445X	0.100	-0.160	0.170	0.370	0.100	-0.280	0.230	0.180
GENE198X	-0.480	-0.270	-0.090	0.010	0.230	0.040	-0.370	0.100
GENE1467X	-0.010	0.090	-0.030	0.570	0.340	0.180	0.140	-0.140
GENE1469X	0.130	-0.320	-0.090	-0.180	0.230	0.160	-0.190	-0.120
GENE2602X	0.100	-0.020	-0.150	0.130	0.380	0.010	-0.170	-0.310
GENE2605X	-0.100	0.070	0.070	0.130	-0.100	0.200	-0.040	0.060
GENE2603X	-0.230	-0.170	-0.200	-0.400	0.010	-0.050	0.090	-0.010
GENE1272X	-0.340	-0.240	-0.190	0.280	0.000	0.080	-0.280	-0.070
GENE1092X	0.150	0.200	0.150	0.150	-0.110	0.160	-0.110	0.020
GENE57X	0.020	0.020	0.120	0.120	0.030	0.120	-0.230	0.090
GENE1921X	0.500	0.200	0.140	0.490	0.010	-0.145	0.000	-0.040
GENE13X	-0.040	0.160	0.090	-0.440	0.110	-0.220	0.260	-0.060
GENE10X	0.590	-0.050	0.060	-0.240	0.160	-0.100	-0.300	0.010
GENE3017X	0.310	-0.050	0.050	0.250	0.150	0.210	0.050	0.310
GENE1069X	0.140	0.200	0.310	-0.090	0.030	0.390	0.270	0.190
GENE1070X	0.000	0.410	0.370	0.130	0.070	0.320	0.310	0.080
GENE3098X	0.200	-0.030	-0.280	-0.490	0.090	-0.200	0.120	-0.590
GENE3032X	-0.070	-0.100	0.070	-0.190	-0.050	0.070	0.050	-0.090
GENE3035X	0.030	0.870	0.350	-0.310	0.200	0.100	0.290	0.250
GENE3037X	0.410	0.400	-0.110	-0.050	0.240	-0.100	-0.120	-0.100
GENE2482X	-0.180	0.340	0.190	0.390	-0.290	0.260	-0.030	0.230
GENE223X	0.130	0.120	0.070	0.440	0.340	-0.160	0.730	0.370
GENE2949X	-0.530	0.290	-0.030	0.220	-0.040	-0.100	0.120	0.360
GENE2994X	-0.340	0.350	-0.080	0.290	0.400	-0.160	0.000	-0.080
GENE2995X	0.030	-0.200	-0.100	-0.010	0.470	-0.460	-0.130	-0.070
GENE2673X	-0.030	-0.080	-0.390	-0.510	-0.060	-0.240	-0.670	-0.310
GENE2677X	-0.040	0.020	-0.270	-0.450	0.130	-0.060	-0.650	-0.290
GENE2678X	0.190	-0.010	-0.280	-0.510	0.220	-0.300	-0.390	-0.250
GENE2679X	0.080	-0.040	-0.050	0.330	0.240	-0.050	-0.380	0.120
GENE2680X	0.430	-0.050	-0.020	0.130	0.240	0.090	-0.390	-0.040
GENE2920X	-0.050	-0.070	-0.030	0.000	0.070	0.310	0.390	0.400
GENE1956X	0.100	0.460	0.044	0.510	0.270	-0.310	0.150	-0.080
GENE2937X	-0.110	0.480	-0.060	0.020	-0.650	-0.260	0.460	-0.160
GENE2926X	-0.370	0.030	0.040	0.050	-0.150	-0.130	-0.220	0.020
GENE1948X	0.020	0.130	0.000	0.100	0.120	-0.290	-0.270	-0.210
GENE1949X	-0.350	0.000	-0.040	0.100	-0.220	-0.260	-0.350	-0.120
GENE2939X	-0.010	0.370	0.040	0.540	-0.040	-0.450	0.130	0.150
GENE2919X	-0.310	0.160	-0.290	0.060	0.120	-0.740	0.320	0.310
GENE2721X	-0.480	-0.280	-0.080	-0.200	0.070	-0.220	0.130	0.480
GENE258X	0.250	-0.110	-0.010	-0.140	-0.120	0.270	0.260	-0.100
GENE257X	0.250	-0.110	-0.047	0.010	0.310	0.370	0.040	-0.160
GENE281X	0.540	0.580	0.070	0.240	0.270	-0.190	0.150	-0.380
GENE298X	0.610	0.610	0.420	0.050	0.730	0.310	0.660	0.420
GENE299X	0.260	0.730	0.490	0.340	0.410	0.440	0.120	0.250
GENE2659X	0.550	0.330	0.080	0.050	0.070	0.080	0.120	0.190
GENE318X	0.000	0.180	-0.120	0.200	0.030	-0.330	-0.120	0.040
GENE2909X	0.010	-0.090	0.090	-0.030	-0.150	0.370	0.260	0.000
GENE2667X	0.250	-0.330	-0.410	-0.830	-1.020	-0.480	-0.240	-0.560
GENE2668X	-0.090	-0.930	-0.570	-0.910	-0.120	-0.330	-0.250	0.080
GENE2669X	-0.320	-0.230	-0.390	-0.510	0.000	-0.100	-0.090	-0.030
GENE2705X	0.170	0.130	-0.050	-0.010	0.060	0.090	0.540	-0.010
GENE2906X	-0.370	-0.440	0.000	0.100	0.090	0.310	-0.120	-0.040
GENE2957X	-0.040	0.000	0.060	-0.190	0.670	-0.120	0.070	0.280
GENE1961X	-0.218	-0.140	-0.070	0.000	0.570	-0.180	0.010	-0.050
GENE2956X	-0.190	0.130	-0.100	0.100	0.230	0.330	0.140	-0.090
GENE2924X	0.350	0.010	0.131	-0.180	-0.140	0.100	0.010	-0.140
GENE244X	-0.010	0.000	0.179	0.150	0.360	0.190	-0.330	0.140
GENE277X	0.190	0.350	0.100	-0.160	0.180	0.370	-0.310	0.080
GENE2716X	-0.220	0.140	-0.230	0.150	0.090	-0.510	-0.030	0.020
GENE2741X	-0.620	-0.160	-0.190	0.040	0.170	-0.340	0.050	0.250
GENE2873X	0.370	-0.220	-0.080	-0.410	-0.250	-0.250	0.130	0.220
GENE2887X	0.980	0.370	0.400	0.170	1.060	0.470	0.440	0.560
GENE2871X	0.100	-0.070	0.000	-0.060	0.020	-0.100	-0.250	-0.040
GENE2882X	0.490	-0.050	-0.070	0.070	0.280	-0.140	-0.090	0.110
GENE2881X	0.380	0.000	0.080	0.050	0.270	-0.530	0.430	0.170
GENE2751X	0.000	0.140	-0.050	0.440	0.360	0.260	-0.020	-0.110
GENE2752X	0.015	0.040	0.040	0.470	0.370	0.370	-0.330	-0.010
GENE289X	0.560	0.370	0.420	0.370	0.890	0.310	0.030	0.100
GENE290X	0.580	0.330	0.360	0.210	0.950	0.400	0.160	-0.050
GENE292X	0.730	0.380	0.170	0.350	0.280	0.250	-0.030	0.380
GENE295X	0.500	0.540	0.120	-0.170	0.340	-0.010	0.160	0.360
GENE297X	0.560	-0.220	0.290	0.400	0.130	0.500	0.520	0.520
GENE2860X	0.250	0.140	-0.070	0.380	0.390	-0.380	-0.030	-0.170
GENE3002X	0.620	0.280	0.270	0.080	0.870	0.280	0.230	0.400
GENE2867X	0.030	-0.300	-0.040	-0.080	0.430	-0.010	0.420	0.150
GENE2748X	-0.220	-0.180	-0.140	-0.070	0.010	-0.080	-0.170	0.220
GENE2770X	-0.280	0.150	0.140	0.430	-0.120	-0.010	0.250	0.350
GENE2771X	0.120	0.100	0.170	0.250	-0.310	-0.120	0.340	0.180
GENE2769X	-0.250	0.050	0.000	-0.030	-0.230	-0.170	0.040	0.190
GENE2852X	-0.230	0.250	0.070	0.190	0.170	-0.180	0.100	0.160
GENE2849X	-0.040	0.290	0.070	0.160	0.190	-0.060	0.070	0.340
GENE2850X	-0.220	0.030	-0.140	0.120	0.310	-0.030	-0.010	-0.020
GENE2851X	-0.500	0.110	-0.040	0.070	0.190	0.040	-0.170	0.220
GENE2847X	0.070	0.080	0.040	0.190	0.000	-0.340	-0.310	0.230
GENE2848X	0.260	0.250	0.140	0.210	0.170	-0.460	-0.210	0.310
GENE2846X	0.020	-0.480	-0.220	0.140	-0.070	-0.850	0.120	0.080
GENE2845X	-0.020	0.440	0.000	0.160	-0.160	-0.220	-0.150	-0.030
GENE2828X	-0.100	0.430	0.040	0.480	0.330	-0.210	-0.120	0.520
GENE2823X	0.470	0.680	0.310	0.540	0.470	0.620	-0.080	0.330
GENE2824X	0.340	0.240	0.070	0.260	0.350	0.020	-0.170	0.130
GENE2827X	0.180	0.170	-0.060	0.200	0.160	-0.690	0.130	0.000
GENE2837X	-0.110	0.270	0.020	0.420	0.020	0.000	0.370	0.360
GENE2830X	0.320	0.300	-0.077	-0.160	0.450	-0.530	0.510	0.240
GENE2835X	-0.490	0.110	-0.300	-0.160	-0.210	-0.310	0.250	0.270
GENE2810X	-0.440	0.100	-0.070	0.000	-0.130	-0.130	-0.320	0.120
GENE2143X	0.330	0.560	0.160	0.120	0.090	-0.070	0.230	-0.080
GENE2804X	-0.490	-0.320	-0.050	0.000	-0.270	-0.380	0.030	0.280
GENE2797X	-0.090	0.270	0.036	0.160	-0.380	0.080	0.510	0.280
GENE2753X	0.230	0.570	0.350	0.670	0.300	-0.130	0.180	0.170
GENE2779X	0.040	-0.780	-0.200	-0.030	-0.010	-0.220	0.390	0.100
GENE2792X	0.420	-0.270	0.070	-0.070	-0.480	0.380	0.630	0.090
GENE2790X	0.610	0.030	0.090	-0.120	0.040	0.030	0.140	0.000
GENE2783X	-0.050	0.110	0.170	0.200	0.320	-0.080	0.320	0.300
GENE2782X	-0.080	-0.150	-0.110	0.190	0.090	-0.270	-0.220	-0.050
GENE2773X	-0.170	0.330	-0.030	-0.140	0.160	0.010	0.140	0.340
GENE2774X	0.250	0.930	0.350	0.410	-0.220	0.700	0.130	0.500
GENE2855X	-0.100	0.490	-0.100	0.130	0.530	-0.030	0.000	0.130
GENE2778X	0.010	-0.380	0.030	0.080	0.120	0.140	0.120	-0.070
GENE2766X	-0.200	0.540	-0.070	-0.140	-0.090	-0.010	-0.150	-0.270
GENE2765X	0.060	0.240	0.010	0.060	0.170	0.310	-0.050	0.100
GENE2764X	-0.040	0.250	0.240	0.310	0.380	0.680	0.060	-0.230
GENE2763X	-0.010	0.380	0.000	0.340	0.460	0.590	-0.060	0.000
GENE2755X	-0.370	0.840	0.200	0.010	0.100	0.320	0.800	0.750
GENE2865X	-0.270	0.110	0.050	0.070	0.290	-0.030	-0.220	0.090
GENE2866X	-0.010	-0.030	0.002	0.120	0.230	0.010	-0.250	-0.080
GENE2745X	-0.100	0.490	-0.010	0.050	0.430	-0.510	0.410	0.360
GENE2883X	0.350	0.230	0.030	0.440	0.390	-0.050	-0.210	0.000
GENE2895X	-0.100	0.440	0.070	0.330	0.410	-0.060	0.350	0.500
GENE1955X	-0.030	-0.340	-0.130	-0.310	-0.440	-0.310	0.030	0.050
GENE2917X	-0.010	-0.100	-0.060	0.370	-0.330	-0.290	0.000	-0.150
GENE2914X	0.760	0.260	0.440	0.190	0.580	-0.090	0.610	0.170
GENE2915X	0.490	0.580	0.240	0.400	0.280	-0.160	-0.150	0.320
GENE2916X	0.320	-0.260	-0.040	0.320	-0.100	-0.020	-0.290	0.120
GENE2660X	0.960	0.890	0.540	0.590	1.150	-0.120	-0.040	0.160
GENE2689X	-0.250	0.160	0.040	0.650	0.090	-0.230	0.550	-0.300
GENE2686X	0.260	0.390	0.000	0.160	0.150	0.080	-0.190	0.110
GENE2128X	0.240	0.080	0.050	0.180	0.130	0.500	0.030	0.370
GENE2706X	0.030	0.490	0.064	0.150	-0.090	-0.170	0.580	0.110
GENE2945X	0.670	0.310	0.220	-0.270	0.130	0.030	0.230	-0.080
GENE2944X	0.400	0.030	0.030	-0.050	-0.200	0.010	-0.320	-0.040
GENE2943X	0.570	0.200	0.270	-0.280	0.060	0.360	0.180	0.200
GENE2940X	0.510	0.010	0.130	-0.520	0.220	0.000	-0.270	0.020
GENE2656X	0.680	-0.440	0.050	-0.280	0.390	0.100	0.160	0.380
GENE2637X	0.260	0.290	-0.030	0.430	0.340	-0.580	-0.400	0.250
GENE2950X	-0.680	0.000	-0.140	0.130	0.010	0.010	0.030	0.000
GENE2633X	-0.030	0.000	0.130	0.310	0.190	-0.070	0.360	-0.080
GENE2988X	0.040	-0.070	0.010	-0.190	0.260	-0.110	-0.310	0.060
GENE349X	0.370	0.700	0.340	0.470	0.310	0.100	-0.190	0.000
GENE2999X	0.260	0.020	0.060	0.260	-0.010	0.020	0.300	0.570
GENE2968X	0.000	0.220	-0.130	0.100	0.390	-0.120	0.180	0.050
GENE2975X	-0.360	0.220	-0.260	-0.330	-0.100	0.060	-0.080	-0.210
GENE3000X	-0.110	-0.080	0.120	-0.160	0.250	0.370	0.170	0.160
GENE2996X	0.010	0.240	0.090	-0.170	0.610	0.090	0.120	0.080
GENE2990X	-0.090	0.220	-0.070	-0.020	0.070	-0.400	0.450	0.040
GENE2989X	0.190	0.030	0.100	0.000	0.460	-0.310	0.120	0.110
GENE341X	0.220	0.090	0.160	0.370	0.260	-0.340	0.190	0.280
GENE2657X	0.200	0.020	-0.050	-0.140	0.030	-0.600	0.200	-0.170
GENE2621X	0.570	0.260	0.080	-0.100	-0.090	-0.210	0.350	0.060
GENE2955X	-0.400	-0.580	-0.360	-0.370	-0.020	-0.190	-0.530	-0.100
GENE3025X	0.000	0.290	-0.010	0.150	0.450	0.290	-0.060	-0.240
GENE2986X	-0.380	0.240	-0.270	-0.570	0.390	-0.820	0.280	0.000
GENE2985X	-0.470	-0.160	0.000	-0.260	0.050	0.120	0.280	0.120
GENE3007X	0.390	0.150	0.460	0.570	0.190	0.290	0.000	0.060
GENE3008X	0.330	0.150	0.140	0.090	0.530	-0.220	0.350	0.220
GENE3012X	0.180	-0.690	-0.130	-0.040	-0.170	-0.420	0.170	-0.270
GENE2964X	0.140	-0.060	0.010	-0.040	0.140	0.150	0.330	0.340
GENE2620X	-0.040	-0.200	0.070	-0.390	0.130	0.310	-0.020	0.420
GENE226X	-0.010	-0.200	-0.010	0.460	0.000	0.370	0.390	0.330
GENE1441X	0.090	0.030	-0.170	-0.350	0.110	0.020	0.240	-0.080
GENE315X	0.050	-0.180	0.090	0.070	0.310	0.020	0.140	-0.250
GENE1046X	0.330	-0.140	0.020	-0.010	0.250	0.140	0.190	0.140
GENE1047X	0.310	-0.290	-0.170	0.060	0.480	-0.060	0.070	0.060
GENE3014X	-0.040	0.150	-0.010	0.130	-0.130	0.230	-0.070	-0.010
GENE1002X	0.240	-0.410	-0.010	-0.030	0.310	0.340	0.130	-0.040
GENE3024X	0.050	-0.090	0.350	0.850	0.340	0.000	0.480	0.530
GENE3023X	-0.410	-0.180	0.030	0.260	0.390	-0.260	0.320	0.240
GENE3022X	-0.310	-0.240	0.010	0.390	0.290	-0.350	0.020	0.450
GENE2597X	0.310	-0.400	0.100	-0.220	0.150	-0.210	0.370	0.000
GENE352X	0.500	-0.120	-0.150	0.020	0.100	-0.410	0.260	-0.290
GENE154X	-0.280	-0.280	-0.220	-0.060	-0.140	-0.340	0.060	-0.380
GENE232X	0.110	0.080	-0.090	0.150	0.000	0.150	0.210	-0.190
GENE1096X	-0.160	-0.520	-0.190	0.100	0.100	-0.290	-0.200	0.000
GENE3031X	0.170	0.300	-0.040	-0.150	-0.130	-0.260	0.380	0.200
GENE2617X	-0.330	-0.550	0.020	0.100	0.150	-0.080	0.560	0.100
GENE88X	0.230	0.150	0.360	0.220	0.470	0.020	0.130	0.060
GENE1977X	-0.290	-0.330	-0.280	0.150	-0.100	-0.190	-0.190	0.000
GENE2030X	-0.470	-0.370	-0.020	0.410	0.030	-0.180	0.350	-0.190
GENE2029X	-0.340	-0.400	-0.140	0.210	0.020	-0.070	-0.150	-0.100
GENE1302X	-0.030	0.360	0.250	-0.140	0.100	0.020	0.730	0.160
GENE1308X	-0.550	-0.420	-0.180	0.060	-0.020	-0.420	-0.210	0.100
GENE1314X	-0.120	-0.010	0.360	0.200	0.160	0.770	0.550	0.550
GENE1317X	-0.640	-0.470	-0.180	0.420	-0.230	-0.710	0.200	0.170
GENE1950X	-0.300	-0.210	-0.190	0.140	-0.110	0.120	0.220	-0.130
GENE2018X	-0.270	-0.130	-0.140	0.040	-0.430	-0.100	0.050	0.060
GENE2010X	-0.180	-0.310	0.030	0.640	0.450	0.450	-0.080	-0.010
GENE2011X	-0.030	-0.240	-0.150	-0.210	-0.540	-0.400	-0.020	-0.260
GENE2722X	-0.270	0.030	-0.050	0.180	0.250	-0.160	0.070	0.050
GENE1981X	-0.700	-0.380	-0.370	0.200	-0.260	-0.510	-0.440	-0.130
GENE2003X	-0.290	0.260	-0.200	0.380	-0.430	-0.050	0.190	-0.100
GENE1987X	0.020	0.150	0.200	0.120	0.140	0.130	0.050	0.110
GENE1986X	0.060	0.210	0.060	0.420	0.180	-0.340	-0.340	-0.070
GENE1997X	-0.440	-0.230	-0.100	0.050	-0.110	-0.080	0.140	0.310
GENE1994X	-0.130	0.110	-0.130	0.000	-0.070	-0.310	-0.100	-0.030
GENE1993X	-0.370	0.030	-0.070	0.000	-0.210	0.200	-0.200	-0.320
GENE1992X	-0.140	-0.240	-0.050	0.280	-0.210	-0.020	0.070	-0.120
GENE1990X	-0.640	0.020	-0.230	0.150	-0.140	0.110	0.120	0.080
GENE1983X	-0.380	-0.200	-0.250	0.000	-0.360	-0.470	-0.400	-0.180
GENE1980X	-0.160	0.100	0.000	0.280	-0.190	-0.460	0.110	-0.020
GENE2005X	-0.550	-0.180	-0.050	-0.030	-0.140	-0.290	0.000	0.180
GENE1330X	-0.470	-0.390	-0.330	-0.420	-0.350	-0.170	-0.180	-0.160
GENE2963X	-0.450	-0.130	-0.100	-0.130	-0.240	-0.320	-0.170	-0.060
GENE2013X	-0.240	-0.120	-0.370	0.060	-0.230	-0.590	-0.450	-0.310
GENE2015X	-0.330	-0.250	-0.150	0.270	0.000	-0.140	0.470	-0.160
GENE1943X	0.210	-0.010	0.150	0.030	-0.160	-0.120	0.130	0.160
GENE1274X	-0.260	-0.530	-0.540	-0.530	-0.090	-0.480	0.120	-0.020
GENE1367X	0.360	-0.160	-0.060	0.190	-0.130	-0.680	0.130	0.170
GENE1355X	-0.580	-0.310	-0.510	-0.310	-1.060	-0.970	-0.550	-0.660
GENE1838X	0.340	0.050	0.178	-0.050	-0.300	-0.070	0.000	0.030
GENE1269X	0.200	-0.370	0.120	0.090	-0.160	0.210	-0.250	0.000
GENE1270X	0.160	0.650	0.040	0.280	-0.300	-0.080	-0.380	-0.040
GENE1197X	-0.090	0.110	-0.160	-0.180	-0.110	-0.840	-0.180	-0.660
GENE1198X	-0.160	0.460	-0.140	-0.130	-0.380	-0.090	0.210	-0.380
GENE1202X	0.190	0.100	0.030	-0.290	-0.310	0.260	0.130	-0.040
GENE1204X	-0.080	-0.040	-0.070	-0.180	0.020	0.160	-0.130	-0.290
GENE1248X	-0.110	0.050	0.110	-0.250	0.510	0.090	0.360	-0.090
GENE230X	0.180	0.190	0.190	0.100	-0.110	0.380	-0.120	-0.080
GENE1285X	0.060	0.330	0.090	-0.140	0.410	0.000	0.390	-0.120
GENE1148X	0.470	0.740	0.280	0.000	0.700	-0.370	0.050	0.620
GENE1149X	0.580	0.670	0.330	0.170	0.830	0.380	0.470	0.100
GENE54X	0.310	0.280	0.490	0.740	0.530	0.570	0.400	0.050
GENE1833X	0.510	0.280	0.060	-0.500	0.280	0.080	0.300	-0.150
GENE1088X	0.040	-0.350	-0.080	-0.420	-0.320	-0.030	0.120	-0.380
GENE1X	0.300	0.480	0.220	-0.080	0.290	-0.020	0.150	-0.280
GENE1029X	0.160	-0.180	0.090	-0.330	0.160	-0.140	0.290	0.010
GENE3091X	-0.260	-0.260	-0.060	-0.250	-0.480	-0.080	0.110	0.450
GENE3090X	0.240	0.120	-0.010	-0.160	0.050	-0.240	0.000	0.530
GENE1040X	0.260	-0.300	0.030	-0.040	0.570	-0.390	0.490	0.150
GENE1038X	0.080	0.200	0.020	-0.630	-0.030	-0.290	0.490	0.230
GENE1042X	0.250	0.240	0.090	0.120	0.470	-0.470	0.620	0.270
GENE1133X	-0.160	0.280	-0.300	-0.550	-0.370	0.200	-0.190	0.170
GENE1156X	0.450	0.440	0.080	-0.070	-0.240	0.490	-0.050	-0.260
GENE2643X	0.620	0.280	0.250	0.200	0.820	0.120	0.600	0.660
GENE1036X	0.500	0.690	0.370	0.220	0.570	0.090	0.320	0.390
GENE1837X	-0.090	-0.150	-0.120	-0.030	-0.460	0.000	0.290	-0.090
GENE1831X	-0.320	0.090	-0.120	-0.400	0.270	-0.360	0.300	0.050
GENE21X	-0.590	-0.280	-0.040	0.150	0.060	0.080	0.200	0.000
GENE20X	-0.080	0.050	0.390	0.000	-0.150	0.320	0.230	0.470
GENE16X	0.120	0.440	0.190	0.630	-0.370	0.140	0.270	-0.050
GENE1065X	0.290	-0.200	0.130	0.290	0.720	-0.230	-0.230	0.190
GENE1022X	0.450	-0.090	0.150	0.130	-0.310	-0.380	0.330	-0.110
GENE1021X	0.600	0.130	0.110	-0.150	-0.090	0.090	-0.300	0.090
GENE1017X	0.540	0.870	0.320	0.750	0.120	-0.170	-0.190	-0.210
GENE51X	0.090	0.280	-0.170	0.010	0.100	-0.190	0.080	-0.180
GENE3965X	-0.290	0.390	-0.150	-0.820	-0.070	0.240	0.310	-0.580
GENE37X	-0.530	-0.190	-0.350	-0.010	-0.520	0.190	-0.550	-0.360
GENE965X	-0.340	0.220	-0.160	-0.180	0.190	0.190	-0.470	0.040
GENE936X	-0.460	-0.200	0.040	-0.300	0.550	0.600	-0.010	0.080
GENE937X	0.030	-0.170	0.020	-0.580	0.510	0.600	0.230	0.310
GENE940X	0.350	0.570	0.310	0.210	0.380	-0.170	-0.120	0.690
GENE946X	0.430	0.000	0.050	-0.320	0.630	0.210	0.160	-0.030
GENE175X	0.170	-0.150	0.370	0.130	0.280	0.380	0.420	0.140
GENE90X	0.400	-0.170	0.250	0.150	0.580	0.590	-0.300	0.380
GENE91X	0.380	-0.050	0.150	0.190	0.480	0.250	0.560	0.300
GENE96X	0.310	-0.160	0.130	-0.190	0.650	-0.010	0.300	0.230
GENE973X	0.040	0.200	0.090	-0.290	0.270	0.480	-0.120	0.270
GENE351X	0.066	0.160	0.120	0.480	0.160	0.270	-0.270	0.410
GENE1034X	0.010	0.400	0.200	-0.070	0.550	0.550	0.360	0.310
GENE1035X	0.280	0.340	0.210	0.030	0.590	0.600	0.190	0.200
GENE3935X	0.190	0.650	0.040	0.370	0.140	-0.200	0.020	-0.160
GENE190X	0.210	-0.250	-0.240	-0.580	-0.140	-0.080	-0.630	-0.240
GENE196X	0.260	0.360	0.320	0.100	0.450	0.550	-0.220	0.380
GENE930X	-0.310	-0.400	0.000	0.070	-0.050	0.330	0.250	-0.150
GENE928X	0.050	-0.610	-0.110	-0.410	0.210	0.490	-0.310	-0.310
GENE219X	0.260	-0.210	0.280	-0.100	0.710	0.140	0.380	0.810
GENE218X	0.850	0.930	1.060	0.580	0.470	1.310	0.920	1.300
GENE217X	0.520	0.940	0.940	0.620	0.570	1.240	1.120	1.010
GENE224X	0.120	-0.040	0.090	0.140	0.060	0.470	0.090	0.660
GENE350X	0.300	-0.110	0.160	0.160	0.750	0.120	0.250	-0.200
GENE335X	0.200	-0.670	-0.093	-0.580	0.120	0.390	-0.210	-0.140
GENE336X	0.150	0.170	0.120	-0.280	0.000	0.310	-0.040	0.140
GENE308X	0.520	-0.550	0.000	0.000	0.100	-0.170	-0.580	-0.070
GENE910X	0.120	-0.220	0.100	0.140	0.190	-0.160	0.090	0.000
GENE355X	0.820	0.780	0.390	0.130	0.340	0.260	0.160	0.250
GENE367X	0.210	0.400	0.180	0.660	0.330	-0.030	-0.280	-0.220
GENE907X	-0.140	0.070	0.010	-0.060	-0.440	0.180	0.230	0.000
GENE901X	-0.200	0.090	-0.160	0.010	0.060	-0.080	-0.080	-0.290
GENE319X	-0.110	0.570	0.370	0.660	0.990	-0.020	-0.040	0.200
GENE888X	0.160	-0.110	0.150	0.200	0.180	0.220	-0.010	0.030
GENE3629X	0.530	0.610	0.210	-0.180	0.810	0.100	0.280	0.150
GENE415X	0.200	0.240	0.051	0.260	0.470	0.180	-0.300	0.100
GENE895X	0.290	0.300	0.090	-0.140	0.070	0.000	0.140	0.460
GENE373X	0.050	0.020	0.030	-0.350	-0.150	-0.020	-0.330	-0.220
GENE859X	0.400	-0.270	-0.090	-0.650	-0.250	-0.110	0.040	-0.090
GENE489X	0.170	0.460	0.210	0.090	0.490	0.530	0.120	-0.130
GENE488X	0.300	0.440	0.150	0.100	0.280	0.550	-0.170	-0.260
GENE871X	-0.020	0.590	0.110	0.160	0.220	0.150	0.450	0.340
GENE858X	0.380	-0.040	0.150	-0.100	0.180	0.470	-0.020	-0.030
GENE403X	0.440	0.320	0.050	-0.290	-0.250	0.580	-0.330	-0.270
GENE850X	0.270	-0.010	0.240	0.160	-0.210	0.230	0.120	0.520
GENE491X	0.160	0.000	0.470	-0.100	0.420	0.560	0.400	-0.090
GENE845X	0.280	0.420	0.328	0.200	-0.040	-0.330	-0.210	0.240
GENE452X	-0.070	-0.260	-0.170	-0.160	0.010	0.270	-0.020	-0.170
GENE453X	-0.030	-0.080	0.050	0.140	0.600	0.440	-0.020	0.030
GENE840X	0.220	-0.110	0.250	-0.130	0.310	0.280	-0.100	0.080
GENE834X	0.310	0.400	0.290	0.000	0.420	-0.280	0.140	0.180
GENE831X	0.160	0.260	0.000	-0.060	0.100	0.150	0.660	-0.060
GENE842X	0.050	-0.190	0.160	0.020	0.120	0.250	0.240	0.200
GENE259X	0.330	0.280	0.150	0.270	0.700	0.500	0.290	0.070
GENE809X	0.850	0.580	0.310	-0.290	0.250	0.170	0.210	0.000
GENE807X	0.870	0.570	0.290	-0.300	0.060	0.150	0.090	-0.270
GENE806X	0.440	0.340	0.280	0.050	0.120	-0.040	-0.030	0.160
GENE268X	0.190	0.280	0.260	0.200	0.420	0.430	-0.140	0.270
GENE276X	-0.300	-0.290	0.120	0.140	-0.190	0.420	-0.180	-0.150
GENE275X	-0.010	-0.280	0.189	0.400	-0.190	0.410	-0.110	-0.220
GENE284X	0.470	0.250	0.330	0.320	0.340	-0.210	0.540	0.390
GENE285X	0.430	0.700	0.320	0.270	0.010	-0.160	0.130	0.230
GENE286X	0.280	0.460	0.000	0.110	0.280	-0.120	0.080	0.240
GENE884X	0.240	0.040	0.300	0.020	0.280	0.220	0.350	0.130
GENE530X	0.650	-0.100	0.410	0.150	-0.050	0.670	0.370	-0.030
GENE529X	0.630	0.000	0.640	0.730	0.030	0.300	1.240	1.020
GENE560X	-0.170	0.260	0.020	0.000	-0.140	-0.520	0.140	-0.200
GENE480X	-0.050	0.310	0.050	-0.090	-0.180	0.590	0.170	-0.430
GENE513X	0.570	0.220	0.060	-0.120	-0.110	0.470	0.100	-0.280
GENE514X	0.330	0.170	0.000	-0.230	0.190	0.330	0.230	0.020
GENE556X	0.450	0.280	0.240	0.090	0.000	0.410	0.020	0.350
GENE557X	0.580	0.170	0.170	0.190	-0.060	0.610	-0.230	0.150
GENE558X	0.490	0.310	0.320	0.190	-0.080	0.340	0.660	0.420
GENE562X	-0.100	-0.180	-0.090	-0.250	-0.010	-0.120	-0.220	0.000
GENE563X	0.140	0.640	0.190	0.060	0.270	-0.220	-0.100	0.210
GENE611X	0.210	0.130	0.200	0.300	0.630	-0.280	0.640	0.210
GENE617X	0.190	-0.250	0.240	-0.070	0.460	0.350	-0.110	0.130
GENE646X	0.550	0.430	0.170	-0.200	0.000	0.250	0.190	-0.060
GENE645X	0.690	0.250	0.290	-0.100	0.000	0.100	0.010	0.000
GENE639X	0.820	0.400	0.170	-0.280	0.640	-0.380	0.030	-0.440
GENE658X	0.490	0.500	0.300	0.000	0.310	0.630	0.290	0.740
GENE620X	0.490	0.680	0.200	0.140	0.230	-0.100	0.040	-0.270
GENE659X	0.760	0.190	0.140	-0.010	0.790	0.670	-0.300	-0.150
GENE662X	0.350	-0.300	0.200	-0.380	0.610	0.750	0.120	0.430
GENE721X	0.190	0.540	0.390	0.200	-0.010	0.250	0.210	0.250
GENE733X	0.390	0.090	0.320	0.000	0.030	0.400	-0.280	-0.050
GENE735X	0.670	0.200	0.430	0.080	0.520	0.400	0.200	0.340
GENE670X	0.960	0.430	0.310	0.310	-0.030	0.600	0.130	0.220
GENE609X	1.020	0.250	0.690	0.090	0.290	0.850	0.090	0.580
GENE667X	0.930	0.430	0.479	0.100	0.850	0.250	0.430	0.330
GENE668X	0.220	0.700	0.510	0.790	0.430	0.400	0.050	0.420
GENE594X	-0.100	0.310	0.000	0.060	-0.270	0.220	-0.070	0.230
GENE584X	0.780	-0.300	0.330	0.410	0.480	0.120	-0.100	0.020
GENE585X	0.430	0.450	0.350	0.450	0.250	0.250	-0.010	0.150
GENE567X	0.890	1.020	0.470	0.130	-0.110	0.550	0.040	0.050
GENE568X	0.810	0.990	0.430	0.090	0.100	0.520	0.000	0.340
GENE566X	0.800	0.690	0.370	-0.090	-0.080	0.570	-0.170	-0.050
GENE812X	0.730	0.430	0.340	-0.080	0.460	0.500	-0.030	0.470
GENE813X	0.750	0.400	0.560	-0.020	0.560	0.770	0.100	0.310
GENE764X	-0.050	-0.080	-0.060	0.270	-0.220	0.300	-0.250	-0.430
GENE790X	0.520	0.400	0.400	0.370	0.580	0.310	0.260	0.300
GENE771X	0.610	0.050	0.130	0.230	0.800	0.020	0.110	0.230
GENE772X	0.320	0.300	0.250	-0.060	0.700	0.050	-0.040	0.640
GENE779X	1.190	0.600	0.580	0.090	0.360	0.630	0.000	0.300
GENE781X	0.500	0.080	0.020	0.020	0.190	0.490	-0.560	-0.070
GENE794X	0.660	0.070	0.390	0.450	0.880	0.130	0.010	0.230
GENE795X	0.530	0.030	0.360	0.640	0.970	0.210	0.000	0.240
GENE796X	0.580	0.210	0.360	0.560	0.990	0.370	0.120	0.200
GENE759X	0.490	0.360	0.300	-0.230	0.210	0.230	-0.210	0.430
GENE503X	0.700	-0.010	0.170	-0.140	-0.210	0.280	0.080	-0.370
GENE474X	0.300	-0.010	0.050	-0.350	0.090	0.350	-0.260	-0.390
GENE547X	0.320	0.230	0.040	0.000	-0.220	0.160	-0.510	-0.040
GENE763X	0.230	0.310	0.060	-0.190	0.210	-0.520	-0.010	0.070
GENE510X	-0.380	-0.210	-0.120	-0.190	0.160	-0.740	-0.390	0.000
GENE511X	-0.230	-0.190	-0.180	-0.230	0.180	-0.680	-0.520	0.060
GENE508X	0.490	-0.380	-0.020	0.230	-0.180	-0.200	0.000	0.080
GENE509X	-0.060	-0.220	-0.040	0.070	-0.200	-0.230	0.040	-0.130
GENE507X	0.520	0.090	-0.020	0.280	0.310	0.000	-0.170	0.070
GENE825X	0.420	-0.200	0.280	0.320	-0.060	0.400	-0.080	-0.200
GENE821X	0.330	0.420	0.100	0.330	0.120	0.380	-0.280	-0.040
GENE820X	0.510	0.300	0.160	0.350	0.230	0.480	0.000	0.140
GENE798X	0.340	0.480	0.510	0.450	0.860	0.750	0.170	0.350
GENE550X	0.300	0.100	0.150	-0.480	-0.010	0.340	-0.310	-0.360
GENE498X	-0.170	0.130	0.010	0.000	-0.250	-0.030	0.030	0.000
GENE805X	0.560	0.050	0.210	0.510	0.000	0.200	0.290	-0.010
GENE485X	0.240	0.860	0.278	-0.110	0.050	0.030	0.520	0.130
GENE467X	0.510	1.130	0.620	0.460	0.510	0.530	0.770	0.280
GENE468X	0.460	-0.060	-0.080	-0.090	-0.190	-0.360	-0.020	0.000
GENE466X	0.490	0.370	0.230	0.080	0.480	0.740	-0.220	0.430
GENE494X	0.750	-0.310	0.130	-0.080	0.490	0.490	-0.070	0.270
GENE847X	0.190	0.310	0.236	0.230	0.470	0.440	-0.090	0.240
GENE484X	0.370	0.530	-0.020	-0.500	0.030	0.170	-0.340	-0.050
GENE497X	-0.260	-0.150	0.000	-0.440	-0.360	-0.150	-0.080	-0.170
GENE844X	0.380	-0.380	0.100	0.340	0.180	-0.540	0.220	0.220
GENE444X	0.230	0.370	0.370	0.690	0.170	0.000	-0.190	0.430
GENE443X	0.290	0.000	0.180	-0.260	0.590	0.720	0.110	-0.070
GENE874X	0.120	0.270	0.260	-0.150	0.450	0.460	0.700	0.010
GENE440X	0.580	-0.060	0.020	0.140	-0.010	0.350	0.070	-0.050
GENE435X	0.110	0.490	0.070	0.220	-0.060	0.220	-0.430	0.090
GENE388X	0.270	-0.090	-0.060	-0.640	-0.090	-0.700	-0.090	0.090
GENE397X	0.450	-0.250	0.300	-0.080	-0.170	0.170	0.310	0.110
GENE253X	0.590	-0.070	0.330	0.570	0.240	0.300	-0.150	0.650
GENE247X	-0.170	-0.320	-0.140	0.000	-0.170	-0.490	0.300	0.120
GENE248X	-0.080	-0.300	0.030	-0.070	-0.170	-0.440	0.170	0.140
GENE260X	0.120	-0.140	-0.090	-0.180	0.340	0.000	0.000	0.140
GENE1323X	0.480	-0.350	0.040	-0.360	0.320	-0.030	0.260	0.000
GENE261X	0.290	-0.110	-0.250	-0.190	-0.160	0.030	0.140	-0.220
GENE262X	0.240	0.280	0.090	0.160	0.340	-0.060	0.210	0.290
GENE263X	0.290	0.350	0.010	-0.090	0.230	0.000	-0.070	0.040
GENE310X	0.410	-0.220	0.090	-0.230	0.470	-0.160	0.200	0.440
GENE407X	0.710	0.610	0.460	0.690	0.010	0.660	-0.040	0.820
GENE408X	0.490	0.760	0.530	0.670	0.260	0.680	0.170	0.970
GENE751X	0.950	0.140	0.500	0.430	0.550	0.450	-0.040	0.450
GENE413X	0.630	0.460	0.330	0.610	0.180	0.190	0.250	0.500
GENE414X	0.650	0.060	0.240	0.230	0.530	0.290	-0.160	0.210
GENE416X	-0.280	0.070	0.000	0.490	-0.380	0.490	-0.430	0.220
GENE269X	0.080	0.560	0.150	0.080	0.710	0.440	0.000	0.460
GENE900X	0.440	0.040	0.160	0.140	0.080	0.010	-0.060	0.140
GENE2971X	-0.010	0.320	0.010	-0.130	0.090	-0.250	-0.050	0.070
GENE377X	0.310	0.000	0.040	-0.370	0.100	0.110	0.090	-0.160
GENE378X	0.220	-0.090	-0.120	-0.610	0.010	0.160	0.180	-0.090
GENE372X	0.440	-0.080	0.270	-0.210	-0.100	0.320	0.210	0.000
GENE1062X	0.300	0.150	0.300	0.010	0.440	0.530	0.460	0.270
GENE395X	0.590	0.410	0.380	-0.050	0.250	0.520	0.530	-0.050
GENE898X	0.030	-0.050	0.030	-0.120	0.330	0.100	-0.490	0.230
GENE362X	0.050	-0.140	-0.130	-0.160	0.160	-0.540	0.000	-0.100
GENE361X	0.510	0.140	0.050	-0.350	-0.170	0.450	-0.220	0.000
GENE916X	-0.190	0.040	-0.240	-0.230	-0.180	-0.570	0.120	0.000
GENE917X	0.090	-0.010	-0.250	-0.290	-0.200	-0.510	-0.040	-0.030
GENE365X	0.640	0.660	0.280	0.310	0.000	0.400	0.080	-0.100
GENE216X	0.730	0.340	0.192	-0.210	-0.160	0.220	0.200	0.180
GENE1500X	0.070	-0.160	0.080	0.260	-0.150	0.200	-0.520	-0.250
GENE178X	0.230	-0.090	0.300	-0.140	0.810	0.330	-0.050	0.070
GENE179X	0.310	0.040	0.090	0.000	0.390	-0.040	0.040	0.240
GENE2596X	0.200	0.140	0.370	0.000	0.410	0.250	0.560	0.220
GENE214X	0.270	0.080	0.070	0.230	0.370	0.200	0.020	-0.100
GENE171X	-0.070	0.130	0.160	0.010	0.250	0.070	-0.090	0.080
GENE956X	-0.420	-0.150	-0.120	-0.220	-0.290	0.010	-0.230	0.460
GENE957X	0.010	-0.180	-0.120	-0.010	-0.110	0.000	0.030	-0.060
GENE958X	-0.060	-0.510	-0.250	0.050	0.320	0.000	-0.390	-0.080
GENE959X	0.090	-0.440	-0.080	0.010	0.580	0.020	0.130	0.000
GENE955X	0.080	-0.330	-0.360	-0.760	-0.420	-0.520	-0.370	0.030
GENE69X	0.330	-0.150	0.000	-0.170	-0.190	0.020	-0.140	-0.420
GENE188X	0.250	0.070	0.090	0.030	0.210	0.570	0.160	0.310
GENE147X	0.400	-0.230	0.150	0.130	0.040	0.640	0.550	0.030
GENE1286X	0.010	-0.120	0.150	-0.170	-0.090	0.130	0.380	0.690
GENE1287X	0.140	0.240	0.040	-0.120	0.190	-0.060	0.390	-0.290
GENE3009X	-0.120	0.420	0.070	-0.230	0.220	-0.500	0.360	0.560
GENE139X	0.120	-0.080	0.080	-0.010	0.120	-0.100	0.060	0.000
GENE138X	0.240	-0.440	-0.180	-0.140	-0.460	0.050	-0.380	-0.410
GENE130X	0.030	-0.210	0.030	0.000	-0.270	0.490	-0.340	-0.170
GENE129X	0.080	0.070	0.060	-0.160	0.160	0.130	-0.090	0.100
GENE108X	0.370	-0.170	-0.009	-0.190	-0.350	0.090	-0.090	-0.030
GENE105X	0.240	-0.110	-0.070	0.110	-0.310	0.040	-0.240	-0.190
GENE104X	0.400	-0.060	-0.070	-0.020	-0.390	0.210	0.000	-0.220
GENE102X	0.450	-0.160	0.060	-0.210	-0.230	0.310	0.100	0.000
GENE100X	0.060	-0.460	-0.160	0.150	-0.470	-0.620	-0.330	0.220
GENE334X	0.690	0.320	0.080	0.000	-0.320	-0.010	0.170	-0.180
GENE340X	0.290	0.520	0.620	0.240	0.810	0.490	0.620	0.460
GENE3993X	0.180	0.000	-0.070	-0.280	-0.290	-0.440	-0.370	-0.100
GENE1007X	0.210	0.260	0.051	0.210	-0.010	-0.130	0.180	-0.130
GENE149X	-0.310	-0.050	-0.080	-0.450	-0.070	0.350	-0.480	-0.280
GENE1440X	0.210	0.090	-0.040	-0.090	0.260	0.060	-0.070	0.040
GENE67X	0.610	-0.150	0.170	0.000	-0.030	0.370	0.130	-0.290
GENE70X	0.340	-0.410	0.000	-0.100	-0.470	0.160	0.250	0.180
GENE39X	-0.370	0.170	-0.170	0.090	0.000	-0.150	0.110	-0.410
GENE3123X	0.000	-0.450	0.140	-0.090	0.480	0.540	0.270	0.180
GENE4023X	-0.310	0.140	-0.070	-0.200	-0.110	-0.100	-0.080	-0.260
GENE1471X	-0.390	0.000	-0.090	0.030	-0.090	-0.060	0.500	0.240
GENE3906X	-0.660	-0.590	-0.270	-0.170	0.160	-0.140	0.040	0.140
GENE1439X	-0.390	-0.090	0.010	-0.400	0.290	0.280	-0.250	0.190
GENE3187X	-0.320	-0.280	0.083	0.350	0.200	-0.360	-0.330	0.480
GENE1856X	-0.060	0.010	0.070	0.010	-0.230	-0.250	-0.460	-0.120
GENE3855X	-0.500	0.130	-0.100	-0.440	-0.380	-0.540	0.030	0.000
GENE1859X	-0.380	-0.170	-0.080	-0.470	-0.150	0.010	0.160	-0.220
GENE1267X	-0.550	0.100	-0.010	0.260	0.370	0.210	0.200	0.360
GENE1263X	-0.310	-0.250	-0.400	-0.230	-0.020	-0.390	-0.400	-0.190
GENE1264X	-0.440	-0.250	-0.240	-0.110	-0.060	-0.560	0.370	0.170
GENE1460X	0.000	0.080	0.260	-0.080	0.180	0.130	0.250	0.180
GENE1454X	-0.570	-0.060	-0.240	0.120	0.050	-0.030	-0.360	-0.020
GENE1456X	-0.510	-0.220	-0.380	-0.090	0.040	-0.190	0.190	-0.080
GENE1341X	-0.530	-0.060	0.000	0.040	-0.170	-0.260	-0.260	0.130
GENE1434X	-0.230	0.170	-0.240	0.090	0.140	-0.120	-0.130	-0.150
GENE1432X	-0.410	-0.360	-0.220	0.000	-0.280	-0.430	0.090	-0.040
GENE1431X	-0.310	-0.100	-0.220	-0.290	-0.150	-0.380	-0.390	0.100
GENE1426X	0.470	-0.200	-0.020	0.150	-0.070	0.000	-0.360	-0.120
GENE1428X	-0.110	-0.310	-0.260	0.030	0.060	-0.230	-0.170	0.070
GENE1425X	-0.200	-0.270	-0.110	-0.250	-0.240	-0.170	0.000	0.050
GENE1424X	0.220	-0.330	-0.010	-0.330	-0.360	0.320	0.130	-0.440
GENE1423X	-0.440	-0.110	-0.150	0.000	-0.260	0.130	-0.300	-0.100
GENE1397X	-0.060	-0.320	-0.150	-0.020	-0.140	-0.183	0.090	-0.080
GENE1412X	-0.480	-0.600	-0.550	-0.370	-0.100	-0.370	-0.310	-0.270
GENE1419X	-0.790	-0.090	-0.590	-0.220	-0.170	-0.180	-0.250	-0.040
GENE1401X	-0.180	-0.730	-0.350	-0.340	-0.240	-0.610	-0.080	-0.120
GENE1395X	-0.410	-0.460	-0.690	-0.380	-0.620	-0.220	-1.000	-0.410
GENE1391X	-0.360	-0.120	-0.310	-0.520	-0.260	-0.080	-0.350	-0.350
GENE3463X	-0.100	0.270	-0.020	-0.510	-0.220	-0.670	0.370	-0.140
GENE3459X	0.280	0.060	-0.010	0.190	0.560	-0.140	-0.140	-0.330
GENE3456X	-0.310	-0.310	-0.130	-0.240	-0.530	0.290	0.100	0.170
GENE1864X	-0.050	-0.130	-0.260	-0.530	0.230	-0.450	0.180	0.120
GENE1436X	-0.190	-0.120	-0.050	-0.160	-0.170	0.030	-0.140	-0.160
GENE3410X	0.000	-0.030	-0.150	-0.240	0.020	-0.540	-0.180	-0.130
GENE3161X	0.190	-0.400	-0.170	-0.420	-0.250	-0.450	0.080	-0.120
GENE3159X	0.220	0.080	-0.040	-0.130	0.020	0.270	-0.300	0.050
GENE4019X	-0.560	-0.160	-0.160	-0.370	0.350	0.100	-0.150	-0.410
GENE1816X	0.160	0.560	0.100	-0.280	-0.240	0.540	0.370	0.110
GENE3969X	-0.320	0.230	0.010	0.110	0.400	-0.160	0.180	0.070
GENE3973X	0.360	-0.210	0.000	0.340	-0.180	-0.030	0.130	-0.440
GENE3977X	-0.040	-0.270	-0.080	0.310	-0.030	0.020	0.000	-0.620
GENE3465X	-0.490	0.090	-0.170	-0.460	-0.600	0.340	0.160	-0.040
GENE1755X	-0.140	-0.070	0.000	0.250	-0.370	-0.270	-0.110	0.410
GENE3804X	-0.180	0.230	-0.180	-0.160	-0.370	0.390	-0.220	-0.360
GENE3805X	-0.370	0.450	-0.050	0.300	-0.460	0.470	0.420	-0.250
GENE1124X	0.250	0.100	0.020	-0.400	-0.130	0.460	0.570	0.460
GENE1131X	-0.100	0.140	0.020	0.250	-0.350	-0.470	0.380	-0.200
GENE1797X	-0.220	-0.230	-0.221	-0.820	0.360	-0.570	0.440	0.000
GENE1794X	-0.050	-0.010	-0.070	-0.160	-0.050	0.220	0.240	0.110
GENE1793X	-0.510	-0.140	-0.160	-0.240	0.000	0.400	0.230	-0.240
GENE1507X	-0.300	-0.420	0.030	-0.320	0.190	-0.230	0.390	0.160
GENE1499X	0.350	0.090	0.070	-0.140	0.710	0.250	0.190	0.000
GENE3598X	0.380	-0.150	0.030	0.190	0.550	-0.060	-0.030	-0.270
GENE3597X	0.360	-0.140	0.090	0.290	0.530	0.220	0.140	-0.030
GENE1568X	0.280	0.190	0.290	0.070	-0.020	0.000	0.520	0.000
GENE3590X	0.400	0.590	0.310	-0.280	0.300	0.310	0.400	0.190
GENE3591X	0.160	0.240	0.180	-0.040	0.050	0.210	0.010	0.060
GENE3582X	-0.240	-0.020	0.090	-0.440	-0.310	0.410	0.280	-0.050
GENE473X	0.090	0.510	0.119	-0.020	-0.020	0.240	0.090	-0.210
GENE470X	0.530	0.380	0.080	-0.500	0.120	-0.070	-0.250	-0.200
GENE3579X	0.220	0.000	0.070	-0.190	-0.010	-0.160	0.250	-0.050
GENE3605X	0.140	0.300	0.030	-0.260	-0.160	0.640	-0.100	-0.200
GENE3561X	0.390	-0.250	-0.120	-0.630	0.190	-0.070	-0.440	-0.100
GENE1537X	-0.120	0.140	0.250	0.140	0.130	-0.010	0.620	0.020
GENE1563X	-0.090	-0.150	0.020	-0.100	-0.060	-0.270	-0.100	0.670
GENE1540X	-0.200	0.320	0.160	-0.060	0.100	-0.150	0.400	0.290
GENE1577X	0.360	0.320	0.360	-0.260	0.000	0.370	0.400	0.040
GENE1590X	-0.110	0.260	0.440	0.540	0.240	-0.200	1.070	0.840
GENE1597X	-0.170	0.010	0.020	0.080	-0.410	-0.390	0.410	-0.010
GENE1603X	0.480	0.410	0.500	-0.010	0.110	0.340	0.970	0.730
GENE1684X	0.200	0.330	0.267	-0.050	0.520	0.190	0.750	0.340
GENE1614X	0.730	0.570	0.620	0.320	0.520	0.710	0.750	0.240
GENE1623X	0.690	0.440	0.680	0.230	0.720	0.600	0.880	0.680
GENE1662X	0.510	0.030	0.610	0.520	0.040	0.840	0.570	0.640
GENE1683X	0.000	0.210	0.170	0.110	-0.330	0.200	0.250	0.050
GENE1691X	-0.200	0.150	0.230	0.100	-0.300	-0.010	0.580	0.350
GENE1695X	0.020	-0.210	0.220	-0.400	0.100	0.190	0.640	0.580
GENE1701X	-0.420	0.010	0.040	0.010	-0.270	0.000	0.710	0.300
GENE1735X	0.130	-0.280	0.117	-0.120	-0.360	-0.130	0.430	0.060
GENE1734X	0.010	-0.200	0.290	-0.020	0.050	0.220	0.920	0.780
GENE1749X	0.090	-0.210	0.060	-0.110	0.170	0.020	0.030	0.050
GENE1750X	0.270	-0.190	0.170	-0.140	0.190	0.010	0.270	0.060
GENE1751X	0.300	-0.140	0.350	0.160	0.160	-0.050	0.220	0.000
GENE1717X	0.990	0.740	0.380	-0.240	1.030	0.710	0.900	0.420
GENE3613X	0.320	0.900	0.790	0.340	0.970	0.610	0.690	0.670
GENE3616X	0.000	0.120	0.490	0.050	0.060	0.070	0.760	0.540
GENE1753X	0.380	0.180	0.200	-0.400	0.520	-0.340	0.810	0.090
GENE493X	0.370	0.800	0.230	-0.040	-0.180	-0.370	0.330	0.180
GENE1553X	0.790	0.710	0.250	0.080	0.260	0.500	0.520	0.030
GENE1759X	0.070	-0.140	-0.120	-0.290	0.130	-0.410	0.140	0.350
GENE1519X	-0.110	0.570	0.193	-0.480	-0.180	0.300	0.640	0.310
GENE1518X	0.120	0.680	0.270	-0.080	0.040	0.070	-0.080	0.200
GENE1517X	0.690	0.230	0.110	0.060	0.440	0.260	0.280	-0.100
GENE1515X	0.240	0.320	0.090	-0.310	-0.400	0.100	-0.050	0.200
GENE1514X	-0.180	-0.030	0.080	0.140	0.260	0.100	-0.070	0.090
GENE1512X	0.090	0.010	0.050	-0.100	0.050	0.430	-0.080	-0.490
GENE1513X	0.090	-0.160	-0.190	-0.160	-0.310	0.040	0.410	-0.370
GENE1524X	-0.300	0.360	0.070	0.080	-0.150	0.200	0.200	0.210
GENE1521X	-0.040	-0.400	0.000	-0.080	-0.050	0.450	0.270	0.580
GENE1765X	0.370	-0.290	0.222	-0.350	0.230	0.030	0.680	0.250
GENE1766X	0.040	-0.140	-0.060	-0.180	-0.030	-0.420	0.430	0.220
GENE1768X	0.260	0.120	0.080	-0.100	0.170	-0.050	0.150	-0.290
GENE1771X	0.000	-0.250	-0.130	-0.410	-0.080	0.170	0.030	-0.310
GENE1772X	0.080	0.000	0.050	-0.290	0.100	0.200	0.380	-0.070
GENE954X	0.300	0.280	-0.030	-0.410	-0.080	-0.240	0.200	-0.200
GENE960X	-0.220	-0.330	-0.090	0.030	0.280	-0.240	-0.130	-0.140
GENE961X	-0.030	-0.170	0.020	-0.010	-0.260	-0.040	-0.350	0.170
GENE962X	0.320	-0.020	-0.130	-0.080	-0.060	-0.070	0.250	0.000
GENE1783X	-0.510	-0.250	0.030	0.140	0.190	0.080	0.030	-0.130
GENE913X	0.300	0.430	0.140	0.190	0.150	-0.070	0.430	0.180
GENE914X	0.230	0.550	0.220	0.220	0.110	0.120	0.500	0.040
GENE1787X	-0.310	0.400	0.140	-0.390	-0.290	-0.060	0.480	0.390
GENE1347X	0.250	-0.170	-0.058	-0.510	0.160	0.320	0.350	0.050
GENE3417X	-0.180	0.320	-0.060	-0.510	-0.240	-0.110	0.090	0.380
GENE3092X	-0.120	-0.190	0.060	-0.250	-0.350	-0.360	0.240	0.060
GENE1807X	0.260	0.030	0.110	0.050	0.020	-0.410	0.600	-0.090
GENE3979X	0.610	0.210	0.060	0.010	-0.400	-0.170	0.440	0.000
GENE1496X	-0.310	-0.120	-0.060	-0.170	0.210	0.110	0.380	0.290
GENE1494X	-0.270	-0.090	-0.070	-0.190	-0.010	-0.160	0.280	0.060
GENE1490X	-0.460	0.300	-0.220	0.290	-0.130	-0.450	0.220	0.340
GENE985X	0.000	0.010	-0.080	-0.430	-0.200	-0.670	0.120	-0.090
GENE1809X	0.140	0.500	0.480	0.620	0.150	0.660	0.490	0.160
GENE1376X	0.280	-0.130	-0.120	-0.390	0.090	-0.010	0.450	-0.210
GENE3196X	-0.510	-0.010	-0.030	0.120	-0.140	-0.020	0.530	-0.150
GENE2583X	-0.060	0.020	-0.260	-0.190	-0.090	-0.060	0.060	-0.180
GENE1089X	-0.230	-0.800	-0.170	-0.650	0.250	0.390	-0.140	0.110
GENE1909X	0.210	-0.170	0.000	-0.350	0.320	0.260	-0.050	0.230
GENE3931X	0.340	0.160	-0.190	0.010	0.050	-0.210	0.050	0.070
GENE5X	0.290	0.120	0.240	0.140	-0.040	0.490	0.320	-0.220
