# Supplementary material for: Discovering biclusters in gene expression data based on high-dimensional linear geometries
Source: BMC Bioinformatics. 2008 Apr 23;9:209. doi: 10.1186/1471-2105-9-209 (PMC2386490; doi:10.1186/1471-2105-9-209)
Supplement: Additional file 4 — All detected biclusters with full data. All the detected biclusters with full data are given here. [file 1471-2105-9-209-S4.zip › biclu_result/bi_251.txt]

	DLCL-0042	DLCL-0007	DLCL-0030	DLCL-0004	DLCL-0008	DLCL-0051	DLCL-0011	DLCL-0032	DLCL-0020
GENE1835X	-0.320	-0.510	-0.310	-0.130	0.140	0.380	-0.060	0.220	-0.160
GENE1836X	-0.630	-0.450	-0.400	-0.310	0.170	0.210	-0.630	0.040	-0.390
GENE1865X	-0.460	-0.160	-0.460	-0.120	-0.060	0.330	-0.080	0.190	-0.550
GENE1380X	-0.280	-0.510	-0.450	-0.229	0.050	-0.020	-0.060	0.110	-0.190
GENE1930X	-0.890	-0.820	-0.160	-0.460	-0.190	-0.540	-0.100	-0.080	-0.260
GENE3116X	0.160	0.390	-0.240	0.070	-0.210	0.000	0.630	0.630	0.300
GENE2584X	-0.620	-0.420	-0.170	-0.270	-0.165	-0.350	0.000	-0.080	-0.380
GENE3070X	-0.630	-0.230	0.540	-0.030	0.220	-0.360	0.170	-0.120	-0.040
GENE3165X	-0.390	0.370	0.190	-0.060	-0.010	-0.490	0.410	-0.240	0.000
GENE1114X	-0.100	0.060	-0.060	-0.270	0.000	-0.120	0.100	-0.040	0.240
GENE3960X	0.790	0.710	0.010	0.230	-0.070	-0.190	-0.160	-0.140	-0.090
GENE166X	0.980	0.000	0.430	0.470	0.200	0.900	0.400	0.290	0.280
GENE3447X	-0.040	0.200	0.110	0.000	0.050	-0.190	0.330	0.080	0.450
GENE3448X	-0.110	0.080	0.210	0.180	-0.120	-0.140	0.370	-0.040	0.420
GENE3449X	-0.030	0.000	0.150	0.070	-0.380	-0.020	-0.080	-0.150	0.280
GENE1501X	0.240	0.270	0.320	0.100	-0.060	0.670	0.300	0.260	0.150
GENE3400X	-0.070	0.250	-0.030	0.050	-0.130	0.510	0.080	-0.050	-0.070
GENE213X	0.750	0.250	0.150	0.090	0.010	-0.120	-0.060	-0.220	-0.020
GENE3453X	-0.370	-0.180	0.520	0.020	-0.310	0.140	0.610	0.210	0.300
GENE394X	0.410	0.250	-0.170	0.040	0.200	0.540	-0.110	0.180	-0.230
GENE3518X	-0.070	0.770	0.050	0.220	0.010	-0.350	-0.170	0.280	-0.210
GENE3488X	0.050	0.000	0.070	0.030	-0.230	0.420	-0.260	-0.220	0.100
GENE3603X	-0.050	0.150	0.110	-0.010	-0.270	0.270	-0.110	-0.130	-0.160
GENE3526X	0.340	0.440	0.170	0.244	0.118	0.300	-0.310	-0.100	0.002
GENE3524X	0.490	0.550	-0.400	-0.090	0.010	0.190	-0.390	-0.370	-0.160
GENE3523X	0.340	0.020	0.050	0.050	-0.280	-0.190	-0.070	-0.210	0.030
GENE3529X	0.390	0.280	-0.100	0.160	-0.180	0.530	-0.040	0.310	-0.200
GENE3512X	-0.040	-0.300	0.160	-0.220	-0.910	-0.830	0.240	-0.310	0.160
GENE3540X	0.000	0.380	0.050	-0.230	-0.670	-0.230	0.150	-0.270	-0.950
GENE3811X	0.160	0.430	0.350	0.080	0.210	0.480	0.100	-0.140	-0.200
GENE3785X	0.535	0.030	0.270	-0.070	-0.860	0.280	0.030	0.080	0.090
GENE3700X	-0.430	-0.540	-0.080	-0.030	0.360	0.120	0.130	-0.050	0.230
GENE3779X	0.560	-0.090	0.260	-0.110	-0.420	0.300	-0.720	-0.770	0.380
GENE3723X	0.050	0.770	0.220	0.410	0.630	0.690	-0.190	0.080	0.590
GENE3638X	0.610	0.700	0.390	0.660	-0.080	0.420	0.710	0.260	0.850
GENE3556X	0.260	-0.230	0.000	-0.210	-0.550	0.180	0.350	-0.450	-0.540
GENE3551X	-0.030	-0.060	0.190	0.120	0.090	-0.230	0.160	0.200	-0.180
GENE3418X	0.100	0.480	-0.090	0.320	-0.320	-0.210	0.390	-0.010	0.100
GENE3216X	0.600	-0.080	0.000	0.070	-0.110	0.330	-0.140	0.320	0.200
GENE3217X	0.530	0.090	0.090	0.220	-0.040	0.410	0.330	0.470	0.270
GENE1840X	-0.700	-0.870	-0.450	-0.370	-0.220	0.110	-0.150	-0.170	-0.230
GENE2552X	-0.200	-0.220	-0.160	-0.010	-0.120	-0.120	0.190	0.400	0.120
GENE2570X	0.600	-0.140	0.090	0.120	-0.440	-0.140	0.590	0.410	0.190
GENE2565X	-0.200	-0.140	0.060	-0.100	-0.580	0.010	-0.310	-0.170	0.020
GENE3093X	0.500	0.100	0.370	-0.030	-0.300	0.510	0.230	0.100	0.030
GENE1915X	-0.230	-0.220	0.290	0.030	0.100	-0.360	0.010	-0.100	-0.230
GENE1914X	-0.340	-0.460	0.010	-0.110	0.250	-0.100	-0.210	-0.180	-0.330
GENE1919X	0.380	-0.320	0.070	-0.250	-0.530	-0.610	-0.140	-0.070	-0.279
GENE1917X	-0.500	-0.310	0.240	-0.190	-0.188	-0.050	0.290	-0.110	-0.050
GENE1896X	-0.110	-0.080	0.060	-0.120	-0.340	-0.086	-0.020	0.000	0.130
GENE1897X	-0.230	0.460	0.340	-0.030	-0.540	-0.130	0.240	0.050	-0.450
GENE1912X	0.230	-0.120	-0.040	0.000	-0.470	0.390	0.070	-0.010	-0.070
GENE2987X	-0.370	-0.330	-0.080	0.010	0.440	-0.410	-0.190	0.000	0.310
GENE2516X	0.800	0.830	0.570	0.490	0.190	0.130	0.640	-0.100	-0.220
GENE3042X	0.189	-0.100	-0.030	-0.045	-0.360	0.070	-0.030	-0.260	-0.090
GENE3050X	-0.160	-0.300	0.010	-0.120	-0.070	-0.550	0.150	0.300	-0.250
GENE2961X	-0.850	-0.260	-0.510	-0.510	-0.516	-0.540	0.060	0.000	-0.550
GENE2582X	-0.260	-0.290	-0.130	-0.290	-0.630	0.220	0.260	-0.280	-0.110
GENE2523X	0.560	0.540	-0.020	-0.040	-0.230	0.550	0.570	-0.310	0.400
GENE2045X	-0.410	-0.720	0.300	-0.140	0.040	0.090	-0.130	-0.450	-0.290
GENE2929X	0.160	-0.460	-0.420	-0.180	-0.730	-0.650	0.180	0.090	-0.240
GENE1925X	0.620	-0.500	-0.120	0.000	-0.350	-0.120	0.080	0.020	-0.150
GENE2058X	-0.200	-0.320	-0.470	-0.340	-0.770	-0.540	-0.270	-0.460	0.050
GENE2061X	-0.320	-0.470	-0.310	-0.200	-0.660	0.070	0.010	-0.290	0.330
GENE2062X	-0.080	-0.450	0.070	-0.200	-0.030	-0.570	-0.310	-0.280	0.110
GENE2063X	-0.090	-0.290	-0.090	-0.470	-0.510	0.060	0.070	-0.530	0.070
GENE2493X	-0.440	-0.240	-0.080	-0.140	0.160	-0.220	-0.380	-0.010	-0.110
GENE2497X	-0.230	0.120	0.140	0.220	-0.210	0.100	-0.130	0.170	-0.020
GENE2498X	-0.160	0.190	0.230	0.180	-0.510	-0.090	0.120	0.060	-0.160
GENE2453X	-0.820	-0.560	-0.130	-0.350	-0.884	-0.280	0.060	0.090	-0.150
GENE2084X	-0.320	-0.670	-0.510	-0.500	-0.900	-1.150	0.000	-0.700	-0.290
GENE2292X	-0.600	0.290	0.120	-0.260	-0.830	-0.390	-0.500	-0.280	-0.620
GENE2315X	0.370	-0.620	0.320	-0.070	-0.630	-0.290	0.060	-0.510	-0.770
GENE2327X	-0.280	-0.630	-0.200	-0.350	-1.000	-0.800	0.100	0.100	-0.070
GENE2424X	0.000	-0.110	0.300	-0.070	-0.120	-0.010	-0.450	-0.060	-0.180
GENE2360X	-0.540	-0.710	-0.360	-0.380	-0.930	-0.480	0.120	-0.310	-0.190
GENE2397X	-0.290	-0.540	0.130	-0.410	-0.640	-0.430	-0.050	-0.630	-0.190
GENE2337X	0.350	-0.110	0.160	-0.040	-0.150	-0.180	-0.080	-0.370	0.010
GENE2415X	0.440	-0.060	-0.290	-0.220	-0.760	0.010	0.240	-0.260	0.170
GENE2459X	0.310	0.000	-0.640	-0.280	-0.900	-0.350	-0.080	-0.460	0.030
GENE2334X	-0.080	-0.180	-0.110	0.160	-0.320	-0.090	0.000	-0.090	0.090
GENE2106X	-0.010	-0.310	0.470	0.200	-0.150	-0.280	0.340	0.570	0.690
GENE2122X	0.180	0.040	0.260	0.080	-0.150	0.320	0.390	0.500	-0.540
GENE2140X	-0.400	-0.270	-0.310	-0.140	0.090	-0.250	0.060	-0.200	0.090
GENE2281X	-0.010	0.560	0.000	-0.050	-0.510	0.050	-0.250	0.090	-0.260
GENE2280X	-0.350	0.170	-0.020	-0.170	0.180	0.330	0.000	0.060	-0.190
GENE2279X	-0.840	0.340	-0.020	-0.240	0.060	0.040	-0.160	0.050	-0.080
GENE2241X	0.000	-0.160	-0.330	-0.260	-0.700	0.280	-0.300	-0.340	-0.160
GENE2225X	-0.210	0.060	0.240	0.120	-0.090	-0.370	0.010	-0.490	-0.530
GENE2902X	0.080	-0.330	-0.150	-0.020	-0.340	-0.010	0.100	0.380	-0.590
GENE2231X	-0.200	-0.350	-0.210	-0.260	-0.190	-0.130	-0.200	-0.560	-0.290
GENE2190X	0.150	-0.170	-0.820	-0.310	-0.310	-0.130	0.000	-0.430	-0.890
GENE2185X	0.170	0.020	-0.170	-0.050	0.240	-0.470	-0.040	-0.110	-0.040
GENE2200X	-0.440	-0.430	-0.120	-0.160	-0.760	-0.240	0.110	-0.230	-0.440
GENE2204X	-0.050	-0.160	-0.120	0.188	-0.590	-0.500	0.000	-0.060	-0.050
GENE2166X	-0.430	0.090	-0.420	-0.240	-0.430	-0.120	-0.010	-0.140	-0.540
GENE2209X	-0.670	-0.850	-0.080	-0.570	-0.870	-0.260	0.070	0.040	-1.020
GENE2210X	0.370	0.050	-0.290	-0.230	-0.560	-0.380	-0.360	0.040	-0.570
GENE2213X	-0.330	-0.250	0.130	-0.160	-0.210	-0.350	0.170	0.020	-0.480
GENE2214X	-0.350	-0.770	-0.380	-0.220	-0.330	0.080	-0.220	-0.060	-0.430
GENE2222X	-0.560	-0.100	-0.130	-0.330	-0.734	-0.790	0.130	-0.410	-0.400
GENE2223X	0.330	-0.290	-0.350	0.100	-0.690	-0.520	0.420	0.050	-0.170
GENE2221X	-0.320	0.470	0.120	0.070	-0.190	0.110	-0.020	0.410	-0.220
GENE2230X	-0.530	-0.270	-0.200	-0.140	-0.800	-0.190	0.100	-0.150	-0.520
GENE2734X	-1.180	-0.370	-0.410	-0.570	-0.797	-0.440	-0.230	-0.160	-0.480
GENE2729X	-0.400	-0.640	-0.140	-0.230	0.090	-0.330	0.000	0.080	-0.060
GENE2266X	-0.610	0.080	0.140	-0.150	0.020	-0.370	0.100	-0.200	-0.320
GENE2147X	0.620	-0.230	-0.130	0.060	-0.230	-0.180	0.300	-0.140	-0.230
GENE2224X	-0.380	-1.020	-0.360	-0.450	-0.630	-0.640	0.100	-1.030	-0.310
GENE2135X	-0.110	0.050	-0.210	-0.100	-0.520	-0.300	-0.440	-0.140	-0.130
GENE2256X	-0.750	-0.070	-0.500	-0.330	-0.380	-0.060	0.290	0.050	-0.570
GENE2129X	0.106	-0.080	-0.060	-0.250	-0.710	-0.300	-0.180	-0.230	-0.220
GENE2078X	-0.420	-0.410	-0.340	-0.560	-0.710	-0.470	-0.190	-0.310	-0.460
GENE2252X	0.040	-0.300	-0.060	-0.040	-0.020	-0.390	-0.090	-0.240	0.060
GENE2434X	-0.840	-0.500	-0.220	-0.240	-0.300	-0.220	0.000	0.080	-0.070
GENE2098X	-0.060	-0.720	-0.470	-0.220	-0.240	-0.300	-0.250	-0.340	-0.160
GENE1963X	0.230	-0.690	-0.090	-0.280	-0.570	-0.420	-0.080	-0.120	-0.070
GENE1971X	0.140	-0.520	0.250	-0.110	-0.100	-0.350	0.260	0.010	0.000
GENE3703X	-0.259	0.530	-0.100	0.120	0.360	0.050	0.570	0.140	0.200
GENE3705X	-0.130	0.350	0.020	0.090	0.460	0.130	0.510	0.360	-0.090
GENE2507X	0.010	-0.280	0.080	-0.160	-0.430	0.360	-0.160	-0.160	-0.070
GENE2586X	0.160	-0.060	0.350	0.170	-0.500	-0.400	0.350	0.330	-0.150
GENE2585X	0.010	-0.190	-0.070	0.080	-0.194	-0.580	0.320	0.120	-0.290
GENE2042X	0.010	-0.460	0.000	-0.010	-0.390	0.200	0.210	0.400	0.030
GENE1962X	-0.510	-0.620	-0.380	-0.270	-0.420	0.290	0.370	0.020	-0.080
GENE2607X	0.190	-0.260	-0.500	-0.070	-0.080	-0.400	0.410	0.230	-0.540
GENE2612X	-0.533	-0.490	-0.180	-0.610	-0.524	-0.130	-0.620	-0.340	-0.357
GENE2611X	0.180	-0.050	-0.060	-0.220	-0.275	-0.010	-0.320	-0.120	-0.060
GENE2692X	0.300	-0.520	-0.210	-0.090	-0.110	-0.280	0.110	-0.350	0.037
GENE2958X	-0.290	-0.550	-0.250	-0.070	0.000	0.430	-0.070	0.200	-0.780
GENE1101X	-0.430	-0.050	0.000	-0.110	-0.740	-0.130	-0.030	-0.040	-0.140
GENE3984X	0.220	-0.300	0.030	0.130	-0.130	-0.470	0.090	0.120	-0.310
GENE2609X	-0.040	-0.540	-0.070	-0.380	-0.240	0.210	-0.310	-0.110	0.180
GENE3151X	0.370	-0.380	0.110	0.040	-0.350	-0.320	-0.050	-0.090	0.020
GENE3153X	-0.100	0.240	0.000	-0.130	-0.320	0.150	-0.430	-0.330	-0.350
GENE1851X	-0.560	-0.370	-0.530	-0.560	-0.900	-0.410	-0.490	-0.340	-0.320
GENE2465X	-0.140	-0.450	0.120	-0.440	-0.230	-0.600	-0.440	-0.350	0.120
GENE3900X	-0.160	-0.230	0.040	-0.110	-0.250	-0.320	0.050	0.100	-0.060
GENE3901X	0.350	0.070	0.470	0.040	-0.480	0.570	0.200	-0.110	0.000
GENE2574X	0.070	-0.300	0.110	-0.030	-0.070	-0.580	-0.170	-0.180	-0.360
GENE1013X	0.270	-0.076	0.400	0.130	0.040	-0.060	0.240	-0.160	0.100
GENE2579X	-0.310	-0.040	-0.010	-0.020	0.200	-0.490	-0.290	-0.390	0.000
GENE2580X	-0.190	0.150	-0.210	0.100	0.160	-0.550	-0.260	0.050	-0.010
GENE3210X	-0.300	0.280	0.090	-0.100	-0.030	-0.640	-0.180	-0.050	-0.130
GENE3212X	-0.250	-0.020	-0.200	-0.180	0.160	-0.140	-0.560	-0.330	-0.180
GENE3197X	-0.400	0.050	0.400	0.190	-0.600	-0.190	0.310	0.620	0.230
GENE3154X	-0.010	0.130	-0.230	-0.040	-0.130	-0.370	-0.050	-0.270	0.260
GENE3279X	0.400	0.200	0.030	0.170	-0.040	0.380	0.050	0.280	-0.050
GENE2884X	0.600	0.110	-0.220	0.180	0.150	0.260	0.400	0.000	0.090
GENE3352X	-0.230	0.070	0.560	0.190	0.000	-0.150	0.210	0.310	0.290
GENE3266X	-0.410	-0.450	0.170	0.030	-0.180	0.350	0.150	0.380	-0.160
GENE369X	0.070	0.290	0.200	0.100	0.440	0.160	-0.310	-0.160	-0.100
GENE3374X	-0.470	-0.390	0.650	0.080	-0.060	-0.490	0.540	0.190	0.320
GENE3381X	0.000	-0.020	0.510	0.440	0.060	0.250	0.220	0.400	0.140
GENE3382X	0.190	0.020	0.700	0.430	-0.030	0.300	0.240	0.070	0.190
GENE3928X	-0.820	-0.320	-0.240	-0.290	-0.240	-0.120	0.000	-0.010	-0.260
GENE1044X	0.430	-0.170	0.410	0.180	0.140	0.150	0.210	0.200	-0.170
GENE1045X	0.270	0.230	0.100	0.200	0.090	0.060	0.160	-0.140	-0.180
GENE3205X	0.260	-0.290	-0.010	-0.120	0.070	0.110	-0.040	-0.060	-0.250
GENE3186X	-0.550	0.160	0.100	0.020	0.100	-0.510	-0.320	0.070	-0.340
GENE3387X	-0.060	-0.210	0.060	0.250	-0.470	0.430	0.540	0.560	-0.090
GENE3386X	-0.110	0.100	-0.040	0.270	-0.420	0.700	0.790	0.720	0.050
GENE1008X	0.490	0.270	0.280	0.220	-0.040	0.130	0.190	0.280	0.230
GENE58X	0.360	0.100	-0.210	0.020	-0.110	0.000	-0.430	0.240	-0.200
GENE4000X	0.150	0.040	0.310	0.120	-0.420	0.200	0.460	0.050	0.120
GENE3999X	0.310	0.680	0.450	0.030	-0.100	0.040	-0.530	-0.270	-0.610
GENE41X	0.090	0.460	-0.050	-0.070	-0.500	-0.140	-0.600	-0.080	0.210
GENE3207X	-0.410	-0.130	-0.420	-0.320	-0.150	-0.270	-0.330	0.050	-0.090
GENE164X	0.560	-0.020	0.010	0.270	0.000	0.190	-0.320	0.000	-0.050
GENE53X	0.630	0.300	0.420	0.080	-0.530	-0.210	-0.210	-0.160	-0.250
GENE3907X	0.430	0.150	-0.250	0.000	0.010	0.290	-0.140	0.080	-0.010
GENE3113X	-0.150	-0.030	0.000	-0.120	-0.580	0.000	0.110	-0.190	-0.170
GENE1848X	-0.250	-0.240	0.010	0.010	-0.210	-0.020	-0.230	0.180	-0.070
GENE1869X	-0.420	-0.260	-0.340	-0.040	-0.370	-0.030	-0.100	0.040	0.080
GENE3167X	-0.320	-0.230	-0.570	-0.280	-0.380	-0.190	0.020	-0.020	0.220
GENE1449X	-0.540	-0.520	-0.090	-0.260	0.120	0.070	-0.030	0.190	-0.450
GENE2605X	-0.270	-0.100	0.220	0.070	0.080	0.200	-0.040	0.060	-0.010
GENE2604X	-0.130	-0.220	0.110	-0.050	-0.120	0.220	-0.340	-0.140	-0.140
GENE1272X	-0.260	-0.340	-0.100	-0.190	-0.310	0.080	-0.280	-0.070	-0.220
GENE13X	0.060	-0.040	0.160	0.090	0.070	-0.220	0.260	-0.060	0.250
GENE3017X	0.090	0.310	-0.440	0.050	-0.690	0.210	0.050	0.310	-0.050
GENE3016X	0.930	0.470	0.100	0.498	0.210	0.620	0.260	-0.100	-0.180
GENE3032X	0.520	-0.070	-0.050	0.070	-0.110	0.070	0.050	-0.090	-0.030
GENE3036X	0.020	0.230	-0.100	0.100	0.110	0.280	-0.110	0.050	-0.140
GENE2482X	0.270	-0.180	0.020	0.190	0.010	0.260	-0.030	0.230	0.140
GENE2994X	0.560	-0.340	0.020	-0.080	-0.550	-0.160	0.000	-0.080	0.080
GENE2995X	-0.110	0.030	-0.070	-0.100	-0.360	-0.460	-0.130	-0.070	-0.670
GENE2679X	0.100	0.080	-0.220	-0.050	-0.450	-0.050	-0.380	0.120	-0.150
GENE2920X	-0.460	-0.050	-0.250	-0.030	-0.310	0.310	0.390	0.400	0.010
GENE1956X	-0.380	0.100	-0.030	0.044	-0.570	-0.310	0.150	-0.080	-0.310
GENE2937X	0.390	-0.110	0.010	-0.060	-0.580	-0.260	0.460	-0.160	0.000
GENE1958X	-0.520	-0.190	0.080	-0.310	-0.332	-0.270	-0.120	0.170	-0.250
GENE1948X	-0.260	0.020	-0.070	0.000	-0.260	-0.290	-0.270	-0.210	0.010
GENE2939X	-0.140	-0.010	0.060	0.040	-0.340	-0.450	0.130	0.150	-0.270
GENE2919X	-0.320	-0.310	-0.400	-0.290	-0.600	-0.740	0.320	0.310	-0.200
GENE282X	-0.430	0.340	0.060	0.080	0.100	0.580	0.580	0.290	-0.060
GENE2908X	-0.480	-0.210	-0.050	-0.230	-0.340	0.050	0.130	0.020	-0.450
GENE2670X	-0.050	-0.050	0.000	-0.050	-0.660	-0.120	-0.030	-0.340	0.140
GENE2705X	0.320	0.170	0.030	-0.050	-0.650	0.090	0.540	-0.010	-0.470
GENE2906X	-0.050	-0.370	-0.250	0.000	-0.258	0.310	-0.120	-0.040	-0.500
GENE2959X	-0.350	-0.590	0.100	-0.330	-0.340	-0.160	-0.250	0.060	-0.540
GENE2960X	-0.480	-0.260	-0.140	-0.330	-0.590	0.020	0.090	0.170	-0.480
GENE1961X	-0.240	-0.218	-0.040	-0.070	-0.064	-0.180	0.010	-0.050	-0.070
GENE2956X	-0.070	-0.190	0.000	-0.100	-0.110	0.330	0.140	-0.090	-0.450
GENE2714X	-0.123	-0.170	-0.170	-0.290	-0.030	0.220	-0.160	-0.190	-0.110
GENE2716X	-0.060	-0.220	0.020	-0.230	-0.170	-0.510	-0.030	0.020	-0.200
GENE2889X	0.810	0.150	0.050	0.570	1.040	0.040	0.570	0.140	-0.070
GENE2881X	0.580	0.380	0.010	0.080	-0.070	-0.530	0.430	0.170	-0.370
GENE2751X	-0.140	0.000	-0.380	-0.050	0.050	0.260	-0.020	-0.110	-0.770
GENE2857X	-0.450	0.430	-0.340	0.080	-0.170	0.130	0.350	0.480	-0.190
GENE2861X	-0.540	-0.420	0.030	0.000	-0.300	-0.030	-0.040	0.570	-0.020
GENE3004X	-0.080	0.390	-0.120	0.180	0.240	0.390	-0.020	0.380	-0.100
GENE3002X	0.440	0.620	0.090	0.270	0.540	0.280	0.230	0.400	-0.050
GENE2869X	0.470	0.170	0.480	0.340	-0.030	0.160	0.090	-0.060	0.800
GENE2748X	-0.500	-0.220	-0.090	-0.140	-0.130	-0.080	-0.170	0.220	-0.770
GENE2769X	0.430	-0.250	0.160	0.000	0.360	-0.170	0.040	0.190	-0.260
GENE2847X	-0.200	0.070	-0.010	0.040	0.070	-0.340	-0.310	0.230	-0.680
GENE2846X	-0.200	0.020	0.000	-0.220	-0.470	-0.850	0.120	0.080	-0.560
GENE2814X	-0.650	0.000	-0.120	-0.080	-0.390	-0.770	-0.090	0.060	-0.780
GENE2838X	-0.150	-0.300	-0.130	0.190	-0.370	0.000	0.410	0.450	-0.480
GENE2839X	-0.240	-0.260	-0.160	-0.050	-0.460	-0.100	0.400	0.340	-0.220
GENE2826X	0.390	-0.080	-0.060	0.260	-0.170	-0.040	0.380	0.270	-0.270
GENE2827X	-0.380	0.180	0.080	-0.060	-0.100	-0.690	0.130	0.000	-0.440
GENE2832X	-0.730	0.280	-0.290	-0.290	-1.070	-0.270	0.130	-0.330	-0.930
GENE2837X	-0.590	-0.110	-0.230	0.020	-0.770	0.000	0.370	0.360	-0.570
GENE2835X	-0.020	-0.490	-0.410	-0.300	-0.740	-0.310	0.250	0.270	-0.810
GENE2843X	-0.020	-0.120	-0.270	0.000	-0.560	0.280	0.330	0.370	-0.330
GENE2812X	-0.340	0.420	0.120	-0.080	-0.790	-0.200	0.570	0.200	-0.620
GENE2802X	-0.810	-0.400	-0.220	-0.500	-0.561	-0.310	-0.180	0.110	-0.740
GENE2797X	0.410	-0.090	-0.480	0.036	-0.630	0.080	0.510	0.280	0.050
GENE2753X	0.020	0.230	0.170	0.350	0.080	-0.130	0.180	0.170	-0.370
GENE2779X	-0.050	0.040	-0.210	-0.200	-0.370	-0.220	0.390	0.100	0.130
GENE2792X	0.120	0.420	-0.100	0.070	-0.350	0.380	0.630	0.090	-0.170
GENE2785X	-0.520	-0.160	0.010	-0.150	-0.750	-0.260	0.410	0.300	0.010
GENE2783X	0.590	-0.050	-0.070	0.170	-0.290	-0.080	0.320	0.300	-0.200
GENE2854X	-0.060	0.010	-0.250	-0.211	-0.350	-0.110	-0.120	0.280	-0.870
GENE2778X	-0.120	0.010	0.200	0.030	-0.460	0.140	0.120	-0.070	-0.340
GENE2763X	0.550	-0.010	0.450	0.000	-0.270	0.590	-0.060	0.000	-0.060
GENE2865X	0.140	-0.270	-0.080	0.050	-0.180	-0.030	-0.220	0.090	0.080
GENE2866X	0.460	-0.010	0.040	0.002	-0.180	0.010	-0.250	-0.080	0.160
GENE2745X	0.090	-0.100	-0.310	-0.010	-0.580	-0.510	0.410	0.360	-0.320
GENE2883X	0.220	0.350	0.190	0.030	0.010	-0.050	-0.210	0.000	-0.350
GENE2896X	-0.100	0.080	0.040	0.050	-0.470	0.510	0.670	0.440	0.010
GENE1955X	-0.300	-0.030	-0.070	-0.130	0.000	-0.310	0.030	0.050	0.100
GENE2917X	0.330	-0.010	-0.050	-0.060	-0.830	-0.290	0.000	-0.150	-0.060
GENE2914X	0.680	0.760	0.000	0.440	0.240	-0.090	0.610	0.170	0.430
GENE2915X	0.700	0.490	0.300	0.240	-0.050	-0.160	-0.150	0.320	-0.120
GENE2916X	-0.500	0.320	-0.030	-0.040	0.060	-0.020	-0.290	0.120	-0.370
GENE2689X	-0.290	-0.250	0.070	0.040	-0.570	-0.230	0.550	-0.300	-0.480
GENE2910X	-0.480	-0.210	-0.190	-0.250	-0.510	0.190	0.270	0.140	-0.130
GENE2128X	-0.060	0.240	0.300	0.050	-0.255	0.500	0.030	0.370	-0.030
GENE2945X	0.600	0.670	0.340	0.220	-0.190	0.030	0.230	-0.080	-0.020
GENE2943X	0.330	0.570	0.060	0.270	0.240	0.360	0.180	0.200	-0.040
GENE2940X	-0.080	0.510	-0.210	0.130	0.490	0.000	-0.270	0.020	-0.330
GENE2656X	-0.080	0.680	-0.190	0.050	0.260	0.100	0.160	0.380	0.100
GENE2655X	-0.100	-0.150	0.080	0.060	-0.280	-0.250	-0.030	0.290	0.090
GENE2653X	-0.250	-0.230	-0.520	-0.310	0.010	0.120	-0.190	-0.180	-0.040
GENE2637X	0.320	0.260	0.010	-0.030	-0.320	-0.580	-0.400	0.250	0.000
GENE2950X	0.420	-0.680	-0.300	-0.140	0.090	0.010	0.030	0.000	-0.070
GENE2633X	-0.380	-0.030	0.180	0.130	-0.260	-0.070	0.360	-0.080	-0.160
GENE2999X	-0.060	0.260	-0.040	0.060	-0.110	0.020	0.300	0.570	-0.070
GENE2975X	0.240	-0.360	-0.440	-0.260	-0.190	0.060	-0.080	-0.210	-0.190
GENE2996X	0.240	0.010	-0.020	0.090	0.060	0.090	0.120	0.080	-0.080
GENE341X	0.160	0.220	-0.030	0.160	0.000	-0.340	0.190	0.280	-0.310
GENE2657X	-0.410	0.200	-0.160	-0.050	0.210	-0.600	0.200	-0.170	-0.300
GENE2621X	0.360	0.570	-0.150	0.080	-0.220	-0.210	0.350	0.060	0.040
GENE3025X	0.070	0.000	-0.440	-0.010	-0.530	0.290	-0.060	-0.240	-0.230
GENE3008X	-0.320	0.330	0.050	0.140	0.130	-0.220	0.350	0.220	0.040
GENE3012X	0.410	0.180	-0.300	-0.130	-0.190	-0.420	0.170	-0.270	-0.350
GENE2964X	0.220	0.140	-0.470	0.010	-0.090	0.150	0.330	0.340	-0.150
GENE2620X	0.590	-0.040	0.070	0.070	-0.060	0.310	-0.020	0.420	0.270
GENE1441X	-0.050	0.090	-0.090	-0.170	-0.250	0.020	0.240	-0.080	-0.210
GENE315X	-0.010	0.050	0.230	0.090	-0.510	0.020	0.140	-0.250	-0.100
GENE327X	0.140	0.280	0.000	0.160	-0.440	0.210	0.140	0.150	-0.020
GENE1049X	-0.340	0.180	0.340	0.170	0.060	0.060	-0.010	-0.210	0.260
GENE1068X	-0.220	0.450	0.050	0.110	0.020	0.100	-0.100	-0.020	0.000
GENE1033X	0.050	0.460	0.010	0.000	-0.320	0.570	0.040	0.170	-0.360
GENE3022X	-0.510	-0.310	-0.200	0.010	0.380	-0.350	0.020	0.450	-0.080
GENE154X	0.100	-0.280	-0.220	-0.220	-0.120	-0.340	0.060	-0.380	-0.490
GENE2615X	0.460	0.230	-0.220	-0.010	-0.010	0.530	-0.180	-0.120	-0.190
GENE1977X	0.040	-0.290	-0.410	-0.280	0.040	-0.190	-0.190	0.000	-0.020
GENE2029X	0.160	-0.340	0.000	-0.140	-0.160	-0.070	-0.150	-0.100	0.160
GENE2028X	-0.350	-0.330	0.050	0.060	-0.370	-0.250	-0.040	0.080	-0.150
GENE1950X	-0.740	-0.300	-0.020	-0.190	-0.070	0.120	0.220	-0.130	-0.160
GENE2018X	-0.670	-0.270	0.000	-0.140	0.080	-0.100	0.050	0.060	-0.120
GENE2011X	0.170	-0.030	-0.180	-0.150	-0.450	-0.400	-0.020	-0.260	0.380
GENE1981X	-0.360	-0.700	0.220	-0.370	-0.210	-0.510	-0.440	-0.130	-0.130
GENE1982X	-0.310	-0.690	0.040	-0.380	-0.370	-0.390	0.070	-0.050	-0.050
GENE1986X	0.090	0.060	0.080	0.060	-0.200	-0.340	-0.340	-0.070	0.410
GENE1992X	-0.260	-0.140	-0.050	-0.050	-0.480	-0.020	0.070	-0.120	0.080
GENE1990X	-0.070	-0.640	0.000	-0.230	-0.600	0.110	0.120	0.080	-0.100
GENE2002X	-0.750	-0.130	0.180	-0.140	-0.350	-0.070	0.430	-0.260	-0.550
GENE1984X	-0.110	-0.660	-0.190	-0.180	0.060	0.110	0.140	0.430	-0.020
GENE1983X	0.040	-0.380	-0.400	-0.250	-0.090	-0.470	-0.400	-0.180	-0.210
GENE1980X	-0.520	-0.160	-0.130	0.000	-0.020	-0.460	0.110	-0.020	0.000
GENE1978X	-0.720	-0.240	-0.530	-0.430	0.010	-0.350	0.210	-0.260	-0.290
GENE2013X	-0.820	-0.240	-0.380	-0.370	-0.024	-0.590	-0.450	-0.310	-0.400
GENE1943X	-0.460	0.210	0.450	0.150	-0.230	-0.120	0.130	0.160	0.330
GENE1276X	0.040	0.280	-0.140	-0.080	0.210	-0.020	0.200	-0.190	0.240
GENE1273X	-0.700	0.180	-0.330	-0.380	-0.270	-0.020	0.210	-0.180	-0.140
GENE1352X	-0.390	0.090	0.520	-0.090	-0.290	0.250	0.080	0.490	0.260
GENE1367X	-0.450	0.360	-0.200	-0.060	-0.690	-0.680	0.130	0.170	-0.020
GENE1365X	-0.270	-1.180	-1.170	-0.730	-1.150	-1.380	-0.190	-0.450	-0.410
GENE1356X	-0.430	-0.240	-0.050	0.040	-0.430	-0.620	0.400	0.200	0.340
GENE1355X	-0.280	-0.580	-0.100	-0.510	-1.080	-0.970	-0.550	-0.660	-0.340
GENE1838X	0.300	0.340	-0.080	0.178	0.340	-0.070	0.000	0.030	-0.060
GENE1269X	0.170	0.200	0.120	0.120	-0.080	0.210	-0.250	0.000	0.090
GENE1198X	-0.550	-0.160	-0.300	-0.140	0.180	-0.090	0.210	-0.380	-0.260
GENE1199X	0.040	-0.410	-0.240	-0.200	-0.020	-0.250	-0.180	0.120	-0.450
GENE1201X	-0.630	0.000	-0.320	-0.270	-0.140	0.270	-0.180	0.000	-0.150
GENE1202X	-0.060	0.190	-0.170	0.030	0.110	0.260	0.130	-0.040	0.000
GENE1204X	0.130	-0.080	0.200	-0.070	0.050	0.160	-0.130	-0.290	0.020
GENE1205X	0.000	-0.170	-0.250	-0.240	-0.140	-0.650	-0.500	-0.360	0.080
GENE1244X	0.100	0.250	0.610	-0.020	-0.830	0.070	0.130	-0.200	0.250
GENE1300X	0.310	-0.070	-0.130	-0.130	-0.850	0.260	-0.200	0.090	0.090
GENE230X	0.420	0.180	0.000	0.190	-0.410	0.380	-0.120	-0.080	0.060
GENE1285X	-0.370	0.060	-0.020	0.090	0.390	0.000	0.390	-0.120	0.290
GENE1148X	-0.220	0.470	0.320	0.280	-0.120	-0.370	0.050	0.620	-0.020
GENE1149X	0.340	0.580	0.060	0.330	0.390	0.380	0.470	0.100	-0.020
GENE54X	0.410	0.310	0.440	0.490	-0.270	0.570	0.400	0.050	-0.030
GENE1821X	0.350	0.750	0.150	0.330	0.100	-0.050	0.560	0.190	0.410
GENE93X	-0.040	0.620	-0.250	0.010	0.430	-0.160	0.180	-0.090	0.130
GENE3074X	0.410	0.630	0.400	0.390	-0.030	0.270	0.170	0.200	0.130
GENE1042X	-0.100	0.250	-0.350	0.090	0.000	-0.470	0.620	0.270	0.200
GENE3078X	-0.220	0.140	0.160	0.120	-0.060	0.160	0.060	0.310	-0.210
GENE1133X	0.130	-0.160	-0.060	-0.300	-0.740	0.200	-0.190	0.170	0.090
GENE3104X	0.380	0.050	0.080	0.000	-0.160	-0.050	-0.610	-0.160	-0.360
GENE1036X	-0.050	0.500	0.600	0.370	-0.140	0.090	0.320	0.390	0.120
GENE1837X	-0.380	-0.090	-0.440	-0.120	-0.120	0.000	0.290	-0.090	0.070
GENE1831X	0.070	-0.320	-0.040	-0.120	-0.860	-0.360	0.300	0.050	-0.170
GENE1832X	-0.250	0.030	0.080	0.050	0.050	-0.500	0.010	-0.190	-0.040
GENE3148X	-0.320	0.610	0.340	0.110	0.260	-0.350	-0.390	-0.310	-0.100
GENE3147X	-0.400	0.740	-0.110	0.090	0.280	-0.420	-0.300	-0.460	-0.290
GENE1022X	0.280	0.450	0.140	0.150	-0.070	-0.380	0.330	-0.110	-0.040
GENE1020X	0.640	0.000	-0.240	0.140	-0.070	0.080	0.240	0.080	0.090
GENE36X	-0.170	-0.250	-0.170	0.000	-0.140	-0.190	-0.120	-0.220	-0.030
GENE37X	-0.020	-0.530	-0.140	-0.350	-0.340	0.190	-0.550	-0.360	-0.390
GENE38X	0.390	-0.110	-0.300	-0.060	-0.290	-0.560	-0.140	-0.260	-0.340
GENE157X	0.430	-0.530	-0.340	-0.220	-0.200	-0.200	-0.540	0.000	-0.430
GENE965X	0.440	-0.340	-0.140	-0.160	-0.610	0.190	-0.470	0.040	0.170
GENE3932X	0.250	-0.230	0.240	-0.060	-0.620	-0.760	0.400	-0.570	-0.340
GENE91X	-0.450	0.380	0.170	0.150	0.260	0.250	0.560	0.300	-0.180
GENE96X	0.320	0.310	0.020	0.130	0.000	-0.010	0.300	0.230	0.450
GENE973X	0.320	0.040	0.310	0.090	0.070	0.480	-0.120	0.270	-0.250
GENE1034X	0.180	0.010	0.370	0.200	0.010	0.550	0.360	0.310	-0.240
GENE1035X	0.230	0.280	0.490	0.210	-0.060	0.600	0.190	0.200	-0.130
GENE3935X	0.190	0.190	0.120	0.040	-0.510	-0.200	0.020	-0.160	0.190
GENE353X	-0.410	0.380	0.360	-0.010	0.410	-0.030	0.020	-0.010	-0.030
GENE930X	0.150	-0.310	-0.330	0.000	-0.210	0.330	0.250	-0.150	0.120
GENE929X	0.220	0.140	-0.120	-0.090	0.300	0.010	-0.200	-0.150	0.040
GENE217X	1.320	0.520	0.850	0.940	0.220	1.240	1.120	1.010	0.350
GENE328X	0.810	0.320	-0.210	0.350	0.380	-0.300	-0.210	-0.310	0.180
GENE335X	-0.060	0.200	0.010	-0.093	0.110	0.390	-0.210	-0.140	0.010
GENE336X	0.330	0.150	0.000	0.120	0.280	0.310	-0.040	0.140	-0.340
GENE355X	0.060	0.820	-0.150	0.390	0.560	0.260	0.160	0.250	0.460
GENE901X	0.000	-0.200	-0.300	-0.160	0.010	-0.080	-0.080	-0.290	-0.180
GENE319X	0.520	-0.110	0.270	0.370	0.220	-0.020	-0.040	0.200	-0.030
GENE1530X	-0.170	0.360	0.030	-0.060	-0.010	0.240	0.330	-0.120	-0.300
GENE235X	0.390	-0.310	-0.240	-0.100	0.090	0.140	0.010	-0.320	-0.090
GENE888X	0.730	0.160	0.140	0.150	-0.050	0.220	-0.010	0.030	-0.020
GENE423X	0.530	0.620	0.040	0.330	-0.120	0.140	-0.280	0.230	-0.260
GENE373X	0.260	0.050	-0.020	0.030	0.330	-0.020	-0.330	-0.220	-0.010
GENE489X	0.680	0.170	0.100	0.210	0.120	0.530	0.120	-0.130	-0.110
GENE488X	0.580	0.300	0.290	0.150	0.020	0.550	-0.170	-0.260	-0.250
GENE858X	0.370	0.380	0.090	0.150	0.120	0.470	-0.020	-0.030	0.040
GENE848X	1.160	0.950	0.340	0.520	0.130	0.290	-0.040	0.660	0.050
GENE448X	0.830	0.280	0.010	0.360	0.150	0.490	-0.220	-0.100	0.170
GENE845X	0.320	0.280	0.480	0.328	0.474	-0.330	-0.210	0.240	0.222
GENE836X	0.570	0.250	0.600	0.350	-0.360	-0.320	-0.080	0.060	-0.050
GENE838X	0.770	0.090	0.360	0.350	-0.140	0.080	0.260	0.070	0.590
GENE834X	0.880	0.310	0.020	0.290	-0.200	-0.280	0.140	0.180	0.480
GENE833X	0.610	-0.010	-0.240	0.165	-0.223	-0.260	0.010	0.770	0.562
GENE842X	0.390	0.050	0.090	0.160	-0.150	0.250	0.240	0.200	0.180
GENE259X	0.190	0.330	0.290	0.150	-0.120	0.500	0.290	0.070	-0.050
GENE817X	0.570	0.770	0.040	0.370	0.260	0.640	0.040	0.210	-0.190
GENE806X	0.580	0.440	0.190	0.280	0.200	-0.040	-0.030	0.160	-0.350
GENE268X	0.670	0.190	0.110	0.260	0.470	0.430	-0.140	0.270	-0.040
GENE284X	0.650	0.470	0.260	0.330	-0.360	-0.210	0.540	0.390	0.370
GENE543X	0.590	0.380	0.920	0.760	0.050	0.700	0.540	0.780	0.320
GENE542X	-0.010	0.170	0.270	0.470	-0.150	0.450	0.370	0.440	0.380
GENE541X	0.310	0.050	0.530	0.480	-0.070	0.470	0.680	0.430	0.390
GENE882X	0.390	0.120	0.730	0.460	0.250	0.120	0.480	0.170	0.390
GENE884X	0.400	0.240	0.500	0.300	0.230	0.220	0.350	0.130	0.350
GENE530X	0.250	0.650	0.530	0.410	0.210	0.670	0.370	-0.030	0.250
GENE560X	0.070	-0.170	-0.150	0.020	0.380	-0.520	0.140	-0.200	-0.300
GENE479X	0.180	0.020	-0.040	0.360	-0.260	0.150	0.130	-0.280	0.430
GENE481X	0.260	-0.010	-0.210	0.190	0.010	-0.460	0.170	0.170	0.060
GENE513X	0.740	0.570	0.370	0.060	-0.350	0.470	0.100	-0.280	0.160
GENE592X	0.640	1.020	-0.180	0.470	0.540	0.420	0.100	0.000	-0.130
GENE562X	0.000	-0.100	0.150	-0.090	-0.060	-0.120	-0.220	0.000	-0.360
GENE663X	0.640	0.410	0.150	0.290	-0.090	0.200	-0.070	-0.070	-0.020
GENE563X	0.490	0.140	0.460	0.190	-0.030	-0.220	-0.100	0.210	0.000
GENE616X	1.090	0.370	0.280	0.560	0.370	0.400	-0.010	0.350	0.030
GENE617X	0.870	0.190	0.340	0.240	0.130	0.350	-0.110	0.130	-0.060
GENE630X	0.300	0.320	0.100	0.090	0.360	-0.550	-0.230	0.170	-0.110
GENE646X	0.650	0.550	0.220	0.170	0.470	0.250	0.190	-0.060	0.300
GENE645X	0.560	0.690	0.190	0.290	0.540	0.100	0.010	0.000	0.410
GENE636X	0.790	0.460	0.220	0.360	0.320	0.130	-0.140	0.000	0.230
GENE620X	0.680	0.490	0.000	0.200	0.580	-0.100	0.040	-0.270	-0.080
GENE659X	0.750	0.760	0.000	0.140	0.090	0.670	-0.300	-0.150	-0.080
GENE735X	0.220	0.670	0.220	0.430	0.900	0.400	0.200	0.340	0.210
GENE670X	0.860	0.960	0.540	0.310	0.240	0.600	0.130	0.220	-0.260
GENE609X	0.930	1.020	0.350	0.690	0.531	0.850	0.090	0.580	0.191
GENE667X	0.010	0.930	0.430	0.479	0.140	0.250	0.430	0.330	0.160
GENE668X	0.410	0.220	0.120	0.510	0.450	0.400	0.050	0.420	0.180
GENE596X	0.620	0.360	-0.190	0.360	0.260	0.110	0.100	0.000	0.180
GENE594X	0.420	-0.100	0.160	0.000	0.280	0.220	-0.070	0.230	-0.200
GENE584X	-0.010	0.780	-0.140	0.330	0.060	0.120	-0.100	0.020	-0.170
GENE585X	0.400	0.430	0.310	0.350	0.000	0.250	-0.010	0.150	0.090
GENE582X	0.940	0.540	0.080	0.350	-0.180	0.490	0.010	-0.280	-0.070
GENE577X	0.440	0.720	0.010	0.170	0.590	-0.100	-0.440	0.000	-0.130
GENE567X	0.920	0.890	0.000	0.470	0.070	0.550	0.040	0.050	0.130
GENE568X	0.780	0.810	0.040	0.430	0.100	0.520	0.000	0.340	0.090
GENE569X	0.930	0.780	0.190	0.380	0.050	0.310	0.020	0.090	-0.020
GENE566X	1.010	0.800	0.120	0.370	-0.130	0.570	-0.170	-0.050	0.160
GENE813X	1.170	0.750	0.080	0.560	0.110	0.770	0.100	0.310	0.110
GENE764X	0.330	-0.050	-0.090	-0.060	-0.050	0.300	-0.250	-0.430	0.120
GENE790X	0.990	0.520	0.440	0.400	-0.300	0.310	0.260	0.300	0.170
GENE794X	0.200	0.660	0.010	0.390	-0.050	0.130	0.010	0.230	-0.080
GENE795X	0.320	0.530	0.020	0.360	-0.120	0.210	0.000	0.240	-0.010
GENE796X	0.510	0.580	0.180	0.360	0.089	0.370	0.120	0.200	-0.090
GENE759X	0.720	0.490	-0.040	0.300	0.450	0.230	-0.210	0.430	-0.140
GENE757X	1.030	0.520	0.300	0.640	0.560	0.570	0.200	0.650	0.000
GENE756X	0.680	0.600	0.200	0.490	0.630	0.100	0.070	0.430	0.160
GENE551X	-0.030	0.560	0.200	0.250	-0.060	0.000	-0.110	0.190	-0.230
GENE503X	0.740	0.700	0.060	0.170	0.180	0.280	0.080	-0.370	-0.040
GENE474X	0.310	0.300	-0.210	0.050	-0.250	0.350	-0.260	-0.390	-0.130
GENE763X	0.340	0.230	0.190	0.060	0.160	-0.520	-0.010	0.070	-0.290
GENE510X	0.390	-0.380	0.120	-0.120	0.290	-0.740	-0.390	0.000	-0.220
GENE511X	0.340	-0.230	-0.160	-0.180	0.210	-0.680	-0.520	0.060	0.120
GENE509X	0.620	-0.060	0.000	-0.040	-0.010	-0.230	0.040	-0.130	0.030
GENE506X	0.010	0.430	0.420	0.320	0.450	0.470	0.640	0.200	0.310
GENE879X	0.720	0.740	-0.190	0.260	-0.120	0.170	-0.180	-0.180	0.000
GENE798X	0.170	0.340	0.170	0.510	0.250	0.750	0.170	0.350	-0.070
GENE550X	0.250	0.300	0.160	0.150	0.290	0.340	-0.310	-0.360	0.190
GENE485X	0.560	0.240	0.210	0.278	0.062	0.030	0.520	0.130	0.150
GENE847X	0.570	0.190	0.320	0.236	0.080	0.440	-0.090	0.240	0.090
GENE844X	-0.260	0.380	0.000	0.100	-0.500	-0.540	0.220	0.220	0.340
GENE444X	0.610	0.230	0.140	0.370	0.220	0.000	-0.190	0.430	0.040
GENE445X	-0.100	0.320	0.190	0.210	0.440	0.250	0.570	0.010	0.170
GENE874X	0.230	0.120	0.040	0.260	0.173	0.460	0.700	0.010	0.300
GENE872X	0.500	0.550	0.390	0.560	0.410	0.580	0.580	0.150	0.150
GENE3606X	0.640	0.010	0.500	0.380	0.090	0.200	0.420	0.120	0.330
GENE853X	0.280	0.210	0.090	0.280	0.770	-0.310	-0.330	-0.010	-0.060
GENE520X	0.720	0.100	0.610	0.500	0.140	-0.170	0.850	-0.010	0.380
GENE397X	0.170	0.450	0.230	0.300	-0.100	0.170	0.310	0.110	0.030
GENE250X	0.190	-0.200	-0.080	0.120	-0.180	-0.420	0.000	0.050	-0.290
GENE260X	0.500	0.120	0.140	-0.090	-0.320	0.000	0.000	0.140	-0.160
GENE1325X	-0.150	0.160	-0.030	0.000	-0.580	0.050	0.520	0.320	-0.200
GENE1323X	0.480	0.480	0.010	0.040	-0.120	-0.030	0.260	0.000	0.240
GENE264X	0.150	0.190	0.320	0.360	-0.050	0.550	-0.030	-0.090	-0.240
GENE310X	0.130	0.410	-0.160	0.090	-0.100	-0.160	0.200	0.440	0.060
GENE311X	0.190	0.230	0.000	0.190	-0.190	-0.230	0.120	0.380	0.060
GENE420X	0.310	0.400	0.160	0.230	0.000	0.190	-0.230	0.330	0.250
GENE751X	0.790	0.950	0.410	0.500	0.620	0.450	-0.040	0.450	-0.150
GENE417X	-0.130	0.370	0.050	0.110	0.070	0.080	-0.150	0.420	-0.360
GENE269X	-0.090	0.080	0.520	0.150	-0.030	0.440	0.000	0.460	-0.220
GENE900X	0.420	0.440	0.090	0.160	0.330	0.010	-0.060	0.140	-0.140
GENE2971X	-0.060	-0.010	0.110	0.010	0.230	-0.250	-0.050	0.070	-0.170
GENE899X	-0.340	0.380	0.250	0.180	0.190	0.570	-0.040	0.190	0.030
GENE391X	0.540	1.050	0.170	0.570	-0.120	0.110	0.810	-0.110	0.750
GENE372X	0.000	0.440	0.240	0.270	0.300	0.320	0.210	0.000	-0.070
GENE1062X	-0.140	0.300	0.380	0.300	0.690	0.530	0.460	0.270	0.230
GENE898X	-0.040	0.030	0.120	0.030	-0.190	0.100	-0.490	0.230	-0.230
GENE362X	0.510	0.050	-0.140	-0.130	0.270	-0.540	0.000	-0.100	0.150
GENE370X	0.510	-0.270	-0.040	0.100	-0.140	0.170	-0.450	-0.140	0.220
GENE365X	-0.120	0.640	0.290	0.280	-0.010	0.400	0.080	-0.100	0.470
GENE216X	0.500	0.730	0.420	0.192	-0.300	0.220	0.200	0.180	0.430
GENE1500X	0.010	0.070	-0.030	0.080	-0.060	0.200	-0.520	-0.250	-0.090
GENE179X	0.050	0.310	0.080	0.090	-0.110	-0.040	0.040	0.240	0.090
GENE180X	0.240	0.560	-0.140	0.000	-0.170	0.370	0.110	0.100	0.100
GENE181X	0.130	0.690	0.170	0.142	0.111	0.510	-0.190	0.280	0.127
GENE969X	0.520	0.670	-0.030	0.060	0.310	0.100	0.170	0.340	-0.160
GENE956X	-0.160	-0.420	-0.400	-0.120	-0.570	0.010	-0.230	0.460	0.010
GENE957X	-0.190	0.010	-0.240	-0.120	-0.050	0.000	0.030	-0.060	-0.140
GENE958X	-0.320	-0.060	-0.320	-0.250	-0.100	0.000	-0.390	-0.080	-0.120
GENE959X	-0.010	0.090	0.000	-0.080	-0.220	0.020	0.130	0.000	-0.020
GENE188X	0.090	0.250	0.130	0.090	-0.140	0.570	0.160	0.310	0.280
GENE1287X	-0.150	0.140	-0.050	0.040	0.080	-0.060	0.390	-0.290	0.410
GENE3009X	-0.140	-0.120	-0.090	0.070	0.000	-0.500	0.360	0.560	0.020
GENE979X	-0.580	-0.120	0.110	-0.190	0.140	0.340	0.410	0.190	-0.070
GENE978X	-0.570	0.330	0.170	0.020	0.210	0.330	0.240	0.330	0.030
GENE144X	-0.120	0.050	-0.030	0.010	-0.320	-0.080	-0.280	-0.240	-0.380
GENE145X	-0.240	-0.080	-0.130	0.120	-0.190	-0.480	0.100	0.040	0.000
GENE129X	0.160	0.080	-0.030	0.060	0.070	0.130	-0.090	0.100	-0.080
GENE110X	0.440	0.600	-0.330	0.070	0.460	0.000	-0.180	0.180	-0.110
GENE109X	0.240	0.280	-0.200	0.090	0.420	0.130	-0.030	0.030	-0.150
GENE108X	0.420	0.370	-0.230	-0.009	0.340	0.090	-0.090	-0.030	-0.200
GENE102X	0.470	0.450	-0.090	0.060	0.250	0.310	0.100	0.000	-0.230
GENE99X	-0.230	0.060	-0.040	0.010	0.330	-0.440	-0.410	0.060	-0.060
GENE97X	0.170	0.470	-0.110	0.170	0.320	-0.040	0.330	0.070	0.680
GENE2646X	0.340	-0.300	-0.320	0.270	-0.050	0.360	0.930	-0.030	-0.060
GENE340X	0.970	0.290	0.230	0.620	-0.080	0.490	0.620	0.460	0.160
GENE3993X	0.290	0.180	-0.010	-0.070	0.080	-0.440	-0.370	-0.100	-0.210
GENE160X	0.310	0.540	-0.070	0.140	0.590	-0.140	0.050	-0.170	-0.210
GENE149X	0.190	-0.310	0.020	-0.080	0.100	0.350	-0.480	-0.280	0.050
GENE1440X	-0.610	0.210	-0.030	-0.040	0.000	0.060	-0.070	0.040	-0.010
GENE3123X	0.000	0.000	0.170	0.140	0.090	0.540	0.270	0.180	0.380
GENE4023X	-0.070	-0.310	-0.060	-0.070	-0.100	-0.100	-0.080	-0.260	0.090
GENE3180X	-0.600	0.320	0.080	-0.140	-0.090	0.300	-0.060	0.070	-0.100
GENE3192X	-0.580	-0.280	-0.510	-0.390	-0.010	-0.120	0.290	-0.010	-0.110
GENE1866X	-0.500	-0.050	-0.560	-0.206	-0.220	-0.180	0.250	0.110	-0.070
GENE1798X	-0.430	-0.540	-0.220	0.050	-0.310	-0.290	0.640	0.340	0.120
GENE1859X	-0.230	-0.380	0.100	-0.080	-0.250	0.010	0.160	-0.220	0.310
GENE1267X	-0.540	-0.550	-0.020	-0.010	-0.550	0.210	0.200	0.360	-0.280
GENE1264X	-0.390	-0.440	-0.130	-0.240	-0.440	-0.560	0.370	0.170	-0.040
GENE1454X	-0.780	-0.570	-0.440	-0.240	-0.150	-0.030	-0.360	-0.020	-0.170
GENE1431X	-0.590	-0.310	0.000	-0.220	-0.060	-0.380	-0.390	0.100	-0.120
GENE1412X	-0.880	-0.480	-0.370	-0.550	-0.470	-0.370	-0.310	-0.270	-0.430
GENE1416X	-0.550	-0.480	0.030	-0.430	-0.620	-0.130	-0.490	-0.190	-0.270
GENE1402X	-0.710	-0.550	-0.180	-0.190	0.040	-0.760	-0.100	0.260	0.020
GENE1401X	-0.610	-0.180	0.030	-0.350	-0.760	-0.610	-0.080	-0.120	-0.600
GENE1391X	-0.410	-0.360	-0.370	-0.310	-0.070	-0.080	-0.350	-0.350	-0.260
GENE3460X	-0.780	-0.710	-0.200	-0.200	0.052	-0.080	0.000	-0.540	-0.240
GENE3459X	-0.340	0.280	0.000	-0.010	0.320	-0.140	-0.140	-0.330	-0.330
GENE1864X	-0.590	-0.050	-0.360	-0.260	0.050	-0.450	0.180	0.120	0.060
GENE3174X	0.130	-0.090	0.210	0.000	-0.290	-0.560	-0.360	-0.270	-0.010
GENE1436X	-0.230	-0.190	0.160	-0.050	-0.480	0.030	-0.140	-0.160	0.040
GENE3410X	-0.080	0.000	-0.090	-0.150	-0.260	-0.540	-0.180	-0.130	-0.060
GENE3162X	0.130	0.340	0.020	-0.080	-0.210	-0.420	-0.020	-0.590	-0.300
GENE3161X	-0.090	0.190	0.000	-0.170	-0.970	-0.450	0.080	-0.120	-0.280
GENE3159X	-0.130	0.220	0.100	-0.040	-0.560	0.270	-0.300	0.050	0.110
GENE1816X	0.460	0.160	0.300	0.100	-0.310	0.540	0.370	0.110	0.290
GENE3969X	-0.170	-0.320	-0.080	0.010	-0.120	-0.160	0.180	0.070	0.130
GENE3972X	0.000	0.580	-0.120	0.230	0.090	-0.250	0.260	-0.420	0.410
GENE3973X	0.400	0.360	-0.410	0.000	-0.140	-0.030	0.130	-0.440	-0.030
GENE3977X	0.510	-0.040	-0.270	-0.080	-0.320	0.020	0.000	-0.620	0.270
GENE3465X	0.230	-0.490	0.230	-0.170	-0.200	0.340	0.160	-0.040	0.050
GENE1755X	0.110	-0.140	-0.550	0.000	-0.380	-0.270	-0.110	0.410	0.380
GENE1707X	0.810	0.000	0.470	0.180	-0.240	-0.070	0.520	0.260	0.700
GENE1499X	0.340	0.350	0.020	0.070	0.050	0.250	0.190	0.000	0.130
GENE393X	0.910	0.400	0.200	0.300	0.400	0.270	-0.150	0.260	0.300
GENE492X	0.490	0.570	0.410	0.310	-0.010	0.420	-0.270	0.000	-0.240
GENE3590X	0.930	0.400	0.530	0.310	0.040	0.310	0.400	0.190	0.490
GENE3591X	0.510	0.160	0.420	0.180	0.330	0.210	0.010	0.060	0.310
GENE3582X	-0.140	-0.240	0.280	0.090	-0.280	0.410	0.280	-0.050	-0.030
GENE3583X	0.310	0.060	0.600	0.140	-0.050	0.520	-0.030	0.070	0.120
GENE3584X	0.290	0.380	0.230	0.170	-0.090	0.500	0.110	-0.050	0.170
GENE1716X	-0.470	-0.150	0.430	0.130	-0.130	-0.010	0.260	0.480	0.470
GENE470X	0.410	0.530	0.160	0.080	-0.190	-0.070	-0.250	-0.200	0.250
GENE3579X	0.260	0.220	0.270	0.070	-0.470	-0.160	0.250	-0.050	0.010
GENE1561X	0.060	-0.380	0.410	0.010	0.080	-0.090	0.360	-0.030	-0.030
GENE3564X	-0.310	0.190	0.330	0.250	0.100	-0.080	0.240	-0.280	-0.080
GENE3595X	0.250	0.880	0.750	0.573	0.470	0.350	0.700	0.350	0.940
GENE1559X	0.000	0.350	-0.200	0.350	0.040	0.120	0.530	0.030	0.830
GENE1690X	-0.120	0.270	0.390	0.350	-0.400	0.050	0.740	0.460	0.460
GENE1657X	-0.280	0.490	0.270	0.310	-0.320	-0.300	0.710	0.280	0.360
GENE1717X	0.180	0.990	0.000	0.380	-0.200	0.710	0.900	0.420	0.650
GENE1554X	0.020	0.250	-0.370	-0.120	0.110	-0.120	-0.210	0.090	0.000
GENE1759X	-0.630	0.070	-0.030	-0.120	0.000	-0.410	0.140	0.350	0.280
GENE1518X	0.160	0.120	0.270	0.270	0.230	0.070	-0.080	0.200	-0.210
GENE1515X	-0.020	0.240	-0.050	0.090	0.300	0.100	-0.050	0.200	0.260
GENE1514X	-0.190	-0.180	0.140	0.080	-0.260	0.100	-0.070	0.090	0.210
GENE1525X	-0.140	-0.450	-0.160	-0.160	0.030	-0.020	0.190	-0.030	0.260
GENE953X	0.470	0.240	0.140	0.060	0.460	-0.310	0.240	-0.240	-0.010
GENE954X	0.000	0.300	-0.180	-0.030	-0.060	-0.240	0.200	-0.200	0.120
GENE962X	-0.260	0.320	-0.290	-0.130	-0.400	-0.070	0.250	0.000	-0.040
GENE237X	0.150	-0.030	-0.010	-0.070	-0.004	-0.670	-0.090	-0.280	-0.330
GENE1783X	-0.060	-0.510	0.480	0.030	-0.280	0.080	0.030	-0.130	0.240
GENE1347X	-0.310	0.250	0.020	-0.058	-0.104	0.320	0.350	0.050	0.331
GENE3933X	0.150	0.570	0.090	0.150	-0.280	-0.280	0.310	-0.120	0.000
GENE920X	0.300	-0.030	-0.370	-0.020	-0.420	-0.010	0.210	-0.090	-0.130
GENE3481X	-0.190	0.030	0.120	0.140	-0.220	-0.400	0.220	-0.050	-0.160
GENE3092X	0.060	-0.120	0.080	0.060	0.380	-0.360	0.240	0.060	-0.210
GENE3411X	0.580	0.170	0.130	0.010	-0.270	0.490	-0.270	-0.160	0.120
GENE1807X	-0.230	0.260	0.450	0.110	-0.520	-0.410	0.600	-0.090	0.040
GENE1494X	-0.040	-0.270	-0.150	-0.070	-0.160	-0.160	0.280	0.060	0.090
GENE1490X	-0.780	-0.460	0.240	-0.220	-0.540	-0.450	0.220	0.340	-0.220
GENE1477X	-0.340	-0.290	-0.110	-0.169	0.220	-0.800	-0.230	0.000	0.300
GENE2583X	-0.370	-0.060	0.200	-0.260	-0.248	-0.060	0.060	-0.180	0.160
GENE1909X	-0.350	0.210	0.030	0.000	-0.240	0.260	-0.050	0.230	0.350
GENE1894X	-0.150	0.030	-0.330	-0.130	0.080	0.230	0.320	-0.320	-0.090
