# Supplementary material for: Discovering biclusters in gene expression data based on high-dimensional linear geometries
Source: BMC Bioinformatics. 2008 Apr 23;9:209. doi: 10.1186/1471-2105-9-209 (PMC2386490; doi:10.1186/1471-2105-9-209)
Supplement: Additional file 4 — All detected biclusters with full data. All the detected biclusters with full data are given here. [file 1471-2105-9-209-S4.zip › biclu_result/bi_258.txt]

	DLCL-0042	DLCL-0031	DLCL-0030	DLCL-0004	DLCL-0029	DLCL-0052	DLCL-0051	DLCL-0032	DLCL-0006	DLCL-0020
GENE1835X	-0.320	0.200	-0.310	-0.130	-0.530	-0.180	0.380	0.220	-0.270	-0.160
GENE1836X	-0.630	0.130	-0.400	-0.310	0.090	0.020	0.210	0.040	-0.280	-0.390
GENE1865X	-0.460	0.200	-0.460	-0.120	-0.120	0.120	0.330	0.190	-0.390	-0.550
GENE1380X	-0.280	0.090	-0.450	-0.229	-0.080	-0.100	-0.020	0.110	-0.290	-0.190
GENE1930X	-0.890	-0.150	-0.160	-0.460	0.050	-0.300	-0.540	-0.080	-0.430	-0.260
GENE3166X	0.030	0.020	-0.240	-0.070	-0.370	-0.370	-0.390	0.070	-0.170	0.110
GENE3165X	-0.390	0.130	0.190	-0.060	0.000	0.020	-0.490	-0.240	-0.160	0.000
GENE1114X	-0.100	-0.770	-0.060	-0.270	-0.320	-0.220	-0.120	-0.040	-0.260	0.240
GENE1115X	-0.320	-0.610	0.270	-0.090	-0.390	0.050	0.240	-0.010	-0.070	0.200
GENE3960X	0.790	0.010	0.010	0.230	-0.050	-0.130	-0.190	-0.140	0.570	-0.090
GENE166X	0.980	-0.150	0.430	0.470	0.220	0.750	0.900	0.290	0.640	0.280
GENE3439X	-0.190	0.050	0.540	0.230	0.680	-0.440	0.580	0.360	0.540	0.070
GENE3442X	0.920	0.390	0.580	0.610	0.820	1.020	0.210	0.100	0.320	0.350
GENE3443X	0.930	0.340	0.740	0.690	0.840	1.090	0.170	0.050	0.160	0.320
GENE3447X	-0.040	-0.100	0.110	0.000	-0.030	-0.280	-0.190	0.080	0.600	0.450
GENE3449X	-0.030	0.100	0.150	0.070	-0.140	0.310	-0.020	-0.150	0.050	0.280
GENE1501X	0.240	0.410	0.320	0.100	-0.400	0.360	0.670	0.260	0.230	0.150
GENE3404X	0.220	0.450	-0.090	0.050	-0.180	0.480	0.020	0.050	0.140	0.020
GENE213X	0.750	0.150	0.150	0.090	-0.130	-0.270	-0.120	-0.220	0.010	-0.020
GENE394X	0.410	0.100	-0.170	0.040	-0.320	0.040	0.540	0.180	0.430	-0.230
GENE3523X	0.340	-0.130	0.050	0.050	0.000	0.320	-0.190	-0.210	-0.110	0.030
GENE3512X	-0.040	-0.180	0.160	-0.220	-0.340	-0.890	-0.830	-0.310	0.370	0.160
GENE3811X	0.160	0.260	0.350	0.080	0.000	-0.230	0.480	-0.140	0.700	-0.200
GENE3687X	1.060	0.450	0.550	0.530	0.700	0.140	0.150	0.260	0.210	0.340
GENE3700X	-0.430	0.010	-0.080	-0.030	0.130	0.370	0.120	-0.050	-0.380	0.230
GENE3722X	0.420	0.230	0.490	0.500	0.430	0.960	0.640	0.100	-0.050	0.650
GENE3551X	-0.030	0.540	0.190	0.120	0.000	-0.250	-0.230	0.200	0.110	-0.180
GENE3418X	0.100	-0.150	-0.090	0.320	0.420	0.440	-0.210	-0.010	0.080	0.100
GENE3216X	0.600	-0.060	0.000	0.070	0.050	0.370	0.330	0.320	-0.150	0.200
GENE3217X	0.530	0.070	0.090	0.220	0.040	0.240	0.410	0.470	0.300	0.270
GENE1840X	-0.700	-0.140	-0.450	-0.370	-0.240	-0.520	0.110	-0.170	0.140	-0.230
GENE3145X	-0.150	-0.230	0.240	-0.180	-0.090	-0.200	0.290	-0.020	0.260	0.220
GENE2552X	-0.200	-0.210	-0.160	-0.010	-0.430	-0.060	-0.120	0.400	-0.070	0.120
GENE2570X	0.600	0.230	0.090	0.120	-0.190	-0.090	-0.140	0.410	0.170	0.190
GENE2565X	-0.200	-0.270	0.060	-0.100	0.190	-0.520	0.010	-0.170	-0.110	0.020
GENE3093X	0.500	-0.110	0.370	-0.030	-0.250	-0.560	0.510	0.100	0.170	0.030
GENE2491X	-0.770	-0.430	-0.070	-0.170	0.060	0.390	-0.530	-0.070	0.210	-0.690
GENE2549X	0.710	0.030	0.260	0.076	0.170	-0.170	0.020	-0.100	0.390	0.340
GENE1913X	0.190	-0.530	-0.170	-0.080	-0.470	-0.700	-0.080	-0.240	-0.120	-0.320
GENE1915X	-0.230	-0.020	0.290	0.030	-0.040	0.300	-0.360	-0.100	0.000	-0.230
GENE1914X	-0.340	-0.380	0.010	-0.110	0.090	-0.260	-0.100	-0.180	-0.260	-0.330
GENE1917X	-0.500	-0.340	0.240	-0.190	-0.170	-0.070	-0.050	-0.110	-0.580	-0.050
GENE1908X	-0.630	-0.450	-0.600	-0.060	-0.100	-0.530	-0.040	-0.390	-0.220	-0.250
GENE1896X	-0.110	0.040	0.060	-0.120	-0.250	0.100	-0.086	0.000	0.010	0.130
GENE2987X	-0.370	0.230	-0.080	0.010	-0.120	0.010	-0.410	0.000	0.060	0.310
GENE2041X	-0.100	0.340	-0.050	0.200	-0.010	-0.140	0.080	0.150	0.020	-0.120
GENE2040X	0.400	-0.500	-0.470	0.110	0.200	0.280	-0.160	0.450	0.420	0.030
GENE2516X	0.800	0.680	0.570	0.490	0.850	-0.200	0.130	-0.100	0.900	-0.220
GENE3042X	0.189	0.390	-0.030	-0.045	-0.410	-0.600	0.070	-0.260	0.130	-0.090
GENE3047X	-1.020	-0.220	-0.030	-0.530	-0.230	-0.460	-0.580	-0.270	-0.590	-0.910
GENE2523X	0.560	-0.620	-0.020	-0.040	-0.030	-0.530	0.550	-0.310	0.290	0.400
GENE2061X	-0.320	-0.580	-0.310	-0.200	-0.030	-0.430	0.070	-0.290	0.100	0.330
GENE2062X	-0.080	-0.230	0.070	-0.200	0.190	-0.470	-0.570	-0.280	0.050	0.110
GENE2493X	-0.440	-0.260	-0.080	-0.140	-0.220	-0.340	-0.220	-0.010	0.200	-0.110
GENE2453X	-0.820	0.130	-0.130	-0.350	-0.180	-0.880	-0.280	0.090	0.000	-0.150
GENE2292X	-0.600	0.180	0.120	-0.260	0.000	-0.470	-0.390	-0.280	-0.330	-0.620
GENE2360X	-0.540	-0.200	-0.360	-0.380	0.190	-0.510	-0.480	-0.310	-0.130	-0.190
GENE2397X	-0.290	-0.890	0.130	-0.410	-0.140	-0.180	-0.430	-0.630	0.000	-0.190
GENE2337X	0.350	-0.230	0.160	-0.040	-0.090	-0.490	-0.180	-0.370	0.340	0.010
GENE2459X	0.310	-0.310	-0.640	-0.280	-0.160	-0.520	-0.350	-0.460	0.090	0.030
GENE2106X	-0.010	-0.190	0.470	0.200	0.160	0.380	-0.280	0.570	0.020	0.690
GENE2140X	-0.400	-0.070	-0.310	-0.140	0.200	0.250	-0.250	-0.200	0.090	0.090
GENE2281X	-0.010	0.140	0.000	-0.050	0.020	0.190	0.050	0.090	-0.010	-0.260
GENE2280X	-0.350	-0.040	-0.020	-0.170	-0.050	-0.270	0.330	0.060	-0.070	-0.190
GENE2279X	-0.840	-0.350	-0.020	-0.240	-0.270	-0.460	0.040	0.050	-0.100	-0.080
GENE2241X	0.000	-0.040	-0.330	-0.260	0.040	0.170	0.280	-0.340	-0.270	-0.160
GENE2225X	-0.210	-0.090	0.240	0.120	0.500	0.120	-0.370	-0.490	0.240	-0.530
GENE2231X	-0.200	-0.400	-0.210	-0.260	-0.160	-0.530	-0.130	-0.560	-0.210	-0.290
GENE2185X	0.170	-0.030	-0.170	-0.050	0.200	-0.720	-0.470	-0.110	-0.050	-0.040
GENE2200X	-0.440	-0.440	-0.120	-0.160	0.040	-0.030	-0.240	-0.230	-0.030	-0.440
GENE2166X	-0.430	0.010	-0.420	-0.240	0.160	-0.700	-0.120	-0.140	-0.290	-0.540
GENE2177X	-0.320	-0.030	0.010	0.080	0.430	-0.410	-0.150	0.150	-0.180	-0.060
GENE2214X	-0.350	-0.380	-0.380	-0.220	0.080	-0.350	0.080	-0.060	0.040	-0.430
GENE2230X	-0.530	-0.130	-0.200	-0.140	0.360	-0.730	-0.190	-0.150	-0.220	-0.520
GENE2283X	-0.160	-0.270	-0.250	-0.350	-0.080	-0.360	-0.250	-0.340	-0.100	0.050
GENE2130X	-0.340	-0.250	-0.030	-0.340	-0.140	0.180	0.040	-0.320	-0.340	-0.240
GENE2129X	0.106	0.110	-0.060	-0.250	0.070	-0.420	-0.300	-0.230	-0.320	-0.220
GENE2252X	0.040	-0.090	-0.060	-0.040	0.160	-0.500	-0.390	-0.240	-0.050	0.060
GENE2253X	-0.100	-0.530	-0.320	-0.140	-0.160	-0.660	-0.330	-0.400	0.200	0.040
GENE1934X	-0.350	-0.120	-0.190	-0.020	-0.280	-0.250	0.100	0.020	0.220	0.030
GENE2434X	-0.840	-0.410	-0.220	-0.240	-0.070	-0.510	-0.220	0.080	-0.290	-0.070
GENE2098X	-0.060	-0.440	-0.470	-0.220	-0.320	-0.220	-0.300	-0.340	-0.010	-0.160
GENE2521X	-0.570	0.290	0.280	0.010	-0.260	-0.390	0.200	0.270	0.280	0.020
GENE3703X	-0.259	-0.200	-0.100	0.120	0.320	0.210	0.050	0.140	0.250	0.200
GENE3705X	-0.130	-0.210	0.020	0.090	-0.120	0.180	0.130	0.360	0.080	-0.090
GENE2507X	0.010	0.000	0.080	-0.160	-0.580	-0.200	0.360	-0.160	0.000	-0.070
GENE2042X	0.010	-0.560	0.000	-0.010	-0.010	-0.170	0.200	0.400	-0.170	0.030
GENE1876X	-0.500	-0.270	0.150	-0.100	-0.490	-0.340	-0.554	-0.420	-0.350	-0.490
GENE1962X	-0.510	-0.240	-0.380	-0.270	0.050	-0.110	0.290	0.020	-0.020	-0.080
GENE2607X	0.190	0.390	-0.500	-0.070	0.100	-0.470	-0.400	0.230	0.190	-0.540
GENE2612X	-0.533	-0.560	-0.180	-0.610	-0.370	-0.460	-0.130	-0.340	-0.340	-0.357
GENE2611X	0.180	-0.030	-0.060	-0.220	0.030	-0.300	-0.010	-0.120	-0.340	-0.060
GENE2692X	0.300	-0.090	-0.210	-0.090	0.050	0.000	-0.280	-0.350	-0.070	0.037
GENE2958X	-0.290	0.380	-0.250	-0.070	0.210	-0.630	0.430	0.200	-0.310	-0.780
GENE1101X	-0.430	-0.150	0.000	-0.110	0.190	-0.220	-0.130	-0.040	0.220	-0.140
GENE3984X	0.220	0.280	0.030	0.130	0.170	-0.510	-0.470	0.120	-0.450	-0.310
GENE2609X	-0.040	-0.410	-0.070	-0.380	-0.100	-0.730	0.210	-0.110	0.090	0.180
GENE3151X	0.370	-0.230	0.110	0.040	-0.150	0.190	-0.320	-0.090	-0.200	0.020
GENE1851X	-0.560	-0.480	-0.530	-0.560	-0.300	-0.730	-0.410	-0.340	-0.170	-0.320
GENE2465X	-0.140	-0.350	0.120	-0.440	-0.460	0.000	-0.600	-0.350	-0.440	0.120
GENE3065X	0.040	-0.440	-0.290	-0.270	-0.130	0.220	-0.420	-0.080	-0.070	-0.070
GENE3066X	-0.220	-0.040	0.040	-0.370	-0.290	-0.500	-0.480	-0.320	-0.440	-0.070
GENE3900X	-0.160	0.020	0.040	-0.110	0.060	-0.140	-0.320	0.100	0.180	-0.060
GENE3901X	0.350	0.070	0.470	0.040	0.340	-0.290	0.570	-0.110	-0.120	0.000
GENE2574X	0.070	0.000	0.110	-0.030	-0.440	0.200	-0.580	-0.180	-0.430	-0.360
GENE1013X	0.270	-0.310	0.400	0.130	-0.290	-0.200	-0.060	-0.160	-0.100	0.100
GENE2579X	-0.310	-0.170	-0.010	-0.020	0.290	-0.170	-0.490	-0.390	0.220	0.000
GENE3212X	-0.250	-0.250	-0.200	-0.180	-0.060	0.320	-0.140	-0.330	0.040	-0.180
GENE3154X	-0.010	0.000	-0.230	-0.040	-0.240	-0.120	-0.370	-0.270	0.140	0.260
GENE3279X	0.400	0.050	0.030	0.170	-0.150	-0.140	0.380	0.280	0.050	-0.050
GENE3300X	-0.210	0.020	0.270	0.080	0.180	0.580	-0.250	0.000	-0.370	-0.390
GENE369X	0.070	-0.040	0.200	0.100	-0.170	0.610	0.160	-0.160	-0.110	-0.100
GENE3374X	-0.470	0.230	0.650	0.080	-0.530	0.030	-0.490	0.190	-0.150	0.320
GENE3382X	0.190	0.850	0.700	0.430	0.110	0.740	0.300	0.070	0.450	0.190
GENE3396X	-0.280	-0.470	0.370	0.110	-0.050	0.390	-0.290	-0.100	-0.140	0.540
GENE1045X	0.270	0.000	0.100	0.200	0.250	-0.080	0.060	-0.140	-0.160	-0.180
GENE3205X	0.260	-0.320	-0.010	-0.120	-0.450	-0.230	0.110	-0.060	0.120	-0.250
GENE3186X	-0.550	-0.170	0.100	0.020	0.130	0.060	-0.510	0.070	0.140	-0.340
GENE4025X	-0.130	-0.070	-0.230	0.090	0.100	0.270	0.100	0.170	0.170	-0.220
GENE3386X	-0.110	0.870	-0.040	0.270	0.000	-0.220	0.700	0.720	0.380	0.050
GENE1008X	0.490	-0.040	0.280	0.220	0.070	0.400	0.130	0.280	-0.140	0.230
GENE58X	0.360	0.250	-0.210	0.020	-0.400	-0.320	0.000	0.240	0.090	-0.200
GENE4000X	0.150	-0.060	0.310	0.120	-0.170	-0.050	0.200	0.050	0.060	0.120
GENE3999X	0.310	0.120	0.450	0.030	-0.140	0.000	0.040	-0.270	-0.060	-0.610
GENE41X	0.090	0.060	-0.050	-0.070	-0.220	0.180	-0.140	-0.080	0.390	0.210
GENE3207X	-0.410	-0.350	-0.420	-0.320	0.010	-0.780	-0.270	0.050	-0.150	-0.090
GENE164X	0.560	0.320	0.010	0.270	0.320	0.220	0.190	0.000	0.030	-0.050
GENE53X	0.630	0.440	0.420	0.080	0.050	0.020	-0.210	-0.160	-0.110	-0.250
GENE43X	0.360	-0.260	-0.040	-0.270	-0.250	0.140	-0.090	-0.100	0.270	-0.220
GENE3907X	0.430	-0.320	-0.250	0.000	-0.150	-0.180	0.290	0.080	-0.050	-0.010
GENE3113X	-0.150	0.180	0.000	-0.120	-0.260	-0.210	0.000	-0.190	0.060	-0.170
GENE1848X	-0.250	0.650	0.010	0.010	0.000	0.080	-0.020	0.180	0.220	-0.070
GENE1869X	-0.420	-0.410	-0.340	-0.040	0.190	-0.140	-0.030	0.040	0.010	0.080
GENE3167X	-0.320	-0.470	-0.570	-0.280	-0.490	-0.300	-0.190	-0.020	-0.040	0.220
GENE44X	-0.190	-0.420	0.320	-0.270	-0.400	-0.010	-0.250	0.310	-0.250	-0.080
GENE2605X	-0.270	0.070	0.220	0.070	0.130	-0.190	0.200	0.060	0.000	-0.010
GENE2604X	-0.130	-0.360	0.110	-0.050	-0.220	-0.300	0.220	-0.140	-0.160	-0.140
GENE1271X	0.600	-0.160	-0.180	0.070	0.150	-0.490	-0.410	-0.290	0.180	0.390
GENE3017X	0.090	-0.050	-0.440	0.050	0.250	-0.100	0.210	0.310	0.160	-0.050
GENE3098X	-0.650	-0.030	0.030	-0.280	-0.490	0.020	-0.200	-0.590	-0.180	0.290
GENE3032X	0.520	-0.100	-0.050	0.070	-0.190	-0.110	0.070	-0.090	0.060	-0.030
GENE2482X	0.270	0.340	0.020	0.190	0.390	0.060	0.260	0.230	0.320	0.140
GENE2995X	-0.110	-0.200	-0.070	-0.100	-0.010	-0.120	-0.460	-0.070	-0.250	-0.670
GENE2679X	0.100	-0.040	-0.220	-0.050	0.330	-0.160	-0.050	0.120	-0.010	-0.150
GENE2920X	-0.460	-0.070	-0.250	-0.030	0.000	0.070	0.310	0.400	-0.010	0.010
GENE1956X	-0.380	0.460	-0.030	0.044	0.510	-0.600	-0.310	-0.080	0.110	-0.310
GENE2937X	0.390	0.480	0.010	-0.060	0.020	-0.240	-0.260	-0.160	0.040	0.000
GENE2926X	-0.570	0.030	0.050	0.040	0.050	-0.390	-0.130	0.020	-0.210	-0.210
GENE1948X	-0.260	0.130	-0.070	0.000	0.100	-0.030	-0.290	-0.210	0.090	0.010
GENE1949X	-0.220	0.000	0.020	-0.040	0.100	-0.330	-0.260	-0.120	0.050	-0.180
GENE2939X	-0.140	0.370	0.060	0.040	0.540	-0.360	-0.450	0.150	0.050	-0.270
GENE2919X	-0.320	0.160	-0.400	-0.290	0.060	-0.840	-0.740	0.310	-0.060	-0.200
GENE299X	1.130	0.730	-0.180	0.490	0.340	0.170	0.440	0.250	0.310	-0.090
GENE2927X	-0.040	0.210	-0.070	-0.250	0.140	-0.180	0.050	0.150	0.110	-0.050
GENE2908X	-0.480	0.010	-0.050	-0.230	0.010	-0.540	0.050	0.020	-0.280	-0.450
GENE2666X	0.310	-0.390	-0.270	-0.340	-0.500	-0.950	0.000	-0.540	0.070	-0.050
GENE2960X	-0.480	-0.120	-0.140	-0.330	-0.040	-0.490	0.020	0.170	-0.330	-0.480
GENE2728X	-0.630	-0.350	-0.410	-0.030	0.340	-0.260	-0.370	0.210	-0.210	-0.320
GENE1961X	-0.240	-0.140	-0.040	-0.070	0.000	-0.100	-0.180	-0.050	-0.140	-0.070
GENE2956X	-0.070	0.130	0.000	-0.100	0.100	-0.280	0.330	-0.090	-0.370	-0.450
GENE2714X	-0.123	-0.120	-0.170	-0.290	-0.140	-0.030	0.220	-0.190	0.040	-0.110
GENE2741X	-0.760	-0.160	-0.300	-0.190	0.040	-0.840	-0.340	0.250	-0.240	-0.500
GENE2885X	1.010	0.260	0.180	0.370	0.380	0.650	0.110	0.490	0.090	-0.240
GENE2881X	0.580	0.000	0.010	0.080	0.050	-0.090	-0.530	0.170	-0.250	-0.370
GENE296X	0.640	0.590	0.220	0.250	0.340	-0.080	0.420	0.560	0.030	-0.060
GENE3003X	-0.140	0.690	0.110	0.160	0.140	0.640	0.370	0.200	0.550	-0.110
GENE3002X	0.440	0.280	0.090	0.270	0.080	-0.260	0.280	0.400	-0.300	-0.050
GENE2748X	-0.500	-0.180	-0.090	-0.140	-0.070	-0.830	-0.080	0.220	0.220	-0.770
GENE2827X	-0.380	0.170	0.080	-0.060	0.200	-0.550	-0.690	0.000	-0.550	-0.440
GENE2832X	-0.730	-0.440	-0.290	-0.290	0.000	-0.660	-0.270	-0.330	-0.580	-0.930
GENE2843X	-0.020	0.550	-0.270	0.000	0.000	-0.590	0.280	0.370	-0.400	-0.330
GENE2810X	-0.570	0.100	-0.030	-0.070	0.000	-0.570	-0.130	0.120	-0.660	-0.470
GENE2804X	-0.630	-0.320	-0.170	-0.050	0.000	-0.600	-0.380	0.280	-0.630	0.110
GENE2797X	0.410	0.270	-0.480	0.036	0.160	0.060	0.080	0.280	0.170	0.050
GENE2753X	0.020	0.570	0.170	0.350	0.670	-0.110	-0.130	0.170	-0.070	-0.370
GENE2788X	-0.560	-0.740	-0.640	-0.310	-0.050	-0.670	-0.060	-0.010	-0.700	-0.760
GENE2783X	0.590	0.110	-0.070	0.170	0.200	-0.220	-0.080	0.300	-0.380	-0.200
GENE2778X	-0.120	-0.380	0.200	0.030	0.080	-0.170	0.140	-0.070	-0.290	-0.340
GENE2865X	0.140	0.110	-0.080	0.050	0.070	-0.380	-0.030	0.090	0.060	0.080
GENE2866X	0.460	-0.030	0.040	0.002	0.120	-0.300	0.010	-0.080	-0.200	0.160
GENE2745X	0.090	0.490	-0.310	-0.010	0.050	-0.620	-0.510	0.360	-0.230	-0.320
GENE2896X	-0.100	0.600	0.040	0.050	-0.060	-0.250	0.510	0.440	-0.240	0.010
GENE1955X	-0.300	-0.340	-0.070	-0.130	-0.310	0.040	-0.310	0.050	0.150	0.100
GENE2914X	0.680	0.260	0.000	0.440	0.190	0.380	-0.090	0.170	0.090	0.430
GENE2915X	0.700	0.580	0.300	0.240	0.400	-0.430	-0.160	0.320	-0.220	-0.120
GENE2128X	-0.060	0.080	0.300	0.050	0.180	0.000	0.500	0.370	0.140	-0.030
GENE2945X	0.600	0.310	0.340	0.220	-0.270	0.440	0.030	-0.080	-0.340	-0.020
GENE2943X	0.330	0.200	0.060	0.270	-0.280	0.350	0.360	0.200	-0.150	-0.040
GENE2656X	-0.080	-0.440	-0.190	0.050	-0.280	0.130	0.100	0.380	0.160	0.100
GENE2655X	-0.100	-0.390	0.080	0.060	-0.030	0.090	-0.250	0.290	-0.220	0.090
GENE2637X	0.320	0.290	0.010	-0.030	0.430	-0.240	-0.580	0.250	0.030	0.000
GENE2633X	-0.380	0.000	0.180	0.130	0.310	0.220	-0.070	-0.080	0.220	-0.160
GENE2999X	-0.060	0.020	-0.040	0.060	0.260	0.090	0.020	0.570	-0.070	-0.070
GENE2975X	0.240	0.220	-0.440	-0.260	-0.330	-0.050	0.060	-0.210	-0.210	-0.190
GENE3000X	-0.410	-0.080	-0.100	0.120	-0.160	-0.520	0.370	0.160	0.080	0.030
GENE2996X	0.240	0.240	-0.020	0.090	-0.170	-0.120	0.090	0.080	-0.110	-0.080
GENE2621X	0.360	0.260	-0.150	0.080	-0.100	-0.030	-0.210	0.060	0.040	0.040
GENE3025X	0.070	0.290	-0.440	-0.010	0.150	0.180	0.290	-0.240	0.100	-0.230
GENE2985X	-0.340	-0.160	-0.270	0.000	-0.260	-0.400	0.120	0.120	0.070	0.110
GENE3008X	-0.320	0.150	0.050	0.140	0.090	0.150	-0.220	0.220	-0.130	0.040
GENE3012X	0.410	-0.690	-0.300	-0.130	-0.040	-0.420	-0.420	-0.270	-0.210	-0.350
GENE3011X	0.230	-0.340	-0.410	-0.210	-0.070	-0.110	-0.220	-0.120	-0.300	-0.440
GENE2964X	0.220	-0.060	-0.470	0.010	-0.040	-0.540	0.150	0.340	-0.130	-0.150
GENE2984X	-0.580	-0.200	0.300	-0.270	-0.340	-0.920	-0.120	0.180	-0.200	-0.110
GENE2620X	0.590	-0.200	0.070	0.070	-0.390	0.100	0.310	0.420	0.300	0.270
GENE1441X	-0.050	0.030	-0.090	-0.170	-0.350	-0.090	0.020	-0.080	0.000	-0.210
GENE315X	-0.010	-0.180	0.230	0.090	0.070	-0.100	0.020	-0.250	-0.090	-0.100
GENE3014X	0.170	0.150	-0.230	-0.010	0.130	-0.580	0.230	-0.010	0.180	-0.040
GENE1033X	0.050	0.030	0.010	0.000	0.100	-0.090	0.570	0.170	-0.470	-0.360
GENE3022X	-0.510	-0.240	-0.200	0.010	0.390	-0.080	-0.350	0.450	0.030	-0.080
GENE154X	0.100	-0.280	-0.220	-0.220	-0.060	0.160	-0.340	-0.380	-0.100	-0.490
GENE3052X	-0.240	-0.270	-0.460	-0.410	0.010	-0.640	-0.330	0.130	0.060	-0.140
GENE1977X	0.040	-0.330	-0.410	-0.280	0.150	-0.250	-0.190	0.000	0.180	-0.020
GENE2029X	0.160	-0.400	0.000	-0.140	0.210	-0.200	-0.070	-0.100	-0.170	0.160
GENE2028X	-0.350	-0.130	0.050	0.060	0.170	-0.080	-0.250	0.080	-0.250	-0.150
GENE1950X	-0.740	-0.210	-0.020	-0.190	0.140	-0.510	0.120	-0.130	-0.350	-0.160
GENE2011X	0.170	-0.240	-0.180	-0.150	-0.210	-0.690	-0.400	-0.260	-0.120	0.380
GENE1986X	0.090	0.210	0.080	0.060	0.420	0.460	-0.340	-0.070	0.270	0.410
GENE1997X	0.190	-0.230	0.140	-0.100	0.050	-0.190	-0.080	0.310	0.180	0.360
GENE1993X	-0.240	0.030	-0.110	-0.070	0.000	-0.340	0.200	-0.320	-0.110	0.080
GENE1992X	-0.260	-0.240	-0.050	-0.050	0.280	-0.610	-0.020	-0.120	0.080	0.080
GENE1990X	-0.070	0.020	0.000	-0.230	0.150	-0.620	0.110	0.080	-0.050	-0.100
GENE2002X	-0.750	-0.120	0.180	-0.140	0.480	-0.130	-0.070	-0.260	0.050	-0.550
GENE1983X	0.040	-0.200	-0.400	-0.250	0.000	-0.300	-0.470	-0.180	-0.070	-0.210
GENE1980X	-0.520	0.100	-0.130	0.000	0.280	-0.110	-0.460	-0.020	-0.100	0.000
GENE2008X	-0.600	-0.680	-0.380	-0.370	-0.300	-0.550	-0.080	0.010	0.210	-0.170
GENE1979X	-0.451	0.140	-0.380	-0.080	0.170	0.080	-0.040	0.010	-0.230	0.130
GENE2013X	-0.820	-0.120	-0.380	-0.370	0.060	-0.500	-0.590	-0.310	-0.140	-0.400
GENE1276X	0.040	0.200	-0.140	-0.080	0.100	-0.550	-0.020	-0.190	-0.290	0.240
GENE1273X	-0.700	-0.340	-0.330	-0.380	-0.180	-0.560	-0.020	-0.180	0.100	-0.140
GENE1355X	-0.280	-0.310	-0.100	-0.510	-0.310	-0.830	-0.970	-0.660	-0.180	-0.340
GENE1838X	0.300	0.050	-0.080	0.178	-0.050	-0.380	-0.070	0.030	-0.110	-0.060
GENE1198X	-0.550	0.460	-0.300	-0.140	-0.130	-0.260	-0.090	-0.380	-0.270	-0.260
GENE1201X	-0.630	0.040	-0.320	-0.270	0.150	-0.380	0.270	0.000	-0.060	-0.150
GENE1202X	-0.060	0.100	-0.170	0.030	-0.290	0.460	0.260	-0.040	-0.150	0.000
GENE1203X	0.460	0.530	0.010	0.130	-0.090	0.140	0.470	0.380	0.050	-0.070
GENE1204X	0.130	-0.040	0.200	-0.070	-0.180	0.080	0.160	-0.290	0.160	0.020
GENE1248X	0.000	0.050	-0.010	0.110	-0.250	-0.240	0.090	-0.090	0.110	0.160
GENE948X	0.610	0.550	-0.100	0.310	-0.180	0.380	0.640	-0.030	0.230	-0.180
GENE949X	0.460	0.640	0.030	0.309	-0.150	0.140	0.290	0.130	0.000	-0.230
GENE950X	0.490	0.800	-0.060	0.190	-0.290	0.260	0.670	0.030	0.140	-0.170
GENE951X	0.400	0.590	-0.170	0.310	-0.220	0.050	0.300	0.060	0.010	-0.220
GENE1285X	-0.370	0.330	-0.020	0.090	-0.140	-0.020	0.000	-0.120	-0.190	0.290
GENE1148X	-0.220	0.740	0.320	0.280	0.000	-0.040	-0.370	0.620	-0.160	-0.020
GENE1149X	0.340	0.670	0.060	0.330	0.170	0.020	0.380	0.100	0.420	-0.020
GENE54X	0.410	0.280	0.440	0.490	0.740	0.190	0.570	0.050	0.250	-0.030
GENE1088X	-0.280	-0.350	-0.310	-0.080	-0.420	-0.570	-0.030	-0.380	0.350	-0.070
GENE3414X	0.120	0.650	0.170	0.160	-0.270	0.480	0.100	-0.150	-0.080	0.190
GENE3090X	0.150	0.120	0.040	-0.010	-0.160	0.390	-0.240	0.530	0.230	-0.300
GENE1038X	0.560	0.200	0.490	0.020	-0.630	-0.010	-0.290	0.230	0.370	0.600
GENE1042X	-0.100	0.240	-0.350	0.090	0.120	0.070	-0.470	0.270	-0.170	0.200
GENE1133X	0.130	0.280	-0.060	-0.300	-0.550	-0.160	0.200	0.170	-0.320	0.090
GENE3101X	-0.190	0.050	-0.090	0.010	-0.220	-0.430	-0.120	-0.400	-0.200	-0.240
GENE1119X	-0.210	-0.280	-0.120	-0.090	-0.450	-0.540	0.030	-0.020	0.000	0.000
GENE1036X	-0.050	0.690	0.600	0.370	0.220	0.220	0.090	0.390	0.160	0.120
GENE1837X	-0.380	-0.150	-0.440	-0.120	-0.030	0.350	0.000	-0.090	-0.112	0.070
GENE1831X	0.070	0.090	-0.040	-0.120	-0.400	0.190	-0.360	0.050	-0.040	-0.170
GENE1832X	-0.250	-0.230	0.080	0.050	-0.210	0.280	-0.500	-0.190	-0.190	-0.040
GENE1022X	0.280	-0.090	0.140	0.150	0.130	0.370	-0.380	-0.110	0.050	-0.040
GENE37X	-0.020	-0.190	-0.140	-0.350	-0.010	-0.540	0.190	-0.360	-0.080	-0.390
GENE38X	0.390	-0.060	-0.300	-0.060	-0.240	-0.070	-0.560	-0.260	-0.210	-0.340
GENE156X	0.320	0.510	-0.050	-0.080	-0.110	0.280	-0.360	-0.360	-0.320	-0.440
GENE965X	0.440	0.220	-0.140	-0.160	-0.180	0.190	0.190	0.040	-0.230	0.170
GENE91X	-0.450	-0.050	0.170	0.150	0.190	-0.160	0.250	0.300	-0.080	-0.180
GENE973X	0.320	0.200	0.310	0.090	-0.290	0.540	0.480	0.270	0.400	-0.250
GENE1034X	0.180	0.400	0.370	0.200	-0.070	0.110	0.550	0.310	0.010	-0.240
GENE1035X	0.230	0.340	0.490	0.210	0.030	0.170	0.600	0.200	-0.080	-0.130
GENE3373X	-0.140	0.230	0.030	0.250	0.460	0.340	0.090	0.590	0.330	0.000
GENE197X	-0.420	-0.160	-0.120	-0.080	0.140	0.230	0.040	0.100	0.030	-0.290
GENE930X	0.150	-0.400	-0.330	0.000	0.070	0.350	0.330	-0.150	0.260	0.120
GENE224X	0.600	-0.040	-0.080	0.090	0.140	0.430	0.470	0.660	0.020	0.080
GENE335X	-0.060	-0.670	0.010	-0.093	-0.580	-0.280	0.390	-0.140	-0.250	0.010
GENE336X	0.330	0.170	0.000	0.120	-0.280	0.420	0.310	0.140	0.040	-0.340
GENE355X	0.060	0.780	-0.150	0.390	0.130	0.980	0.260	0.250	0.230	0.460
GENE319X	0.520	0.570	0.270	0.370	0.660	0.120	-0.020	0.200	0.180	-0.030
GENE1530X	-0.170	0.470	0.030	-0.060	-0.090	-0.190	0.240	-0.120	0.140	-0.300
GENE888X	0.730	-0.110	0.140	0.150	0.200	0.650	0.220	0.030	0.070	-0.020
GENE373X	0.260	0.020	-0.020	0.030	-0.350	0.350	-0.020	-0.220	0.190	-0.010
GENE858X	0.370	-0.040	0.090	0.150	-0.100	0.450	0.470	-0.030	0.110	0.040
GENE845X	0.320	0.420	0.480	0.328	0.200	0.550	-0.330	0.240	0.210	0.222
GENE830X	-0.190	0.440	0.470	0.110	-0.520	0.510	0.150	0.330	0.500	-0.280
GENE836X	0.570	0.350	0.600	0.350	0.520	0.690	-0.320	0.060	0.120	-0.050
GENE838X	0.770	0.070	0.360	0.350	-0.080	0.510	0.080	0.070	-0.010	0.590
GENE833X	0.610	0.020	-0.240	0.165	0.220	0.620	-0.260	0.770	0.780	0.562
GENE842X	0.390	-0.190	0.090	0.160	0.020	0.370	0.250	0.200	0.000	0.180
GENE259X	0.190	0.280	0.290	0.150	0.270	-0.210	0.500	0.070	0.000	-0.050
GENE806X	0.580	0.340	0.190	0.280	0.050	0.530	-0.040	0.160	0.040	-0.350
GENE268X	0.670	0.280	0.110	0.260	0.200	0.060	0.430	0.270	0.030	-0.040
GENE284X	0.650	0.250	0.260	0.330	0.320	0.050	-0.210	0.390	0.430	0.370
GENE882X	0.390	0.150	0.730	0.460	0.120	0.450	0.120	0.170	0.250	0.390
GENE884X	0.400	0.040	0.500	0.300	0.020	0.450	0.220	0.130	0.230	0.350
GENE531X	1.110	0.020	0.640	0.560	0.130	0.930	0.380	0.280	0.570	0.150
GENE530X	0.250	-0.100	0.530	0.410	0.150	0.830	0.670	-0.030	0.570	0.250
GENE479X	0.180	0.670	-0.040	0.360	0.170	0.850	0.150	-0.280	0.820	0.430
GENE513X	0.740	0.220	0.370	0.060	-0.120	-0.400	0.470	-0.280	0.370	0.160
GENE514X	0.400	0.170	0.130	0.000	-0.230	0.370	0.330	0.020	0.330	0.100
GENE592X	0.640	0.580	-0.180	0.470	0.170	0.530	0.420	0.000	0.350	-0.130
GENE562X	0.000	-0.180	0.150	-0.090	-0.250	0.040	-0.120	0.000	-0.130	-0.360
GENE663X	0.640	0.060	0.150	0.290	-0.050	0.680	0.200	-0.070	-0.060	-0.020
GENE563X	0.490	0.640	0.460	0.190	0.060	0.430	-0.220	0.210	0.270	0.000
GENE617X	0.870	-0.250	0.340	0.240	-0.070	0.830	0.350	0.130	0.000	-0.060
GENE646X	0.650	0.430	0.220	0.170	-0.200	0.650	0.250	-0.060	-0.110	0.300
GENE645X	0.560	0.250	0.190	0.290	-0.100	0.550	0.100	0.000	0.090	0.410
GENE654X	0.520	0.920	0.590	0.450	0.380	0.920	0.130	0.120	-0.010	0.550
GENE656X	0.930	1.170	0.670	0.700	0.240	0.870	0.250	0.620	0.040	0.460
GENE620X	0.680	0.680	0.000	0.200	0.140	0.180	-0.100	-0.270	-0.010	-0.080
GENE676X	0.790	0.170	0.000	0.390	0.800	0.260	0.830	0.250	0.160	0.090
GENE750X	1.090	0.400	0.440	0.700	0.800	0.540	0.660	0.630	0.190	0.200
GENE714X	0.610	-0.190	0.610	0.420	0.700	0.900	-0.170	0.160	0.260	0.090
GENE715X	0.870	0.920	0.220	0.330	-0.140	0.390	0.270	0.400	0.220	-0.380
GENE735X	0.220	0.200	0.220	0.430	0.080	0.580	0.400	0.340	0.400	0.210
GENE670X	0.860	0.430	0.540	0.310	0.310	0.090	0.600	0.220	0.140	-0.260
GENE609X	0.930	0.250	0.350	0.690	0.090	0.780	0.850	0.580	0.140	0.191
GENE668X	0.410	0.700	0.120	0.510	0.790	0.700	0.400	0.420	0.190	0.180
GENE596X	0.620	-0.050	-0.190	0.360	0.000	0.780	0.110	0.000	0.400	0.180
GENE585X	0.400	0.450	0.310	0.350	0.450	0.770	0.250	0.150	0.080	0.090
GENE582X	0.940	0.630	0.080	0.350	0.160	0.910	0.490	-0.280	0.320	-0.070
GENE577X	0.440	0.700	0.010	0.170	-0.030	0.620	-0.100	0.000	0.260	-0.130
GENE574X	0.720	0.970	0.180	0.430	-0.140	0.920	0.110	0.390	0.300	-0.140
GENE567X	0.920	1.020	0.000	0.470	0.130	0.330	0.550	0.050	0.090	0.130
GENE568X	0.780	0.990	0.040	0.430	0.090	0.360	0.520	0.340	-0.040	0.090
GENE566X	1.010	0.690	0.120	0.370	-0.090	0.280	0.570	-0.050	0.400	0.160
GENE813X	1.170	0.400	0.080	0.560	-0.020	0.360	0.770	0.310	0.160	0.110
GENE764X	0.330	-0.080	-0.090	-0.060	0.270	-0.070	0.300	-0.430	0.090	0.120
GENE789X	1.250	0.540	0.070	0.640	0.450	0.610	0.200	0.310	0.340	0.390
GENE790X	0.990	0.400	0.440	0.400	0.370	0.590	0.310	0.300	0.274	0.170
GENE780X	0.550	0.010	0.350	0.240	0.460	0.630	0.120	0.010	-0.050	-0.060
GENE794X	0.200	0.070	0.010	0.390	0.450	0.410	0.130	0.230	0.020	-0.080
GENE795X	0.320	0.030	0.020	0.360	0.640	0.050	0.210	0.240	0.150	-0.010
GENE796X	0.510	0.210	0.180	0.360	0.560	0.310	0.370	0.200	-0.040	-0.090
GENE759X	0.720	0.360	-0.040	0.300	-0.230	0.850	0.230	0.430	0.100	-0.140
GENE757X	1.030	0.710	0.300	0.640	0.000	0.520	0.570	0.650	0.460	0.000
GENE589X	0.840	0.610	0.000	0.460	0.160	0.770	0.670	-0.020	0.140	-0.200
GENE503X	0.740	-0.010	0.060	0.170	-0.140	0.740	0.280	-0.370	0.260	-0.040
GENE474X	0.310	-0.010	-0.210	0.050	-0.350	0.520	0.350	-0.390	-0.320	-0.130
GENE763X	0.340	0.310	0.190	0.060	-0.190	0.020	-0.520	0.070	-0.110	-0.290
GENE510X	0.390	-0.210	0.120	-0.120	-0.190	-0.110	-0.740	0.000	0.190	-0.220
GENE511X	0.340	-0.190	-0.160	-0.180	-0.230	-0.030	-0.680	0.060	0.130	0.120
GENE509X	0.620	-0.220	0.000	-0.040	0.070	-0.410	-0.230	-0.130	0.440	0.030
GENE880X	0.890	0.300	0.140	0.430	0.330	0.380	0.350	0.000	-0.120	0.030
GENE879X	0.720	-0.010	-0.190	0.260	0.180	0.250	0.170	-0.180	-0.040	0.000
GENE821X	0.620	0.420	0.260	0.100	0.330	0.510	0.380	-0.040	0.060	-0.170
GENE820X	0.540	0.300	0.100	0.160	0.350	0.440	0.480	0.140	0.020	-0.190
GENE502X	0.750	0.420	0.090	0.180	-0.210	0.470	0.390	0.480	0.180	0.180
GENE805X	0.260	0.050	0.220	0.210	0.510	0.660	0.200	-0.010	0.220	-0.250
GENE485X	0.560	0.860	0.210	0.278	-0.110	0.830	0.030	0.130	0.330	0.150
GENE467X	0.640	1.130	0.190	0.620	0.460	0.610	0.530	0.280	0.550	-0.060
GENE465X	0.290	-0.120	0.270	0.400	0.310	0.910	0.420	0.020	0.360	-0.060
GENE847X	0.570	0.310	0.320	0.236	0.230	0.460	0.440	0.240	0.380	0.090
GENE844X	-0.260	-0.380	0.000	0.100	0.340	0.160	-0.540	0.220	0.060	0.340
GENE444X	0.610	0.370	0.140	0.370	0.690	0.590	0.000	0.430	0.270	0.040
GENE439X	0.200	0.340	0.260	0.410	0.770	0.990	0.060	-0.100	0.400	0.290
GENE438X	0.290	0.170	0.400	0.380	0.750	0.930	0.040	0.090	0.060	0.170
GENE852X	0.370	-0.220	0.220	0.190	-0.060	0.460	-0.460	0.180	-0.120	-0.040
GENE520X	0.720	0.470	0.610	0.500	-0.090	0.630	-0.170	-0.010	0.940	0.380
GENE240X	0.590	0.710	0.450	0.320	0.330	0.130	-0.300	0.430	0.020	-0.140
GENE241X	0.930	0.330	0.140	0.330	0.370	-0.170	-0.240	0.330	0.000	-0.180
GENE247X	0.430	-0.320	-0.470	-0.140	0.000	0.040	-0.490	0.120	-0.150	-0.230
GENE260X	0.500	-0.140	0.140	-0.090	-0.180	-0.330	0.000	0.140	-0.270	-0.160
GENE1325X	-0.150	0.390	-0.030	0.000	-0.020	-0.290	0.050	0.320	0.140	-0.200
GENE1324X	0.290	0.270	0.110	0.100	-0.080	0.150	-0.020	-0.070	0.200	0.030
GENE1323X	0.480	-0.350	0.010	0.040	-0.360	0.140	-0.030	0.000	0.100	0.240
GENE264X	0.150	0.860	0.320	0.360	0.410	0.890	0.550	-0.090	0.270	-0.240
GENE266X	0.300	-0.030	-0.090	0.370	0.440	0.790	0.230	0.250	0.090	-0.240
GENE310X	0.130	-0.220	-0.160	0.090	-0.230	-0.250	-0.160	0.440	0.130	0.060
GENE312X	0.350	0.050	-0.300	0.120	0.190	-0.120	0.060	0.280	0.130	0.230
GENE313X	-0.340	-0.150	-0.660	-0.320	0.090	-0.040	-0.270	0.090	0.010	0.240
GENE746X	0.770	0.800	0.140	0.200	0.510	0.130	0.280	0.170	-0.390	-0.280
GENE751X	0.790	0.140	0.410	0.500	0.430	0.510	0.450	0.450	0.030	-0.150
GENE417X	-0.130	0.280	0.050	0.110	0.680	-0.010	0.080	0.420	0.100	-0.360
GENE269X	-0.090	0.560	0.520	0.150	0.080	-0.030	0.440	0.460	-0.050	-0.220
GENE900X	0.420	0.040	0.090	0.160	0.140	0.300	0.010	0.140	0.000	-0.140
GENE2971X	-0.060	0.320	0.110	0.010	-0.130	0.110	-0.250	0.070	0.370	-0.170
GENE909X	-0.130	0.190	0.090	0.270	0.410	0.680	0.450	0.380	0.270	0.300
GENE1062X	-0.140	0.150	0.380	0.300	0.010	-0.030	0.530	0.270	0.420	0.230
GENE898X	-0.040	-0.050	0.120	0.030	-0.120	0.340	0.100	0.230	0.100	-0.230
GENE370X	0.510	0.040	-0.040	0.100	-0.070	0.550	0.170	-0.140	0.410	0.220
GENE366X	0.100	0.170	0.130	0.310	0.270	0.330	0.120	-0.350	0.250	0.110
GENE215X	0.430	0.310	0.330	0.160	-0.180	-0.310	0.170	0.190	0.030	0.360
GENE179X	0.050	0.040	0.080	0.090	0.000	-0.050	-0.040	0.240	-0.130	0.090
GENE180X	0.240	0.240	-0.140	0.000	0.170	-0.260	0.370	0.100	0.530	0.100
GENE181X	0.130	0.340	0.170	0.142	0.230	-0.050	0.510	0.280	0.410	0.127
GENE176X	1.140	0.490	0.570	0.470	0.390	0.610	-0.120	0.100	0.930	0.890
GENE171X	-0.060	0.130	0.100	0.160	0.010	-0.270	0.070	0.080	0.360	0.130
GENE957X	-0.190	-0.180	-0.240	-0.120	-0.010	-0.540	0.000	-0.060	0.130	-0.140
GENE958X	-0.320	-0.510	-0.320	-0.250	0.050	-0.650	0.000	-0.080	-0.370	-0.120
GENE959X	-0.010	-0.440	0.000	-0.080	0.010	0.010	0.020	0.000	0.230	-0.020
GENE69X	-0.270	-0.150	-0.160	0.000	-0.170	-0.260	0.020	-0.420	-0.370	-0.150
GENE188X	0.090	0.070	0.130	0.090	0.030	0.120	0.570	0.310	0.180	0.280
GENE1287X	-0.150	0.240	-0.050	0.040	-0.120	-0.380	-0.060	-0.290	0.360	0.410
GENE3009X	-0.140	0.420	-0.090	0.070	-0.230	-0.630	-0.500	0.560	-0.040	0.020
GENE978X	-0.570	-0.130	0.170	0.020	0.100	-0.130	0.330	0.330	0.110	0.030
GENE23X	-0.430	0.020	-0.440	-0.410	-0.140	-0.290	-0.870	-0.310	-0.500	-0.390
GENE137X	0.250	0.430	0.010	0.110	0.180	0.700	-0.090	0.060	0.060	-0.050
GENE108X	0.420	-0.170	-0.230	-0.009	-0.190	0.560	0.090	-0.030	-0.320	-0.200
GENE102X	0.470	-0.160	-0.090	0.060	-0.210	0.170	0.310	0.000	-0.050	-0.230
GENE340X	0.970	0.520	0.230	0.620	0.240	0.440	0.490	0.460	0.340	0.160
GENE3993X	0.290	0.000	-0.010	-0.070	-0.280	0.230	-0.440	-0.100	-0.160	-0.210
GENE160X	0.310	0.210	-0.070	0.140	-0.340	0.380	-0.140	-0.170	-0.140	-0.210
GENE151X	-0.030	0.150	-0.250	0.020	0.490	0.550	-0.050	-0.050	-0.080	0.240
GENE149X	0.190	-0.050	0.020	-0.080	-0.450	-0.100	0.350	-0.280	0.280	0.050
GENE1440X	-0.610	0.090	-0.030	-0.040	-0.090	0.140	0.060	0.040	-0.190	-0.010
GENE67X	0.000	-0.150	-0.160	0.170	0.000	-0.030	0.370	-0.290	0.010	0.000
GENE70X	0.250	-0.410	-0.120	0.000	-0.100	0.470	0.160	0.180	0.040	-0.110
GENE4023X	-0.070	0.140	-0.060	-0.070	-0.200	-0.240	-0.100	-0.260	0.070	0.090
GENE1867X	-0.440	-0.030	-0.300	-0.090	-0.220	0.220	-0.360	0.300	0.030	-0.050
GENE1863X	-0.980	-0.330	-0.620	-0.450	-0.170	-0.680	-0.170	-0.320	-0.610	-0.010
GENE1859X	-0.230	-0.170	0.100	-0.080	-0.470	0.040	0.010	-0.220	0.390	0.310
GENE3469X	-0.190	0.000	-0.040	-0.042	-0.250	-0.340	-0.240	-0.120	0.150	-0.200
GENE1267X	-0.540	0.100	-0.020	-0.010	0.260	-0.460	0.210	0.360	-0.250	-0.280
GENE1264X	-0.390	-0.250	-0.130	-0.240	-0.110	-0.800	-0.560	0.170	0.250	-0.040
GENE1266X	-0.480	0.130	0.080	-0.110	0.130	-0.270	0.100	0.350	-0.010	0.080
GENE1454X	-0.780	-0.060	-0.440	-0.240	0.120	-0.320	-0.030	-0.020	-0.100	-0.170
GENE1431X	-0.590	-0.100	0.000	-0.220	-0.290	0.050	-0.380	0.100	0.210	-0.120
GENE1423X	-0.700	-0.110	0.450	-0.150	0.000	-0.690	0.130	-0.100	-0.120	0.110
GENE1412X	-0.880	-0.600	-0.370	-0.550	-0.370	-0.430	-0.370	-0.270	-0.710	-0.430
GENE1414X	-0.670	-0.280	-0.470	-0.520	-0.370	-0.540	-0.680	-0.420	-0.410	-0.630
GENE1416X	-0.550	-0.860	0.030	-0.430	-0.020	-0.640	-0.130	-0.190	-0.600	-0.270
GENE1419X	-0.800	-0.090	-0.380	-0.590	-0.220	-0.290	-0.180	-0.040	-0.250	-0.500
GENE1402X	-0.710	-0.030	-0.180	-0.190	-0.120	-0.690	-0.760	0.260	-0.310	0.020
GENE1401X	-0.610	-0.730	0.030	-0.350	-0.340	-0.170	-0.610	-0.120	-0.280	-0.600
GENE1391X	-0.410	-0.120	-0.370	-0.310	-0.520	-0.280	-0.080	-0.350	-0.380	-0.260
GENE3463X	-0.210	0.270	-0.190	-0.020	-0.510	-0.250	-0.670	-0.140	-0.070	0.260
GENE3459X	-0.340	0.060	0.000	-0.010	0.190	0.000	-0.140	-0.330	-0.260	-0.330
GENE1864X	-0.590	-0.130	-0.360	-0.260	-0.530	-0.790	-0.450	0.120	-0.400	0.060
GENE1871X	-0.470	0.130	0.230	0.000	-0.140	-0.560	0.030	-0.390	0.040	-0.360
GENE1436X	-0.230	-0.120	0.160	-0.050	-0.160	-0.220	0.030	-0.160	-0.040	0.040
GENE3410X	-0.080	-0.030	-0.090	-0.150	-0.240	0.140	-0.540	-0.130	-0.360	-0.060
GENE3163X	-0.060	-0.320	-0.440	-0.234	-0.750	-0.760	-0.400	-0.530	-0.420	-0.360
GENE3162X	0.130	-0.260	0.020	-0.080	-0.660	-0.510	-0.420	-0.590	0.060	-0.300
GENE3159X	-0.130	0.080	0.100	-0.040	-0.130	0.210	0.270	0.050	-0.420	0.110
GENE4019X	-0.320	-0.160	0.050	-0.160	-0.370	-0.760	0.100	-0.410	0.020	0.380
GENE1816X	0.460	0.560	0.300	0.100	-0.280	0.070	0.540	0.110	-0.060	0.290
GENE3969X	-0.170	0.230	-0.080	0.010	0.110	-0.120	-0.160	0.070	0.310	0.130
GENE3970X	0.270	-0.120	-0.060	-0.100	0.320	0.080	-0.350	-0.140	0.070	-0.320
GENE3973X	0.400	-0.210	-0.410	0.000	0.340	0.000	-0.030	-0.440	0.140	-0.030
GENE3977X	0.510	-0.270	-0.270	-0.080	0.310	0.040	0.020	-0.620	0.200	0.270
GENE976X	0.490	0.050	-0.470	-0.050	0.230	-0.010	-0.720	-0.250	0.490	0.399
GENE3088X	0.000	0.270	0.180	0.170	-0.160	-0.090	-0.190	-0.390	0.120	0.040
GENE1499X	0.340	0.090	0.020	0.070	-0.140	-0.090	0.250	0.000	0.170	0.130
GENE3464X	-0.730	-0.390	-0.420	-0.320	-0.610	-0.410	-0.030	0.010	0.280	0.240
GENE1568X	-0.190	0.190	0.040	0.290	0.070	0.120	0.000	0.000	0.170	0.110
GENE3590X	0.930	0.590	0.530	0.310	-0.280	0.330	0.310	0.190	0.750	0.490
GENE3591X	0.510	0.240	0.420	0.180	-0.040	0.700	0.210	0.060	0.050	0.310
GENE1716X	-0.470	0.200	0.430	0.130	0.200	-0.060	-0.010	0.480	-0.310	0.470
GENE470X	0.410	0.380	0.160	0.080	-0.500	0.070	-0.070	-0.200	0.510	0.250
GENE1560X	0.000	0.250	0.380	0.400	-0.090	-0.190	-0.100	-0.200	0.670	0.300
GENE3605X	0.010	0.300	0.180	0.030	-0.260	0.440	0.640	-0.200	0.020	-0.040
GENE1540X	-0.080	0.320	-0.140	0.160	-0.060	-0.260	-0.150	0.290	0.100	-0.120
GENE1717X	0.180	0.740	0.000	0.380	-0.240	-0.260	0.710	0.420	0.560	0.650
GENE1497X	-0.090	-0.090	0.240	-0.140	-0.740	-0.800	-0.020	-0.220	0.020	0.180
GENE1759X	-0.630	-0.140	-0.030	-0.120	-0.290	0.270	-0.410	0.350	0.120	0.280
GENE1518X	0.160	0.680	0.270	0.270	-0.080	0.220	0.070	0.200	0.080	-0.210
GENE1514X	-0.190	-0.030	0.140	0.080	0.140	0.010	0.100	0.090	0.060	0.210
GENE1525X	-0.140	0.080	-0.160	-0.160	0.080	0.010	-0.020	-0.030	0.000	0.260
GENE954X	0.000	0.280	-0.180	-0.030	-0.410	-0.200	-0.240	-0.200	-0.190	0.120
GENE960X	-0.280	-0.330	-0.250	-0.090	0.030	-0.700	-0.240	-0.140	-0.080	-0.060
GENE962X	-0.260	-0.020	-0.290	-0.130	-0.080	-0.050	-0.070	0.000	0.110	-0.040
GENE1783X	-0.060	-0.250	0.480	0.030	0.140	-0.400	0.080	-0.130	0.210	0.240
GENE1347X	-0.310	-0.170	0.020	-0.058	-0.510	-0.400	0.320	0.050	0.170	0.331
GENE3092X	0.060	-0.190	0.080	0.060	-0.250	0.100	-0.360	0.060	0.270	-0.210
GENE1807X	-0.230	0.030	0.450	0.110	0.050	-0.160	-0.410	-0.090	-0.020	0.040
GENE1494X	-0.040	-0.090	-0.150	-0.070	-0.190	-0.310	-0.160	0.060	0.080	0.090
GENE985X	0.210	0.010	0.460	-0.080	-0.430	0.400	-0.670	-0.090	0.160	0.080
GENE1376X	-0.425	-0.130	0.250	-0.120	-0.390	0.190	-0.010	-0.210	-0.360	-0.240
GENE1477X	-0.340	-0.400	-0.110	-0.169	-0.510	-0.270	-0.800	0.000	0.090	0.300
GENE1909X	-0.350	-0.170	0.030	0.000	-0.350	-0.320	0.260	0.230	0.190	0.350
GENE1894X	-0.150	0.480	-0.330	-0.130	-0.380	-0.470	0.230	-0.320	-0.340	-0.090
