# Supplementary material for: Discovering biclusters in gene expression data based on high-dimensional linear geometries
Source: BMC Bioinformatics. 2008 Apr 23;9:209. doi: 10.1186/1471-2105-9-209 (PMC2386490; doi:10.1186/1471-2105-9-209)
Supplement: Additional file 4 — All detected biclusters with full data. All the detected biclusters with full data are given here. [file 1471-2105-9-209-S4.zip › biclu_result/bi_259.txt]

	DLCL-0007	DLCL-0030	DLCL-0004	DLCL-0029	DLCL-0008	DLCL-0052	DLCL-0011	DLCL-0032
GENE1835X	-0.510	-0.310	-0.130	-0.530	0.140	-0.180	-0.060	0.220
GENE1836X	-0.450	-0.400	-0.310	0.090	0.170	0.020	-0.630	0.040
GENE1865X	-0.160	-0.460	-0.120	-0.120	-0.060	0.120	-0.080	0.190
GENE1380X	-0.510	-0.450	-0.229	-0.080	0.050	-0.100	-0.060	0.110
GENE1932X	-0.710	0.260	-0.260	0.140	0.090	0.160	-0.370	-0.100
GENE1930X	-0.820	-0.160	-0.460	0.050	-0.190	-0.300	-0.100	-0.080
GENE3116X	0.390	-0.240	0.070	-0.450	-0.210	-0.430	0.630	0.630
GENE2584X	-0.420	-0.170	-0.270	0.140	-0.165	-0.340	0.000	-0.080
GENE3070X	-0.230	0.540	-0.030	0.120	0.220	-0.540	0.170	-0.120
GENE3165X	0.370	0.190	-0.060	0.000	-0.010	0.020	0.410	-0.240
GENE1110X	-0.300	0.200	-0.320	-0.510	-0.360	-0.250	-0.100	-0.420
GENE3937X	-0.720	0.060	-0.130	-0.120	-0.060	-0.560	0.110	-0.270
GENE3994X	0.100	0.330	0.000	-0.030	-0.500	0.070	-0.230	-0.610
GENE3960X	0.710	0.010	0.230	-0.050	-0.070	-0.130	-0.160	-0.140
GENE166X	0.000	0.430	0.470	0.220	0.200	0.750	0.400	0.290
GENE3438X	0.960	0.420	0.400	-0.240	0.260	0.770	0.310	0.390
GENE3447X	0.200	0.110	0.000	-0.030	0.050	-0.280	0.330	0.080
GENE3449X	0.000	0.150	0.070	-0.140	-0.380	0.310	-0.080	-0.150
GENE1501X	0.270	0.320	0.100	-0.400	-0.060	0.360	0.300	0.260
GENE3403X	0.300	0.010	0.290	0.140	0.080	0.510	-0.090	-0.030
GENE3400X	0.250	-0.030	0.050	-0.390	-0.130	0.250	0.080	-0.050
GENE816X	0.290	0.460	0.410	-0.080	0.090	0.800	0.020	0.080
GENE213X	0.250	0.150	0.090	-0.130	0.010	-0.270	-0.060	-0.220
GENE3453X	-0.180	0.520	0.020	-0.310	-0.310	0.450	0.610	0.210
GENE394X	0.250	-0.170	0.040	-0.320	0.200	0.040	-0.110	0.180
GENE3507X	-0.020	0.090	-0.060	-0.240	0.290	-0.100	-0.490	-0.160
GENE3602X	-0.110	0.000	-0.040	-0.190	-0.220	0.020	-0.240	-0.200
GENE3523X	0.020	0.050	0.050	0.000	-0.280	0.320	-0.070	-0.210
GENE3527X	0.030	0.050	-0.320	-0.190	-0.210	0.170	-0.250	-0.260
GENE3529X	0.280	-0.100	0.160	-0.370	-0.180	0.470	-0.040	0.310
GENE2544X	-0.150	-0.040	-0.460	-0.410	-0.729	0.070	-0.010	-0.900
GENE3811X	0.430	0.350	0.080	0.000	0.210	-0.230	0.100	-0.140
GENE3700X	-0.540	-0.080	-0.030	0.130	0.360	0.370	0.130	-0.050
GENE3551X	-0.060	0.190	0.120	0.000	0.090	-0.250	0.160	0.200
GENE3418X	0.480	-0.090	0.320	0.420	-0.320	0.440	0.390	-0.010
GENE3216X	-0.080	0.000	0.070	0.050	-0.110	0.370	-0.140	0.320
GENE3217X	0.090	0.090	0.220	0.040	-0.040	0.240	0.330	0.470
GENE1840X	-0.870	-0.450	-0.370	-0.240	-0.220	-0.520	-0.150	-0.170
GENE3142X	0.360	0.400	0.220	-0.110	0.070	0.760	0.220	-0.090
GENE1091X	0.080	0.030	-0.230	-0.010	-0.313	-0.270	0.340	-0.350
GENE2589X	0.040	-0.220	-0.100	-0.150	-0.200	-0.010	-0.100	0.110
GENE2552X	-0.220	-0.160	-0.010	-0.430	-0.120	-0.060	0.190	0.400
GENE2570X	-0.140	0.090	0.120	-0.190	-0.440	-0.090	0.590	0.410
GENE2548X	-0.260	-0.060	0.150	0.030	0.080	0.160	-0.180	0.030
GENE3108X	-0.090	0.460	0.000	0.050	-0.030	-0.490	0.080	-0.010
GENE2565X	-0.140	0.060	-0.100	0.190	-0.580	-0.520	-0.310	-0.170
GENE3094X	0.310	-0.140	-0.160	-0.650	-0.490	-0.110	0.140	-0.200
GENE3093X	0.100	0.370	-0.030	-0.250	-0.300	-0.560	0.230	0.100
GENE1893X	-0.310	-0.570	-0.280	-0.190	-0.110	0.060	0.000	-0.360
GENE1915X	-0.220	0.290	0.030	-0.040	0.100	0.300	0.010	-0.100
GENE1914X	-0.460	0.010	-0.110	0.090	0.250	-0.260	-0.210	-0.180
GENE1919X	-0.320	0.070	-0.250	0.000	-0.530	-0.410	-0.140	-0.070
GENE1917X	-0.310	0.240	-0.190	-0.170	-0.188	-0.070	0.290	-0.110
GENE1896X	-0.080	0.060	-0.120	-0.250	-0.340	0.100	-0.020	0.000
GENE2987X	-0.330	-0.080	0.010	-0.120	0.440	0.010	-0.190	0.000
GENE3051X	-0.340	-0.160	-0.010	0.110	-0.020	-0.570	0.450	0.320
GENE2551X	-0.110	0.320	0.100	0.010	-0.290	-0.410	-0.200	0.160
GENE2044X	0.510	0.320	-0.090	-0.110	-0.470	-0.680	-0.500	0.250
GENE2449X	-0.660	-0.250	-0.240	0.310	-0.890	0.370	-0.210	-0.110
GENE2929X	-0.460	-0.420	-0.180	0.410	-0.730	-0.570	0.180	0.090
GENE1911X	0.440	0.060	-0.100	-0.020	-0.200	0.430	-0.400	-0.210
GENE2057X	0.000	-0.890	-0.360	-0.290	-1.010	-0.410	0.160	-0.600
GENE2061X	-0.470	-0.310	-0.200	-0.030	-0.660	-0.430	0.010	-0.290
GENE2062X	-0.450	0.070	-0.200	0.190	-0.030	-0.470	-0.310	-0.280
GENE2063X	-0.290	-0.090	-0.470	-0.460	-0.510	-0.830	0.070	-0.530
GENE2073X	-0.060	-0.610	-0.220	-0.310	0.110	-0.150	-0.240	-0.260
GENE2497X	0.120	0.140	0.220	0.320	-0.210	0.340	-0.130	0.170
GENE2498X	0.190	0.230	0.180	0.340	-0.510	0.270	0.120	0.060
GENE2071X	-0.110	-0.020	-0.300	0.290	-0.150	-0.730	-0.700	-0.020
GENE2936X	-0.110	0.000	-0.220	0.380	-0.380	-0.700	0.310	0.090
GENE2453X	-0.560	-0.130	-0.350	-0.180	-0.884	-0.880	0.060	0.090
GENE2084X	-0.670	-0.510	-0.500	-0.660	-0.900	-0.400	0.000	-0.700
GENE2292X	0.290	0.120	-0.260	0.000	-0.830	-0.470	-0.500	-0.280
GENE2431X	0.400	0.090	-0.040	-0.130	-0.500	-0.240	0.450	0.180
GENE2423X	-0.440	-0.110	-0.050	0.500	0.190	-0.710	-0.220	0.220
GENE2397X	-0.540	0.130	-0.410	-0.140	-0.640	-0.180	-0.050	-0.630
GENE2343X	0.560	-0.170	0.170	0.240	-0.230	0.140	-0.280	-0.260
GENE2340X	0.450	0.220	0.050	0.220	-0.640	-0.570	0.670	0.160
GENE2339X	-0.360	-0.030	-0.110	-0.150	-0.500	-0.100	0.150	0.280
GENE2338X	0.100	-0.070	0.000	-0.050	-0.290	-0.010	0.250	0.220
GENE2337X	-0.110	0.160	-0.040	-0.090	-0.150	-0.490	-0.080	-0.370
GENE2106X	-0.310	0.470	0.200	0.160	-0.150	0.380	0.340	0.570
GENE2310X	-0.040	0.520	0.570	0.670	0.440	0.820	0.200	0.950
GENE2120X	0.020	0.290	0.360	0.250	-0.020	0.250	0.220	0.150
GENE2122X	0.040	0.260	0.080	0.140	-0.150	-0.060	0.390	0.500
GENE2478X	-0.110	0.060	0.010	0.400	0.360	0.560	-0.360	0.050
GENE2140X	-0.270	-0.310	-0.140	0.200	0.090	0.250	0.060	-0.200
GENE2281X	0.560	0.000	-0.050	0.020	-0.510	0.190	-0.250	0.090
GENE2241X	-0.160	-0.330	-0.260	0.040	-0.700	0.170	-0.300	-0.340
GENE2269X	0.210	-0.320	-0.340	-0.010	-0.750	-0.980	-0.220	-0.190
GENE2225X	0.060	0.240	0.120	0.500	-0.090	0.120	0.010	-0.490
GENE2226X	0.260	0.400	0.060	0.230	-0.320	-0.100	0.560	-0.360
GENE2164X	-0.730	0.270	-0.250	0.290	-0.400	-0.800	0.100	-0.120
GENE2231X	-0.350	-0.210	-0.260	-0.160	-0.190	-0.530	-0.200	-0.560
GENE2193X	-0.300	0.540	0.230	-0.060	-0.130	0.280	-0.180	-0.180
GENE2185X	0.020	-0.170	-0.050	0.200	0.240	-0.720	-0.040	-0.110
GENE2197X	-0.390	0.000	-0.181	-0.200	-0.560	-0.270	-0.140	-0.150
GENE2200X	-0.430	-0.120	-0.160	0.040	-0.760	-0.030	0.110	-0.230
GENE2205X	-0.400	0.030	0.040	0.270	0.160	-0.260	-0.090	0.000
GENE2206X	-0.220	0.260	0.010	0.110	-0.160	-0.240	0.050	0.100
GENE2166X	0.090	-0.420	-0.240	0.160	-0.430	-0.700	-0.010	-0.140
GENE2214X	-0.770	-0.380	-0.220	0.080	-0.330	-0.350	-0.220	-0.060
GENE2221X	0.470	0.120	0.070	-0.090	-0.190	-0.100	-0.020	0.410
GENE2248X	0.000	0.000	-0.300	-0.230	-0.440	0.020	-0.150	-0.080
GENE2249X	-0.060	-0.380	-0.050	0.030	-0.350	-0.020	0.130	0.040
GENE2734X	-0.370	-0.410	-0.570	-0.420	-0.797	-0.970	-0.230	-0.160
GENE2729X	-0.640	-0.140	-0.230	-0.030	0.090	-0.490	0.000	0.080
GENE2224X	-1.020	-0.360	-0.450	-0.290	-0.630	0.160	0.100	-1.030
GENE2263X	-0.630	0.000	-0.290	0.230	-0.130	-0.400	-0.080	-0.140
GENE2129X	-0.080	-0.060	-0.250	0.070	-0.710	-0.420	-0.180	-0.230
GENE2078X	-0.410	-0.340	-0.560	-0.360	-0.710	-1.010	-0.190	-0.310
GENE2252X	-0.300	-0.060	-0.040	0.160	-0.020	-0.500	-0.090	-0.240
GENE2434X	-0.500	-0.220	-0.240	-0.070	-0.300	-0.510	0.000	0.080
GENE2433X	-0.340	-0.100	-0.190	-0.290	-0.187	-0.560	0.110	-0.080
GENE1954X	-0.560	0.130	0.050	0.540	0.290	-0.460	-0.420	-0.230
GENE1975X	-0.330	-0.630	-0.170	0.050	0.090	-0.420	0.120	0.180
GENE1963X	-0.690	-0.090	-0.280	0.110	-0.570	-0.750	-0.080	-0.120
GENE1968X	-0.430	0.300	0.160	0.330	0.020	-0.340	-0.040	0.330
GENE1972X	-0.170	0.150	0.020	0.390	-0.470	-0.560	-0.230	-0.290
GENE2076X	0.000	0.440	0.010	0.190	-0.500	0.120	-0.460	0.150
GENE2521X	-0.170	0.280	0.010	-0.260	-0.040	-0.390	-0.260	0.270
GENE2026X	-0.170	-0.120	-0.120	0.310	-0.180	-0.480	0.320	0.500
GENE2025X	-0.630	-0.080	-0.260	0.180	-0.380	-0.600	0.210	0.360
GENE3703X	0.530	-0.100	0.120	0.320	0.360	0.210	0.570	0.140
GENE3705X	0.350	0.020	0.090	-0.120	0.460	0.180	0.510	0.360
GENE2505X	-0.190	-0.710	-0.300	-0.310	-0.450	-0.250	-0.420	-0.100
GENE2507X	-0.280	0.080	-0.160	-0.580	-0.430	-0.200	-0.160	-0.160
GENE2042X	-0.460	0.000	-0.010	-0.010	-0.390	-0.170	0.210	0.400
GENE1876X	-0.090	0.150	-0.100	-0.490	-0.250	-0.340	-0.020	-0.420
GENE1962X	-0.620	-0.380	-0.270	0.050	-0.420	-0.110	0.370	0.020
GENE2607X	-0.260	-0.500	-0.070	0.100	-0.080	-0.470	0.410	0.230
GENE2612X	-0.490	-0.180	-0.610	-0.370	-0.524	-0.460	-0.620	-0.340
GENE2611X	-0.050	-0.060	-0.220	0.030	-0.275	-0.300	-0.320	-0.120
GENE2692X	-0.520	-0.210	-0.090	0.050	-0.110	0.000	0.110	-0.350
GENE1924X	-0.360	0.110	-0.180	0.000	-0.570	-0.850	-0.280	0.400
GENE2958X	-0.550	-0.250	-0.070	0.210	0.000	-0.630	-0.070	0.200
GENE1868X	-0.490	-0.400	-0.070	0.010	-0.160	-0.090	0.250	0.000
GENE1101X	-0.050	0.000	-0.110	0.190	-0.740	-0.220	-0.030	-0.040
GENE1952X	-0.650	-0.400	-0.260	-0.120	-0.110	-0.740	-0.230	-0.120
GENE1953X	-0.310	-0.240	-0.410	0.000	0.050	-0.830	-0.710	0.070
GENE1858X	-0.770	-0.350	-0.210	0.020	0.300	-0.670	0.420	-0.030
GENE2609X	-0.540	-0.070	-0.380	-0.100	-0.240	-0.730	-0.310	-0.110
GENE1851X	-0.370	-0.530	-0.560	-0.300	-0.900	-0.730	-0.490	-0.340
GENE1853X	-0.230	-0.090	-0.340	-0.320	-0.576	-0.930	-0.070	-0.240
GENE2573X	-0.300	-0.110	-0.170	-0.020	-0.360	0.220	0.390	-0.190
GENE3133X	0.030	-0.550	-0.620	-0.100	-0.490	-1.100	-0.550	-0.830
GENE3136X	0.280	-0.050	-0.200	0.250	-0.440	-0.320	-0.180	-0.410
GENE3141X	0.170	-0.070	-0.070	0.280	-0.460	-0.610	-0.060	-0.150
GENE2465X	-0.450	0.120	-0.440	-0.460	-0.230	0.000	-0.440	-0.350
GENE3900X	-0.230	0.040	-0.110	0.060	-0.250	-0.140	0.050	0.100
GENE3901X	0.070	0.470	0.040	0.340	-0.480	-0.290	0.200	-0.110
GENE2574X	-0.300	0.110	-0.030	-0.440	-0.070	0.200	-0.170	-0.180
GENE2579X	-0.040	-0.010	-0.020	0.290	0.200	-0.170	-0.290	-0.390
GENE2580X	0.150	-0.210	0.100	0.370	0.160	-0.210	-0.260	0.050
GENE3154X	0.130	-0.230	-0.040	-0.240	-0.130	-0.120	-0.050	-0.270
GENE1071X	0.150	0.310	0.560	1.040	0.680	0.770	0.130	0.290
GENE3279X	0.200	0.030	0.170	-0.150	-0.040	-0.140	0.050	0.280
GENE3278X	0.310	-0.330	-0.030	-0.220	-0.070	-0.140	0.490	0.140
GENE3273X	0.090	0.060	0.030	-0.110	-0.120	-0.330	-0.400	-0.250
GENE3272X	-0.190	0.400	0.100	0.310	-0.140	-0.520	-0.530	0.250
GENE3350X	0.360	0.960	0.720	0.420	0.360	0.230	0.660	0.680
GENE3349X	0.120	1.010	0.690	0.660	0.200	0.010	0.520	0.660
GENE3339X	-0.100	-0.240	0.380	0.280	0.470	0.590	0.280	0.260
GENE3248X	-0.150	0.440	0.360	0.720	0.380	0.520	0.000	0.400
GENE369X	0.290	0.200	0.100	-0.170	0.440	0.610	-0.310	-0.160
GENE3190X	-0.550	0.050	-0.160	-0.040	0.030	-0.840	-0.250	0.030
GENE3188X	0.250	0.090	0.130	0.310	0.400	-0.530	-0.290	-0.050
GENE192X	-0.240	0.060	0.010	0.490	0.210	0.000	-0.380	0.240
GENE3376X	-0.410	0.430	0.100	-0.460	0.300	0.250	-0.080	-0.030
GENE3375X	0.240	0.610	0.330	-0.330	0.050	0.210	0.360	0.160
GENE3374X	-0.390	0.650	0.080	-0.530	-0.060	0.030	0.540	0.190
GENE1044X	-0.170	0.410	0.180	0.500	0.140	0.200	0.210	0.200
GENE1045X	0.230	0.100	0.200	0.250	0.090	-0.080	0.160	-0.140
GENE3205X	-0.290	-0.010	-0.120	-0.450	0.070	-0.230	-0.040	-0.060
GENE3186X	0.160	0.100	0.020	0.130	0.100	0.060	-0.320	0.070
GENE3184X	-0.440	-0.110	-0.150	0.340	0.190	-0.160	-0.380	0.130
GENE3386X	0.100	-0.040	0.270	0.000	-0.420	-0.220	0.790	0.720
GENE1008X	0.270	0.280	0.220	0.070	-0.040	0.400	0.190	0.280
GENE58X	0.100	-0.210	0.020	-0.400	-0.110	-0.320	-0.430	0.240
GENE3178X	0.330	0.020	-0.063	-0.150	0.060	-0.020	-0.370	-0.120
GENE3999X	0.680	0.450	0.030	-0.140	-0.100	0.000	-0.530	-0.270
GENE3204X	-0.130	0.470	-0.070	-0.230	-0.660	-0.120	0.290	-0.140
GENE3207X	-0.130	-0.420	-0.320	0.010	-0.150	-0.780	-0.330	0.050
GENE164X	-0.020	0.010	0.270	0.320	0.000	0.220	-0.320	0.000
GENE53X	0.300	0.420	0.080	0.050	-0.530	0.020	-0.210	-0.160
GENE1023X	-0.400	-0.240	-0.110	0.230	0.000	-0.500	0.150	-0.270
GENE3071X	-0.420	-0.030	-0.090	0.200	-0.160	-0.310	-0.130	-0.270
GENE43X	-0.250	-0.040	-0.270	-0.250	-0.110	0.140	-0.110	-0.100
GENE3907X	0.150	-0.250	0.000	-0.150	0.010	-0.180	-0.140	0.080
GENE34X	-0.720	-0.070	-0.260	0.000	-0.070	0.250	-0.280	-0.390
GENE1850X	-0.180	-0.120	0.010	0.200	0.210	-0.640	-0.530	-0.060
GENE1848X	-0.240	0.010	0.010	0.000	-0.210	0.080	-0.230	0.180
GENE1869X	-0.260	-0.340	-0.040	0.190	-0.370	-0.140	-0.100	0.040
GENE3167X	-0.230	-0.570	-0.280	-0.490	-0.380	-0.300	0.020	-0.020
GENE3903X	-0.070	0.250	0.160	0.580	-0.500	0.410	0.660	-0.230
GENE65X	0.310	-0.470	-0.260	-0.500	-0.070	-0.340	-0.220	-0.490
GENE66X	0.280	-0.530	-0.320	-0.360	-0.200	-0.430	-0.280	-0.620
GENE3182X	-0.450	-0.120	0.040	0.170	-0.160	0.000	0.110	0.170
GENE1445X	0.100	0.630	0.170	0.370	0.320	-0.360	0.230	0.180
GENE1467X	-0.010	-0.050	-0.030	0.570	0.040	-0.400	0.140	-0.140
GENE1469X	0.130	0.000	-0.090	-0.180	-0.200	0.260	-0.190	-0.120
GENE2605X	-0.100	0.220	0.070	0.130	0.080	-0.190	-0.040	0.060
GENE2604X	-0.220	0.110	-0.050	-0.220	-0.120	-0.300	-0.340	-0.140
GENE2603X	-0.230	0.340	-0.200	-0.400	-0.120	-0.160	0.090	-0.010
GENE1272X	-0.340	-0.100	-0.190	0.280	-0.310	-0.230	-0.280	-0.070
GENE1271X	0.180	-0.180	0.070	0.150	0.020	-0.490	-0.340	-0.290
GENE55X	-0.080	0.070	0.150	0.200	-0.260	-0.010	-0.280	0.050
GENE56X	-0.230	0.160	0.190	0.220	-0.110	0.100	-0.200	0.070
GENE57X	0.020	0.030	0.120	0.120	-0.300	-0.400	-0.230	0.090
GENE10X	0.590	-0.350	0.060	-0.240	-0.190	0.530	-0.300	0.010
GENE2606X	0.010	-0.350	-0.320	0.000	-0.340	-0.790	-0.490	-0.440
GENE1031X	0.240	0.560	0.280	0.550	-0.090	-0.270	0.350	0.030
GENE3017X	0.310	-0.440	0.050	0.250	-0.690	-0.100	0.050	0.310
GENE3016X	0.470	0.100	0.498	0.890	0.210	0.470	0.260	-0.100
GENE3062X	0.220	-0.230	-0.010	0.420	-0.050	-0.060	0.450	-0.370
GENE3098X	0.200	0.030	-0.280	-0.490	-0.080	0.020	0.120	-0.590
GENE3032X	-0.070	-0.050	0.070	-0.190	-0.110	-0.110	0.050	-0.090
GENE3035X	0.030	0.060	0.350	-0.310	0.340	0.340	0.290	0.250
GENE3036X	0.230	-0.100	0.100	-0.460	0.110	0.300	-0.110	0.050
GENE3037X	0.410	0.010	-0.110	-0.050	-0.370	-0.100	-0.120	-0.100
GENE2484X	0.080	0.410	0.240	0.220	-0.450	0.560	-0.350	-0.280
GENE2482X	-0.180	0.020	0.190	0.390	0.010	0.060	-0.030	0.230
GENE2994X	-0.340	0.020	-0.080	0.290	-0.550	0.020	0.000	-0.080
GENE2995X	0.030	-0.070	-0.100	-0.010	-0.360	-0.120	-0.130	-0.070
GENE2941X	0.340	-0.060	0.110	-0.250	0.020	0.550	-0.350	-0.110
GENE2672X	0.320	-0.100	-0.041	0.030	-0.300	-0.140	-0.290	-0.280
GENE2679X	0.080	-0.220	-0.050	0.330	-0.450	-0.160	-0.380	0.120
GENE2680X	0.430	-0.130	-0.020	0.130	0.040	-0.280	-0.390	-0.040
GENE2920X	-0.050	-0.250	-0.030	0.000	-0.310	0.070	0.390	0.400
GENE1956X	0.100	-0.030	0.044	0.510	-0.570	-0.600	0.150	-0.080
GENE2661X	0.570	-0.340	-0.080	0.240	-0.360	-0.610	0.360	0.080
GENE2926X	-0.370	0.050	0.040	0.050	0.000	-0.390	-0.220	0.020
GENE1948X	0.020	-0.070	0.000	0.100	-0.260	-0.030	-0.270	-0.210
GENE1949X	-0.350	0.020	-0.040	0.100	-0.060	-0.330	-0.350	-0.120
GENE2939X	-0.010	0.060	0.040	0.540	-0.340	-0.360	0.130	0.150
GENE2919X	-0.310	-0.400	-0.290	0.060	-0.600	-0.840	0.320	0.310
GENE2721X	-0.480	-0.470	-0.080	-0.200	-0.280	-0.070	0.130	0.480
GENE1301X	0.640	0.010	0.000	-0.020	-0.630	0.060	0.260	0.140
GENE257X	0.250	-0.020	-0.047	0.010	-0.260	0.120	0.040	-0.160
GENE300X	0.410	0.180	0.000	-0.020	-0.240	-0.340	0.270	0.060
GENE281X	0.540	0.070	0.070	0.240	-0.600	-0.400	0.150	-0.380
GENE2659X	0.550	-0.500	0.080	0.050	-0.380	-0.540	0.120	0.190
GENE282X	0.340	0.060	0.080	-0.050	0.100	-0.200	0.580	0.290
GENE2927X	-0.140	-0.070	-0.250	0.140	-0.390	-0.180	-0.110	0.150
GENE2908X	-0.210	-0.050	-0.230	0.010	-0.340	-0.540	0.130	0.020
GENE2668X	-0.090	-0.580	-0.570	-0.910	-1.120	-0.690	-0.250	0.080
GENE2669X	-0.320	0.020	-0.390	-0.510	-0.620	-0.280	-0.090	-0.030
GENE2907X	-0.800	-0.360	-0.380	0.160	-0.700	-0.990	-0.200	-0.140
GENE2906X	-0.370	-0.250	0.000	0.100	-0.258	-0.330	-0.120	-0.040
GENE2960X	-0.260	-0.140	-0.330	-0.040	-0.590	-0.490	0.090	0.170
GENE2957X	-0.040	-0.550	0.060	-0.190	-0.200	-0.200	0.070	0.280
GENE1961X	-0.218	-0.040	-0.070	0.000	-0.064	-0.100	0.010	-0.050
GENE2956X	-0.190	0.000	-0.100	0.100	-0.110	-0.280	0.140	-0.090
GENE2903X	0.120	0.000	-0.140	-0.010	-0.470	-0.130	0.430	0.130
GENE244X	-0.010	0.060	0.179	0.150	0.189	0.790	-0.330	0.140
GENE2714X	-0.170	-0.170	-0.290	-0.140	-0.030	-0.030	-0.160	-0.190
GENE2741X	-0.620	-0.300	-0.190	0.040	-0.540	-0.840	0.050	0.250
GENE2873X	0.370	0.050	-0.080	-0.410	-0.520	-0.170	0.130	0.220
GENE2887X	0.980	-0.020	0.400	0.170	0.170	0.200	0.440	0.560
GENE2889X	0.150	0.050	0.570	0.340	1.040	0.516	0.570	0.140
GENE2881X	0.380	0.010	0.080	0.050	-0.070	-0.090	0.430	0.170
GENE289X	0.560	0.000	0.420	0.370	-0.240	0.220	0.030	0.100
GENE290X	0.580	0.090	0.360	0.210	-0.280	0.680	0.160	-0.050
GENE292X	0.730	0.170	0.170	0.350	-0.100	0.090	-0.030	0.380
GENE296X	0.680	0.220	0.250	0.340	0.000	-0.080	0.280	0.560
GENE3004X	0.390	-0.120	0.180	0.430	0.240	-0.090	-0.020	0.380
GENE3002X	0.620	0.090	0.270	0.080	0.540	-0.260	0.230	0.400
GENE2869X	0.170	0.480	0.340	0.410	-0.030	0.190	0.090	-0.060
GENE2868X	-0.040	0.570	0.330	0.570	-0.030	0.010	-0.070	0.000
GENE2867X	0.030	-0.190	-0.040	-0.080	-0.120	-0.230	0.420	0.150
GENE2828X	-0.100	-0.080	0.040	0.480	-0.320	-0.250	-0.120	0.520
GENE2825X	0.166	0.220	-0.150	0.120	-0.570	-0.750	0.100	0.220
GENE2827X	0.180	0.080	-0.060	0.200	-0.100	-0.550	0.130	0.000
GENE2831X	-0.370	-0.350	-0.270	0.080	-0.900	-0.920	0.080	0.060
GENE2843X	-0.120	-0.270	0.000	0.000	-0.560	-0.590	0.330	0.370
GENE2812X	0.420	0.120	-0.080	0.100	-0.790	-0.740	0.570	0.200
GENE2810X	-0.440	-0.030	-0.070	0.000	0.000	-0.570	-0.320	0.120
GENE2802X	-0.400	-0.220	-0.500	-0.260	-0.561	-0.730	-0.180	0.110
GENE2799X	0.020	0.070	0.330	0.120	0.060	0.070	0.490	0.290
GENE2798X	0.230	-0.060	0.230	0.080	-0.020	0.120	0.500	0.550
GENE2753X	0.230	0.170	0.350	0.670	0.080	-0.110	0.180	0.170
GENE2781X	0.180	-0.090	0.260	0.360	-0.420	-0.270	0.700	0.890
GENE2779X	0.040	-0.210	-0.200	-0.030	-0.370	-0.270	0.390	0.100
GENE2790X	0.610	-0.120	0.090	-0.120	-0.170	-0.410	0.140	0.000
GENE2785X	-0.160	0.010	-0.150	0.130	-0.750	-0.450	0.410	0.300
GENE2783X	-0.050	-0.070	0.170	0.200	-0.290	-0.220	0.320	0.300
GENE2853X	0.110	-0.280	-0.180	0.370	-0.320	-0.750	0.090	0.090
GENE2854X	0.010	-0.250	-0.211	-0.110	-0.350	-0.240	-0.120	0.280
GENE2772X	0.390	-0.080	-0.100	0.060	-0.483	-0.020	0.420	0.000
GENE2778X	0.010	0.200	0.030	0.080	-0.460	-0.170	0.120	-0.070
GENE2856X	-0.110	0.070	-0.170	-0.010	-0.310	-0.750	0.460	0.170
GENE2754X	0.160	0.060	0.060	-0.010	-0.590	0.010	0.560	0.330
GENE2865X	-0.270	-0.080	0.050	0.070	-0.180	-0.380	-0.220	0.090
GENE2866X	-0.010	0.040	0.002	0.120	-0.180	-0.300	-0.250	-0.080
GENE2745X	-0.100	-0.310	-0.010	0.050	-0.580	-0.620	0.410	0.360
GENE2870X	0.610	0.010	0.510	0.430	0.340	0.900	0.320	0.090
GENE2883X	0.350	0.190	0.030	0.440	0.010	-0.500	-0.210	0.000
GENE2876X	-0.350	-0.220	-0.170	0.130	-0.324	-0.280	0.110	0.110
GENE2896X	0.080	0.040	0.050	-0.060	-0.470	-0.250	0.670	0.440
GENE2650X	0.000	-0.010	-0.040	-0.140	-0.480	0.390	0.300	0.200
GENE2651X	-0.106	-0.080	-0.010	-0.250	-0.200	0.130	0.140	0.200
GENE1955X	-0.030	-0.070	-0.130	-0.310	0.000	0.040	0.030	0.050
GENE2914X	0.760	0.000	0.440	0.190	0.240	0.380	0.610	0.170
GENE2915X	0.490	0.300	0.240	0.400	-0.050	-0.430	-0.150	0.320
GENE2660X	0.960	0.240	0.540	0.590	-0.080	0.770	-0.040	0.160
GENE2128X	0.240	0.300	0.050	0.180	-0.255	0.000	0.030	0.370
GENE2706X	0.030	0.060	0.064	0.150	-0.230	-0.320	0.580	0.110
GENE2648X	0.320	0.500	0.840	0.810	1.310	1.090	0.560	0.620
GENE2945X	0.670	0.340	0.220	-0.270	-0.190	0.440	0.230	-0.080
GENE2943X	0.570	0.060	0.270	-0.280	0.240	0.350	0.180	0.200
GENE2655X	-0.150	0.080	0.060	-0.030	-0.280	0.090	-0.030	0.290
GENE2637X	0.260	0.010	-0.030	0.430	-0.320	-0.240	-0.400	0.250
GENE2638X	-0.010	-0.340	-0.040	0.000	0.140	-0.260	0.010	0.120
GENE2950X	-0.680	-0.300	-0.140	0.130	0.090	0.170	0.030	0.000
GENE2633X	-0.030	0.180	0.130	0.310	-0.260	0.220	0.360	-0.080
GENE2630X	0.290	0.140	0.380	0.450	0.190	0.090	0.180	0.060
GENE2988X	0.040	0.030	0.010	-0.190	0.040	0.090	-0.310	0.060
GENE349X	0.370	0.490	0.340	0.470	0.620	0.020	-0.190	0.000
GENE2999X	0.260	-0.040	0.060	0.260	-0.110	0.090	0.300	0.570
GENE2967X	-0.280	-0.710	-0.510	-0.270	-0.590	-0.750	-0.450	-0.020
GENE2968X	0.000	-0.440	-0.130	0.100	-0.220	-0.440	0.180	0.050
GENE2975X	-0.360	-0.440	-0.260	-0.330	-0.190	-0.050	-0.080	-0.210
GENE2952X	0.000	-0.140	-0.300	-0.020	-0.663	-0.550	0.070	0.000
GENE2996X	0.010	-0.020	0.090	-0.170	0.060	-0.120	0.120	0.080
GENE2990X	-0.090	-0.220	-0.070	-0.020	0.180	-0.580	0.450	0.040
GENE2989X	0.190	-0.290	0.100	0.000	0.150	-0.360	0.120	0.110
GENE2657X	0.200	-0.160	-0.050	-0.140	0.210	0.320	0.200	-0.170
GENE2621X	0.570	-0.150	0.080	-0.100	-0.220	-0.030	0.350	0.060
GENE3026X	0.270	0.010	0.010	0.380	-0.350	-0.110	0.010	-0.280
GENE3025X	0.000	-0.440	-0.010	0.150	-0.530	0.180	-0.060	-0.240
GENE3007X	0.390	0.320	0.460	0.570	0.900	-0.170	0.000	0.060
GENE3008X	0.330	0.050	0.140	0.090	0.130	0.150	0.350	0.220
GENE3012X	0.180	-0.300	-0.130	-0.040	-0.190	-0.420	0.170	-0.270
GENE2964X	0.140	-0.470	0.010	-0.040	-0.090	-0.540	0.330	0.340
GENE3019X	-0.030	0.300	0.210	-0.200	-0.550	0.230	-0.080	0.310
GENE3018X	0.110	0.180	0.038	-0.110	-0.500	0.220	0.110	0.470
GENE2620X	-0.040	0.070	0.070	-0.390	-0.060	0.100	-0.020	0.420
GENE226X	-0.010	0.070	-0.010	0.460	-0.360	-0.480	0.390	0.330
GENE1441X	0.090	-0.090	-0.170	-0.350	-0.250	-0.090	0.240	-0.080
GENE315X	0.050	0.230	0.090	0.070	-0.510	-0.100	0.140	-0.250
GENE1049X	0.180	0.340	0.170	-0.050	0.060	0.490	-0.010	-0.210
GENE1068X	0.450	0.050	0.110	0.260	0.020	0.710	-0.100	-0.020
GENE1002X	0.240	0.200	-0.010	-0.030	-0.060	0.450	0.130	-0.040
GENE1033X	0.460	0.010	0.000	0.100	-0.320	-0.090	0.040	0.170
GENE3023X	-0.410	-0.310	0.030	0.260	0.360	0.000	0.320	0.240
GENE3022X	-0.310	-0.200	0.010	0.390	0.380	-0.080	0.020	0.450
GENE209X	0.630	0.150	0.208	0.230	0.004	0.140	0.250	-0.070
GENE154X	-0.280	-0.220	-0.220	-0.060	-0.120	0.160	0.060	-0.380
GENE232X	0.110	-0.480	-0.090	0.150	-0.170	0.430	0.210	-0.190
GENE1014X	0.060	0.020	-0.080	0.090	-0.560	0.220	-0.140	-0.290
GENE88X	0.230	0.260	0.360	0.220	0.050	0.070	0.130	0.060
GENE1278X	-0.210	-0.050	-0.020	0.200	0.020	-0.300	0.220	0.370
GENE1977X	-0.290	-0.410	-0.280	0.150	0.040	-0.250	-0.190	0.000
GENE2030X	-0.470	-0.070	-0.020	0.410	0.000	-0.550	0.350	-0.190
GENE2029X	-0.340	0.000	-0.140	0.210	-0.160	-0.200	-0.150	-0.100
GENE2028X	-0.330	0.050	0.060	0.170	-0.370	-0.080	-0.040	0.080
GENE1288X	-0.120	-0.480	-0.100	0.070	0.030	0.310	-0.050	0.220
GENE1317X	-0.640	0.220	-0.180	0.420	-0.110	-0.640	0.200	0.170
GENE2016X	-0.240	-0.080	-0.270	0.320	-0.170	-0.500	0.300	0.000
GENE1950X	-0.300	-0.020	-0.190	0.140	-0.070	-0.510	0.220	-0.130
GENE2010X	-0.180	0.150	0.030	0.640	-0.080	-0.020	-0.080	-0.010
GENE2722X	-0.270	-0.020	-0.050	0.180	-0.080	-0.440	0.070	0.050
GENE1982X	-0.690	0.040	-0.380	-0.010	-0.370	-0.860	0.070	-0.050
GENE2003X	-0.290	-0.320	-0.200	0.380	-0.205	-0.430	0.190	-0.100
GENE1986X	0.060	0.080	0.060	0.420	-0.200	0.460	-0.340	-0.070
GENE1997X	-0.440	0.140	-0.100	0.050	-0.060	-0.190	0.140	0.310
GENE1994X	-0.130	-0.010	-0.130	0.000	0.330	-0.050	-0.100	-0.030
GENE1990X	-0.640	0.000	-0.230	0.150	-0.600	-0.620	0.120	0.080
GENE1983X	-0.380	-0.400	-0.250	0.000	-0.090	-0.300	-0.400	-0.180
GENE1980X	-0.160	-0.130	0.000	0.280	-0.020	-0.110	0.110	-0.020
GENE1332X	0.550	0.000	0.110	0.630	0.470	-0.020	0.350	-0.110
GENE1978X	-0.240	-0.530	-0.430	-0.160	0.010	-0.530	0.210	-0.260
GENE2013X	-0.240	-0.380	-0.370	0.060	-0.024	-0.500	-0.450	-0.310
GENE1943X	0.210	0.450	0.150	0.030	-0.230	-0.060	0.130	0.160
GENE1276X	0.280	-0.140	-0.080	0.100	0.210	-0.550	0.200	-0.190
GENE1273X	0.180	-0.330	-0.380	-0.180	-0.270	-0.560	0.210	-0.180
GENE1275X	-0.270	-0.630	-0.170	-0.670	-0.270	0.180	-0.070	-0.220
GENE3127X	0.290	-0.210	0.060	-0.340	0.270	0.220	-0.570	-0.290
GENE3921X	-0.470	0.280	0.010	-0.250	0.100	-0.090	-0.030	-0.120
GENE1270X	0.160	0.080	0.040	0.280	0.160	0.210	-0.380	-0.040
GENE1198X	-0.160	-0.300	-0.140	-0.130	0.180	-0.260	0.210	-0.380
GENE1199X	-0.410	-0.240	-0.200	-0.160	-0.020	-0.200	-0.180	0.120
GENE1200X	0.050	0.200	-0.030	0.150	-0.070	0.010	-0.280	0.180
GENE1202X	0.190	-0.170	0.030	-0.290	0.110	0.460	0.130	-0.040
GENE1204X	-0.080	0.200	-0.070	-0.180	0.050	0.080	-0.130	-0.290
GENE1205X	-0.170	-0.250	-0.240	-0.270	-0.140	-0.090	-0.500	-0.360
GENE1217X	-0.340	-0.340	-0.210	-0.630	-0.770	-0.390	-0.010	0.260
GENE1241X	-0.090	0.320	0.020	0.070	-0.290	-0.160	0.060	-0.170
GENE323X	0.100	-0.030	0.310	-0.210	0.380	0.280	-0.180	0.240
GENE1293X	0.470	0.130	0.230	0.260	0.530	0.010	0.430	0.620
GENE1292X	0.310	-0.020	0.240	0.400	0.430	0.040	0.760	0.480
GENE1300X	-0.070	-0.130	-0.130	0.450	-0.850	-0.520	-0.200	0.090
GENE1179X	-0.230	-0.620	-0.130	-0.110	-0.760	0.380	-0.510	0.380
GENE1166X	0.120	0.110	0.470	0.650	-0.250	0.280	0.080	1.030
GENE1165X	0.360	0.150	-0.100	0.170	-0.400	-0.660	0.000	-0.150
GENE1155X	0.090	-0.050	-0.080	-0.570	-0.220	0.330	0.050	-0.020
GENE1285X	0.060	-0.020	0.090	-0.140	0.390	-0.020	0.390	-0.120
GENE1148X	0.470	0.320	0.280	0.000	-0.120	-0.040	0.050	0.620
GENE1149X	0.580	0.060	0.330	0.170	0.390	0.020	0.470	0.100
GENE54X	0.310	0.440	0.490	0.740	-0.270	0.190	0.400	0.050
GENE1153X	0.820	0.810	0.770	0.280	0.100	0.820	0.620	0.650
GENE1821X	0.750	0.150	0.330	0.160	0.100	0.400	0.560	0.190
GENE1X	0.300	0.070	0.220	-0.080	-0.110	0.190	0.150	-0.280
GENE3414X	0.280	0.170	0.160	-0.270	-0.040	0.480	-0.470	-0.150
GENE3110X	0.150	-0.060	0.270	-0.270	-0.100	0.550	-0.250	0.110
GENE1027X	0.380	-0.080	0.220	-0.290	-0.150	0.410	-0.120	0.290
GENE1029X	0.160	-0.030	0.090	-0.330	-0.150	0.320	0.290	0.010
GENE1038X	0.080	0.490	0.020	-0.630	-0.600	-0.010	0.490	0.230
GENE1042X	0.250	-0.350	0.090	0.120	0.000	0.070	0.620	0.270
GENE3078X	0.140	0.160	0.120	-0.340	-0.060	-0.130	0.060	0.310
GENE1133X	-0.160	-0.060	-0.300	-0.550	-0.740	-0.160	-0.190	0.170
GENE3104X	0.050	0.080	0.000	-0.480	-0.160	0.600	-0.610	-0.160
GENE986X	-0.350	0.280	-0.080	-0.640	0.150	0.110	-0.600	-0.340
GENE1036X	0.500	0.600	0.370	0.220	-0.140	0.220	0.320	0.390
GENE1837X	-0.090	-0.440	-0.120	-0.030	-0.120	0.350	0.290	-0.090
GENE1831X	-0.320	-0.040	-0.120	-0.400	-0.860	0.190	0.300	0.050
GENE21X	-0.590	-0.220	-0.040	0.150	-0.044	0.040	0.200	0.000
GENE16X	0.120	0.480	0.190	0.630	0.540	0.590	0.270	-0.050
GENE1832X	0.030	0.080	0.050	-0.210	0.050	0.280	0.010	-0.190
GENE1076X	0.170	0.020	0.000	-0.670	0.260	0.320	0.390	0.140
GENE3990X	0.250	-0.210	0.150	0.380	0.030	-0.400	0.000	-0.100
GENE933X	0.430	0.230	0.240	0.760	0.090	-0.260	0.280	0.080
GENE1022X	0.450	0.140	0.150	0.130	-0.070	0.370	0.330	-0.110
GENE1021X	0.600	0.100	0.110	-0.150	-0.110	-0.320	-0.300	0.090
GENE1020X	0.000	-0.240	0.140	0.100	-0.070	0.130	0.240	0.080
GENE1017X	0.540	0.080	0.320	0.750	-0.040	0.420	-0.190	-0.210
GENE317X	0.170	-0.310	-0.110	-0.140	0.320	-0.120	0.090	-0.050
GENE316X	0.300	0.010	0.020	-0.170	0.430	0.170	0.000	0.020
GENE51X	0.090	0.000	-0.170	0.010	-0.330	-0.440	0.080	-0.180
GENE35X	-0.060	0.250	0.090	0.320	0.040	-0.170	-0.410	-0.050
GENE36X	-0.250	-0.170	0.000	-0.110	-0.140	-0.050	-0.120	-0.220
GENE37X	-0.530	-0.140	-0.350	-0.010	-0.340	-0.540	-0.550	-0.360
GENE38X	-0.110	-0.300	-0.060	-0.240	-0.290	-0.070	-0.140	-0.260
GENE157X	-0.530	-0.340	-0.220	-0.160	-0.200	-0.130	-0.540	0.000
GENE965X	-0.340	-0.140	-0.160	-0.180	-0.610	0.190	-0.470	0.040
GENE158X	0.180	0.000	0.040	0.010	0.510	0.220	-0.210	0.140
GENE936X	-0.460	0.070	0.040	-0.300	-0.080	-0.170	-0.010	0.080
GENE937X	0.030	0.060	0.020	-0.580	-0.570	-0.060	0.230	0.310
GENE940X	0.350	0.210	0.310	0.210	-0.100	0.560	-0.120	0.690
GENE91X	0.380	0.170	0.150	0.190	0.260	-0.160	0.560	0.300
GENE973X	0.040	0.310	0.090	-0.290	0.070	0.540	-0.120	0.270
GENE1034X	0.010	0.370	0.200	-0.070	0.010	0.110	0.360	0.310
GENE1035X	0.280	0.490	0.210	0.030	-0.060	0.170	0.190	0.200
GENE3935X	0.190	0.120	0.040	0.370	-0.510	0.430	0.020	-0.160
GENE200X	0.510	0.220	0.360	0.060	0.510	0.150	-0.130	-0.160
GENE196X	0.260	0.510	0.320	0.100	0.500	0.240	-0.220	0.380
GENE930X	-0.310	-0.330	0.000	0.070	-0.210	0.350	0.250	-0.150
GENE217X	0.520	0.850	0.940	0.620	0.220	0.500	1.120	1.010
GENE224X	0.120	-0.080	0.090	0.140	-0.290	0.430	0.090	0.660
GENE221X	0.550	0.330	0.270	0.000	-0.030	0.040	0.060	0.190
GENE350X	0.300	-0.220	0.160	0.160	0.580	0.170	0.250	-0.200
GENE335X	0.200	0.010	-0.093	-0.580	0.110	-0.280	-0.210	-0.140
GENE336X	0.150	0.000	0.120	-0.280	0.280	0.420	-0.040	0.140
GENE308X	0.520	0.050	0.000	0.000	0.130	0.350	-0.580	-0.070
GENE910X	0.120	0.050	0.100	0.140	-0.180	0.070	0.090	0.000
GENE355X	0.820	-0.150	0.390	0.130	0.560	0.980	0.160	0.250
GENE907X	-0.140	-0.280	0.010	-0.060	0.160	-0.440	0.230	0.000
GENE319X	-0.110	0.270	0.370	0.660	0.220	0.120	-0.040	0.200
GENE1530X	0.360	0.030	-0.060	-0.090	-0.010	-0.190	0.330	-0.120
GENE235X	-0.310	-0.240	-0.100	-0.250	0.090	-0.500	0.010	-0.320
GENE888X	0.160	0.140	0.150	0.200	-0.050	0.650	-0.010	0.030
GENE895X	0.290	-0.180	0.090	-0.140	-0.140	-0.200	0.140	0.460
GENE373X	0.050	-0.020	0.030	-0.350	0.330	0.350	-0.330	-0.220
GENE489X	0.170	0.100	0.210	0.090	0.120	0.750	0.120	-0.130
GENE871X	-0.020	-0.030	0.110	0.160	-0.290	0.260	0.450	0.340
GENE858X	0.380	0.090	0.150	-0.100	0.120	0.450	-0.020	-0.030
GENE848X	0.950	0.340	0.520	0.350	0.130	0.710	-0.040	0.660
GENE845X	0.280	0.480	0.328	0.200	0.474	0.550	-0.210	0.240
GENE843X	0.410	-0.190	0.103	-0.020	0.040	0.440	-0.220	0.190
GENE835X	0.220	0.600	0.380	0.640	-0.360	0.530	-0.100	0.000
GENE836X	0.250	0.600	0.350	0.520	-0.360	0.690	-0.080	0.060
GENE841X	0.470	0.150	0.370	-0.120	0.040	0.710	-0.090	-0.040
GENE839X	0.320	0.340	0.310	-0.100	-0.090	0.780	-0.160	0.030
GENE833X	-0.010	-0.240	0.165	0.220	-0.223	0.620	0.010	0.770
GENE564X	0.000	0.180	0.330	0.040	0.410	0.480	-0.070	0.150
GENE842X	0.050	0.090	0.160	0.020	-0.150	0.370	0.240	0.200
GENE259X	0.330	0.290	0.150	0.270	-0.120	-0.210	0.290	0.070
GENE806X	0.440	0.190	0.280	0.050	0.200	0.530	-0.030	0.160
GENE268X	0.190	0.110	0.260	0.200	0.470	0.060	-0.140	0.270
GENE284X	0.470	0.260	0.330	0.320	-0.360	0.050	0.540	0.390
GENE285X	0.430	0.420	0.320	0.270	-0.250	-0.350	0.130	0.230
GENE286X	0.280	0.300	0.000	0.110	-0.160	-0.440	0.080	0.240
GENE866X	0.620	0.350	0.720	0.040	0.650	0.810	0.280	0.740
GENE882X	0.120	0.730	0.460	0.120	0.250	0.450	0.480	0.170
GENE884X	0.240	0.500	0.300	0.020	0.230	0.450	0.350	0.130
GENE532X	1.000	0.750	0.620	0.210	0.310	0.960	0.840	0.150
GENE531X	1.000	0.640	0.560	0.130	0.200	0.930	0.710	0.280
GENE530X	0.650	0.530	0.410	0.150	0.210	0.830	0.370	-0.030
GENE513X	0.570	0.370	0.060	-0.120	-0.350	-0.400	0.100	-0.280
GENE514X	0.330	0.130	0.000	-0.230	-0.310	0.370	0.230	0.020
GENE449X	0.200	0.170	0.300	0.400	0.600	0.690	0.110	-0.020
GENE615X	0.630	0.250	0.480	0.530	0.760	0.850	-0.150	-0.010
GENE562X	-0.100	0.150	-0.090	-0.250	-0.060	0.040	-0.220	0.000
GENE663X	0.410	0.150	0.290	-0.050	-0.090	0.680	-0.070	-0.070
GENE563X	0.140	0.460	0.190	0.060	-0.030	0.430	-0.100	0.210
GENE616X	0.370	0.280	0.560	-0.050	0.370	1.000	-0.010	0.350
GENE617X	0.190	0.340	0.240	-0.070	0.130	0.830	-0.110	0.130
GENE630X	0.320	0.100	0.090	0.090	0.360	0.640	-0.230	0.170
GENE653X	0.170	0.270	0.630	0.770	0.670	0.330	0.140	0.570
GENE646X	0.550	0.220	0.170	-0.200	0.470	0.650	0.190	-0.060
GENE645X	0.690	0.190	0.290	-0.100	0.540	0.550	0.010	0.000
GENE620X	0.490	0.000	0.200	0.140	0.580	0.180	0.040	-0.270
GENE721X	0.190	-0.080	0.390	0.200	0.190	0.730	0.210	0.250
GENE733X	0.390	0.320	0.320	0.000	0.260	0.620	-0.280	-0.050
GENE739X	0.450	0.800	0.940	0.360	1.110	0.930	0.350	0.560
GENE735X	0.670	0.220	0.430	0.080	0.900	0.580	0.200	0.340
GENE670X	0.960	0.540	0.310	0.310	0.240	0.090	0.130	0.220
GENE609X	1.020	0.350	0.690	0.090	0.531	0.780	0.090	0.580
GENE668X	0.220	0.120	0.510	0.790	0.450	0.700	0.050	0.420
GENE596X	0.360	-0.190	0.360	0.000	0.260	0.780	0.100	0.000
GENE594X	-0.100	0.160	0.000	0.060	0.280	-0.030	-0.070	0.230
GENE585X	0.430	0.310	0.350	0.450	0.000	0.770	-0.010	0.150
GENE581X	0.440	0.000	0.430	0.000	0.080	0.970	0.040	0.210
GENE582X	0.540	0.080	0.350	0.160	-0.180	0.910	0.010	-0.280
GENE577X	0.720	0.010	0.170	-0.030	0.590	0.620	-0.440	0.000
GENE568X	0.810	0.040	0.430	0.090	0.100	0.360	0.000	0.340
GENE569X	0.780	0.190	0.380	0.020	0.050	0.310	0.020	0.090
GENE812X	0.730	0.190	0.340	-0.080	-0.070	0.300	-0.030	0.470
GENE813X	0.750	0.080	0.560	-0.020	0.110	0.360	0.100	0.310
GENE764X	-0.050	-0.090	-0.060	0.270	-0.050	-0.070	-0.250	-0.430
GENE765X	0.560	0.080	0.252	0.090	-0.100	0.230	-0.370	-0.180
GENE790X	0.520	0.440	0.400	0.370	-0.300	0.590	0.260	0.300
GENE769X	0.770	0.380	0.410	-0.240	0.220	0.040	0.190	0.610
GENE781X	0.500	-0.190	0.020	0.020	-0.030	-0.440	-0.560	-0.070
GENE785X	0.640	0.230	0.480	0.620	0.510	0.140	1.080	0.460
GENE794X	0.660	0.010	0.390	0.450	-0.050	0.410	0.010	0.230
GENE795X	0.530	0.020	0.360	0.640	-0.120	0.050	0.000	0.240
GENE796X	0.580	0.180	0.360	0.560	0.089	0.310	0.120	0.200
GENE759X	0.490	-0.040	0.300	-0.230	0.450	0.850	-0.210	0.430
GENE757X	0.520	0.300	0.640	0.000	0.560	0.520	0.200	0.650
GENE756X	0.600	0.200	0.490	-0.190	0.630	0.580	0.070	0.430
GENE503X	0.700	0.060	0.170	-0.140	0.180	0.740	0.080	-0.370
GENE474X	0.300	-0.210	0.050	-0.350	-0.250	0.520	-0.260	-0.390
GENE763X	0.230	0.190	0.060	-0.190	0.160	0.020	-0.010	0.070
GENE510X	-0.380	0.120	-0.120	-0.190	0.290	-0.110	-0.390	0.000
GENE511X	-0.230	-0.160	-0.180	-0.230	0.210	-0.030	-0.520	0.060
GENE508X	0.490	0.000	-0.020	0.230	-0.050	-0.700	0.000	0.080
GENE509X	-0.060	0.000	-0.040	0.070	-0.010	-0.410	0.040	-0.130
GENE506X	0.430	0.420	0.320	-0.080	0.450	0.850	0.640	0.200
GENE879X	0.740	-0.190	0.260	0.180	-0.120	0.250	-0.180	-0.180
GENE825X	0.420	0.090	0.280	0.320	-0.210	0.580	-0.080	-0.200
GENE822X	0.830	0.290	0.520	0.000	0.610	0.730	0.010	-0.070
GENE821X	0.330	0.260	0.100	0.330	0.000	0.510	-0.280	-0.040
GENE820X	0.510	0.100	0.160	0.350	-0.160	0.440	0.000	0.140
GENE504X	0.940	0.160	0.630	0.260	0.180	0.440	0.330	1.160
GENE485X	0.240	0.210	0.278	-0.110	0.062	0.830	0.520	0.130
GENE495X	0.440	0.230	0.010	0.000	0.030	0.370	-0.050	0.000
GENE847X	0.190	0.320	0.236	0.230	0.080	0.460	-0.090	0.240
GENE854X	0.040	-0.080	0.040	-0.380	0.540	0.330	-0.380	-0.060
GENE844X	0.380	0.000	0.100	0.340	-0.500	0.160	0.220	0.220
GENE455X	0.390	0.660	0.660	0.400	0.640	0.400	0.160	0.340
GENE444X	0.230	0.140	0.370	0.690	0.220	0.590	-0.190	0.430
GENE443X	0.290	-0.010	0.180	-0.260	0.070	0.580	0.110	-0.070
GENE445X	0.320	0.190	0.210	-0.150	0.440	0.820	0.570	0.010
GENE3606X	0.010	0.500	0.380	0.430	0.090	0.680	0.420	0.120
GENE435X	0.110	0.150	0.070	0.220	0.090	-0.600	-0.430	0.090
GENE853X	0.210	0.090	0.280	0.080	0.770	0.580	-0.330	-0.010
GENE520X	0.100	0.610	0.500	-0.090	0.140	0.630	0.850	-0.010
GENE397X	0.450	0.230	0.300	-0.080	-0.100	0.500	0.310	0.110
GENE239X	-0.140	0.050	-0.220	0.170	-0.170	-0.390	-0.260	0.150
GENE247X	-0.170	-0.470	-0.140	0.000	-0.360	0.040	0.300	0.120
GENE248X	-0.080	-0.360	0.030	-0.070	-0.340	0.170	0.170	0.140
GENE260X	0.120	0.140	-0.090	-0.180	-0.320	-0.330	0.000	0.140
GENE1325X	0.160	-0.030	0.000	-0.020	-0.580	-0.290	0.520	0.320
GENE1323X	0.480	0.010	0.040	-0.360	-0.120	0.140	0.260	0.000
GENE261X	0.290	0.050	-0.250	-0.190	-0.620	-0.710	0.140	-0.220
GENE262X	0.240	-0.190	0.090	0.160	-0.070	-0.310	0.210	0.290
GENE263X	0.290	-0.120	0.010	-0.090	0.038	0.050	-0.070	0.040
GENE264X	0.190	0.320	0.360	0.410	-0.050	0.890	-0.030	-0.090
GENE310X	0.410	-0.160	0.090	-0.230	-0.100	-0.250	0.200	0.440
GENE407X	0.710	0.180	0.460	0.690	-0.240	0.970	-0.040	0.820
GENE408X	0.490	0.350	0.530	0.670	-0.160	0.900	0.170	0.970
GENE751X	0.950	0.410	0.500	0.430	0.620	0.510	-0.040	0.450
GENE269X	0.080	0.520	0.150	0.080	-0.030	-0.030	0.000	0.460
GENE900X	0.440	0.090	0.160	0.140	0.330	0.300	-0.060	0.140
GENE2971X	-0.010	0.110	0.010	-0.130	0.230	0.110	-0.050	0.070
GENE899X	0.380	0.250	0.180	0.250	0.190	0.250	-0.040	0.190
GENE379X	0.040	-0.040	-0.260	0.160	-0.650	-0.600	0.360	0.130
GENE372X	0.440	0.240	0.270	-0.210	0.300	0.560	0.210	0.000
GENE1062X	0.300	0.380	0.300	0.010	0.690	-0.030	0.460	0.270
GENE898X	0.030	0.120	0.030	-0.120	-0.190	0.340	-0.490	0.230
GENE362X	0.050	-0.140	-0.130	-0.160	0.270	-0.190	0.000	-0.100
GENE361X	0.510	0.620	0.050	-0.350	-0.520	-0.150	-0.220	0.000
GENE370X	-0.270	-0.040	0.100	-0.070	-0.140	0.550	-0.450	-0.140
GENE916X	-0.190	0.360	-0.240	-0.230	-0.380	-0.150	0.120	0.000
GENE922X	0.400	-0.140	0.240	-0.110	0.310	0.090	-0.370	0.120
GENE185X	0.360	0.000	0.310	0.400	0.230	-0.310	0.460	0.090
GENE1500X	0.070	-0.030	0.080	0.260	-0.060	-0.030	-0.520	-0.250
GENE970X	0.350	0.110	0.390	0.130	0.410	0.660	0.060	0.150
GENE179X	0.310	0.080	0.090	0.000	-0.110	-0.050	0.040	0.240
GENE180X	0.560	-0.140	0.000	0.170	-0.170	-0.260	0.110	0.100
GENE181X	0.690	0.170	0.142	0.230	0.111	-0.050	-0.190	0.280
GENE2596X	0.200	0.160	0.370	0.000	0.630	0.270	0.560	0.220
GENE2595X	0.690	0.060	0.200	0.250	-0.020	0.210	0.630	0.240
GENE184X	0.390	0.040	0.490	-0.060	0.290	0.790	0.790	0.090
GENE183X	0.190	0.530	0.650	0.160	0.660	0.640	0.160	0.050
GENE1064X	0.690	0.060	0.400	0.460	0.530	0.650	0.330	0.000
GENE1063X	0.440	0.160	0.350	0.380	0.480	0.750	0.170	0.270
GENE171X	-0.070	0.100	0.160	0.010	0.040	-0.270	-0.090	0.080
GENE957X	0.010	-0.240	-0.120	-0.010	-0.050	-0.540	0.030	-0.060
GENE958X	-0.060	-0.320	-0.250	0.050	-0.100	-0.650	-0.390	-0.080
GENE959X	0.090	0.000	-0.080	0.010	-0.220	0.010	0.130	0.000
GENE996X	0.240	-0.170	0.074	-0.410	-0.140	0.030	-0.280	-0.030
GENE989X	-0.320	0.220	-0.100	-0.680	-0.500	0.070	-0.600	-0.080
GENE188X	0.250	0.130	0.090	0.030	-0.140	0.120	0.160	0.310
GENE147X	0.400	0.490	0.150	0.130	0.160	0.750	0.550	0.030
GENE1286X	0.010	0.300	0.150	-0.170	0.000	-0.260	0.380	0.690
GENE1287X	0.140	-0.050	0.040	-0.120	0.080	-0.380	0.390	-0.290
GENE144X	0.050	-0.030	0.010	-0.080	-0.320	0.540	-0.280	-0.240
GENE145X	-0.080	-0.130	0.120	0.380	-0.190	0.270	0.100	0.040
GENE108X	0.370	-0.230	-0.009	-0.190	0.340	0.560	-0.090	-0.030
GENE102X	0.450	-0.090	0.060	-0.210	0.250	0.170	0.100	0.000
GENE99X	0.060	-0.040	0.010	-0.160	0.330	0.340	-0.410	0.060
GENE97X	0.470	-0.110	0.170	0.200	0.320	0.450	0.330	0.070
GENE309X	0.370	0.190	0.430	0.690	0.340	0.610	0.040	0.620
GENE340X	0.290	0.230	0.620	0.240	-0.080	0.440	0.620	0.460
GENE3993X	0.180	-0.010	-0.070	-0.280	0.080	0.230	-0.370	-0.100
GENE160X	0.540	-0.070	0.140	-0.340	0.590	0.380	0.050	-0.170
GENE1006X	0.210	0.090	0.400	0.290	0.500	-0.220	0.170	0.490
GENE149X	-0.310	0.020	-0.080	-0.450	0.100	-0.100	-0.480	-0.280
GENE3408X	0.420	0.210	0.180	-0.320	-0.080	-0.100	-0.160	-0.050
GENE1440X	0.210	-0.030	-0.040	-0.090	0.000	0.140	-0.070	0.040
GENE70X	0.340	-0.120	0.000	-0.100	-0.080	0.470	0.250	0.180
GENE3080X	0.020	0.100	0.140	-0.140	-0.280	-0.100	0.090	0.050
GENE39X	-0.370	0.230	-0.170	0.090	-0.250	-0.060	0.110	-0.410
GENE71X	0.190	-0.090	0.210	0.150	0.000	-0.020	0.150	0.260
GENE72X	0.650	0.180	0.090	0.130	0.270	0.280	-0.110	0.010
GENE73X	-0.050	-0.250	-0.100	-0.200	-0.860	0.380	0.300	0.270
GENE77X	-0.130	-0.580	-0.050	-0.450	-0.050	0.310	0.400	0.020
GENE80X	-0.210	0.040	-0.370	-0.440	-0.200	-0.170	0.160	-0.290
GENE4023X	-0.310	-0.060	-0.070	-0.200	-0.100	-0.240	-0.080	-0.260
GENE1471X	-0.390	-0.080	-0.090	0.030	-0.080	-0.290	0.500	0.240
GENE3906X	-0.660	-0.090	-0.270	-0.170	-0.200	-0.040	0.040	0.140
GENE1842X	-0.160	-0.380	-0.190	-0.240	0.160	0.240	-0.450	0.020
GENE3179X	-0.530	-0.050	-0.040	-0.010	-0.350	-0.340	-0.310	-0.090
GENE3164X	0.250	-0.070	0.150	-0.260	0.090	0.520	0.170	-0.060
GENE1859X	-0.380	0.100	-0.080	-0.470	-0.250	0.040	0.160	-0.220
GENE1267X	-0.550	-0.020	-0.010	0.260	-0.550	-0.460	0.200	0.360
GENE1263X	-0.310	-0.580	-0.400	-0.230	-0.190	-0.620	-0.400	-0.190
GENE1264X	-0.440	-0.130	-0.240	-0.110	-0.440	-0.800	0.370	0.170
GENE1454X	-0.570	-0.440	-0.240	0.120	-0.150	-0.320	-0.360	-0.020
GENE1458X	-0.710	-0.410	-0.470	-0.110	-0.500	0.120	0.170	0.120
GENE1456X	-0.510	-0.370	-0.380	-0.090	-0.130	-0.300	0.190	-0.080
GENE1341X	-0.530	-0.210	0.000	0.040	-0.010	-0.340	-0.260	0.130
GENE1432X	-0.410	-0.470	-0.220	0.000	-0.430	-0.480	0.090	-0.040
GENE1431X	-0.310	0.000	-0.220	-0.290	-0.060	0.050	-0.390	0.100
GENE1428X	-0.110	0.010	-0.260	0.030	-0.070	-0.680	-0.170	0.070
GENE1425X	-0.200	-0.120	-0.110	-0.250	0.340	-0.450	0.000	0.050
GENE1423X	-0.440	0.450	-0.150	0.000	-0.290	-0.690	-0.300	-0.100
GENE1397X	-0.060	-0.090	-0.150	-0.020	-0.280	0.110	0.090	-0.080
GENE1398X	-0.320	-0.290	-0.390	-0.290	-0.570	-0.550	0.170	-0.060
GENE1411X	-0.640	-0.370	-0.610	-0.430	-0.650	-0.890	-0.140	-0.270
GENE1410X	0.020	-0.260	-0.500	-0.490	-0.610	-0.220	-0.310	-0.320
GENE1412X	-0.480	-0.370	-0.550	-0.370	-0.470	-0.430	-0.310	-0.270
GENE1416X	-0.480	0.030	-0.430	-0.020	-0.620	-0.640	-0.490	-0.190
GENE1404X	-0.290	-0.070	-0.070	-0.010	-0.170	-0.490	-0.140	-0.090
GENE1402X	-0.550	-0.180	-0.190	-0.120	0.040	-0.690	-0.100	0.260
GENE1401X	-0.180	0.030	-0.350	-0.340	-0.760	-0.170	-0.080	-0.120
GENE1395X	-0.410	-0.250	-0.690	-0.380	-0.830	-0.170	-1.000	-0.410
GENE1391X	-0.360	-0.370	-0.310	-0.520	-0.070	-0.280	-0.350	-0.350
GENE3462X	-0.130	0.080	0.150	-0.120	0.020	0.130	0.040	0.000
GENE3460X	-0.710	-0.200	-0.200	0.250	0.052	0.060	0.000	-0.540
GENE1386X	-0.250	-0.740	-0.280	-0.760	-0.350	-0.030	0.320	-0.150
GENE1864X	-0.050	-0.360	-0.260	-0.530	0.050	-0.790	0.180	0.120
GENE3175X	-0.270	-0.010	-0.160	-0.140	-0.420	0.010	-0.600	-0.010
GENE3174X	-0.090	0.210	0.000	-0.110	-0.290	-0.250	-0.360	-0.270
GENE1437X	-0.040	-0.130	-0.170	0.340	-0.200	0.020	-0.010	0.080
GENE3410X	0.000	-0.090	-0.150	-0.240	-0.260	0.140	-0.180	-0.130
GENE1487X	-0.010	-0.200	0.070	-0.340	-0.510	0.530	-0.140	-0.180
GENE1482X	-0.060	0.050	-0.040	-0.570	-0.160	0.100	-0.440	0.160
GENE3159X	0.220	0.100	-0.040	-0.130	-0.560	0.210	-0.300	0.050
GENE1816X	0.160	0.300	0.100	-0.280	-0.310	0.070	0.370	0.110
GENE3969X	-0.320	-0.080	0.010	0.110	-0.120	-0.120	0.180	0.070
GENE3973X	0.360	-0.410	0.000	0.340	-0.140	0.000	0.130	-0.440
GENE3977X	-0.040	-0.270	-0.080	0.310	-0.320	0.040	0.000	-0.620
GENE3465X	-0.490	0.230	-0.170	-0.460	-0.200	-0.370	0.160	-0.040
GENE3804X	-0.180	-0.230	-0.180	-0.160	-0.720	-0.350	-0.220	-0.360
GENE1131X	-0.100	0.190	0.020	0.250	-0.450	-0.550	0.380	-0.200
GENE1794X	-0.050	-0.240	-0.070	-0.160	-0.270	0.110	0.240	0.110
GENE1793X	-0.510	-0.190	-0.160	-0.240	0.080	-0.280	0.230	-0.240
GENE1507X	-0.300	0.020	0.030	-0.320	-0.080	-0.030	0.390	0.160
GENE1508X	-0.620	-0.130	-0.160	-0.370	-0.210	-0.270	0.220	0.070
GENE1499X	0.350	0.020	0.070	-0.140	0.050	-0.090	0.190	0.000
GENE1568X	0.280	0.040	0.290	0.070	0.420	0.120	0.520	0.000
GENE393X	0.400	0.200	0.300	-0.170	0.400	0.400	-0.150	0.260
GENE3590X	0.400	0.530	0.310	-0.280	0.040	0.330	0.400	0.190
GENE3591X	0.160	0.420	0.180	-0.040	0.330	0.700	0.010	0.060
GENE3583X	0.060	0.600	0.140	-0.400	-0.050	0.440	-0.030	0.070
GENE3584X	0.380	0.230	0.170	0.050	-0.090	0.420	0.110	-0.050
GENE1716X	-0.150	0.430	0.130	0.200	-0.130	-0.060	0.260	0.480
GENE470X	0.530	0.160	0.080	-0.500	-0.190	0.070	-0.250	-0.200
GENE3564X	0.190	0.330	0.250	-0.090	0.100	0.160	0.240	-0.280
GENE3605X	0.140	0.180	0.030	-0.260	0.340	0.440	-0.100	-0.200
GENE1537X	-0.120	0.390	0.250	0.140	-0.080	0.450	0.620	0.020
GENE1577X	0.360	0.440	0.360	-0.260	0.480	0.350	0.400	0.040
GENE1597X	-0.170	0.460	0.020	0.080	-0.260	-0.440	0.410	-0.010
GENE1684X	0.200	0.870	0.267	-0.050	0.530	0.000	0.750	0.340
GENE1675X	0.920	0.880	0.690	0.430	0.620	0.360	0.740	0.940
GENE1674X	0.340	0.600	0.660	0.490	-0.080	0.540	0.510	0.410
GENE1623X	0.690	0.720	0.680	0.230	0.750	0.950	0.880	0.680
GENE1633X	0.080	-0.320	0.250	-0.100	-0.100	0.290	0.640	0.230
GENE1643X	1.110	1.050	0.688	0.510	0.370	0.300	1.100	1.090
GENE1683X	0.000	0.410	0.170	0.110	0.370	-0.470	0.250	0.050
GENE1746X	-0.180	0.750	0.140	-0.200	0.450	0.320	-0.140	-0.230
GENE1717X	0.990	0.000	0.380	-0.240	-0.200	-0.260	0.900	0.420
GENE1753X	0.380	0.500	0.200	-0.400	0.170	0.420	0.810	0.090
GENE1553X	0.790	0.040	0.250	0.080	0.130	0.530	0.520	0.030
GENE1562X	-0.140	0.350	-0.190	-0.230	-0.556	-0.540	0.340	0.440
GENE1554X	0.250	-0.370	-0.120	0.080	0.110	0.140	-0.210	0.090
GENE1519X	-0.110	-0.010	0.193	-0.480	0.440	0.580	0.640	0.310
GENE1518X	0.120	0.270	0.270	-0.080	0.230	0.220	-0.080	0.200
GENE1514X	-0.180	0.140	0.080	0.140	-0.260	0.010	-0.070	0.090
GENE1512X	0.090	0.330	0.050	-0.100	0.110	-0.020	-0.080	-0.490
GENE1513X	0.090	-0.200	-0.190	-0.160	-0.230	0.030	0.410	-0.370
GENE1525X	-0.450	-0.160	-0.160	0.080	0.030	0.010	0.190	-0.030
GENE1524X	-0.300	0.170	0.070	0.080	0.230	0.240	0.200	0.210
GENE1522X	0.450	0.260	0.360	0.690	-0.110	0.500	0.420	0.470
GENE1521X	-0.040	-0.090	0.000	-0.080	-0.200	0.470	0.270	0.580
GENE1765X	0.370	0.460	0.222	-0.350	0.030	0.150	0.680	0.250
GENE1766X	0.040	-0.090	-0.060	-0.180	0.200	0.390	0.430	0.220
GENE1772X	0.080	0.030	0.050	-0.290	-0.090	-0.350	0.380	-0.070
GENE953X	0.240	0.140	0.060	-0.080	0.460	-0.240	0.240	-0.240
GENE954X	0.300	-0.180	-0.030	-0.410	-0.060	-0.200	0.200	-0.200
GENE960X	-0.220	-0.250	-0.090	0.030	-0.010	-0.700	-0.130	-0.140
GENE962X	0.320	-0.290	-0.130	-0.080	-0.400	-0.050	0.250	0.000
GENE237X	-0.030	-0.010	-0.070	0.180	-0.004	-0.380	-0.090	-0.280
GENE1783X	-0.510	0.480	0.030	0.140	-0.280	-0.400	0.030	-0.130
GENE913X	0.300	0.070	0.140	0.190	-0.110	-0.270	0.430	0.180
GENE914X	0.230	0.240	0.220	0.220	-0.140	-0.310	0.500	0.040
GENE1347X	0.250	0.020	-0.058	-0.510	-0.104	-0.400	0.350	0.050
GENE3417X	-0.180	0.120	-0.060	-0.510	0.250	0.400	0.090	0.380
GENE3092X	-0.120	0.080	0.060	-0.250	0.380	0.100	0.240	0.060
GENE3411X	0.170	0.130	0.010	-0.400	-0.270	0.000	-0.270	-0.160
GENE1807X	0.260	0.450	0.110	0.050	-0.520	-0.160	0.600	-0.090
GENE3979X	0.610	0.190	0.060	0.010	-0.530	0.130	0.440	0.000
GENE1496X	-0.310	-0.030	-0.060	-0.170	0.080	-0.260	0.380	0.290
GENE1494X	-0.270	-0.150	-0.070	-0.190	-0.160	-0.310	0.280	0.060
GENE985X	0.000	0.460	-0.080	-0.430	-0.100	0.400	0.120	-0.090
GENE1828X	-0.230	-0.250	-0.002	-0.220	0.193	0.210	0.000	-0.340
GENE1477X	-0.290	-0.110	-0.169	-0.510	0.220	-0.270	-0.230	0.000
GENE1144X	0.280	-0.310	-0.020	-0.310	-0.610	-0.460	0.060	-0.040
GENE1089X	-0.230	-0.390	-0.170	-0.650	0.080	-0.340	-0.140	0.110
GENE3119X	-0.060	-0.200	-0.190	-0.240	0.250	-0.310	-0.020	-0.260
GENE1909X	0.210	0.030	0.000	-0.350	-0.240	-0.320	-0.050	0.230
GENE1894X	0.030	-0.330	-0.130	-0.380	0.080	-0.470	0.320	-0.320
GENE3931X	0.340	-0.120	-0.190	0.010	-0.450	-0.240	0.050	0.070
GENE2588X	0.020	-0.210	-0.269	-0.080	-0.485	-0.190	0.100	-0.360
