# Supplementary material for: Discovering biclusters in gene expression data based on high-dimensional linear geometries
Source: BMC Bioinformatics. 2008 Apr 23;9:209. doi: 10.1186/1471-2105-9-209 (PMC2386490; doi:10.1186/1471-2105-9-209)
Supplement: Additional file 4 — All detected biclusters with full data. All the detected biclusters with full data are given here. [file 1471-2105-9-209-S4.zip › biclu_result/bi_260.txt]

	DLCL-0007	DLCL-0036;OCT	DLCL-0030	DLCL-0004	DLCL-0029	DLCL-0008	DLCL-0052	DLCL-0032
GENE1835X	-0.510	-0.360	-0.310	-0.130	-0.530	0.140	-0.180	0.220
GENE1836X	-0.450	-0.530	-0.400	-0.310	0.090	0.170	0.020	0.040
GENE1865X	-0.160	-0.360	-0.460	-0.120	-0.120	-0.060	0.120	0.190
GENE1932X	-0.710	-0.300	0.260	-0.260	0.140	0.090	0.160	-0.100
GENE1930X	-0.820	-0.180	-0.160	-0.460	0.050	-0.190	-0.300	-0.080
GENE2584X	-0.420	0.280	-0.170	-0.270	0.140	-0.165	-0.340	-0.080
GENE3070X	-0.230	-0.140	0.540	-0.030	0.120	0.220	-0.540	-0.120
GENE3165X	0.370	-0.015	0.190	-0.060	0.000	-0.010	0.020	-0.240
GENE1110X	-0.300	-0.620	0.200	-0.320	-0.510	-0.360	-0.250	-0.420
GENE3937X	-0.720	-0.580	0.060	-0.130	-0.120	-0.060	-0.560	-0.270
GENE3940X	-0.170	0.000	0.130	-0.470	-0.630	-0.310	-0.590	-0.380
GENE2539X	-0.290	-0.110	-0.110	-0.020	0.160	-0.380	-0.200	-0.080
GENE3960X	0.710	0.920	0.010	0.230	-0.050	-0.070	-0.130	-0.140
GENE3872X	-0.170	-0.200	0.430	-0.050	0.210	0.260	-0.120	0.380
GENE3447X	0.200	0.290	0.110	0.000	-0.030	0.050	-0.280	0.080
GENE3449X	0.000	0.400	0.150	0.070	-0.140	-0.380	0.310	-0.150
GENE1501X	0.270	0.200	0.320	0.100	-0.400	-0.060	0.360	0.260
GENE3403X	0.300	-0.200	0.010	0.290	0.140	0.080	0.510	-0.030
GENE3402X	0.890	0.270	-0.240	0.270	-0.360	0.250	0.280	-0.160
GENE3400X	0.250	0.320	-0.030	0.050	-0.390	-0.130	0.250	-0.050
GENE816X	0.290	0.190	0.460	0.410	-0.080	0.090	0.800	0.080
GENE213X	0.250	0.120	0.150	0.090	-0.130	0.010	-0.270	-0.220
GENE3453X	-0.180	0.400	0.520	0.020	-0.310	-0.310	0.450	0.210
GENE3454X	-0.360	-0.180	0.130	-0.500	-0.550	-0.450	-0.140	0.080
GENE394X	0.250	0.560	-0.170	0.040	-0.320	0.200	0.040	0.180
GENE3507X	-0.020	-0.150	0.090	-0.060	-0.240	0.290	-0.100	-0.160
GENE3501X	0.000	0.520	0.560	0.030	-0.520	-0.430	-0.080	-0.280
GENE3602X	-0.110	0.020	0.000	-0.040	-0.190	-0.220	0.020	-0.200
GENE3523X	0.020	-0.100	0.050	0.050	0.000	-0.280	0.320	-0.210
GENE3529X	0.280	0.530	-0.100	0.160	-0.370	-0.180	0.470	0.310
GENE3811X	0.430	0.280	0.350	0.080	0.000	0.210	-0.230	-0.140
GENE3700X	-0.540	-0.290	-0.080	-0.030	0.130	0.360	0.370	-0.050
GENE3719X	-0.160	-0.170	-0.010	0.130	-0.100	0.460	0.210	-0.530
GENE3550X	0.250	-0.150	0.370	-0.110	-0.220	-0.290	0.010	-0.310
GENE3551X	-0.060	0.270	0.190	0.120	0.000	0.090	-0.250	0.200
GENE3418X	0.480	0.710	-0.090	0.320	0.420	-0.320	0.440	-0.010
GENE3216X	-0.080	-0.320	0.000	0.070	0.050	-0.110	0.370	0.320
GENE3217X	0.090	-0.360	0.090	0.220	0.040	-0.040	0.240	0.470
GENE1840X	-0.870	0.000	-0.450	-0.370	-0.240	-0.220	-0.520	-0.170
GENE3142X	0.360	-0.110	0.400	0.220	-0.110	0.070	0.760	-0.090
GENE2589X	0.040	0.000	-0.220	-0.100	-0.150	-0.200	-0.010	0.110
GENE2590X	0.110	-0.240	-0.030	-0.170	-0.140	-0.010	-0.100	-0.260
GENE2552X	-0.220	-0.360	-0.160	-0.010	-0.430	-0.120	-0.060	0.400
GENE3108X	-0.090	0.186	0.460	0.000	0.050	-0.030	-0.490	-0.010
GENE2565X	-0.140	0.000	0.060	-0.100	0.190	-0.580	-0.520	-0.170
GENE3093X	0.100	0.510	0.370	-0.030	-0.250	-0.300	-0.560	0.100
GENE1893X	-0.310	-0.830	-0.570	-0.280	-0.190	-0.110	0.060	-0.360
GENE1915X	-0.220	-0.090	0.290	0.030	-0.040	0.100	0.300	-0.100
GENE1914X	-0.460	-0.390	0.010	-0.110	0.090	0.250	-0.260	-0.180
GENE1919X	-0.320	-0.800	0.070	-0.250	0.000	-0.530	-0.410	-0.070
GENE1918X	0.230	0.013	-0.300	-0.250	0.050	-0.504	-0.600	-0.080
GENE1920X	0.000	0.045	-0.160	-0.320	-0.120	-0.410	-0.510	-0.090
GENE1917X	-0.310	-0.115	0.240	-0.190	-0.170	-0.188	-0.070	-0.110
GENE1896X	-0.080	-0.081	0.060	-0.120	-0.250	-0.340	0.100	0.000
GENE1892X	-0.620	-0.690	0.080	-0.370	-0.090	0.130	0.120	0.130
GENE2987X	-0.330	0.210	-0.080	0.010	-0.120	0.440	0.010	0.000
GENE2509X	0.180	0.840	0.400	0.430	0.720	-0.030	0.200	-0.100
GENE3051X	-0.340	0.640	-0.160	-0.010	0.110	-0.020	-0.570	0.320
GENE1944X	-0.630	-0.430	-0.530	-0.520	-0.050	-0.500	-0.090	-0.450
GENE2522X	0.410	0.110	0.100	-0.050	-0.100	-0.220	-0.480	-0.150
GENE2523X	0.540	0.210	-0.020	-0.040	-0.030	-0.230	-0.530	-0.310
GENE2551X	-0.110	-0.060	0.320	0.100	0.010	-0.290	-0.410	0.160
GENE2043X	0.280	-0.120	0.390	-0.100	0.100	-0.140	-0.170	0.460
GENE2044X	0.510	0.210	0.320	-0.090	-0.110	-0.470	-0.680	0.250
GENE2508X	-0.330	0.080	0.320	0.250	-0.080	-0.470	0.120	-0.090
GENE2929X	-0.460	0.480	-0.420	-0.180	0.410	-0.730	-0.570	0.090
GENE2057X	0.000	-0.750	-0.890	-0.360	-0.290	-1.010	-0.410	-0.600
GENE2062X	-0.450	0.170	0.070	-0.200	0.190	-0.030	-0.470	-0.280
GENE2063X	-0.290	-0.690	-0.090	-0.470	-0.460	-0.510	-0.830	-0.530
GENE2073X	-0.060	0.000	-0.610	-0.220	-0.310	0.110	-0.150	-0.260
GENE2497X	0.120	0.400	0.140	0.220	0.320	-0.210	0.340	0.170
GENE2498X	0.190	0.160	0.230	0.180	0.340	-0.510	0.270	0.060
GENE2071X	-0.110	-0.570	-0.020	-0.300	0.290	-0.150	-0.730	-0.020
GENE2936X	-0.110	-0.310	0.000	-0.220	0.380	-0.380	-0.700	0.090
GENE2453X	-0.560	-0.080	-0.130	-0.350	-0.180	-0.884	-0.880	0.090
GENE2450X	-0.860	-0.010	-0.370	-0.600	-0.050	-0.330	-1.060	-0.130
GENE2292X	0.290	0.350	0.120	-0.260	0.000	-0.830	-0.470	-0.280
GENE2431X	0.400	-0.370	0.090	-0.040	-0.130	-0.500	-0.240	0.180
GENE2360X	-0.710	0.270	-0.360	-0.380	0.190	-0.930	-0.510	-0.310
GENE2397X	-0.540	-0.250	0.130	-0.410	-0.140	-0.640	-0.180	-0.630
GENE2414X	-0.170	-0.515	-0.280	-0.740	-0.610	-0.944	-0.870	-0.480
GENE2343X	0.560	0.060	-0.170	0.170	0.240	-0.230	0.140	-0.260
GENE2340X	0.450	0.720	0.220	0.050	0.220	-0.640	-0.570	0.160
GENE2339X	-0.360	0.171	-0.030	-0.110	-0.150	-0.500	-0.100	0.280
GENE2338X	0.100	-0.170	-0.070	0.000	-0.050	-0.290	-0.010	0.220
GENE2337X	-0.110	0.230	0.160	-0.040	-0.090	-0.150	-0.490	-0.370
GENE2459X	0.000	0.120	-0.640	-0.280	-0.160	-0.900	-0.520	-0.460
GENE2334X	-0.180	0.540	-0.110	0.160	0.150	-0.320	0.480	-0.090
GENE2133X	-0.340	-0.080	0.180	0.050	-0.110	-0.010	-0.170	-0.040
GENE2309X	0.250	0.040	-0.150	0.380	0.460	0.010	0.430	0.650
GENE2310X	-0.040	0.740	0.520	0.570	0.670	0.440	0.820	0.950
GENE2311X	0.000	0.990	0.470	0.550	0.220	0.550	1.030	0.570
GENE2469X	-0.210	0.000	-0.040	0.050	0.220	-0.010	-0.200	-0.230
GENE2478X	-0.110	0.060	0.060	0.010	0.400	0.360	0.560	0.050
GENE2140X	-0.270	0.100	-0.310	-0.140	0.200	0.090	0.250	-0.200
GENE2281X	0.560	0.250	0.000	-0.050	0.020	-0.510	0.190	0.090
GENE2279X	0.340	-0.150	-0.020	-0.240	-0.270	0.060	-0.460	0.050
GENE2241X	-0.160	0.060	-0.330	-0.260	0.040	-0.700	0.170	-0.340
GENE2269X	0.210	0.300	-0.320	-0.340	-0.010	-0.750	-0.980	-0.190
GENE2226X	0.260	-0.510	0.400	0.060	0.230	-0.320	-0.100	-0.360
GENE2231X	-0.350	-0.230	-0.210	-0.260	-0.160	-0.190	-0.530	-0.560
GENE2193X	-0.300	0.720	0.540	0.230	-0.060	-0.130	0.280	-0.180
GENE2195X	-0.320	0.280	-0.060	0.060	0.140	-0.160	-0.350	-0.050
GENE2197X	-0.390	-0.140	0.000	-0.181	-0.200	-0.560	-0.270	-0.150
GENE2200X	-0.430	-0.680	-0.120	-0.160	0.040	-0.760	-0.030	-0.230
GENE2205X	-0.400	-0.270	0.030	0.040	0.270	0.160	-0.260	0.000
GENE2206X	-0.220	0.290	0.260	0.010	0.110	-0.160	-0.240	0.100
GENE2166X	0.090	-0.260	-0.420	-0.240	0.160	-0.430	-0.700	-0.140
GENE2214X	-0.770	-0.560	-0.380	-0.220	0.080	-0.330	-0.350	-0.060
GENE2230X	-0.270	0.550	-0.200	-0.140	0.360	-0.800	-0.730	-0.150
GENE2246X	-0.880	-0.080	-1.000	-0.370	-0.050	-0.460	-0.830	-0.610
GENE2249X	-0.060	0.590	-0.380	-0.050	0.030	-0.350	-0.020	0.040
GENE2707X	-0.150	-0.470	0.000	-0.230	0.150	-0.010	-0.190	-0.080
GENE2734X	-0.370	-0.260	-0.410	-0.570	-0.420	-0.797	-0.970	-0.160
GENE2731X	-0.610	-0.422	0.360	-0.060	0.260	0.120	0.070	-0.100
GENE2729X	-0.640	0.040	-0.140	-0.230	-0.030	0.090	-0.490	0.080
GENE2155X	-0.380	-0.370	-0.540	-0.620	-0.560	-1.031	-0.900	-0.320
GENE2263X	-0.630	0.110	0.000	-0.290	0.230	-0.130	-0.400	-0.140
GENE2129X	-0.080	-0.340	-0.060	-0.250	0.070	-0.710	-0.420	-0.230
GENE2252X	-0.300	0.270	-0.060	-0.040	0.160	-0.020	-0.500	-0.240
GENE2253X	-0.300	0.170	-0.320	-0.140	-0.160	-0.160	-0.660	-0.400
GENE2434X	-0.500	0.140	-0.220	-0.240	-0.070	-0.300	-0.510	0.080
GENE2433X	-0.340	0.360	-0.100	-0.190	-0.290	-0.187	-0.560	-0.080
GENE2110X	0.040	-0.090	0.120	-0.050	-0.570	0.110	-0.010	-0.400
GENE1954X	-0.560	-0.270	0.130	0.050	0.540	0.290	-0.460	-0.230
GENE1975X	-0.330	-0.300	-0.630	-0.170	0.050	0.090	-0.420	0.180
GENE1963X	-0.690	0.010	-0.090	-0.280	0.110	-0.570	-0.750	-0.120
GENE1968X	-0.430	0.290	0.300	0.160	0.330	0.020	-0.340	0.330
GENE1959X	-0.090	0.590	0.050	0.160	0.630	-0.250	-0.310	-0.210
GENE2076X	0.000	-0.160	0.440	0.010	0.190	-0.500	0.120	0.150
GENE2074X	-0.080	0.390	-0.120	-0.020	-0.300	-0.330	0.050	-0.400
GENE2026X	-0.170	0.280	-0.120	-0.120	0.310	-0.180	-0.480	0.500
GENE3703X	0.530	-0.150	-0.100	0.120	0.320	0.360	0.210	0.140
GENE3705X	0.350	-0.280	0.020	0.090	-0.120	0.460	0.180	0.360
GENE2505X	-0.190	-0.360	-0.710	-0.300	-0.310	-0.450	-0.250	-0.100
GENE1962X	-0.620	-0.470	-0.380	-0.270	0.050	-0.420	-0.110	0.020
GENE2607X	-0.260	0.430	-0.500	-0.070	0.100	-0.080	-0.470	0.230
GENE2612X	-0.490	-0.550	-0.180	-0.610	-0.370	-0.524	-0.460	-0.340
GENE2611X	-0.050	-0.230	-0.060	-0.220	0.030	-0.275	-0.300	-0.120
GENE2692X	-0.520	-0.280	-0.210	-0.090	0.050	-0.110	0.000	-0.350
GENE1924X	-0.360	-0.140	0.110	-0.180	0.000	-0.570	-0.850	0.400
GENE2958X	-0.550	0.510	-0.250	-0.070	0.210	0.000	-0.630	0.200
GENE1868X	-0.490	0.500	-0.400	-0.070	0.010	-0.160	-0.090	0.000
GENE1101X	-0.050	0.460	0.000	-0.110	0.190	-0.740	-0.220	-0.040
GENE1952X	-0.650	0.160	-0.400	-0.260	-0.120	-0.110	-0.740	-0.120
GENE1858X	-0.770	0.450	-0.350	-0.210	0.020	0.300	-0.670	-0.030
GENE1853X	-0.230	-0.340	-0.090	-0.340	-0.320	-0.576	-0.930	-0.240
GENE2573X	-0.300	-0.151	-0.110	-0.170	-0.020	-0.360	0.220	-0.190
GENE3136X	0.280	-0.160	-0.050	-0.200	0.250	-0.440	-0.320	-0.410
GENE3141X	0.170	0.090	-0.070	-0.070	0.280	-0.460	-0.610	-0.150
GENE2465X	-0.450	-0.770	0.120	-0.440	-0.460	-0.230	0.000	-0.350
GENE3065X	0.050	-0.170	-0.290	-0.270	-0.130	0.090	0.220	-0.080
GENE1895X	0.140	-0.320	-0.050	0.080	-0.420	0.460	0.120	0.100
GENE3900X	-0.230	0.280	0.040	-0.110	0.060	-0.250	-0.140	0.100
GENE2574X	-0.300	0.110	0.110	-0.030	-0.440	-0.070	0.200	-0.180
GENE3211X	0.010	-0.210	0.470	0.260	0.100	0.200	0.600	0.130
GENE2624X	-0.230	-0.280	0.160	-0.130	0.040	0.070	0.370	-0.050
GENE3154X	0.130	0.050	-0.230	-0.040	-0.240	-0.130	-0.120	-0.270
GENE3149X	0.450	0.420	0.030	0.250	0.010	-0.160	0.320	-0.420
GENE1071X	0.150	0.550	0.310	0.560	1.040	0.680	0.770	0.290
GENE3279X	0.200	0.200	0.030	0.170	-0.150	-0.040	-0.140	0.280
GENE3278X	0.310	0.290	-0.330	-0.030	-0.220	-0.070	-0.140	0.140
GENE3277X	0.240	0.470	-0.070	-0.060	-0.330	0.000	-0.060	0.210
GENE3273X	0.090	0.000	0.060	0.030	-0.110	-0.120	-0.330	-0.250
GENE3272X	-0.190	0.560	0.400	0.100	0.310	-0.140	-0.520	0.250
GENE3293X	0.100	0.520	0.070	0.460	0.330	0.740	-0.070	0.240
GENE3299X	-0.060	0.140	0.660	0.520	0.140	0.950	1.130	-0.030
GENE3079X	-0.120	-0.156	0.210	0.230	0.010	0.130	0.500	0.180
GENE3248X	-0.150	0.230	0.440	0.360	0.720	0.380	0.520	0.400
GENE3190X	-0.550	0.300	0.050	-0.160	-0.040	0.030	-0.840	0.030
GENE3188X	0.250	0.530	0.090	0.130	0.310	0.400	-0.530	-0.050
GENE192X	-0.240	0.370	0.060	0.010	0.490	0.210	0.000	0.240
GENE3382X	0.020	0.470	0.700	0.430	0.110	-0.030	0.740	0.070
GENE3928X	-0.320	-0.280	-0.240	-0.290	0.090	-0.240	0.160	-0.010
GENE1044X	-0.170	0.030	0.410	0.180	0.500	0.140	0.200	0.200
GENE1045X	0.230	0.690	0.100	0.200	0.250	0.090	-0.080	-0.140
GENE975X	0.020	0.520	0.160	0.380	-0.160	0.290	0.340	-0.100
GENE3205X	-0.290	-0.170	-0.010	-0.120	-0.450	0.070	-0.230	-0.060
GENE3186X	0.160	-0.021	0.100	0.020	0.130	0.100	0.060	0.070
GENE3386X	0.100	0.530	-0.040	0.270	0.000	-0.420	-0.220	0.720
GENE1008X	0.270	-0.040	0.280	0.220	0.070	-0.040	0.400	0.280
GENE58X	0.100	0.550	-0.210	0.020	-0.400	-0.110	-0.320	0.240
GENE3999X	0.680	0.370	0.450	0.030	-0.140	-0.100	0.000	-0.270
GENE40X	-0.040	0.150	-0.340	0.050	0.110	0.190	0.510	-0.460
GENE41X	0.460	-0.300	-0.050	-0.070	-0.220	-0.500	0.180	-0.080
GENE3204X	-0.130	0.610	0.470	-0.070	-0.230	-0.660	-0.120	-0.140
GENE164X	-0.020	-0.170	0.010	0.270	0.320	0.000	0.220	0.000
GENE53X	0.300	-0.040	0.420	0.080	0.050	-0.530	0.020	-0.160
GENE1023X	-0.400	0.260	-0.240	-0.110	0.230	0.000	-0.500	-0.270
GENE3071X	-0.420	-0.020	-0.030	-0.090	0.200	-0.160	-0.310	-0.270
GENE3907X	0.150	0.247	-0.250	0.000	-0.150	0.010	-0.180	0.080
GENE3112X	-0.140	-0.280	-0.200	-0.370	-0.380	0.080	-0.290	-0.080
GENE34X	-0.720	-0.620	-0.070	-0.260	0.000	-0.070	0.250	-0.390
GENE1850X	-0.180	-0.010	-0.120	0.010	0.200	0.210	-0.640	-0.060
GENE1849X	-0.090	-0.120	-0.050	0.000	-0.210	0.340	-0.510	0.050
GENE1848X	-0.240	-0.030	0.010	0.010	0.000	-0.210	0.080	0.180
GENE1869X	-0.260	0.580	-0.340	-0.040	0.190	-0.370	-0.140	0.040
GENE3167X	-0.230	0.000	-0.570	-0.280	-0.490	-0.380	-0.300	-0.020
GENE3903X	-0.070	0.260	0.250	0.160	0.580	-0.500	0.410	-0.230
GENE65X	0.310	-0.360	-0.470	-0.260	-0.500	-0.070	-0.340	-0.490
GENE66X	0.280	-0.230	-0.530	-0.320	-0.360	-0.200	-0.430	-0.620
GENE3182X	-0.450	0.170	-0.120	0.040	0.170	-0.160	0.000	0.170
GENE1445X	0.100	0.790	0.630	0.170	0.370	0.320	-0.360	0.180
GENE1467X	-0.010	-0.120	-0.050	-0.030	0.570	0.040	-0.400	-0.140
GENE1469X	0.130	-0.240	0.000	-0.090	-0.180	-0.200	0.260	-0.120
GENE2605X	-0.100	-0.200	0.220	0.070	0.130	0.080	-0.190	0.060
GENE2604X	-0.220	-0.340	0.110	-0.050	-0.220	-0.120	-0.300	-0.140
GENE1272X	-0.340	0.070	-0.100	-0.190	0.280	-0.310	-0.230	-0.070
GENE1271X	0.180	0.580	-0.180	0.070	0.150	0.020	-0.490	-0.290
GENE55X	-0.080	0.250	0.070	0.150	0.200	-0.260	-0.010	0.050
GENE56X	-0.230	-0.100	0.160	0.190	0.220	-0.110	0.100	0.070
GENE57X	0.020	0.160	0.030	0.120	0.120	-0.300	-0.400	0.090
GENE8X	0.410	-0.486	-0.080	-0.010	-0.650	0.200	0.510	-0.610
GENE10X	0.590	-0.350	-0.350	0.060	-0.240	-0.190	0.530	0.010
GENE2606X	0.010	-0.200	-0.350	-0.320	0.000	-0.340	-0.790	-0.440
GENE1031X	0.240	0.093	0.560	0.280	0.550	-0.090	-0.270	0.030
GENE2625X	0.200	0.000	0.260	0.020	0.060	-0.270	0.120	0.150
GENE3016X	0.470	1.070	0.100	0.498	0.890	0.210	0.470	-0.100
GENE3059X	0.530	0.460	-0.090	0.090	0.380	-0.520	0.120	0.140
GENE3032X	-0.070	0.430	-0.050	0.070	-0.190	-0.110	-0.110	-0.090
GENE3036X	0.230	0.220	-0.100	0.100	-0.460	0.110	0.300	0.050
GENE3037X	0.410	-0.030	0.010	-0.110	-0.050	-0.370	-0.100	-0.100
GENE2484X	0.080	-0.290	0.410	0.240	0.220	-0.450	0.560	-0.280
GENE2994X	-0.340	0.060	0.020	-0.080	0.290	-0.550	0.020	-0.080
GENE2995X	0.030	-0.430	-0.070	-0.100	-0.010	-0.360	-0.120	-0.070
GENE2941X	0.340	0.490	-0.060	0.110	-0.250	0.020	0.550	-0.110
GENE2672X	0.320	-0.070	-0.100	-0.041	0.030	-0.300	-0.140	-0.280
GENE2679X	0.080	-0.270	-0.220	-0.050	0.330	-0.450	-0.160	0.120
GENE2680X	0.430	0.007	-0.130	-0.020	0.130	0.040	-0.280	-0.040
GENE2920X	-0.050	0.150	-0.250	-0.030	0.000	-0.310	0.070	0.400
GENE2661X	0.570	-0.060	-0.340	-0.080	0.240	-0.360	-0.610	0.080
GENE2931X	-0.140	-0.060	-0.300	-0.410	0.130	-0.623	-1.070	0.080
GENE1948X	0.020	-0.560	-0.070	0.000	0.100	-0.260	-0.030	-0.210
GENE1949X	-0.350	-0.220	0.020	-0.040	0.100	-0.060	-0.330	-0.120
GENE2939X	-0.010	0.190	0.060	0.040	0.540	-0.340	-0.360	0.150
GENE2919X	-0.310	-0.200	-0.400	-0.290	0.060	-0.600	-0.840	0.310
GENE2721X	-0.480	-0.020	-0.470	-0.080	-0.200	-0.280	-0.070	0.480
GENE300X	0.410	0.180	0.180	0.000	-0.020	-0.240	-0.340	0.060
GENE281X	0.540	0.160	0.070	0.070	0.240	-0.600	-0.400	-0.380
GENE2659X	0.550	0.400	-0.500	0.080	0.050	-0.380	-0.540	0.190
GENE282X	0.340	-0.180	0.060	0.080	-0.050	0.100	-0.200	0.290
GENE2927X	-0.140	-0.230	-0.070	-0.250	0.140	-0.390	-0.180	0.150
GENE2908X	-0.210	0.100	-0.050	-0.230	0.010	-0.340	-0.540	0.020
GENE2664X	-0.030	-0.470	-0.370	-0.600	-0.200	-0.720	-0.340	-0.310
GENE2669X	-0.320	-0.070	0.020	-0.390	-0.510	-0.620	-0.280	-0.030
GENE2699X	0.100	-0.580	-0.170	-0.360	-0.250	-0.460	-0.870	-0.100
GENE2907X	-0.800	-0.050	-0.360	-0.380	0.160	-0.700	-0.990	-0.140
GENE2960X	-0.260	-0.200	-0.140	-0.330	-0.040	-0.590	-0.490	0.170
GENE1961X	-0.218	-0.129	-0.040	-0.070	0.000	-0.064	-0.100	-0.050
GENE2956X	-0.190	0.160	0.000	-0.100	0.100	-0.110	-0.280	-0.090
GENE2903X	0.120	-0.340	0.000	-0.140	-0.010	-0.470	-0.130	0.130
GENE2714X	-0.170	-0.070	-0.170	-0.290	-0.140	-0.030	-0.030	-0.190
GENE2741X	-0.620	0.130	-0.300	-0.190	0.040	-0.540	-0.840	0.250
GENE2873X	0.370	0.160	0.050	-0.080	-0.410	-0.520	-0.170	0.220
GENE2881X	0.380	-0.410	0.010	0.080	0.050	-0.070	-0.090	0.170
GENE289X	0.560	0.730	0.000	0.420	0.370	-0.240	0.220	0.100
GENE290X	0.580	0.280	0.090	0.360	0.210	-0.280	0.680	-0.050
GENE292X	0.730	0.410	0.170	0.170	0.350	-0.100	0.090	0.380
GENE295X	0.500	0.040	0.190	0.120	-0.170	0.060	0.460	0.360
GENE296X	0.680	0.150	0.220	0.250	0.340	0.000	-0.080	0.560
GENE3004X	0.390	0.580	-0.120	0.180	0.430	0.240	-0.090	0.380
GENE3002X	0.620	0.080	0.090	0.270	0.080	0.540	-0.260	0.400
GENE2748X	-0.220	0.150	-0.090	-0.140	-0.070	-0.130	-0.830	0.220
GENE2828X	-0.100	0.320	-0.080	0.040	0.480	-0.320	-0.250	0.520
GENE2825X	0.166	0.000	0.220	-0.150	0.120	-0.570	-0.750	0.220
GENE2827X	0.180	0.060	0.080	-0.060	0.200	-0.100	-0.550	0.000
GENE2831X	-0.370	-0.266	-0.350	-0.270	0.080	-0.900	-0.920	0.060
GENE2815X	-0.230	-0.380	0.090	-0.250	0.320	-0.620	-0.820	0.350
GENE2812X	0.420	-0.060	0.120	-0.080	0.100	-0.790	-0.740	0.200
GENE2810X	-0.440	0.040	-0.030	-0.070	0.000	0.000	-0.570	0.120
GENE2806X	-0.620	-0.339	-0.110	-0.520	0.090	-0.390	-0.550	-0.150
GENE2802X	-0.400	-0.320	-0.220	-0.500	-0.260	-0.561	-0.730	0.110
GENE2800X	0.180	0.120	-0.020	0.066	0.190	-0.360	0.240	0.550
GENE2790X	0.610	-0.060	-0.120	0.090	-0.120	-0.170	-0.410	0.000
GENE2785X	-0.160	-0.590	0.010	-0.150	0.130	-0.750	-0.450	0.300
GENE2853X	0.110	0.500	-0.280	-0.180	0.370	-0.320	-0.750	0.090
GENE2854X	0.010	0.180	-0.250	-0.211	-0.110	-0.350	-0.240	0.280
GENE2855X	-0.100	-0.190	0.320	-0.100	0.130	-0.254	-0.410	0.130
GENE2778X	0.010	0.260	0.200	0.030	0.080	-0.460	-0.170	-0.070
GENE2856X	-0.110	-0.170	0.070	-0.170	-0.010	-0.310	-0.750	0.170
GENE2754X	0.160	0.230	0.060	0.060	-0.010	-0.590	0.010	0.330
GENE2866X	-0.010	-0.210	0.040	0.002	0.120	-0.180	-0.300	-0.080
GENE2883X	0.350	-0.370	0.190	0.030	0.440	0.010	-0.500	0.000
GENE2876X	-0.350	0.260	-0.220	-0.170	0.130	-0.324	-0.280	0.110
GENE2896X	0.080	-0.390	0.040	0.050	-0.060	-0.470	-0.250	0.440
GENE2650X	0.000	-0.610	-0.010	-0.040	-0.140	-0.480	0.390	0.200
GENE2651X	-0.106	-0.390	-0.080	-0.010	-0.250	-0.200	0.130	0.200
GENE1955X	-0.030	-0.410	-0.070	-0.130	-0.310	0.000	0.040	0.050
GENE2913X	0.500	0.310	-0.050	0.360	0.880	-0.240	0.140	-0.120
GENE2914X	0.760	-0.040	0.000	0.440	0.190	0.240	0.380	0.170
GENE2915X	0.490	0.160	0.300	0.240	0.400	-0.050	-0.430	0.320
GENE2660X	0.960	0.440	0.240	0.540	0.590	-0.080	0.770	0.160
GENE2910X	-0.210	-0.073	-0.190	-0.250	0.130	-0.510	-0.340	0.140
GENE2128X	0.240	-0.360	0.300	0.050	0.180	-0.255	0.000	0.370
GENE2706X	0.030	-0.280	0.060	0.064	0.150	-0.230	-0.320	0.110
GENE2684X	-0.020	-0.510	-0.390	-0.300	-0.470	0.060	-0.030	0.310
GENE2945X	0.670	-0.050	0.340	0.220	-0.270	-0.190	0.440	-0.080
GENE2943X	0.570	0.520	0.060	0.270	-0.280	0.240	0.350	0.200
GENE2655X	-0.150	0.470	0.080	0.060	-0.030	-0.280	0.090	0.290
GENE2637X	0.260	0.070	0.010	-0.030	0.430	-0.320	-0.240	0.250
GENE2638X	-0.010	0.040	-0.340	-0.040	0.000	0.140	-0.260	0.120
GENE2950X	-0.680	-0.040	-0.300	-0.140	0.130	0.090	0.170	0.000
GENE2633X	-0.030	-0.070	0.180	0.130	0.310	-0.260	0.220	-0.080
GENE2630X	0.290	0.120	0.140	0.380	0.450	0.190	0.090	0.060
GENE2988X	0.040	-0.080	0.030	0.010	-0.190	0.040	0.090	0.060
GENE349X	0.370	-0.070	0.490	0.340	0.470	0.620	0.020	0.000
GENE2999X	0.260	-0.190	-0.040	0.060	0.260	-0.110	0.090	0.570
GENE2975X	-0.360	-0.260	-0.440	-0.260	-0.330	-0.190	-0.050	-0.210
GENE2952X	0.000	0.100	-0.140	-0.300	-0.020	-0.663	-0.550	0.000
GENE2996X	0.010	-0.030	-0.020	0.090	-0.170	0.060	-0.120	0.080
GENE2990X	-0.090	0.340	-0.220	-0.070	-0.020	0.180	-0.580	0.040
GENE2989X	0.190	0.180	-0.290	0.100	0.000	0.150	-0.360	0.110
GENE2657X	0.200	0.130	-0.160	-0.050	-0.140	0.210	0.320	-0.170
GENE2621X	0.570	0.108	-0.150	0.080	-0.100	-0.220	-0.030	0.060
GENE3026X	0.270	0.153	0.010	0.010	0.380	-0.350	-0.110	-0.280
GENE3025X	0.000	-0.040	-0.440	-0.010	0.150	-0.530	0.180	-0.240
GENE3007X	0.390	0.190	0.320	0.460	0.570	0.900	-0.170	0.060
GENE3008X	0.330	0.380	0.050	0.140	0.090	0.130	0.150	0.220
GENE3012X	0.180	-0.020	-0.300	-0.130	-0.040	-0.190	-0.420	-0.270
GENE3011X	-0.010	-0.280	-0.410	-0.210	-0.070	-0.400	-0.110	-0.120
GENE2964X	0.140	0.338	-0.470	0.010	-0.040	-0.090	-0.540	0.340
GENE3019X	-0.030	0.410	0.300	0.210	-0.200	-0.550	0.230	0.310
GENE3018X	0.110	0.450	0.180	0.038	-0.110	-0.500	0.220	0.470
GENE226X	-0.010	0.630	0.070	-0.010	0.460	-0.360	-0.480	0.330
GENE315X	0.050	0.680	0.230	0.090	0.070	-0.510	-0.100	-0.250
GENE1051X	0.080	-0.160	-0.090	-0.160	-0.340	-0.290	0.400	0.070
GENE1049X	0.180	-0.070	0.340	0.170	-0.050	0.060	0.490	-0.210
GENE1068X	0.450	-0.030	0.050	0.110	0.260	0.020	0.710	-0.020
GENE1002X	0.240	-0.070	0.200	-0.010	-0.030	-0.060	0.450	-0.040
GENE3023X	-0.410	0.160	-0.310	0.030	0.260	0.360	0.000	0.240
GENE3022X	-0.310	0.320	-0.200	0.010	0.390	0.380	-0.080	0.450
GENE209X	0.630	0.460	0.150	0.208	0.230	0.004	0.140	-0.070
GENE1014X	0.060	0.160	0.020	-0.080	0.090	-0.560	0.220	-0.290
GENE3052X	-0.100	0.137	-0.460	-0.410	0.010	-0.750	-0.640	0.130
GENE88X	0.230	0.040	0.260	0.360	0.220	0.050	0.070	0.060
GENE1278X	-0.210	-0.040	-0.050	-0.020	0.200	0.020	-0.300	0.370
GENE2030X	-0.470	-0.020	-0.070	-0.020	0.410	0.000	-0.550	-0.190
GENE2029X	-0.340	0.321	0.000	-0.140	0.210	-0.160	-0.200	-0.100
GENE2028X	-0.330	0.106	0.050	0.060	0.170	-0.370	-0.080	0.080
GENE1288X	-0.120	-0.060	-0.480	-0.100	0.070	0.030	0.310	0.220
GENE1317X	-0.640	0.160	0.220	-0.180	0.420	-0.110	-0.640	0.170
GENE1950X	-0.300	0.050	-0.020	-0.190	0.140	-0.070	-0.510	-0.130
GENE2722X	-0.270	0.120	-0.020	-0.050	0.180	-0.080	-0.440	0.050
GENE1982X	-0.690	-0.340	0.040	-0.380	-0.010	-0.370	-0.860	-0.050
GENE2003X	-0.290	-0.367	-0.320	-0.200	0.380	-0.205	-0.430	-0.100
GENE1986X	0.060	0.290	0.080	0.060	0.420	-0.200	0.460	-0.070
GENE1997X	-0.440	-0.170	0.140	-0.100	0.050	-0.060	-0.190	0.310
GENE1994X	-0.130	-0.110	-0.010	-0.130	0.000	0.330	-0.050	-0.030
GENE1993X	-0.370	0.130	-0.110	-0.070	0.000	-0.450	-0.340	-0.320
GENE1992X	-0.140	0.470	-0.050	-0.050	0.280	-0.480	-0.610	-0.120
GENE1990X	-0.640	0.460	0.000	-0.230	0.150	-0.600	-0.620	0.080
GENE1983X	-0.380	0.030	-0.400	-0.250	0.000	-0.090	-0.300	-0.180
GENE1980X	-0.160	-0.390	-0.130	0.000	0.280	-0.020	-0.110	-0.020
GENE2008X	-0.160	0.280	-0.380	-0.370	-0.300	-0.580	-0.550	0.010
GENE1327X	-0.590	-0.240	0.060	-0.380	-0.310	-0.680	-0.650	-0.260
GENE1332X	0.550	-0.060	0.000	0.110	0.630	0.470	-0.020	-0.110
GENE2013X	-0.240	-0.190	-0.380	-0.370	0.060	-0.024	-0.500	-0.310
GENE1276X	0.280	-0.580	-0.140	-0.080	0.100	0.210	-0.550	-0.190
GENE1273X	0.180	-0.360	-0.330	-0.380	-0.180	-0.270	-0.560	-0.180
GENE1275X	-0.270	0.250	-0.630	-0.170	-0.670	-0.270	0.180	-0.220
GENE3127X	0.290	0.020	-0.210	0.060	-0.340	0.270	0.220	-0.290
GENE3921X	-0.470	-0.340	0.280	0.010	-0.250	0.100	-0.090	-0.120
GENE1362X	-0.260	0.190	-0.230	-0.080	-0.040	-0.380	-0.350	0.210
GENE1359X	-0.190	-0.180	-0.810	-0.390	-0.580	-0.186	-0.320	-0.470
GENE1838X	0.340	0.350	-0.080	0.178	-0.050	0.340	-0.380	0.030
GENE1270X	0.160	0.370	0.080	0.040	0.280	0.160	0.210	-0.040
GENE1198X	-0.160	-0.160	-0.300	-0.140	-0.130	0.180	-0.260	-0.380
GENE1199X	-0.410	-0.240	-0.240	-0.200	-0.160	-0.020	-0.200	0.120
GENE1200X	0.050	-0.400	0.200	-0.030	0.150	-0.070	0.010	0.180
GENE1204X	-0.080	0.000	0.200	-0.070	-0.180	0.050	0.080	-0.290
GENE1217X	-0.340	-0.040	-0.340	-0.210	-0.630	-0.770	-0.390	0.260
GENE1248X	-0.110	0.240	-0.010	0.110	-0.250	0.000	-0.240	-0.090
GENE1241X	-0.090	-0.330	0.320	0.020	0.070	-0.290	-0.160	-0.170
GENE1290X	0.100	-0.130	0.390	0.430	0.430	0.560	0.660	0.600
GENE1293X	0.470	-0.290	0.130	0.230	0.260	0.530	0.010	0.620
GENE1292X	0.310	-0.300	-0.020	0.240	0.400	0.430	0.040	0.480
GENE1300X	-0.070	0.280	-0.130	-0.130	0.450	-0.850	-0.520	0.090
GENE951X	0.860	0.350	-0.170	0.310	-0.220	0.190	0.050	0.060
GENE1268X	-0.350	0.080	-0.220	-0.010	0.000	-0.060	-0.400	0.340
GENE1179X	-0.230	0.210	-0.620	-0.130	-0.110	-0.760	0.380	0.380
GENE1166X	0.120	0.410	0.110	0.470	0.650	-0.250	0.280	1.030
GENE1165X	0.360	0.020	0.150	-0.100	0.170	-0.400	-0.660	-0.150
GENE1155X	0.090	-0.118	-0.050	-0.080	-0.570	-0.220	0.330	-0.020
GENE1285X	0.060	-0.340	-0.020	0.090	-0.140	0.390	-0.020	-0.120
GENE1148X	0.470	0.110	0.320	0.280	0.000	-0.120	-0.040	0.620
GENE1149X	0.580	-0.130	0.060	0.330	0.170	0.390	0.020	0.100
GENE1821X	0.750	-0.120	0.150	0.330	0.160	0.100	0.400	0.190
GENE1088X	0.040	0.070	-0.310	-0.080	-0.420	0.230	-0.570	-0.380
GENE1X	0.300	-0.090	0.070	0.220	-0.080	-0.110	0.190	-0.280
GENE3099X	-0.050	0.190	-0.080	-0.031	-0.440	-0.224	0.150	-0.100
GENE3414X	0.280	-0.070	0.170	0.160	-0.270	-0.040	0.480	-0.150
GENE1027X	0.380	0.090	-0.080	0.220	-0.290	-0.150	0.410	0.290
GENE1029X	0.160	-0.190	-0.030	0.090	-0.330	-0.150	0.320	0.010
GENE3090X	0.240	0.150	0.040	-0.010	-0.160	-0.140	0.390	0.530
GENE1038X	0.080	0.470	0.490	0.020	-0.630	-0.600	-0.010	0.230
GENE1042X	0.250	0.350	-0.350	0.090	0.120	0.000	0.070	0.270
GENE3078X	0.140	0.160	0.160	0.120	-0.340	-0.060	-0.130	0.310
GENE1133X	-0.160	-0.270	-0.060	-0.300	-0.550	-0.740	-0.160	0.170
GENE1134X	0.060	-0.280	-0.290	-0.190	-0.600	-0.550	0.230	0.390
GENE3101X	-0.160	0.230	-0.090	0.010	-0.220	0.160	-0.430	-0.400
GENE1119X	0.140	0.300	-0.120	-0.090	-0.450	-0.612	-0.540	-0.020
GENE986X	-0.350	-0.010	0.280	-0.080	-0.640	0.150	0.110	-0.340
GENE1036X	0.500	0.290	0.600	0.370	0.220	-0.140	0.220	0.390
GENE1831X	-0.320	-0.150	-0.040	-0.120	-0.400	-0.860	0.190	0.050
GENE21X	-0.590	-0.540	-0.220	-0.040	0.150	-0.044	0.040	0.000
GENE16X	0.120	-0.050	0.480	0.190	0.630	0.540	0.590	-0.050
GENE1832X	0.030	-0.230	0.080	0.050	-0.210	0.050	0.280	-0.190
GENE1076X	0.170	-0.380	0.020	0.000	-0.670	0.260	0.320	0.140
GENE1075X	-0.430	-0.040	-0.270	0.060	0.150	0.340	0.010	0.220
GENE3990X	0.250	-0.143	-0.210	0.150	0.380	0.030	-0.400	-0.100
GENE933X	0.430	0.740	0.230	0.240	0.760	0.090	-0.260	0.080
GENE1022X	0.450	0.800	0.140	0.150	0.130	-0.070	0.370	-0.110
GENE1021X	0.600	0.540	0.100	0.110	-0.150	-0.110	-0.320	0.090
GENE1020X	0.000	0.640	-0.240	0.140	0.100	-0.070	0.130	0.080
GENE1018X	0.580	0.000	0.220	0.390	0.870	-0.010	0.830	-0.180
GENE1017X	0.540	-0.020	0.080	0.320	0.750	-0.040	0.420	-0.210
GENE1016X	0.550	0.256	0.090	0.440	0.840	0.000	0.380	-0.050
GENE1043X	0.310	-0.330	0.000	-0.010	0.390	-0.020	0.310	0.160
GENE317X	0.170	0.340	-0.310	-0.110	-0.140	0.320	-0.120	-0.050
GENE316X	0.300	0.460	0.010	0.020	-0.170	0.430	0.170	0.020
GENE35X	-0.060	0.260	0.250	0.090	0.320	0.040	-0.170	-0.050
GENE36X	-0.250	-0.100	-0.170	0.000	-0.110	-0.140	-0.050	-0.220
GENE37X	-0.530	-0.180	-0.140	-0.350	-0.010	-0.340	-0.540	-0.360
GENE157X	-0.530	0.120	-0.340	-0.220	-0.160	-0.200	-0.130	0.000
GENE965X	-0.340	0.440	-0.140	-0.160	-0.180	-0.610	0.190	0.040
GENE158X	0.180	-0.370	0.000	0.040	0.010	0.510	0.220	0.140
GENE3932X	-0.230	0.410	0.240	-0.060	0.070	-0.620	-0.260	-0.570
GENE175X	0.170	0.220	0.370	0.370	0.130	0.080	-0.120	0.140
GENE91X	0.380	-0.240	0.170	0.150	0.190	0.260	-0.160	0.300
GENE973X	0.040	0.080	0.310	0.090	-0.290	0.070	0.540	0.270
GENE351X	0.066	0.040	0.420	0.120	0.480	0.150	0.420	0.410
GENE1034X	0.010	0.190	0.370	0.200	-0.070	0.010	0.110	0.310
GENE1035X	0.280	0.120	0.490	0.210	0.030	-0.060	0.170	0.200
GENE354X	0.340	-0.100	0.070	0.377	0.110	0.376	0.690	0.160
GENE200X	0.510	0.040	0.220	0.360	0.060	0.510	0.150	-0.160
GENE196X	0.260	-0.020	0.510	0.320	0.100	0.500	0.240	0.380
GENE193X	0.860	0.340	0.590	0.580	0.150	0.931	1.100	0.000
GENE930X	-0.310	0.290	-0.330	0.000	0.070	-0.210	0.350	-0.150
GENE224X	0.120	-0.360	-0.080	0.090	0.140	-0.290	0.430	0.660
GENE335X	0.200	-0.280	0.010	-0.093	-0.580	0.110	-0.280	-0.140
GENE336X	0.150	0.000	0.000	0.120	-0.280	0.280	0.420	0.140
GENE308X	0.520	-0.090	0.050	0.000	0.000	0.130	0.350	-0.070
GENE910X	0.120	-0.080	0.050	0.100	0.140	-0.180	0.070	0.000
GENE355X	0.820	-0.140	-0.150	0.390	0.130	0.560	0.980	0.250
GENE907X	-0.140	-0.080	-0.280	0.010	-0.060	0.160	-0.440	0.000
GENE319X	-0.110	0.140	0.270	0.370	0.660	0.220	0.120	0.200
GENE1530X	0.360	-0.060	0.030	-0.060	-0.090	-0.010	-0.190	-0.120
GENE235X	-0.310	0.210	-0.240	-0.100	-0.250	0.090	-0.500	-0.320
GENE888X	0.160	0.130	0.140	0.150	0.200	-0.050	0.650	0.030
GENE895X	0.290	-0.030	-0.180	0.090	-0.140	-0.140	-0.200	0.460
GENE373X	0.050	-0.250	-0.020	0.030	-0.350	0.330	0.350	-0.220
GENE489X	0.170	0.440	0.100	0.210	0.090	0.120	0.750	-0.130
GENE871X	-0.020	0.450	-0.030	0.110	0.160	-0.290	0.260	0.340
GENE858X	0.380	0.440	0.090	0.150	-0.100	0.120	0.450	-0.030
GENE848X	0.950	0.230	0.340	0.520	0.350	0.130	0.710	0.660
GENE447X	0.370	-0.220	0.400	0.210	0.240	-0.150	0.550	0.490
GENE830X	0.000	0.620	0.470	0.110	-0.520	-0.090	0.510	0.330
GENE458X	0.170	1.240	0.270	0.620	0.480	0.470	0.690	0.050
GENE835X	0.220	0.490	0.600	0.380	0.640	-0.360	0.530	0.000
GENE836X	0.250	0.610	0.600	0.350	0.520	-0.360	0.690	0.060
GENE841X	0.470	-0.170	0.150	0.370	-0.120	0.040	0.710	-0.040
GENE839X	0.320	-0.220	0.340	0.310	-0.100	-0.090	0.780	0.030
GENE564X	0.000	0.000	0.180	0.330	0.040	0.410	0.480	0.150
GENE307X	0.860	0.390	-0.410	0.250	-0.100	-0.270	0.490	-0.190
GENE808X	0.700	0.160	-0.150	0.400	-0.250	0.220	0.940	-0.130
GENE806X	0.440	-0.230	0.190	0.280	0.050	0.200	0.530	0.160
GENE267X	0.350	0.310	0.160	0.500	0.290	0.760	-0.190	0.480
GENE268X	0.190	0.350	0.110	0.260	0.200	0.470	0.060	0.270
GENE284X	0.470	-0.110	0.260	0.330	0.320	-0.360	0.050	0.390
GENE286X	0.280	-0.250	0.300	0.000	0.110	-0.160	-0.440	0.240
GENE802X	0.930	0.780	0.470	1.030	0.740	0.720	1.550	0.950
GENE884X	0.240	0.170	0.500	0.300	0.020	0.230	0.450	0.130
GENE530X	0.650	0.050	0.530	0.410	0.150	0.210	0.830	-0.030
GENE528X	0.090	0.660	0.230	0.260	0.510	-0.350	-0.370	0.880
GENE449X	0.200	0.040	0.170	0.300	0.400	0.600	0.690	-0.020
GENE615X	0.630	0.200	0.250	0.480	0.530	0.760	0.850	-0.010
GENE592X	1.020	0.250	-0.180	0.470	0.170	0.540	0.530	0.000
GENE562X	-0.100	0.190	0.150	-0.090	-0.250	-0.060	0.040	0.000
GENE663X	0.410	-0.050	0.150	0.290	-0.050	-0.090	0.680	-0.070
GENE563X	0.140	-0.140	0.460	0.190	0.060	-0.030	0.430	0.210
GENE617X	0.190	-0.360	0.340	0.240	-0.070	0.130	0.830	0.130
GENE622X	0.290	0.360	0.130	0.300	-0.060	0.410	0.460	0.180
GENE630X	0.320	0.170	0.100	0.090	0.090	0.360	0.640	0.170
GENE653X	0.170	0.150	0.270	0.630	0.770	0.670	0.330	0.570
GENE650X	1.200	0.410	0.550	0.810	0.410	0.900	0.500	0.510
GENE645X	0.690	0.360	0.190	0.290	-0.100	0.540	0.550	0.000
GENE632X	0.400	1.360	0.110	0.670	0.670	0.610	0.640	0.290
GENE620X	0.490	-0.110	0.000	0.200	0.140	0.580	0.180	-0.270
GENE676X	0.780	0.840	0.000	0.390	0.800	0.570	0.260	0.250
GENE678X	0.560	0.950	0.000	0.540	0.710	0.620	0.960	0.550
GENE731X	0.680	0.560	0.540	0.910	0.520	0.910	1.120	0.290
GENE686X	0.990	0.470	0.280	0.550	-0.050	0.980	1.160	0.050
GENE696X	0.980	-0.030	0.400	0.560	0.070	0.980	0.570	0.240
GENE712X	0.480	0.480	0.180	0.620	0.380	0.370	0.770	0.480
GENE711X	0.280	0.140	0.330	0.460	0.170	0.350	0.800	0.400
GENE709X	1.070	0.180	0.650	0.730	0.410	0.380	0.970	0.170
GENE708X	0.910	0.640	0.660	0.610	0.490	0.780	1.100	0.160
GENE706X	1.080	0.350	0.510	0.824	0.920	0.900	1.430	0.610
GENE715X	0.390	0.270	0.220	0.330	-0.140	0.250	0.390	0.400
GENE721X	0.190	0.690	-0.080	0.390	0.200	0.190	0.730	0.250
GENE722X	1.140	0.700	0.400	0.650	0.060	0.980	0.770	0.470
GENE683X	1.270	0.510	0.980	0.980	0.820	1.020	1.380	1.070
GENE733X	0.390	0.180	0.320	0.320	0.000	0.260	0.620	-0.050
GENE735X	0.670	0.290	0.220	0.430	0.080	0.900	0.580	0.340
GENE745X	0.360	0.420	0.300	0.450	0.360	0.540	0.700	0.230
GENE670X	0.960	0.120	0.540	0.310	0.310	0.240	0.090	0.220
GENE668X	0.220	0.040	0.120	0.510	0.790	0.450	0.700	0.420
GENE596X	0.360	-0.010	-0.190	0.360	0.000	0.260	0.780	0.000
GENE594X	-0.100	0.309	0.160	0.000	0.060	0.280	-0.030	0.230
GENE585X	0.430	0.640	0.310	0.350	0.450	0.000	0.770	0.150
GENE581X	0.440	0.120	0.000	0.430	0.000	0.080	0.970	0.210
GENE582X	0.540	0.380	0.080	0.350	0.160	-0.180	0.910	-0.280
GENE577X	0.720	0.070	0.010	0.170	-0.030	0.590	0.620	0.000
GENE573X	0.560	0.580	0.460	0.290	-0.170	0.440	0.460	-0.090
GENE568X	0.810	0.100	0.040	0.430	0.090	0.100	0.360	0.340
GENE569X	0.780	0.130	0.190	0.380	0.020	0.050	0.310	0.090
GENE566X	0.800	0.430	0.120	0.370	-0.090	-0.130	0.280	-0.050
GENE812X	0.730	0.390	0.190	0.340	-0.080	-0.070	0.300	0.470
GENE813X	0.750	0.242	0.080	0.560	-0.020	0.110	0.360	0.310
GENE764X	-0.050	0.430	-0.090	-0.060	0.270	-0.050	-0.070	-0.430
GENE765X	0.560	0.390	0.080	0.252	0.090	-0.100	0.230	-0.180
GENE791X	0.520	0.080	0.150	0.590	0.190	0.290	0.770	0.400
GENE789X	0.400	0.440	0.070	0.640	0.450	-0.010	0.610	0.310
GENE790X	0.520	0.386	0.440	0.400	0.370	-0.300	0.590	0.300
GENE769X	0.770	0.250	0.380	0.410	-0.240	0.220	0.040	0.610
GENE779X	1.190	0.950	-0.080	0.580	0.090	-0.060	0.130	0.300
GENE781X	0.500	0.250	-0.190	0.020	0.020	-0.030	-0.440	-0.070
GENE785X	0.640	0.480	0.230	0.480	0.620	0.510	0.140	0.460
GENE794X	0.660	0.010	0.010	0.390	0.450	-0.050	0.410	0.230
GENE795X	0.530	0.040	0.020	0.360	0.640	-0.120	0.050	0.240
GENE796X	0.580	0.200	0.180	0.360	0.560	0.089	0.310	0.200
GENE759X	0.490	0.320	-0.040	0.300	-0.230	0.450	0.850	0.430
GENE590X	0.210	-0.070	0.240	0.380	-0.270	0.710	0.440	0.130
GENE588X	0.660	0.110	0.020	0.470	-0.160	0.670	0.690	-0.060
GENE589X	1.070	0.630	0.000	0.460	0.160	0.850	0.770	-0.020
GENE503X	0.700	0.519	0.060	0.170	-0.140	0.180	0.740	-0.370
GENE474X	0.300	-0.072	-0.210	0.050	-0.350	-0.250	0.520	-0.390
GENE763X	0.230	-0.340	0.190	0.060	-0.190	0.160	0.020	0.070
GENE510X	-0.380	-0.210	0.120	-0.120	-0.190	0.290	-0.110	0.000
GENE511X	-0.230	-0.080	-0.160	-0.180	-0.230	0.210	-0.030	0.060
GENE508X	0.490	0.610	0.000	-0.020	0.230	-0.050	-0.700	0.080
GENE509X	-0.060	0.220	0.000	-0.040	0.070	-0.010	-0.410	-0.130
GENE506X	0.430	-0.020	0.420	0.320	-0.080	0.450	0.850	0.200
GENE880X	0.770	0.600	0.140	0.430	0.330	-0.090	0.380	0.000
GENE879X	0.740	0.680	-0.190	0.260	0.180	-0.120	0.250	-0.180
GENE825X	0.420	0.370	0.090	0.280	0.320	-0.210	0.580	-0.200
GENE822X	0.830	0.480	0.290	0.520	0.000	0.610	0.730	-0.070
GENE821X	0.330	-0.100	0.260	0.100	0.330	0.000	0.510	-0.040
GENE820X	0.510	0.170	0.100	0.160	0.350	-0.160	0.440	0.140
GENE499X	0.600	0.353	-0.180	0.250	0.200	-0.080	-0.230	0.000
GENE485X	0.240	0.570	0.210	0.278	-0.110	0.062	0.830	0.130
GENE465X	0.910	0.580	0.270	0.400	0.310	0.080	0.910	0.020
GENE847X	0.190	0.190	0.320	0.236	0.230	0.080	0.460	0.240
GENE854X	0.040	0.050	-0.080	0.040	-0.380	0.540	0.330	-0.060
GENE844X	0.380	0.190	0.000	0.100	0.340	-0.500	0.160	0.220
GENE444X	0.230	0.030	0.140	0.370	0.690	0.220	0.590	0.430
GENE443X	0.290	0.350	-0.010	0.180	-0.260	0.070	0.580	-0.070
GENE441X	0.070	0.280	0.540	0.190	0.090	0.100	0.370	0.010
GENE438X	0.530	0.220	0.400	0.380	0.750	0.610	0.930	0.090
GENE435X	0.110	0.331	0.150	0.070	0.220	0.090	-0.600	0.090
GENE433X	0.900	0.240	0.570	0.580	0.030	0.460	0.370	-0.080
GENE430X	0.630	0.470	0.410	0.870	0.330	0.850	0.770	0.420
GENE401X	0.160	0.580	-0.190	0.090	-0.130	0.050	0.420	-0.010
GENE851X	-0.110	0.030	-0.020	0.090	-0.060	0.180	0.140	0.070
GENE853X	0.210	0.260	0.090	0.280	0.080	0.770	0.580	-0.010
GENE520X	0.100	1.140	0.610	0.500	-0.090	0.140	0.630	-0.010
GENE241X	0.600	0.290	0.140	0.330	0.370	0.140	-0.170	0.330
GENE247X	-0.170	0.000	-0.470	-0.140	0.000	-0.360	0.040	0.120
GENE248X	-0.080	0.060	-0.360	0.030	-0.070	-0.340	0.170	0.140
GENE250X	-0.200	0.570	-0.080	0.120	0.010	-0.180	0.120	0.050
GENE260X	0.120	-0.690	0.140	-0.090	-0.180	-0.320	-0.330	0.140
GENE1325X	0.160	0.310	-0.030	0.000	-0.020	-0.580	-0.290	0.320
GENE1324X	0.140	0.000	0.110	0.100	-0.080	-0.090	0.150	-0.070
GENE1323X	0.480	-0.100	0.010	0.040	-0.360	-0.120	0.140	0.000
GENE1321X	-0.040	-0.320	-0.100	-0.050	-0.280	0.000	0.200	-0.290
GENE261X	0.290	0.060	0.050	-0.250	-0.190	-0.620	-0.710	-0.220
GENE262X	0.240	-0.160	-0.190	0.090	0.160	-0.070	-0.310	0.290
GENE263X	0.290	-0.300	-0.120	0.010	-0.090	0.038	0.050	0.040
GENE264X	0.190	0.430	0.320	0.360	0.410	-0.050	0.890	-0.090
GENE266X	0.800	0.460	-0.090	0.370	0.440	0.250	0.790	0.250
GENE310X	0.410	0.380	-0.160	0.090	-0.230	-0.100	-0.250	0.440
GENE746X	0.430	0.130	0.140	0.200	0.510	0.380	0.130	0.170
GENE752X	0.840	0.620	0.160	0.430	0.300	0.940	0.420	0.470
GENE412X	0.820	0.270	0.010	0.400	-0.060	0.600	0.550	0.490
GENE417X	0.370	-0.050	0.050	0.110	0.680	0.070	-0.010	0.420
GENE419X	0.360	0.360	0.160	0.530	0.490	0.430	0.470	0.460
GENE347X	1.040	-0.070	0.556	0.440	0.120	0.650	-0.250	0.100
GENE900X	0.440	-0.090	0.090	0.160	0.140	0.330	0.300	0.140
GENE205X	0.440	0.420	-0.080	0.390	0.510	0.640	0.010	-0.080
GENE2971X	-0.010	0.310	0.110	0.010	-0.130	0.230	0.110	0.070
GENE194X	0.050	0.390	0.060	0.510	0.460	0.110	0.620	0.240
GENE899X	0.380	0.450	0.250	0.180	0.250	0.190	0.250	0.190
GENE372X	0.440	0.210	0.240	0.270	-0.210	0.300	0.560	0.000
GENE909X	0.090	0.340	0.090	0.270	0.410	0.210	0.680	0.380
GENE1062X	0.300	-0.180	0.380	0.300	0.010	0.690	-0.030	0.270
GENE898X	0.030	0.010	0.120	0.030	-0.120	-0.190	0.340	0.230
GENE363X	0.560	0.570	0.230	0.460	-0.060	-0.030	0.490	0.110
GENE362X	0.050	0.180	-0.140	-0.130	-0.160	0.270	-0.190	-0.100
GENE361X	0.510	0.375	0.620	0.050	-0.350	-0.520	-0.150	0.000
GENE370X	-0.270	0.770	-0.040	0.100	-0.070	-0.140	0.550	-0.140
GENE916X	-0.190	-0.300	0.360	-0.240	-0.230	-0.380	-0.150	0.000
GENE366X	0.370	-0.200	0.130	0.310	0.270	0.190	0.330	-0.350
GENE911X	0.700	0.370	0.190	0.500	0.540	0.860	1.000	0.090
GENE924X	0.140	0.510	0.220	0.320	0.070	0.200	0.420	0.240
GENE922X	0.400	0.410	-0.140	0.240	-0.110	0.310	0.090	0.120
GENE185X	0.360	0.860	0.000	0.310	0.400	0.230	-0.310	0.090
GENE1500X	0.070	0.440	-0.030	0.080	0.260	-0.060	-0.030	-0.250
GENE970X	0.350	0.110	0.110	0.390	0.130	0.410	0.660	0.150
GENE179X	0.310	0.240	0.080	0.090	0.000	-0.110	-0.050	0.240
GENE180X	0.560	0.170	-0.140	0.000	0.170	-0.170	-0.260	0.100
GENE181X	0.690	0.160	0.170	0.142	0.230	0.111	-0.050	0.280
GENE969X	0.670	-0.510	-0.030	0.060	-0.150	0.310	-0.260	0.340
GENE2596X	0.200	0.340	0.160	0.370	0.000	0.630	0.270	0.220
GENE183X	0.190	0.260	0.530	0.650	0.160	0.660	0.640	0.050
GENE1064X	0.690	0.480	0.060	0.400	0.460	0.530	0.650	0.000
GENE1063X	0.440	0.340	0.160	0.350	0.380	0.480	0.750	0.270
GENE171X	-0.070	0.173	0.100	0.160	0.010	0.040	-0.270	0.080
GENE957X	0.010	0.320	-0.240	-0.120	-0.010	-0.050	-0.540	-0.060
GENE996X	0.240	0.000	-0.170	0.074	-0.410	-0.140	0.030	-0.030
GENE990X	-0.010	0.630	-0.290	0.034	-0.470	0.080	0.460	-0.490
GENE989X	-0.320	0.130	0.220	-0.100	-0.680	-0.500	0.070	-0.080
GENE68X	0.270	0.030	0.140	0.040	-0.400	-0.200	-0.090	-0.420
GENE69X	0.330	0.690	-0.160	0.000	-0.170	-0.210	-0.260	-0.420
GENE188X	0.250	-0.290	0.130	0.090	0.030	-0.140	0.120	0.310
GENE1286X	0.010	0.000	0.300	0.150	-0.170	0.000	-0.260	0.690
GENE1287X	0.140	0.600	-0.050	0.040	-0.120	0.080	-0.380	-0.290
GENE64X	-0.240	0.520	0.070	0.180	0.090	0.430	0.060	0.000
GENE144X	0.050	-0.010	-0.030	0.010	-0.080	-0.320	0.540	-0.240
GENE145X	-0.080	0.320	-0.130	0.120	0.380	-0.190	0.270	0.040
GENE108X	0.370	0.050	-0.230	-0.009	-0.190	0.340	0.560	-0.030
GENE102X	0.450	-0.040	-0.090	0.060	-0.210	0.250	0.170	0.000
GENE99X	0.060	-0.140	-0.040	0.010	-0.160	0.330	0.340	0.060
GENE3632X	0.750	0.160	-0.090	0.160	-0.080	0.580	0.430	-0.220
GENE97X	0.470	-0.390	-0.110	0.170	0.200	0.320	0.450	0.070
GENE309X	0.370	-0.130	0.190	0.430	0.690	0.340	0.610	0.620
GENE3993X	0.180	-0.490	-0.010	-0.070	-0.280	0.080	0.230	-0.100
GENE160X	0.540	0.370	-0.070	0.140	-0.340	0.590	0.380	-0.170
GENE1006X	0.210	0.950	0.090	0.400	0.290	0.500	-0.220	0.490
GENE149X	-0.310	-0.270	0.020	-0.080	-0.450	0.100	-0.100	-0.280
GENE1440X	0.210	0.152	-0.030	-0.040	-0.090	0.000	0.140	0.040
GENE67X	0.610	-0.110	-0.160	0.170	0.000	0.100	-0.030	-0.290
GENE70X	0.340	0.110	-0.120	0.000	-0.100	-0.080	0.470	0.180
GENE3080X	0.020	0.080	0.100	0.140	-0.140	-0.280	-0.100	0.050
GENE39X	-0.370	0.210	0.230	-0.170	0.090	-0.250	-0.060	-0.410
GENE71X	0.190	0.180	-0.090	0.210	0.150	0.000	-0.020	0.260
GENE72X	0.650	-0.230	0.180	0.090	0.130	0.270	0.280	0.010
GENE73X	-0.050	-0.080	-0.250	-0.100	-0.200	-0.860	0.380	0.270
GENE77X	-0.130	-0.480	-0.580	-0.050	-0.450	-0.050	0.310	0.020
GENE4023X	-0.310	0.370	-0.060	-0.070	-0.200	-0.100	-0.240	-0.260
GENE1471X	-0.390	0.150	-0.080	-0.090	0.030	-0.080	-0.290	0.240
GENE3906X	-0.660	-0.470	-0.090	-0.270	-0.170	-0.200	-0.040	0.140
GENE1842X	-0.160	0.420	-0.380	-0.190	-0.240	0.160	0.240	0.020
GENE1856X	-0.060	0.200	-0.380	0.070	0.010	0.340	-0.150	-0.120
GENE3164X	0.250	-0.380	-0.070	0.150	-0.260	0.090	0.520	-0.060
GENE1859X	-0.380	0.110	0.100	-0.080	-0.470	-0.250	0.040	-0.220
GENE3469X	-0.420	0.350	-0.040	-0.042	-0.250	-0.200	-0.340	-0.120
GENE3128X	-0.030	0.000	0.010	0.150	0.120	0.240	-0.140	-0.130
GENE1267X	-0.550	0.160	-0.020	-0.010	0.260	-0.550	-0.460	0.360
GENE1263X	-0.310	-0.540	-0.580	-0.400	-0.230	-0.190	-0.620	-0.190
GENE1265X	0.000	-0.570	-0.010	-0.130	0.340	-0.150	-0.310	0.450
GENE1266X	-0.370	-0.370	0.080	-0.110	0.130	-0.220	-0.270	0.350
GENE1454X	-0.570	-0.100	-0.440	-0.240	0.120	-0.150	-0.320	-0.020
GENE1458X	-0.710	-0.274	-0.410	-0.470	-0.110	-0.500	0.120	0.120
GENE1432X	-0.410	0.390	-0.470	-0.220	0.000	-0.430	-0.480	-0.040
GENE1431X	-0.310	0.270	0.000	-0.220	-0.290	-0.060	0.050	0.100
GENE1428X	-0.110	-0.600	0.010	-0.260	0.030	-0.070	-0.680	0.070
GENE1425X	-0.200	-0.100	-0.120	-0.110	-0.250	0.340	-0.450	0.050
GENE1424X	0.220	0.460	0.030	-0.010	-0.330	-0.300	-0.620	-0.440
GENE1423X	-0.440	0.420	0.450	-0.150	0.000	-0.290	-0.690	-0.100
GENE1396X	-0.680	0.060	-0.190	-0.090	-0.600	-0.007	0.040	-0.290
GENE1397X	-0.060	0.240	-0.090	-0.150	-0.020	-0.280	0.110	-0.080
GENE1398X	-0.320	0.050	-0.290	-0.390	-0.290	-0.570	-0.550	-0.060
GENE1416X	-0.480	-0.060	0.030	-0.430	-0.020	-0.620	-0.640	-0.190
GENE1404X	-0.290	0.170	-0.070	-0.070	-0.010	-0.170	-0.490	-0.090
GENE1402X	-0.550	0.038	-0.180	-0.190	-0.120	0.040	-0.690	0.260
GENE1401X	-0.180	0.240	0.030	-0.350	-0.340	-0.760	-0.170	-0.120
GENE1391X	-0.360	0.050	-0.370	-0.310	-0.520	-0.070	-0.280	-0.350
GENE3462X	-0.130	0.420	0.080	0.150	-0.120	0.020	0.130	0.000
GENE1386X	-0.250	-0.230	-0.740	-0.280	-0.760	-0.350	-0.030	-0.150
GENE1864X	-0.050	0.060	-0.360	-0.260	-0.530	0.050	-0.790	0.120
GENE3175X	-0.270	0.103	-0.010	-0.160	-0.140	-0.420	0.010	-0.010
GENE3174X	-0.090	-0.024	0.210	0.000	-0.110	-0.290	-0.250	-0.270
GENE1437X	-0.040	-0.380	-0.130	-0.170	0.340	-0.200	0.020	0.080
GENE1436X	-0.190	0.000	0.160	-0.050	-0.160	-0.480	-0.220	-0.160
GENE3410X	0.000	-0.040	-0.090	-0.150	-0.240	-0.260	0.140	-0.130
GENE1487X	-0.010	-0.040	-0.200	0.070	-0.340	-0.510	0.530	-0.180
GENE1485X	-0.560	0.390	-0.090	0.010	-0.080	-0.050	-0.260	0.000
GENE1484X	-0.250	0.530	-0.170	0.030	-0.040	0.100	0.280	-0.110
GENE1482X	-0.060	0.040	0.050	-0.040	-0.570	-0.160	0.100	0.160
GENE3162X	0.340	0.280	0.020	-0.080	-0.660	-0.210	-0.510	-0.590
GENE3159X	0.220	0.560	0.100	-0.040	-0.130	-0.560	0.210	0.050
GENE1816X	0.160	-0.040	0.300	0.100	-0.280	-0.310	0.070	0.110
GENE1814X	0.220	0.050	0.220	0.140	-0.080	-0.390	0.050	0.520
GENE3969X	-0.320	0.630	-0.080	0.010	0.110	-0.120	-0.120	0.070
GENE3972X	0.580	0.900	-0.120	0.230	0.190	0.090	0.070	-0.420
GENE3973X	0.360	0.540	-0.410	0.000	0.340	-0.140	0.000	-0.440
GENE3977X	-0.040	0.450	-0.270	-0.080	0.310	-0.320	0.040	-0.620
GENE1804X	0.270	0.160	0.040	0.030	-0.540	0.020	0.470	0.130
GENE3465X	-0.490	-0.090	0.230	-0.170	-0.460	-0.200	-0.370	-0.040
GENE3804X	-0.180	-0.120	-0.230	-0.180	-0.160	-0.720	-0.350	-0.360
GENE1794X	-0.050	-0.070	-0.240	-0.070	-0.160	-0.270	0.110	0.110
GENE1793X	-0.510	0.000	-0.190	-0.160	-0.240	0.080	-0.280	-0.240
GENE1507X	-0.300	0.020	0.020	0.030	-0.320	-0.080	-0.030	0.160
GENE1508X	-0.620	0.450	-0.130	-0.160	-0.370	-0.210	-0.270	0.070
GENE1499X	0.350	0.450	0.020	0.070	-0.140	0.050	-0.090	0.000
GENE3464X	0.100	0.220	-0.420	-0.320	-0.610	-0.430	-0.410	0.010
GENE1568X	0.280	0.000	0.040	0.290	0.070	0.420	0.120	0.000
GENE3587X	0.060	0.570	0.100	0.230	-0.330	0.440	0.240	-0.330
GENE393X	0.400	0.550	0.200	0.300	-0.170	0.400	0.400	0.260
GENE492X	0.570	0.160	0.410	0.310	-0.040	-0.010	0.790	0.000
GENE3590X	0.400	0.050	0.530	0.310	-0.280	0.040	0.330	0.190
GENE3591X	0.160	0.120	0.420	0.180	-0.040	0.330	0.700	0.060
GENE3582X	-0.240	0.440	0.280	0.090	-0.440	-0.280	0.220	-0.050
GENE3583X	0.060	-0.140	0.600	0.140	-0.400	-0.050	0.440	0.070
GENE3584X	0.380	-0.200	0.230	0.170	0.050	-0.090	0.420	-0.050
GENE1716X	-0.150	0.090	0.430	0.130	0.200	-0.130	-0.060	0.480
GENE3567X	0.140	0.145	-0.040	0.180	-0.260	-0.340	0.450	-0.260
GENE3605X	0.140	0.290	0.180	0.030	-0.260	0.340	0.440	-0.200
GENE1537X	-0.120	0.920	0.390	0.250	0.140	-0.080	0.450	0.020
GENE1597X	-0.170	0.270	0.460	0.020	0.080	-0.260	-0.440	-0.010
GENE1600X	1.360	0.692	0.890	0.804	0.240	0.380	0.580	0.970
GENE1604X	0.830	0.280	0.340	0.250	-0.200	-0.120	0.210	0.110
GENE1684X	0.200	0.270	0.870	0.267	-0.050	0.530	0.000	0.340
GENE1675X	0.920	0.760	0.880	0.690	0.430	0.620	0.360	0.940
GENE1623X	0.690	0.490	0.720	0.680	0.230	0.750	0.950	0.680
GENE1632X	0.120	0.650	0.690	0.480	-0.010	0.000	0.300	0.650
GENE1633X	0.080	0.180	-0.320	0.250	-0.100	-0.100	0.290	0.230
GENE1643X	1.110	0.120	1.050	0.688	0.510	0.370	0.300	1.090
GENE1642X	0.310	0.500	0.440	0.420	0.370	0.410	0.000	0.350
GENE1665X	-0.170	0.410	0.440	0.200	-0.070	-0.320	-0.090	0.420
GENE1666X	-0.250	0.011	0.460	0.240	0.520	-0.410	-0.340	0.260
GENE1683X	0.000	0.370	0.410	0.170	0.110	0.370	-0.470	0.050
GENE1686X	0.230	-0.060	0.400	0.520	0.700	-0.080	0.140	0.950
GENE1687X	0.040	0.040	0.170	0.400	0.570	-0.310	0.320	0.690
GENE1699X	0.180	-0.180	0.060	0.120	0.120	-0.460	-0.170	0.470
GENE1743X	0.430	0.000	0.380	0.000	0.430	-0.120	-0.450	0.310
GENE1717X	0.990	0.610	0.000	0.380	-0.240	-0.200	-0.260	0.420
GENE1554X	0.250	0.300	-0.370	-0.120	0.080	0.110	0.140	0.090
GENE1758X	-0.390	0.110	-0.060	-0.150	-0.190	0.000	-0.390	0.200
GENE1759X	0.070	-0.090	-0.030	-0.120	-0.290	0.000	0.270	0.350
GENE1519X	-0.110	0.680	-0.010	0.193	-0.480	0.440	0.580	0.310
GENE1518X	0.120	0.700	0.270	0.270	-0.080	0.230	0.220	0.200
GENE1514X	-0.180	-0.080	0.140	0.080	0.140	-0.260	0.010	0.090
GENE1512X	0.090	-0.120	0.330	0.050	-0.100	0.110	-0.020	-0.490
GENE1513X	0.090	-0.160	-0.200	-0.190	-0.160	-0.230	0.030	-0.370
GENE1525X	-0.450	0.110	-0.160	-0.160	0.080	0.030	0.010	-0.030
GENE1524X	-0.300	-0.120	0.170	0.070	0.080	0.230	0.240	0.210
GENE1522X	0.450	0.510	0.260	0.360	0.690	-0.110	0.500	0.470
GENE1521X	-0.040	0.050	-0.090	0.000	-0.080	-0.200	0.470	0.580
GENE1765X	0.370	0.340	0.460	0.222	-0.350	0.030	0.150	0.250
GENE1766X	0.040	-0.080	-0.090	-0.060	-0.180	0.200	0.390	0.220
GENE1768X	0.260	-0.100	-0.050	0.080	-0.100	-0.100	-0.460	-0.290
GENE1772X	0.080	0.070	0.030	0.050	-0.290	-0.090	-0.350	-0.070
GENE953X	0.240	0.410	0.140	0.060	-0.080	0.460	-0.240	-0.240
GENE954X	0.300	0.348	-0.180	-0.030	-0.410	-0.060	-0.200	-0.200
GENE960X	-0.220	0.120	-0.250	-0.090	0.030	-0.010	-0.700	-0.140
GENE237X	-0.030	0.310	-0.010	-0.070	0.180	-0.004	-0.380	-0.280
GENE1783X	-0.510	0.220	0.480	0.030	0.140	-0.280	-0.400	-0.130
GENE913X	0.300	0.250	0.070	0.140	0.190	-0.110	-0.270	0.180
GENE914X	0.230	0.190	0.240	0.220	0.220	-0.140	-0.310	0.040
GENE1346X	0.590	-0.530	0.170	0.040	-0.360	0.000	-0.350	0.410
GENE1347X	0.250	-0.330	0.020	-0.058	-0.510	-0.104	-0.400	0.050
GENE3417X	-0.180	0.060	0.120	-0.060	-0.510	0.250	0.400	0.380
GENE3481X	0.030	0.370	0.120	0.140	-0.500	-0.220	0.590	-0.050
GENE3092X	-0.120	0.160	0.080	0.060	-0.250	0.380	0.100	0.060
GENE3411X	0.170	0.470	0.130	0.010	-0.400	-0.270	0.000	-0.160
GENE1807X	0.260	-0.090	0.450	0.110	0.050	-0.520	-0.160	-0.090
GENE3979X	0.610	0.360	0.190	0.060	0.010	-0.530	0.130	0.000
GENE1496X	-0.310	-0.010	-0.030	-0.060	-0.170	0.080	-0.260	0.290
GENE1494X	-0.270	-0.160	-0.150	-0.070	-0.190	-0.160	-0.310	0.060
GENE985X	0.000	-0.190	0.460	-0.080	-0.430	-0.100	0.400	-0.090
GENE1829X	0.000	-0.360	-0.410	-0.380	-0.320	-0.430	-0.370	-0.030
GENE1828X	-0.230	-0.330	-0.250	-0.002	-0.220	0.193	0.210	-0.340
GENE1477X	-0.290	-0.310	-0.110	-0.169	-0.510	0.220	-0.270	0.000
GENE1144X	0.280	0.030	-0.310	-0.020	-0.310	-0.610	-0.460	-0.040
GENE1089X	-0.230	0.000	-0.390	-0.170	-0.650	0.080	-0.340	0.110
GENE3119X	-0.060	-0.400	-0.200	-0.190	-0.240	0.250	-0.310	-0.260
GENE1909X	0.210	-0.050	0.030	0.000	-0.350	-0.240	-0.320	0.230
GENE1894X	0.030	-0.379	-0.330	-0.130	-0.380	0.080	-0.470	-0.320
