# Supplementary material for: Discovering biclusters in gene expression data based on high-dimensional linear geometries
Source: BMC Bioinformatics. 2008 Apr 23;9:209. doi: 10.1186/1471-2105-9-209 (PMC2386490; doi:10.1186/1471-2105-9-209)
Supplement: Additional file 4 — All detected biclusters with full data. All the detected biclusters with full data are given here. [file 1471-2105-9-209-S4.zip › biclu_result/bi_261.txt]

	DLCL-0042	DLCL-0007	DLCL-0031	DLCL-0030	DLCL-0004	DLCL-0029	DLCL-0052	DLCL-0032
GENE1835X	-0.320	-0.510	0.200	-0.310	-0.130	-0.530	-0.180	0.220
GENE1836X	-0.630	-0.450	0.130	-0.400	-0.310	0.090	0.020	0.040
GENE1865X	-0.460	-0.160	0.200	-0.460	-0.120	-0.120	0.120	0.190
GENE1380X	-0.280	-0.510	0.090	-0.450	-0.229	-0.080	-0.100	0.110
GENE1930X	-0.890	-0.820	-0.150	-0.160	-0.460	0.050	-0.300	-0.080
GENE2584X	-0.620	-0.420	0.210	-0.170	-0.270	0.140	-0.340	-0.080
GENE3166X	0.030	-0.090	0.020	-0.240	-0.070	-0.370	-0.370	0.070
GENE3165X	-0.390	0.370	0.130	0.190	-0.060	0.000	0.020	-0.240
GENE1114X	-0.100	0.060	-0.770	-0.060	-0.270	-0.320	-0.220	-0.040
GENE3960X	0.790	0.710	0.010	0.010	0.230	-0.050	-0.130	-0.140
GENE3872X	-0.280	-0.170	-0.210	0.430	-0.050	0.210	-0.120	0.380
GENE166X	0.980	0.000	-0.150	0.430	0.470	0.220	0.750	0.290
GENE3438X	1.040	0.960	0.250	0.420	0.400	-0.240	0.770	0.390
GENE3439X	-0.190	0.166	0.050	0.540	0.230	0.680	-0.440	0.360
GENE3447X	-0.040	0.200	-0.100	0.110	0.000	-0.030	-0.280	0.080
GENE3449X	-0.030	0.000	0.100	0.150	0.070	-0.140	0.310	-0.150
GENE1501X	0.240	0.270	0.410	0.320	0.100	-0.400	0.360	0.260
GENE3403X	-0.240	0.300	0.100	0.010	0.290	0.140	0.510	-0.030
GENE3402X	-0.090	0.890	0.130	-0.240	0.270	-0.360	0.280	-0.160
GENE816X	0.730	0.290	0.560	0.460	0.410	-0.080	0.800	0.080
GENE213X	0.750	0.250	0.150	0.150	0.090	-0.130	-0.270	-0.220
GENE3454X	-0.700	-0.360	-0.400	0.130	-0.500	-0.550	-0.140	0.080
GENE394X	0.410	0.250	0.100	-0.170	0.040	-0.320	0.040	0.180
GENE3602X	0.170	-0.110	-0.430	0.000	-0.040	-0.190	0.020	-0.200
GENE3523X	0.340	0.020	-0.130	0.050	0.050	0.000	0.320	-0.210
GENE3512X	-0.040	-0.300	-0.180	0.160	-0.220	-0.340	-0.890	-0.310
GENE3811X	0.160	0.430	0.260	0.350	0.080	0.000	-0.230	-0.140
GENE3700X	-0.430	-0.540	0.010	-0.080	-0.030	0.130	0.370	-0.050
GENE3722X	0.420	1.060	0.230	0.490	0.500	0.430	0.960	0.100
GENE3551X	-0.030	-0.060	0.540	0.190	0.120	0.000	-0.250	0.200
GENE3418X	0.100	0.480	-0.150	-0.090	0.320	0.420	0.440	-0.010
GENE3216X	0.600	-0.080	-0.060	0.000	0.070	0.050	0.370	0.320
GENE3217X	0.530	0.090	0.070	0.090	0.220	0.040	0.240	0.470
GENE1840X	-0.700	-0.870	-0.140	-0.450	-0.370	-0.240	-0.520	-0.170
GENE3145X	-0.150	-0.320	-0.230	0.240	-0.180	-0.090	-0.200	-0.020
GENE1091X	0.360	0.080	0.240	0.030	-0.230	-0.010	-0.270	-0.350
GENE2590X	-0.460	0.110	-0.030	-0.030	-0.170	-0.140	-0.100	-0.260
GENE2552X	-0.200	-0.220	-0.210	-0.160	-0.010	-0.430	-0.060	0.400
GENE2570X	0.600	-0.140	0.230	0.090	0.120	-0.190	-0.090	0.410
GENE2565X	-0.200	-0.140	-0.270	0.060	-0.100	0.190	-0.520	-0.170
GENE3093X	0.500	0.100	-0.110	0.370	-0.030	-0.250	-0.560	0.100
GENE2546X	0.110	0.130	-0.620	-0.110	-0.120	-0.340	-0.390	-0.330
GENE1913X	0.190	0.070	-0.530	-0.170	-0.080	-0.470	-0.700	-0.240
GENE1385X	-0.660	-0.340	-0.270	0.250	-0.380	0.050	0.200	0.000
GENE1893X	-0.430	-0.310	-0.210	-0.570	-0.280	-0.190	0.060	-0.360
GENE1915X	-0.230	-0.220	-0.020	0.290	0.030	-0.040	0.300	-0.100
GENE1914X	-0.340	-0.460	-0.380	0.010	-0.110	0.090	-0.260	-0.180
GENE1918X	-0.330	0.230	0.120	-0.300	-0.250	0.050	-0.600	-0.080
GENE1917X	-0.500	-0.310	-0.340	0.240	-0.190	-0.170	-0.070	-0.110
GENE1906X	-0.430	-0.100	-0.020	-0.120	-0.240	-0.040	-0.010	-0.030
GENE1903X	-0.390	0.360	-0.160	-0.080	0.040	-0.030	-0.410	-0.120
GENE1896X	-0.110	-0.080	0.040	0.060	-0.120	-0.250	0.100	0.000
GENE1892X	-0.650	-0.620	0.130	0.080	-0.370	-0.090	0.120	0.130
GENE2987X	-0.370	-0.330	0.230	-0.080	0.010	-0.120	0.010	0.000
GENE2041X	-0.100	-0.050	0.340	-0.050	0.200	-0.010	-0.140	0.150
GENE2509X	0.440	0.180	0.290	0.400	0.430	0.720	0.200	-0.100
GENE3042X	0.189	-0.100	0.390	-0.030	-0.045	-0.410	-0.600	-0.260
GENE3051X	-0.070	-0.340	0.100	-0.160	-0.010	0.110	-0.570	0.320
GENE3047X	-1.020	-0.310	-0.220	-0.030	-0.530	-0.230	-0.460	-0.270
GENE2522X	0.390	0.410	-0.520	0.100	-0.050	-0.100	-0.480	-0.150
GENE2523X	0.560	0.540	-0.620	-0.020	-0.040	-0.030	-0.530	-0.310
GENE2057X	0.170	0.000	-0.370	-0.890	-0.360	-0.290	-0.410	-0.600
GENE2062X	-0.080	-0.450	-0.230	0.070	-0.200	0.190	-0.470	-0.280
GENE2493X	-0.440	-0.240	-0.260	-0.080	-0.140	-0.220	-0.340	-0.010
GENE2498X	-0.160	0.190	-0.320	0.230	0.180	0.340	0.270	0.060
GENE2936X	-0.006	-0.110	0.040	0.000	-0.220	0.380	-0.700	0.090
GENE2453X	-0.820	-0.560	0.130	-0.130	-0.350	-0.180	-0.880	0.090
GENE2295X	0.030	-0.170	0.220	0.330	-0.080	0.210	-0.750	-0.410
GENE2292X	-0.600	0.290	0.180	0.120	-0.260	0.000	-0.470	-0.280
GENE2329X	-0.050	0.700	0.060	0.380	0.020	-0.250	0.200	-0.410
GENE2397X	-0.290	-0.540	-0.890	0.130	-0.410	-0.140	-0.180	-0.630
GENE2414X	-0.260	-0.170	-0.540	-0.280	-0.740	-0.610	-0.870	-0.480
GENE2354X	0.000	-0.460	-0.380	0.400	-0.020	0.330	-0.550	-0.200
GENE2343X	0.620	0.560	-0.400	-0.170	0.170	0.240	0.140	-0.260
GENE2340X	0.640	0.450	-0.290	0.220	0.050	0.220	-0.570	0.160
GENE2337X	0.350	-0.110	-0.230	0.160	-0.040	-0.090	-0.490	-0.370
GENE2459X	0.310	0.000	-0.310	-0.640	-0.280	-0.160	-0.520	-0.460
GENE2106X	-0.010	-0.310	-0.190	0.470	0.200	0.160	0.380	0.570
GENE2120X	0.180	0.020	0.610	0.290	0.360	0.250	0.250	0.150
GENE2122X	0.180	0.040	0.640	0.260	0.080	0.140	-0.060	0.500
GENE2140X	-0.400	-0.270	-0.070	-0.310	-0.140	0.200	0.250	-0.200
GENE2281X	-0.010	0.560	0.140	0.000	-0.050	0.020	0.190	0.090
GENE2279X	-0.840	0.340	-0.350	-0.020	-0.240	-0.270	-0.460	0.050
GENE2277X	0.700	0.550	0.390	-0.340	0.170	-0.230	-0.220	-0.230
GENE2241X	0.000	-0.160	-0.040	-0.330	-0.260	0.040	0.170	-0.340
GENE2119X	0.310	0.360	0.340	0.140	0.190	0.080	-0.090	0.540
GENE2142X	-0.120	0.430	0.650	0.000	0.300	0.060	0.000	0.060
GENE2225X	-0.210	0.060	-0.090	0.240	0.120	0.500	0.120	-0.490
GENE2231X	-0.200	-0.350	-0.400	-0.210	-0.260	-0.160	-0.530	-0.560
GENE2193X	0.630	-0.300	-0.190	0.540	0.230	-0.060	0.280	-0.180
GENE2185X	0.170	0.020	-0.030	-0.170	-0.050	0.200	-0.720	-0.110
GENE2195X	0.110	-0.320	0.340	-0.060	0.060	0.140	-0.350	-0.050
GENE2166X	-0.430	0.090	0.010	-0.420	-0.240	0.160	-0.700	-0.140
GENE2214X	-0.350	-0.770	-0.380	-0.380	-0.220	0.080	-0.350	-0.060
GENE2230X	-0.530	-0.270	-0.130	-0.200	-0.140	0.360	-0.730	-0.150
GENE2248X	-0.240	0.000	-0.470	0.000	-0.300	-0.230	0.020	-0.080
GENE2249X	0.190	-0.060	-0.560	-0.380	-0.050	0.030	-0.020	0.040
GENE2283X	-0.160	-0.240	-0.270	-0.250	-0.350	-0.080	-0.360	-0.340
GENE2729X	-0.400	-0.640	0.390	-0.140	-0.230	-0.030	-0.490	0.080
GENE2130X	-0.340	0.280	-0.250	-0.030	-0.340	-0.140	0.180	-0.320
GENE2155X	-0.187	-0.380	-0.750	-0.540	-0.620	-0.560	-0.900	-0.320
GENE2129X	0.106	-0.080	0.110	-0.060	-0.250	0.070	-0.420	-0.230
GENE2078X	-0.420	-0.410	-0.900	-0.340	-0.560	-0.360	-1.010	-0.310
GENE2252X	0.040	-0.300	-0.090	-0.060	-0.040	0.160	-0.500	-0.240
GENE2253X	-0.100	-0.300	-0.530	-0.320	-0.140	-0.160	-0.660	-0.400
GENE2434X	-0.840	-0.500	-0.410	-0.220	-0.240	-0.070	-0.510	0.080
GENE2095X	-0.380	-0.560	-0.920	-0.010	-0.540	-0.860	-0.520	-0.280
GENE1954X	-0.380	-0.560	-0.340	0.130	0.050	0.540	-0.460	-0.230
GENE1963X	0.230	-0.690	0.090	-0.090	-0.280	0.110	-0.750	-0.120
GENE1959X	-0.060	-0.090	0.160	0.050	0.160	0.630	-0.310	-0.210
GENE2076X	0.410	0.000	-0.100	0.440	0.010	0.190	0.120	0.150
GENE2521X	-0.570	-0.170	0.290	0.280	0.010	-0.260	-0.390	0.270
GENE2026X	0.120	-0.170	0.340	-0.120	-0.120	0.310	-0.480	0.500
GENE2025X	-0.480	-0.630	-0.100	-0.080	-0.260	0.180	-0.600	0.360
GENE3703X	-0.259	0.530	-0.200	-0.100	0.120	0.320	0.210	0.140
GENE3705X	-0.130	0.350	-0.210	0.020	0.090	-0.120	0.180	0.360
GENE2507X	0.010	-0.280	0.000	0.080	-0.160	-0.580	-0.200	-0.160
GENE1876X	-0.500	-0.090	-0.270	0.150	-0.100	-0.490	-0.340	-0.420
GENE1962X	-0.510	-0.620	-0.240	-0.380	-0.270	0.050	-0.110	0.020
GENE2607X	0.190	-0.260	0.390	-0.500	-0.070	0.100	-0.470	0.230
GENE2612X	-0.533	-0.490	-0.560	-0.180	-0.610	-0.370	-0.460	-0.340
GENE2692X	0.300	-0.520	-0.090	-0.210	-0.090	0.050	0.000	-0.350
GENE2958X	-0.290	-0.550	0.380	-0.250	-0.070	0.210	-0.630	0.200
GENE1101X	-0.430	-0.050	-0.150	0.000	-0.110	0.190	-0.220	-0.040
GENE3984X	0.220	-0.300	0.280	0.030	0.130	0.170	-0.510	0.120
GENE2609X	-0.040	-0.540	-0.410	-0.070	-0.380	-0.100	-0.730	-0.110
GENE1851X	-0.560	-0.370	-0.480	-0.530	-0.560	-0.300	-0.730	-0.340
GENE2573X	-0.140	-0.300	0.300	-0.110	-0.170	-0.020	0.220	-0.190
GENE3141X	-0.140	0.170	-0.210	-0.070	-0.070	0.280	-0.610	-0.150
GENE2465X	-0.140	-0.450	-0.350	0.120	-0.440	-0.460	0.000	-0.350
GENE3065X	0.040	0.050	-0.440	-0.290	-0.270	-0.130	0.220	-0.080
GENE3900X	-0.160	-0.230	0.020	0.040	-0.110	0.060	-0.140	0.100
GENE3901X	0.350	0.070	0.070	0.470	0.040	0.340	-0.290	-0.110
GENE2574X	0.070	-0.300	0.000	0.110	-0.030	-0.440	0.200	-0.180
GENE1013X	0.270	-0.076	-0.310	0.400	0.130	-0.290	-0.200	-0.160
GENE2579X	-0.310	-0.040	-0.170	-0.010	-0.020	0.290	-0.170	-0.390
GENE3212X	-0.250	-0.020	-0.250	-0.200	-0.180	-0.060	0.320	-0.330
GENE3920X	-0.570	-0.480	0.000	0.090	-0.090	0.160	0.030	0.210
GENE2624X	-0.050	-0.230	-0.080	0.160	-0.130	0.040	0.370	-0.050
GENE3154X	-0.010	0.130	0.000	-0.230	-0.040	-0.240	-0.120	-0.270
GENE1071X	0.870	0.150	0.470	0.310	0.560	1.040	0.770	0.290
GENE3279X	0.400	0.200	0.050	0.030	0.170	-0.150	-0.140	0.280
GENE3278X	0.230	0.310	-0.260	-0.330	-0.030	-0.220	-0.140	0.140
GENE3277X	0.150	0.240	0.010	-0.070	-0.060	-0.330	-0.060	0.210
GENE3353X	-0.140	-0.030	0.370	0.560	0.250	0.190	0.620	0.180
GENE369X	0.070	0.290	-0.040	0.200	0.100	-0.170	0.610	-0.160
GENE3376X	-0.460	-0.410	0.140	0.430	0.100	-0.460	0.250	-0.030
GENE3150X	-0.690	0.040	-0.260	0.400	-0.230	-0.220	0.060	-0.050
GENE3928X	-0.820	-0.320	0.010	-0.240	-0.290	0.090	0.160	-0.010
GENE1045X	0.270	0.230	0.000	0.100	0.200	0.250	-0.080	-0.140
GENE3205X	0.260	-0.290	-0.320	-0.010	-0.120	-0.450	-0.230	-0.060
GENE3186X	-0.550	0.160	-0.170	0.100	0.020	0.130	0.060	0.070
GENE3386X	-0.110	0.100	0.870	-0.040	0.270	0.000	-0.220	0.720
GENE1008X	0.490	0.270	-0.040	0.280	0.220	0.070	0.400	0.280
GENE58X	0.360	0.100	0.250	-0.210	0.020	-0.400	-0.320	0.240
GENE3999X	0.310	0.680	0.120	0.450	0.030	-0.140	0.000	-0.270
GENE40X	-0.120	-0.040	-0.530	-0.340	0.050	0.110	0.510	-0.460
GENE3204X	0.020	-0.130	-0.180	0.470	-0.070	-0.230	-0.120	-0.140
GENE3207X	-0.410	-0.130	-0.350	-0.420	-0.320	0.010	-0.780	0.050
GENE164X	0.560	-0.020	0.320	0.010	0.270	0.320	0.220	0.000
GENE53X	0.630	0.300	0.440	0.420	0.080	0.050	0.020	-0.160
GENE43X	0.360	-0.250	-0.260	-0.040	-0.270	-0.250	0.140	-0.100
GENE3907X	0.430	0.150	-0.320	-0.250	0.000	-0.150	-0.180	0.080
GENE3113X	-0.150	-0.030	0.180	0.000	-0.120	-0.260	-0.210	-0.190
GENE34X	-0.760	-0.720	-0.030	-0.070	-0.260	0.000	0.250	-0.390
GENE1848X	-0.250	-0.240	0.650	0.010	0.010	0.000	0.080	0.180
GENE3167X	-0.320	-0.230	-0.470	-0.570	-0.280	-0.490	-0.300	-0.020
GENE44X	-0.190	0.170	-0.420	0.320	-0.270	-0.400	-0.010	0.310
GENE3926X	-0.730	-0.260	-0.210	-0.080	-0.250	-0.050	-0.460	0.040
GENE1469X	-0.100	0.130	-0.320	0.000	-0.090	-0.180	0.260	-0.120
GENE2605X	-0.270	-0.100	0.070	0.220	0.070	0.130	-0.190	0.060
GENE2604X	-0.130	-0.220	-0.360	0.110	-0.050	-0.220	-0.300	-0.140
GENE2603X	0.090	-0.230	-0.170	0.340	-0.200	-0.400	-0.160	-0.010
GENE1272X	-0.260	-0.340	-0.240	-0.100	-0.190	0.280	-0.230	-0.070
GENE1271X	0.600	0.180	-0.160	-0.180	0.070	0.150	-0.490	-0.290
GENE2606X	-0.160	0.010	-0.400	-0.350	-0.320	0.000	-0.790	-0.440
GENE1031X	0.000	0.240	0.490	0.560	0.280	0.550	-0.270	0.030
GENE2625X	0.200	0.200	0.190	0.260	0.020	0.060	0.120	0.150
GENE3017X	0.090	0.310	-0.050	-0.440	0.050	0.250	-0.100	0.310
GENE3059X	-0.100	0.530	0.290	-0.090	0.090	0.380	0.120	0.140
GENE3058X	0.040	-0.020	-0.030	-0.170	-0.160	0.000	-0.120	0.200
GENE3098X	-0.650	0.200	-0.030	0.030	-0.280	-0.490	0.020	-0.590
GENE3032X	0.520	-0.070	-0.100	-0.050	0.070	-0.190	-0.110	-0.090
GENE2482X	0.270	-0.180	0.340	0.020	0.190	0.390	0.060	0.230
GENE2995X	-0.110	0.030	-0.200	-0.070	-0.100	-0.010	-0.120	-0.070
GENE2672X	0.050	0.320	-0.300	-0.100	-0.041	0.030	-0.140	-0.280
GENE2679X	0.100	0.080	-0.040	-0.220	-0.050	0.330	-0.160	0.120
GENE2920X	-0.460	-0.050	-0.070	-0.250	-0.030	0.000	0.070	0.400
GENE1956X	-0.380	0.100	0.460	-0.030	0.044	0.510	-0.600	-0.080
GENE2937X	0.390	-0.110	0.480	0.010	-0.060	0.020	-0.240	-0.160
GENE1948X	-0.260	0.020	0.130	-0.070	0.000	0.100	-0.030	-0.210
GENE1949X	-0.220	-0.350	0.000	0.020	-0.040	0.100	-0.330	-0.120
GENE2939X	-0.140	-0.010	0.370	0.060	0.040	0.540	-0.360	0.150
GENE2919X	-0.320	-0.310	0.160	-0.400	-0.290	0.060	-0.840	0.310
GENE282X	-0.430	0.340	0.420	0.060	0.080	-0.050	-0.200	0.290
GENE2927X	-0.040	-0.140	0.210	-0.070	-0.250	0.140	-0.180	0.150
GENE2908X	-0.480	-0.210	0.010	-0.050	-0.230	0.010	-0.540	0.020
GENE2669X	0.080	-0.320	-0.230	0.020	-0.390	-0.510	-0.280	-0.030
GENE2960X	-0.480	-0.260	-0.120	-0.140	-0.330	-0.040	-0.490	0.170
GENE1961X	-0.240	-0.218	-0.140	-0.040	-0.070	0.000	-0.100	-0.050
GENE2956X	-0.070	-0.190	0.130	0.000	-0.100	0.100	-0.280	-0.090
GENE2903X	-0.120	0.120	0.340	0.000	-0.140	-0.010	-0.130	0.130
GENE2714X	-0.123	-0.170	-0.120	-0.170	-0.290	-0.140	-0.030	-0.190
GENE2741X	-0.760	-0.620	-0.160	-0.300	-0.190	0.040	-0.840	0.250
GENE2881X	0.580	0.380	0.000	0.010	0.080	0.050	-0.090	0.170
GENE3004X	-0.080	0.390	0.750	-0.120	0.180	0.430	-0.090	0.380
GENE2845X	0.160	-0.020	0.440	0.040	0.000	0.160	-0.580	-0.030
GENE2827X	-0.380	0.180	0.170	0.080	-0.060	0.200	-0.550	0.000
GENE2832X	-0.730	0.280	-0.440	-0.290	-0.290	0.000	-0.660	-0.330
GENE2843X	-0.020	-0.120	0.550	-0.270	0.000	0.000	-0.590	0.370
GENE2810X	-0.570	-0.440	0.100	-0.030	-0.070	0.000	-0.570	0.120
GENE2797X	0.410	-0.090	0.270	-0.480	0.036	0.160	0.060	0.280
GENE2753X	0.020	0.230	0.570	0.170	0.350	0.670	-0.110	0.170
GENE2779X	-0.050	0.040	-0.780	-0.210	-0.200	-0.030	-0.270	0.100
GENE2785X	-0.520	-0.160	-0.390	0.010	-0.150	0.130	-0.450	0.300
GENE2783X	0.590	-0.050	0.110	-0.070	0.170	0.200	-0.220	0.300
GENE2778X	-0.120	0.010	-0.380	0.200	0.030	0.080	-0.170	-0.070
GENE2856X	-0.020	-0.110	0.140	0.070	-0.170	-0.010	-0.750	0.170
GENE2754X	0.110	0.160	0.580	0.060	0.060	-0.010	0.010	0.330
GENE2865X	0.140	-0.270	0.110	-0.080	0.050	0.070	-0.380	0.090
GENE2866X	0.460	-0.010	-0.030	0.040	0.002	0.120	-0.300	-0.080
GENE2745X	0.090	-0.100	0.490	-0.310	-0.010	0.050	-0.620	0.360
GENE2870X	0.800	0.610	0.010	0.010	0.510	0.430	0.900	0.090
GENE2876X	0.050	-0.350	-0.400	-0.220	-0.170	0.130	-0.280	0.110
GENE2896X	-0.100	0.080	0.600	0.040	0.050	-0.060	-0.250	0.440
GENE2650X	-0.230	0.000	-0.140	-0.010	-0.040	-0.140	0.390	0.200
GENE2651X	-0.420	-0.106	-0.180	-0.080	-0.010	-0.250	0.130	0.200
GENE1955X	-0.300	-0.030	-0.340	-0.070	-0.130	-0.310	0.040	0.050
GENE2917X	0.330	-0.010	-0.100	-0.050	-0.060	0.370	-0.600	-0.150
GENE2914X	0.680	0.760	0.260	0.000	0.440	0.190	0.380	0.170
GENE2910X	-0.480	-0.210	-0.250	-0.190	-0.250	0.130	-0.340	0.140
GENE2128X	-0.060	0.240	0.080	0.300	0.050	0.180	0.000	0.370
GENE2945X	0.600	0.670	0.310	0.340	0.220	-0.270	0.440	-0.080
GENE2943X	0.330	0.570	0.200	0.060	0.270	-0.280	0.350	0.200
GENE2656X	-0.080	0.680	-0.440	-0.190	0.050	-0.280	0.130	0.380
GENE2950X	0.420	-0.680	0.000	-0.300	-0.140	0.130	0.170	0.000
GENE2633X	-0.380	-0.030	0.000	0.180	0.130	0.310	0.220	-0.080
GENE349X	-0.230	0.370	0.700	0.490	0.340	0.470	0.020	0.000
GENE2999X	-0.060	0.260	0.020	-0.040	0.060	0.260	0.090	0.570
GENE2975X	0.240	-0.360	0.220	-0.440	-0.260	-0.330	-0.050	-0.210
GENE2996X	0.240	0.010	0.240	-0.020	0.090	-0.170	-0.120	0.080
GENE2657X	-0.410	0.200	0.020	-0.160	-0.050	-0.140	0.320	-0.170
GENE2621X	0.360	0.570	0.260	-0.150	0.080	-0.100	-0.030	0.060
GENE3026X	0.030	0.270	0.100	0.010	0.010	0.380	-0.110	-0.280
GENE3025X	0.070	0.000	0.290	-0.440	-0.010	0.150	0.180	-0.240
GENE3008X	-0.320	0.330	0.150	0.050	0.140	0.090	0.150	0.220
GENE3012X	0.410	0.180	-0.690	-0.300	-0.130	-0.040	-0.420	-0.270
GENE3011X	0.230	-0.010	-0.340	-0.410	-0.210	-0.070	-0.110	-0.120
GENE2964X	0.220	0.140	-0.060	-0.470	0.010	-0.040	-0.540	0.340
GENE2984X	-0.580	0.380	-0.200	0.300	-0.270	-0.340	-0.920	0.180
GENE3019X	0.170	-0.030	0.120	0.300	0.210	-0.200	0.230	0.310
GENE3018X	0.110	0.110	0.070	0.180	0.038	-0.110	0.220	0.470
GENE2620X	0.590	-0.040	-0.200	0.070	0.070	-0.390	0.100	0.420
GENE1441X	-0.050	0.090	0.030	-0.090	-0.170	-0.350	-0.090	-0.080
GENE315X	-0.010	0.050	-0.180	0.230	0.090	0.070	-0.100	-0.250
GENE1051X	0.060	0.080	0.060	-0.090	-0.160	-0.340	0.400	0.070
GENE1049X	-0.340	0.180	-0.120	0.340	0.170	-0.050	0.490	-0.210
GENE3014X	0.170	-0.040	0.150	-0.230	-0.010	0.130	-0.580	-0.010
GENE1033X	0.050	0.460	0.030	0.010	0.000	0.100	-0.090	0.170
GENE3022X	-0.510	-0.310	-0.240	-0.200	0.010	0.390	-0.080	0.450
GENE209X	0.750	0.630	-0.330	0.150	0.208	0.230	0.140	-0.070
GENE154X	0.100	-0.280	-0.280	-0.220	-0.220	-0.060	0.160	-0.380
GENE3052X	-0.240	-0.100	-0.270	-0.460	-0.410	0.010	-0.640	0.130
GENE1977X	0.040	-0.290	-0.330	-0.410	-0.280	0.150	-0.250	0.000
GENE2030X	-0.326	-0.470	-0.370	-0.070	-0.020	0.410	-0.550	-0.190
GENE2029X	0.160	-0.340	-0.400	0.000	-0.140	0.210	-0.200	-0.100
GENE2016X	0.030	-0.240	-0.340	-0.080	-0.270	0.320	-0.500	0.000
GENE1950X	-0.740	-0.300	-0.210	-0.020	-0.190	0.140	-0.510	-0.130
GENE2011X	0.170	-0.030	-0.240	-0.180	-0.150	-0.210	-0.690	-0.260
GENE1986X	0.090	0.060	0.210	0.080	0.060	0.420	0.460	-0.070
GENE1997X	0.190	-0.440	-0.230	0.140	-0.100	0.050	-0.190	0.310
GENE1993X	-0.240	-0.370	0.030	-0.110	-0.070	0.000	-0.340	-0.320
GENE1992X	-0.260	-0.140	-0.240	-0.050	-0.050	0.280	-0.610	-0.120
GENE1990X	-0.070	-0.640	0.020	0.000	-0.230	0.150	-0.620	0.080
GENE1983X	0.040	-0.380	-0.200	-0.400	-0.250	0.000	-0.300	-0.180
GENE1980X	-0.520	-0.160	0.100	-0.130	0.000	0.280	-0.110	-0.020
GENE2008X	-0.600	-0.160	-0.680	-0.380	-0.370	-0.300	-0.550	0.010
GENE2013X	-0.820	-0.240	-0.120	-0.380	-0.370	0.060	-0.500	-0.310
GENE1276X	0.040	0.280	0.200	-0.140	-0.080	0.100	-0.550	-0.190
GENE1273X	-0.700	0.180	-0.340	-0.330	-0.380	-0.180	-0.560	-0.180
GENE1275X	0.000	-0.270	-0.570	-0.630	-0.170	-0.670	0.180	-0.220
GENE3127X	-0.479	0.290	-0.220	-0.210	0.060	-0.340	0.220	-0.290
GENE1355X	-0.280	-0.580	-0.310	-0.100	-0.510	-0.310	-0.830	-0.660
GENE1838X	0.300	0.340	0.050	-0.080	0.178	-0.050	-0.380	0.030
GENE1269X	0.170	0.200	-0.370	0.120	0.120	0.090	-0.450	0.000
GENE1198X	-0.550	-0.160	0.460	-0.300	-0.140	-0.130	-0.260	-0.380
GENE1202X	-0.060	0.190	0.100	-0.170	0.030	-0.290	0.460	-0.040
GENE1204X	0.130	-0.080	-0.040	0.200	-0.070	-0.180	0.080	-0.290
GENE1248X	0.000	-0.110	0.050	-0.010	0.110	-0.250	-0.240	-0.090
GENE1241X	0.204	-0.090	0.460	0.320	0.020	0.070	-0.160	-0.170
GENE324X	0.460	0.020	-0.020	0.310	0.270	-0.030	0.710	-0.300
GENE1290X	-0.020	0.100	0.370	0.390	0.430	0.430	0.660	0.600
GENE1293X	0.420	0.470	0.170	0.130	0.230	0.260	0.010	0.620
GENE1292X	0.500	0.310	0.310	-0.020	0.240	0.400	0.040	0.480
GENE1255X	-0.390	-0.640	0.370	0.020	-0.090	-0.170	-0.450	0.320
GENE227X	0.600	0.340	0.200	0.610	0.530	0.330	0.170	0.010
GENE230X	0.420	0.180	0.190	0.000	0.190	0.100	0.020	-0.080
GENE229X	0.561	0.280	0.270	0.280	0.240	0.170	-0.040	-0.020
GENE951X	0.400	0.860	0.590	-0.170	0.310	-0.220	0.050	0.060
GENE1166X	0.210	0.120	0.390	0.110	0.470	0.650	0.280	1.030
GENE1155X	-0.590	0.090	0.290	-0.050	-0.080	-0.570	0.330	-0.020
GENE1285X	-0.370	0.060	0.330	-0.020	0.090	-0.140	-0.020	-0.120
GENE1148X	-0.220	0.470	0.740	0.320	0.280	0.000	-0.040	0.620
GENE1149X	0.340	0.580	0.670	0.060	0.330	0.170	0.020	0.100
GENE54X	0.410	0.310	0.280	0.440	0.490	0.740	0.190	0.050
GENE3074X	0.410	0.630	-0.220	0.400	0.390	-0.210	-0.270	0.200
GENE3414X	0.120	0.280	0.650	0.170	0.160	-0.270	0.480	-0.150
GENE3090X	0.150	0.240	0.120	0.040	-0.010	-0.160	0.390	0.530
GENE1038X	0.560	0.080	0.200	0.490	0.020	-0.630	-0.010	0.230
GENE1042X	-0.100	0.250	0.240	-0.350	0.090	0.120	0.070	0.270
GENE1133X	0.130	-0.160	0.280	-0.060	-0.300	-0.550	-0.160	0.170
GENE3104X	0.380	0.050	-0.120	0.080	0.000	-0.480	0.600	-0.160
GENE3101X	-0.190	-0.160	0.050	-0.090	0.010	-0.220	-0.430	-0.400
GENE1119X	-0.210	0.140	-0.280	-0.120	-0.090	-0.450	-0.540	-0.020
GENE1036X	-0.050	0.500	0.690	0.600	0.370	0.220	0.220	0.390
GENE1837X	-0.380	-0.090	-0.150	-0.440	-0.120	-0.030	0.350	-0.090
GENE1831X	0.070	-0.320	0.090	-0.040	-0.120	-0.400	0.190	0.050
GENE1832X	-0.250	0.030	-0.230	0.080	0.050	-0.210	0.280	-0.190
GENE1076X	-0.430	0.170	-0.050	0.020	0.000	-0.670	0.320	0.140
GENE1075X	-0.520	-0.430	0.310	-0.270	0.060	0.150	0.010	0.220
GENE1022X	0.280	0.450	-0.090	0.140	0.150	0.130	0.370	-0.110
GENE1018X	0.610	0.580	0.750	0.220	0.390	0.870	0.830	-0.180
GENE1015X	0.800	1.030	0.850	0.130	0.530	0.810	0.720	-0.110
GENE1043X	0.280	0.310	-0.030	0.000	-0.010	0.390	0.310	0.160
GENE35X	-0.180	-0.060	-0.340	0.250	0.090	0.320	-0.170	-0.050
GENE37X	-0.020	-0.530	-0.190	-0.140	-0.350	-0.010	-0.540	-0.360
GENE38X	0.390	-0.110	-0.060	-0.300	-0.060	-0.240	-0.070	-0.260
GENE965X	0.440	-0.340	0.220	-0.140	-0.160	-0.180	0.190	0.040
GENE3932X	0.250	-0.230	0.030	0.240	-0.060	0.070	-0.260	-0.570
GENE91X	-0.450	0.380	-0.050	0.170	0.150	0.190	-0.160	0.300
GENE168X	1.000	0.470	0.140	0.510	0.620	1.000	0.320	0.300
GENE973X	0.320	0.040	0.200	0.310	0.090	-0.290	0.540	0.270
GENE1034X	0.180	0.010	0.400	0.370	0.200	-0.070	0.110	0.310
GENE1035X	0.230	0.280	0.340	0.490	0.210	0.030	0.170	0.200
GENE3373X	-0.140	0.430	0.230	0.030	0.250	0.460	0.340	0.590
GENE354X	-0.230	0.340	0.760	0.070	0.377	0.110	0.690	0.160
GENE200X	0.180	0.510	0.250	0.220	0.360	0.060	0.150	-0.160
GENE930X	0.150	-0.310	-0.400	-0.330	0.000	0.070	0.350	-0.150
GENE218X	1.400	0.850	0.930	0.960	1.060	0.580	0.630	1.300
GENE217X	1.320	0.520	0.940	0.850	0.940	0.620	0.500	1.010
GENE224X	0.600	0.120	-0.040	-0.080	0.090	0.140	0.430	0.660
GENE221X	0.740	0.550	0.440	0.330	0.270	0.000	0.040	0.190
GENE335X	-0.060	0.200	-0.670	0.010	-0.093	-0.580	-0.280	-0.140
GENE336X	0.330	0.150	0.170	0.000	0.120	-0.280	0.420	0.140
GENE355X	0.060	0.820	0.780	-0.150	0.390	0.130	0.980	0.250
GENE319X	0.520	-0.110	0.570	0.270	0.370	0.660	0.120	0.200
GENE1530X	-0.170	0.360	0.470	0.030	-0.060	-0.090	-0.190	-0.120
GENE888X	0.730	0.160	-0.110	0.140	0.150	0.200	0.650	0.030
GENE373X	0.260	0.050	0.020	-0.020	0.030	-0.350	0.350	-0.220
GENE489X	0.680	0.170	0.460	0.100	0.210	0.090	0.750	-0.130
GENE858X	0.370	0.380	-0.040	0.090	0.150	-0.100	0.450	-0.030
GENE448X	0.830	0.280	0.380	0.010	0.360	-0.080	0.730	-0.100
GENE845X	0.320	0.280	0.420	0.480	0.328	0.200	0.550	0.240
GENE830X	-0.190	0.000	0.440	0.470	0.110	-0.520	0.510	0.330
GENE835X	0.630	0.220	0.530	0.600	0.380	0.640	0.530	0.000
GENE836X	0.570	0.250	0.350	0.600	0.350	0.520	0.690	0.060
GENE833X	0.610	-0.010	0.020	-0.240	0.165	0.220	0.620	0.770
GENE842X	0.390	0.050	-0.190	0.090	0.160	0.020	0.370	0.200
GENE259X	0.190	0.330	0.280	0.290	0.150	0.270	-0.210	0.070
GENE808X	0.640	0.700	0.410	-0.150	0.400	-0.250	0.940	-0.130
GENE806X	0.580	0.440	0.340	0.190	0.280	0.050	0.530	0.160
GENE268X	0.670	0.190	0.280	0.110	0.260	0.200	0.060	0.270
GENE828X	0.760	0.230	0.050	0.160	0.390	0.590	0.460	-0.090
GENE283X	0.610	0.250	0.200	0.140	0.260	0.370	-0.280	0.180
GENE284X	0.650	0.470	0.250	0.260	0.330	0.320	0.050	0.390
GENE802X	1.130	0.930	0.850	0.470	1.030	0.740	1.550	0.950
GENE882X	0.390	0.120	0.150	0.730	0.460	0.120	0.450	0.170
GENE884X	0.400	0.240	0.040	0.500	0.300	0.020	0.450	0.130
GENE531X	1.110	1.000	0.020	0.640	0.560	0.130	0.930	0.280
GENE530X	0.250	0.650	-0.100	0.530	0.410	0.150	0.830	-0.030
GENE479X	0.180	0.020	0.670	-0.040	0.360	0.170	0.850	-0.280
GENE513X	0.740	0.570	0.220	0.370	0.060	-0.120	-0.400	-0.280
GENE514X	0.400	0.330	0.170	0.130	0.000	-0.230	0.370	0.020
GENE449X	0.800	0.200	-0.180	0.170	0.300	0.400	0.690	-0.020
GENE592X	0.640	1.020	0.580	-0.180	0.470	0.170	0.530	0.000
GENE562X	0.000	-0.100	-0.180	0.150	-0.090	-0.250	0.040	0.000
GENE663X	0.640	0.410	0.060	0.150	0.290	-0.050	0.680	-0.070
GENE563X	0.490	0.140	0.640	0.460	0.190	0.060	0.430	0.210
GENE617X	0.870	0.190	-0.250	0.340	0.240	-0.070	0.830	0.130
GENE622X	0.700	0.290	0.160	0.130	0.300	-0.060	0.460	0.180
GENE653X	0.190	0.170	0.350	0.270	0.630	0.770	0.330	0.570
GENE645X	0.560	0.690	0.250	0.190	0.290	-0.100	0.550	0.000
GENE640X	0.730	0.510	0.490	0.380	0.510	0.030	0.770	0.380
GENE623X	0.880	0.810	0.110	0.090	0.570	0.400	0.880	0.280
GENE676X	0.790	0.780	0.170	0.000	0.390	0.800	0.260	0.250
GENE677X	0.960	1.360	0.540	0.370	0.750	0.160	0.950	0.270
GENE686X	0.870	0.990	0.630	0.280	0.550	-0.050	1.160	0.050
GENE695X	1.520	1.230	0.910	0.450	0.860	0.260	0.560	0.340
GENE694X	0.990	1.150	0.960	0.730	1.170	0.600	0.790	0.990
GENE693X	1.240	1.620	1.030	0.770	1.350	0.720	0.950	0.960
GENE709X	0.960	1.070	0.120	0.650	0.730	0.410	0.970	0.170
GENE706X	0.890	1.080	0.230	0.510	0.824	0.920	1.430	0.610
GENE714X	0.610	0.750	-0.190	0.610	0.420	0.700	0.900	0.160
GENE715X	0.870	0.390	0.920	0.220	0.330	-0.140	0.390	0.400
GENE722X	0.990	1.140	0.490	0.400	0.650	0.060	0.770	0.470
GENE728X	0.670	0.940	0.600	0.850	0.830	0.870	1.130	0.320
GENE683X	1.190	1.270	0.670	0.980	0.980	0.820	1.380	1.070
GENE733X	0.000	0.390	0.090	0.320	0.320	0.000	0.620	-0.050
GENE735X	0.220	0.670	0.200	0.220	0.430	0.080	0.580	0.340
GENE745X	0.460	0.360	0.110	0.300	0.450	0.360	0.700	0.230
GENE609X	0.930	1.020	0.250	0.350	0.690	0.090	0.780	0.580
GENE668X	0.410	0.220	0.700	0.120	0.510	0.790	0.700	0.420
GENE596X	0.620	0.360	-0.050	-0.190	0.360	0.000	0.780	0.000
GENE585X	0.400	0.430	0.450	0.310	0.350	0.450	0.770	0.150
GENE586X	0.440	0.310	0.320	0.450	0.470	0.000	0.990	0.310
GENE582X	0.940	0.540	0.630	0.080	0.350	0.160	0.910	-0.280
GENE567X	0.920	0.890	1.020	0.000	0.470	0.130	0.330	0.050
GENE568X	0.780	0.810	0.990	0.040	0.430	0.090	0.360	0.340
GENE566X	1.010	0.800	0.690	0.120	0.370	-0.090	0.280	-0.050
GENE813X	1.170	0.750	0.400	0.080	0.560	-0.020	0.360	0.310
GENE764X	0.330	-0.050	-0.080	-0.090	-0.060	0.270	-0.070	-0.430
GENE765X	0.930	0.560	0.020	0.080	0.252	0.090	0.230	-0.180
GENE791X	0.820	0.520	0.670	0.150	0.590	0.190	0.770	0.400
GENE789X	1.250	0.400	0.540	0.070	0.640	0.450	0.610	0.310
GENE790X	0.990	0.520	0.400	0.440	0.400	0.370	0.590	0.300
GENE779X	0.880	1.190	0.600	-0.080	0.580	0.090	0.130	0.300
GENE780X	0.550	0.680	0.010	0.350	0.240	0.460	0.630	0.010
GENE794X	0.200	0.660	0.070	0.010	0.390	0.450	0.410	0.230
GENE795X	0.320	0.530	0.030	0.020	0.360	0.640	0.050	0.240
GENE796X	0.510	0.580	0.210	0.180	0.360	0.560	0.310	0.200
GENE759X	0.720	0.490	0.360	-0.040	0.300	-0.230	0.850	0.430
GENE757X	1.030	0.520	0.710	0.300	0.640	0.000	0.520	0.650
GENE756X	0.680	0.600	0.350	0.200	0.490	-0.190	0.580	0.430
GENE762X	1.010	0.860	0.360	0.230	0.590	-0.090	0.370	0.070
GENE590X	0.060	0.210	0.350	0.240	0.380	-0.270	0.440	0.130
GENE588X	0.690	0.660	0.510	0.020	0.470	-0.160	0.690	-0.060
GENE589X	0.840	1.070	0.610	0.000	0.460	0.160	0.770	-0.020
GENE503X	0.740	0.700	-0.010	0.060	0.170	-0.140	0.740	-0.370
GENE474X	0.310	0.300	-0.010	-0.210	0.050	-0.350	0.520	-0.390
GENE525X	0.760	0.070	0.250	0.270	0.320	-0.240	0.550	0.000
GENE763X	0.340	0.230	0.310	0.190	0.060	-0.190	0.020	0.070
GENE510X	0.390	-0.380	-0.210	0.120	-0.120	-0.190	-0.110	0.000
GENE511X	0.340	-0.230	-0.190	-0.160	-0.180	-0.230	-0.030	0.060
GENE509X	0.620	-0.060	-0.220	0.000	-0.040	0.070	-0.410	-0.130
GENE880X	0.890	0.770	0.300	0.140	0.430	0.330	0.380	0.000
GENE879X	0.720	0.740	-0.010	-0.190	0.260	0.180	0.250	-0.180
GENE822X	0.980	0.830	0.420	0.290	0.520	0.000	0.730	-0.070
GENE820X	0.540	0.510	0.300	0.100	0.160	0.350	0.440	0.140
GENE805X	0.260	0.560	0.050	0.220	0.210	0.510	0.660	-0.010
GENE485X	0.560	0.240	0.860	0.210	0.278	-0.110	0.830	0.130
GENE467X	0.640	0.510	1.130	0.190	0.620	0.460	0.610	0.280
GENE465X	0.290	0.910	-0.120	0.270	0.400	0.310	0.910	0.020
GENE847X	0.570	0.190	0.310	0.320	0.236	0.230	0.460	0.240
GENE854X	-0.200	0.040	-0.220	-0.080	0.040	-0.380	0.330	-0.060
GENE497X	0.380	-0.260	-0.150	0.100	0.000	-0.440	0.600	-0.170
GENE844X	-0.260	0.380	-0.380	0.000	0.100	0.340	0.160	0.220
GENE444X	0.610	0.230	0.370	0.140	0.370	0.690	0.590	0.430
GENE445X	-0.100	0.320	0.510	0.190	0.210	-0.150	0.820	0.010
GENE441X	-0.030	0.070	0.130	0.540	0.190	0.090	0.370	0.010
GENE439X	0.200	0.660	0.340	0.260	0.410	0.770	0.990	-0.100
GENE438X	0.290	0.530	0.170	0.400	0.380	0.750	0.930	0.090
GENE433X	0.740	0.900	0.350	0.570	0.580	0.030	0.370	-0.080
GENE401X	0.170	0.160	-0.120	-0.190	0.090	-0.130	0.420	-0.010
GENE851X	0.350	-0.110	-0.410	-0.020	0.090	-0.060	0.140	0.070
GENE852X	0.370	0.150	-0.220	0.220	0.190	-0.060	0.460	0.180
GENE853X	0.280	0.210	-0.110	0.090	0.280	0.080	0.580	-0.010
GENE399X	0.710	-0.120	0.220	0.970	0.330	0.570	0.430	0.650
GENE520X	0.720	0.100	0.470	0.610	0.500	-0.090	0.630	-0.010
GENE241X	0.930	0.600	0.330	0.140	0.330	0.370	-0.170	0.330
GENE247X	0.430	-0.170	-0.320	-0.470	-0.140	0.000	0.040	0.120
GENE260X	0.500	0.120	-0.140	0.140	-0.090	-0.180	-0.330	0.140
GENE1325X	-0.150	0.160	0.390	-0.030	0.000	-0.020	-0.290	0.320
GENE1324X	0.290	0.140	0.270	0.110	0.100	-0.080	0.150	-0.070
GENE1323X	0.480	0.480	-0.350	0.010	0.040	-0.360	0.140	0.000
GENE1321X	0.050	-0.040	-0.380	-0.100	-0.050	-0.280	0.200	-0.290
GENE264X	0.150	0.190	0.860	0.320	0.360	0.410	0.890	-0.090
GENE266X	0.300	0.800	-0.030	-0.090	0.370	0.440	0.790	0.250
GENE310X	0.130	0.410	-0.220	-0.160	0.090	-0.230	-0.250	0.440
GENE751X	0.790	0.950	0.140	0.410	0.500	0.430	0.510	0.450
GENE412X	0.410	0.820	0.490	0.010	0.400	-0.060	0.550	0.490
GENE417X	-0.130	0.370	0.280	0.050	0.110	0.680	-0.010	0.420
GENE419X	0.510	0.360	0.160	0.160	0.530	0.490	0.470	0.460
GENE269X	-0.090	0.080	0.560	0.520	0.150	0.080	-0.030	0.460
GENE900X	0.420	0.440	0.040	0.090	0.160	0.140	0.300	0.140
GENE205X	0.290	0.440	-0.170	-0.080	0.390	0.510	0.010	-0.080
GENE2970X	-0.040	-0.100	0.330	-0.160	0.220	-0.070	-0.430	0.170
GENE2971X	-0.060	-0.010	0.320	0.110	0.010	-0.130	0.110	0.070
GENE899X	-0.340	0.380	0.750	0.250	0.180	0.250	0.250	0.190
GENE372X	0.000	0.440	-0.080	0.240	0.270	-0.210	0.560	0.000
GENE909X	-0.130	0.090	0.190	0.090	0.270	0.410	0.680	0.380
GENE1062X	-0.140	0.300	0.150	0.380	0.300	0.010	-0.030	0.270
GENE898X	-0.040	0.030	-0.050	0.120	0.030	-0.120	0.340	0.230
GENE361X	-0.390	0.510	0.140	0.620	0.050	-0.350	-0.150	0.000
GENE370X	0.510	-0.270	0.040	-0.040	0.100	-0.070	0.550	-0.140
GENE916X	0.080	-0.190	0.040	0.360	-0.240	-0.230	-0.150	0.000
GENE366X	0.100	0.370	0.170	0.130	0.310	0.270	0.330	-0.350
GENE911X	0.470	0.700	0.030	0.190	0.500	0.540	1.000	0.090
GENE922X	0.220	0.400	-0.150	-0.140	0.240	-0.110	0.090	0.120
GENE185X	-0.050	0.360	-0.020	0.000	0.310	0.400	-0.310	0.090
GENE1500X	0.010	0.070	-0.160	-0.030	0.080	0.260	-0.030	-0.250
GENE970X	0.330	0.350	0.240	0.110	0.390	0.130	0.660	0.150
GENE179X	0.050	0.310	0.040	0.080	0.090	0.000	-0.050	0.240
GENE181X	0.130	0.690	0.340	0.170	0.142	0.230	-0.050	0.280
GENE176X	1.140	0.260	0.490	0.570	0.470	0.390	0.610	0.100
GENE1064X	-0.080	0.690	0.270	0.060	0.400	0.460	0.650	0.000
GENE1063X	0.000	0.440	0.300	0.160	0.350	0.380	0.750	0.270
GENE171X	-0.060	-0.070	0.130	0.100	0.160	0.010	-0.270	0.080
GENE957X	-0.190	0.010	-0.180	-0.240	-0.120	-0.010	-0.540	-0.060
GENE958X	-0.320	-0.060	-0.510	-0.320	-0.250	0.050	-0.650	-0.080
GENE959X	-0.010	0.090	-0.440	0.000	-0.080	0.010	0.010	0.000
GENE69X	-0.270	0.330	-0.150	-0.160	0.000	-0.170	-0.260	-0.420
GENE188X	0.090	0.250	0.070	0.130	0.090	0.030	0.120	0.310
GENE1287X	-0.150	0.140	0.240	-0.050	0.040	-0.120	-0.380	-0.290
GENE978X	-0.570	0.330	-0.130	0.170	0.020	0.100	-0.130	0.330
GENE64X	0.250	-0.240	0.060	0.070	0.180	0.090	0.060	0.000
GENE137X	0.250	0.750	0.430	0.010	0.110	0.180	0.700	0.060
GENE108X	0.420	0.370	-0.170	-0.230	-0.009	-0.190	0.560	-0.030
GENE102X	0.470	0.450	-0.160	-0.090	0.060	-0.210	0.170	0.000
GENE99X	-0.230	0.060	-0.300	-0.040	0.010	-0.160	0.340	0.060
GENE309X	0.700	0.370	0.010	0.190	0.430	0.690	0.610	0.620
GENE340X	0.970	0.290	0.520	0.230	0.620	0.240	0.440	0.460
GENE3993X	0.290	0.180	0.000	-0.010	-0.070	-0.280	0.230	-0.100
GENE160X	0.310	0.540	0.210	-0.070	0.140	-0.340	0.380	-0.170
GENE1006X	0.190	0.210	0.150	0.090	0.400	0.290	-0.220	0.490
GENE151X	-0.030	-0.010	0.150	-0.250	0.020	0.490	0.550	-0.050
GENE149X	0.190	-0.310	-0.050	0.020	-0.080	-0.450	-0.100	-0.280
GENE998X	-0.270	-0.280	0.260	-0.220	-0.200	-0.060	-0.370	-0.150
GENE1440X	-0.610	0.210	0.090	-0.030	-0.040	-0.090	0.140	0.040
GENE67X	0.000	0.610	-0.150	-0.160	0.170	0.000	-0.030	-0.290
GENE70X	0.250	0.340	-0.410	-0.120	0.000	-0.100	0.470	0.180
GENE3080X	0.080	0.020	-0.210	0.100	0.140	-0.140	-0.100	0.050
GENE39X	-0.210	-0.370	0.170	0.230	-0.170	0.090	-0.060	-0.410
GENE71X	0.360	0.190	0.500	-0.090	0.210	0.150	-0.020	0.260
GENE72X	-0.150	0.650	0.290	0.180	0.090	0.130	0.280	0.010
GENE73X	0.000	-0.050	0.060	-0.250	-0.100	-0.200	0.380	0.270
GENE77X	0.050	-0.130	-0.030	-0.580	-0.050	-0.450	0.310	0.020
GENE4023X	-0.070	-0.310	0.140	-0.060	-0.070	-0.200	-0.240	-0.260
GENE3906X	0.390	-0.660	-0.590	-0.090	-0.270	-0.170	-0.040	0.140
GENE1842X	0.140	-0.160	-0.790	-0.380	-0.190	-0.240	0.240	0.020
GENE3192X	-0.580	-0.280	0.030	-0.510	-0.390	-0.350	-0.260	-0.010
GENE1866X	-0.500	-0.050	-0.470	-0.560	-0.206	-0.210	0.410	0.110
GENE1863X	-0.980	-0.330	-0.330	-0.620	-0.450	-0.170	-0.680	-0.320
GENE3469X	-0.190	-0.420	0.000	-0.040	-0.042	-0.250	-0.340	-0.120
GENE1267X	-0.540	-0.550	0.100	-0.020	-0.010	0.260	-0.460	0.360
GENE1263X	-0.630	-0.310	-0.250	-0.580	-0.400	-0.230	-0.620	-0.190
GENE1264X	-0.390	-0.440	-0.250	-0.130	-0.240	-0.110	-0.800	0.170
GENE1266X	-0.480	-0.370	0.130	0.080	-0.110	0.130	-0.270	0.350
GENE1454X	-0.780	-0.570	-0.060	-0.440	-0.240	0.120	-0.320	-0.020
GENE1431X	-0.590	-0.310	-0.100	0.000	-0.220	-0.290	0.050	0.100
GENE1423X	-0.700	-0.440	-0.110	0.450	-0.150	0.000	-0.690	-0.100
GENE1411X	-1.130	-0.640	-0.680	-0.370	-0.610	-0.430	-0.890	-0.270
GENE1410X	-0.850	0.020	-0.540	-0.260	-0.500	-0.490	-0.220	-0.320
GENE1412X	-0.880	-0.480	-0.600	-0.370	-0.550	-0.370	-0.430	-0.270
GENE1414X	-0.670	-0.780	-0.280	-0.470	-0.520	-0.370	-0.540	-0.420
GENE1416X	-0.550	-0.480	-0.860	0.030	-0.430	-0.020	-0.640	-0.190
GENE1419X	-0.800	-0.790	-0.090	-0.380	-0.590	-0.220	-0.290	-0.040
GENE1402X	-0.710	-0.550	-0.030	-0.180	-0.190	-0.120	-0.690	0.260
GENE1401X	-0.610	-0.180	-0.730	0.030	-0.350	-0.340	-0.170	-0.120
GENE1395X	-0.530	-0.410	-0.460	-0.250	-0.690	-0.380	-0.170	-0.410
GENE1391X	-0.410	-0.360	-0.120	-0.370	-0.310	-0.520	-0.280	-0.350
GENE3463X	-0.210	-0.100	0.270	-0.190	-0.020	-0.510	-0.250	-0.140
GENE3460X	-0.780	-0.710	0.030	-0.200	-0.200	0.250	0.060	-0.540
GENE1386X	-0.440	-0.250	-0.080	-0.740	-0.280	-0.760	-0.030	-0.150
GENE1864X	-0.590	-0.050	-0.130	-0.360	-0.260	-0.530	-0.790	0.120
GENE3175X	0.210	-0.270	-0.500	-0.010	-0.160	-0.140	0.010	-0.010
GENE3174X	0.130	-0.090	-0.530	0.210	0.000	-0.110	-0.250	-0.270
GENE1436X	-0.230	-0.190	-0.120	0.160	-0.050	-0.160	-0.220	-0.160
GENE3410X	-0.080	0.000	-0.030	-0.090	-0.150	-0.240	0.140	-0.130
GENE1485X	-0.150	-0.560	-0.240	-0.090	0.010	-0.080	-0.260	0.000
GENE1484X	0.090	-0.250	-0.250	-0.170	0.030	-0.040	0.280	-0.110
GENE1483X	-0.050	-0.580	-0.360	0.290	-0.180	-0.390	0.310	0.100
GENE1482X	-0.050	-0.060	-0.080	0.050	-0.040	-0.570	0.100	0.160
GENE3162X	0.130	0.340	-0.260	0.020	-0.080	-0.660	-0.510	-0.590
GENE3160X	-0.810	0.230	-0.050	0.210	-0.260	-0.460	0.270	0.000
GENE3159X	-0.130	0.220	0.080	0.100	-0.040	-0.130	0.210	0.050
GENE4019X	-0.320	-0.560	-0.160	0.050	-0.160	-0.370	-0.760	-0.410
GENE1816X	0.460	0.160	0.560	0.300	0.100	-0.280	0.070	0.110
GENE3969X	-0.170	-0.320	0.230	-0.080	0.010	0.110	-0.120	0.070
GENE3972X	0.000	0.580	-0.120	-0.120	0.230	0.190	0.070	-0.420
GENE3973X	0.400	0.360	-0.210	-0.410	0.000	0.340	0.000	-0.440
GENE3977X	0.510	-0.040	-0.270	-0.270	-0.080	0.310	0.040	-0.620
GENE1804X	-0.080	0.270	0.000	0.040	0.030	-0.540	0.470	0.130
GENE976X	0.490	-0.040	0.050	-0.470	-0.050	0.230	-0.010	-0.250
GENE3088X	0.000	-0.190	0.270	0.180	0.170	-0.160	-0.090	-0.390
GENE3465X	0.230	-0.490	0.090	0.230	-0.170	-0.460	-0.370	-0.040
GENE1705X	-0.160	-0.270	-0.300	-0.190	-0.310	-0.260	-0.940	-0.290
GENE3804X	-0.050	-0.180	0.230	-0.230	-0.180	-0.160	-0.350	-0.360
GENE3805X	-0.050	-0.370	0.450	-0.060	-0.050	0.300	-0.650	-0.250
GENE1131X	0.130	-0.100	0.140	0.190	0.020	0.250	-0.550	-0.200
GENE1132X	0.490	0.260	0.540	0.150	0.320	0.350	-0.200	0.060
GENE3464X	-0.730	0.100	-0.390	-0.420	-0.320	-0.610	-0.410	0.010
GENE1568X	-0.190	0.280	0.190	0.040	0.290	0.070	0.120	0.000
GENE3587X	0.280	0.060	0.580	0.100	0.230	-0.330	0.240	-0.330
GENE3590X	0.930	0.400	0.590	0.530	0.310	-0.280	0.330	0.190
GENE3591X	0.510	0.160	0.240	0.420	0.180	-0.040	0.700	0.060
GENE470X	0.410	0.530	0.380	0.160	0.080	-0.500	0.070	-0.200
GENE1560X	0.000	0.370	0.250	0.380	0.400	-0.090	-0.190	-0.200
GENE3605X	0.010	0.140	0.300	0.180	0.030	-0.260	0.440	-0.200
GENE1622X	0.390	0.870	0.550	0.620	0.620	0.570	0.520	0.750
GENE1699X	-0.050	0.180	-0.080	0.060	0.120	0.120	-0.170	0.470
GENE1717X	0.180	0.990	0.740	0.000	0.380	-0.240	-0.260	0.420
GENE1497X	-0.090	-0.190	-0.090	0.240	-0.140	-0.740	-0.800	-0.220
GENE1759X	-0.630	0.070	-0.140	-0.030	-0.120	-0.290	0.270	0.350
GENE1518X	0.160	0.120	0.680	0.270	0.270	-0.080	0.220	0.200
GENE1514X	-0.190	-0.180	-0.030	0.140	0.080	0.140	0.010	0.090
GENE1512X	0.572	0.090	0.010	0.330	0.050	-0.100	-0.020	-0.490
GENE1513X	0.295	0.090	-0.160	-0.200	-0.190	-0.160	0.030	-0.370
GENE1525X	-0.140	-0.450	0.080	-0.160	-0.160	0.080	0.010	-0.030
GENE1524X	-0.190	-0.300	0.360	0.170	0.070	0.080	0.240	0.210
GENE954X	0.000	0.300	0.280	-0.180	-0.030	-0.410	-0.200	-0.200
GENE960X	-0.280	-0.220	-0.330	-0.250	-0.090	0.030	-0.700	-0.140
GENE962X	-0.260	0.320	-0.020	-0.290	-0.130	-0.080	-0.050	0.000
GENE1783X	-0.060	-0.510	-0.250	0.480	0.030	0.140	-0.400	-0.130
GENE914X	-0.150	0.230	0.550	0.240	0.220	0.220	-0.310	0.040
GENE1346X	-0.060	0.590	-0.010	0.170	0.040	-0.360	-0.350	0.410
GENE1347X	-0.310	0.250	-0.170	0.020	-0.058	-0.510	-0.400	0.050
GENE3092X	0.060	-0.120	-0.190	0.080	0.060	-0.250	0.100	0.060
GENE3411X	0.580	0.170	-0.480	0.130	0.010	-0.400	0.000	-0.160
GENE1807X	-0.230	0.260	0.030	0.450	0.110	0.050	-0.160	-0.090
GENE1340X	-1.090	-0.250	-0.240	-0.340	-0.600	-0.610	-0.940	-0.550
GENE1494X	-0.040	-0.270	-0.090	-0.150	-0.070	-0.190	-0.310	0.060
GENE985X	0.210	0.000	0.010	0.460	-0.080	-0.430	0.400	-0.090
GENE1829X	-0.760	0.000	-0.340	-0.410	-0.380	-0.320	-0.370	-0.030
GENE1376X	-0.425	0.280	-0.130	0.250	-0.120	-0.390	0.190	-0.210
GENE1477X	-0.340	-0.290	-0.400	-0.110	-0.169	-0.510	-0.270	0.000
GENE1909X	-0.350	0.210	-0.170	0.030	0.000	-0.350	-0.320	0.230
GENE1894X	-0.150	0.030	0.480	-0.330	-0.130	-0.380	-0.470	-0.320
