# Supplementary material for: Discovering biclusters in gene expression data based on high-dimensional linear geometries
Source: BMC Bioinformatics. 2008 Apr 23;9:209. doi: 10.1186/1471-2105-9-209 (PMC2386490; doi:10.1186/1471-2105-9-209)
Supplement: Additional file 4 — All detected biclusters with full data. All the detected biclusters with full data are given here. [file 1471-2105-9-209-S4.zip › biclu_result/bi_267.txt]

	DLCL-0042	DLCL-0007	DLCL-0030	DLCL-0004	DLCL-0029	DLCL-0034	DLCL-0011	DLCL-0032
GENE1835X	-0.320	-0.510	-0.310	-0.130	-0.530	0.420	-0.060	0.220
GENE1836X	-0.630	-0.450	-0.400	-0.310	0.090	-0.300	-0.630	0.040
GENE1865X	-0.460	-0.160	-0.460	-0.120	-0.120	-0.090	-0.080	0.190
GENE1380X	-0.280	-0.510	-0.450	-0.229	-0.080	0.000	-0.060	0.110
GENE1930X	-0.890	-0.820	-0.160	-0.460	0.050	-0.610	-0.100	-0.080
GENE3116X	0.160	0.390	-0.240	0.070	-0.450	-0.190	0.630	0.630
GENE2584X	-0.620	-0.420	-0.170	-0.270	0.140	0.070	0.000	-0.080
GENE3165X	-0.390	0.370	0.190	-0.060	0.000	-0.420	0.410	-0.240
GENE1114X	-0.100	0.060	-0.060	-0.270	-0.320	0.160	0.100	-0.040
GENE3960X	0.790	0.710	0.010	0.230	-0.050	0.860	-0.160	-0.140
GENE3880X	0.040	0.200	0.670	0.160	0.130	0.360	-0.280	0.250
GENE3881X	0.050	0.530	0.660	0.100	0.110	0.310	-0.090	0.170
GENE3882X	-0.180	0.220	0.740	0.180	0.150	0.420	-0.040	0.010
GENE2592X	0.290	0.340	0.300	0.460	0.970	0.730	1.050	0.660
GENE2591X	0.330	-0.160	0.190	0.040	0.400	0.560	-0.060	0.270
GENE166X	0.980	0.000	0.430	0.470	0.220	0.630	0.400	0.290
GENE3438X	1.040	0.960	0.420	0.400	-0.240	-0.010	0.310	0.390
GENE3439X	-0.190	0.166	0.540	0.230	0.680	0.580	0.550	0.360
GENE3447X	-0.040	0.200	0.110	0.000	-0.030	-0.270	0.330	0.080
GENE3449X	-0.030	0.000	0.150	0.070	-0.140	-0.190	-0.080	-0.150
GENE1501X	0.240	0.270	0.320	0.100	-0.400	-0.240	0.300	0.260
GENE3404X	0.220	0.620	-0.090	0.050	-0.180	-0.020	-0.050	0.050
GENE3403X	-0.240	0.300	0.010	0.290	0.140	0.670	-0.090	-0.030
GENE3400X	-0.070	0.250	-0.030	0.050	-0.390	0.100	0.080	-0.050
GENE816X	0.730	0.290	0.460	0.410	-0.080	0.290	0.020	0.080
GENE213X	0.750	0.250	0.150	0.090	-0.130	0.290	-0.060	-0.220
GENE3452X	-0.120	0.080	0.490	0.000	-0.180	-0.260	0.620	0.270
GENE3453X	-0.370	-0.180	0.520	0.020	-0.310	-0.290	0.610	0.210
GENE394X	0.410	0.250	-0.170	0.040	-0.320	0.000	-0.110	0.180
GENE3505X	-0.420	-0.120	-0.170	-0.460	-0.310	-0.180	-0.790	-0.460
GENE3603X	-0.050	0.150	0.110	-0.010	-0.080	0.280	-0.110	-0.130
GENE3602X	0.170	-0.110	0.000	-0.040	-0.190	0.110	-0.240	-0.200
GENE3487X	0.770	0.590	0.160	0.330	-0.030	0.280	0.080	0.270
GENE3526X	0.340	0.440	0.170	0.244	-0.190	0.120	-0.310	-0.100
GENE3524X	0.490	0.550	-0.400	-0.090	-0.370	0.020	-0.390	-0.370
GENE3523X	0.340	0.020	0.050	0.050	0.000	0.000	-0.070	-0.210
GENE3529X	0.390	0.280	-0.100	0.160	-0.370	-0.250	-0.040	0.310
GENE3540X	0.000	0.380	0.050	-0.230	-0.220	0.220	0.150	-0.270
GENE3291X	-0.330	-0.220	-0.400	-0.160	0.310	0.060	0.260	-0.200
GENE3700X	-0.430	-0.540	-0.080	-0.030	0.130	-0.280	0.130	-0.050
GENE3723X	0.050	0.770	0.220	0.410	0.210	0.030	-0.190	0.080
GENE3634X	-0.170	-0.060	0.500	0.300	0.500	-0.090	0.030	-0.090
GENE3551X	-0.030	-0.060	0.190	0.120	0.000	-0.180	0.160	0.200
GENE3216X	0.600	-0.080	0.000	0.070	0.050	0.400	-0.140	0.320
GENE3217X	0.530	0.090	0.090	0.220	0.040	0.410	0.330	0.470
GENE1840X	-0.700	-0.870	-0.450	-0.370	-0.240	-0.160	-0.150	-0.170
GENE3145X	-0.150	-0.320	0.240	-0.180	-0.090	0.000	0.470	-0.020
GENE1091X	0.360	0.080	0.030	-0.230	-0.010	-0.290	0.340	-0.350
GENE2570X	0.600	-0.140	0.090	0.120	-0.190	0.480	0.590	0.410
GENE2565X	-0.200	-0.140	0.060	-0.100	0.190	0.000	-0.310	-0.170
GENE2467X	0.550	0.550	0.610	0.440	0.850	0.290	-0.120	-0.020
GENE1385X	-0.660	-0.340	0.250	-0.380	0.050	-0.190	0.050	0.000
GENE1915X	-0.230	-0.220	0.290	0.030	-0.040	-0.080	0.010	-0.100
GENE1914X	-0.340	-0.460	0.010	-0.110	0.090	0.000	-0.210	-0.180
GENE1919X	0.380	-0.320	0.070	-0.250	0.000	-0.140	-0.140	-0.070
GENE1917X	-0.500	-0.310	0.240	-0.190	-0.170	-0.450	0.290	-0.110
GENE1896X	-0.110	-0.080	0.060	-0.120	-0.250	0.410	-0.020	0.000
GENE1897X	-0.230	0.460	0.340	-0.030	0.210	0.420	0.240	0.050
GENE1912X	0.230	-0.120	-0.040	0.000	-0.280	-0.500	0.070	-0.010
GENE2516X	0.800	0.830	0.570	0.490	0.850	-0.010	0.640	-0.100
GENE2047X	0.180	-0.200	-0.190	-0.030	-0.410	-0.210	-0.120	0.410
GENE3042X	0.189	-0.100	-0.030	-0.045	-0.410	-0.210	-0.030	-0.260
GENE3051X	-0.070	-0.340	-0.160	-0.010	0.110	0.260	0.450	0.320
GENE3050X	-0.160	-0.300	0.010	-0.120	0.170	0.180	0.150	0.300
GENE2582X	-0.260	-0.290	-0.130	-0.290	0.030	-0.080	0.260	-0.280
GENE2046X	0.380	-0.550	-0.060	-0.099	-0.100	-0.250	0.310	-0.170
GENE2929X	0.160	-0.460	-0.420	-0.180	0.410	-0.040	0.180	0.090
GENE1925X	0.620	-0.500	-0.120	0.000	0.210	-0.330	0.080	0.020
GENE2058X	-0.200	-0.320	-0.470	-0.340	-0.380	-0.230	-0.270	-0.460
GENE2059X	-0.390	-0.090	-0.510	-0.080	-0.240	-0.290	-0.270	0.100
GENE2061X	-0.320	-0.470	-0.310	-0.200	-0.030	0.260	0.010	-0.290
GENE2062X	-0.080	-0.450	0.070	-0.200	0.190	-0.200	-0.310	-0.280
GENE2063X	-0.090	-0.290	-0.090	-0.470	-0.460	0.060	0.070	-0.530
GENE2497X	-0.230	0.120	0.140	0.220	0.320	0.370	-0.130	0.170
GENE2498X	-0.160	0.190	0.230	0.180	0.340	0.420	0.120	0.060
GENE2071X	0.170	-0.110	-0.020	-0.300	0.290	0.120	-0.700	-0.020
GENE2453X	-0.820	-0.560	-0.130	-0.350	-0.180	0.320	0.060	0.090
GENE2292X	-0.600	0.290	0.120	-0.260	0.000	-0.150	-0.500	-0.280
GENE2319X	-0.190	-0.030	-0.150	0.140	-0.420	-0.430	0.630	0.060
GENE2424X	0.000	-0.110	0.300	-0.070	-0.320	-0.070	-0.450	-0.060
GENE2360X	-0.540	-0.710	-0.360	-0.380	0.190	-0.960	0.120	-0.310
GENE2397X	-0.290	-0.540	0.130	-0.410	-0.140	-0.460	-0.050	-0.630
GENE2341X	0.630	0.210	-0.310	-0.060	0.270	0.100	0.000	0.240
GENE2340X	0.640	0.450	0.220	0.050	0.220	0.600	0.670	0.160
GENE2337X	0.350	-0.110	0.160	-0.040	-0.090	-0.020	-0.080	-0.370
GENE2335X	-0.123	-0.460	0.050	-0.150	-0.030	-0.460	-0.270	-0.400
GENE2415X	0.440	-0.060	-0.290	-0.220	-0.060	-0.130	0.240	-0.260
GENE2459X	0.310	0.000	-0.640	-0.280	-0.160	-0.500	-0.080	-0.460
GENE2134X	0.010	-0.180	0.170	0.000	-0.270	0.280	-0.540	-0.140
GENE2106X	-0.010	-0.310	0.470	0.200	0.160	0.520	0.340	0.570
GENE2122X	0.180	0.040	0.260	0.080	0.140	0.250	0.390	0.500
GENE2478X	-0.210	-0.110	0.060	0.010	0.400	-0.210	-0.360	0.050
GENE2140X	-0.400	-0.270	-0.310	-0.140	0.200	-0.090	0.060	-0.200
GENE2281X	-0.010	0.560	0.000	-0.050	0.020	-0.200	-0.250	0.090
GENE2241X	0.000	-0.160	-0.330	-0.260	0.040	-0.270	-0.300	-0.340
GENE2119X	0.310	0.360	0.140	0.190	0.080	-0.100	0.800	0.540
GENE2159X	0.420	0.940	0.460	0.360	0.020	0.470	0.760	-0.280
GENE2902X	0.080	-0.330	-0.150	-0.020	-0.010	0.120	0.100	0.380
GENE2231X	-0.200	-0.350	-0.210	-0.260	-0.160	-0.510	-0.200	-0.560
GENE2193X	0.630	-0.300	0.540	0.230	-0.060	0.380	-0.180	-0.180
GENE2192X	0.690	-0.340	0.220	0.060	-0.010	0.610	0.170	0.030
GENE2190X	0.150	-0.170	-0.820	-0.310	-0.020	-0.480	0.000	-0.430
GENE2185X	0.170	0.020	-0.170	-0.050	0.200	0.060	-0.040	-0.110
GENE2183X	0.530	0.530	0.160	-0.050	0.000	-0.440	-0.350	-0.090
GENE2166X	-0.430	0.090	-0.420	-0.240	0.160	-0.110	-0.010	-0.140
GENE2172X	0.260	-0.233	0.540	0.220	0.560	-0.190	0.280	0.220
GENE2209X	-0.670	-0.850	-0.080	-0.570	-0.440	0.030	0.070	0.040
GENE2210X	0.370	0.050	-0.290	-0.230	0.300	0.120	-0.360	0.040
GENE2214X	-0.350	-0.770	-0.380	-0.220	0.080	-0.050	-0.220	-0.060
GENE2222X	-0.560	-0.100	-0.130	-0.330	0.150	0.000	0.130	-0.410
GENE2230X	-0.530	-0.270	-0.200	-0.140	0.360	-0.110	0.100	-0.150
GENE2248X	-0.240	0.000	0.000	-0.300	-0.230	0.030	-0.150	-0.080
GENE2233X	0.000	0.400	-0.100	0.049	0.020	-0.550	0.340	0.310
GENE2729X	-0.400	-0.640	-0.140	-0.230	-0.030	-0.050	0.000	0.080
GENE2130X	-0.340	0.280	-0.030	-0.340	-0.140	-0.080	0.000	-0.320
GENE2256X	-0.750	-0.070	-0.500	-0.330	-0.010	0.070	0.290	0.050
GENE2129X	0.106	-0.080	-0.060	-0.250	0.070	-0.810	-0.180	-0.230
GENE2078X	-0.420	-0.410	-0.340	-0.560	-0.360	-0.270	-0.190	-0.310
GENE2252X	0.040	-0.300	-0.060	-0.040	0.160	0.040	-0.090	-0.240
GENE2253X	-0.100	-0.300	-0.320	-0.140	-0.160	0.110	-0.480	-0.400
GENE2098X	-0.060	-0.720	-0.470	-0.220	-0.320	-0.430	-0.250	-0.340
GENE1963X	0.230	-0.690	-0.090	-0.280	0.110	-0.140	-0.080	-0.120
GENE1966X	-0.460	-0.600	-0.760	-0.370	-0.090	-0.200	-0.750	-0.150
GENE1970X	0.120	-0.590	0.360	0.010	0.100	-0.550	0.010	-0.080
GENE1971X	0.140	-0.520	0.250	-0.110	0.410	-0.480	0.260	0.010
GENE1972X	0.710	-0.170	0.150	0.020	0.390	-0.090	-0.230	-0.290
GENE2076X	0.410	0.000	0.440	0.010	0.190	-0.600	-0.460	0.150
GENE2521X	-0.570	-0.170	0.280	0.010	-0.260	-0.350	-0.260	0.270
GENE2025X	-0.480	-0.630	-0.080	-0.260	0.180	-0.410	0.210	0.360
GENE3703X	-0.259	0.530	-0.100	0.120	0.320	0.000	0.570	0.140
GENE3705X	-0.130	0.350	0.020	0.090	-0.120	-0.190	0.510	0.360
GENE2507X	0.010	-0.280	0.080	-0.160	-0.580	-0.410	-0.160	-0.160
GENE2586X	0.160	-0.060	0.350	0.170	0.260	0.120	0.350	0.330
GENE2042X	0.010	-0.460	0.000	-0.010	-0.010	0.340	0.210	0.400
GENE1962X	-0.510	-0.620	-0.380	-0.270	0.050	-0.300	0.370	0.020
GENE2607X	0.190	-0.260	-0.500	-0.070	0.100	-0.400	0.410	0.230
GENE2612X	-0.533	-0.490	-0.180	-0.610	-0.370	-0.030	-0.620	-0.340
GENE2692X	0.300	-0.520	-0.210	-0.090	0.050	-0.410	0.110	-0.350
GENE2958X	-0.290	-0.550	-0.250	-0.070	0.210	0.080	-0.070	0.200
GENE1101X	-0.430	-0.050	0.000	-0.110	0.190	0.310	-0.030	-0.040
GENE3152X	0.250	0.210	0.030	-0.050	-0.270	0.260	0.270	-0.220
GENE3153X	-0.100	0.240	0.000	-0.130	-0.350	0.150	-0.430	-0.330
GENE1851X	-0.560	-0.370	-0.530	-0.560	-0.300	0.030	-0.490	-0.340
GENE2573X	-0.140	-0.300	-0.110	-0.170	-0.020	-0.120	0.390	-0.190
GENE3133X	0.040	0.030	-0.550	-0.620	-0.100	-1.030	-0.550	-0.830
GENE3141X	-0.140	0.170	-0.070	-0.070	0.280	-0.330	-0.060	-0.150
GENE2465X	-0.140	-0.450	0.120	-0.440	-0.460	-0.350	-0.440	-0.350
GENE3065X	0.040	0.050	-0.290	-0.270	-0.130	-0.440	0.110	-0.080
GENE1139X	0.430	0.280	-0.260	-0.110	-0.280	-0.220	-0.170	-0.110
GENE3215X	0.570	0.240	-0.130	-0.020	-0.140	-0.300	0.240	0.300
GENE3086X	0.470	-0.410	0.060	0.080	-0.440	-0.280	0.010	0.140
GENE3087X	0.370	-0.130	-0.020	0.140	-0.360	-0.050	0.030	0.180
GENE3900X	-0.160	-0.230	0.040	-0.110	0.060	-0.010	0.050	0.100
GENE1013X	0.270	-0.076	0.400	0.130	-0.290	0.010	0.240	-0.160
GENE2579X	-0.310	-0.040	-0.010	-0.020	0.290	-0.520	-0.290	-0.390
GENE3210X	-0.300	0.280	0.090	-0.100	-0.020	0.310	-0.180	-0.050
GENE3197X	-0.400	0.050	0.400	0.190	0.720	-0.220	0.310	0.620
GENE3154X	-0.010	0.130	-0.230	-0.040	-0.240	0.130	-0.050	-0.270
GENE1947X	-0.500	0.190	-0.310	-0.050	0.340	-0.170	0.430	-0.260
GENE3156X	0.070	-0.230	-0.360	-0.130	0.090	-0.160	-0.570	-0.760
GENE3279X	0.400	0.200	0.030	0.170	-0.150	-0.040	0.050	0.280
GENE3352X	-0.230	0.070	0.560	0.190	0.290	0.640	0.210	0.310
GENE3266X	-0.410	-0.450	0.170	0.030	-0.290	-0.260	0.150	0.380
GENE369X	0.070	0.290	0.200	0.100	-0.170	0.270	-0.310	-0.160
GENE3396X	-0.280	-0.380	0.370	0.110	-0.050	-0.040	0.260	-0.100
GENE3928X	-0.820	-0.320	-0.240	-0.290	0.090	0.220	0.000	-0.010
GENE1044X	0.430	-0.170	0.410	0.180	0.500	0.500	0.210	0.200
GENE1045X	0.270	0.230	0.100	0.200	0.250	0.350	0.160	-0.140
GENE3205X	0.260	-0.290	-0.010	-0.120	-0.450	-0.230	-0.040	-0.060
GENE3186X	-0.550	0.160	0.100	0.020	0.130	0.050	-0.320	0.070
GENE1085X	0.470	0.200	0.290	0.160	-0.300	-0.070	0.300	0.120
GENE1442X	-0.430	0.090	-0.110	-0.360	-0.170	0.260	0.290	0.210
GENE1008X	0.490	0.270	0.280	0.220	0.070	0.100	0.190	0.280
GENE58X	0.360	0.100	-0.210	0.020	-0.400	0.000	-0.430	0.240
GENE4000X	0.150	0.040	0.310	0.120	-0.170	-0.320	0.460	0.050
GENE3999X	0.310	0.680	0.450	0.030	-0.140	-0.340	-0.530	-0.270
GENE3204X	0.020	-0.130	0.470	-0.070	-0.230	0.200	0.290	-0.140
GENE3207X	-0.410	-0.130	-0.420	-0.320	0.010	0.090	-0.330	0.050
GENE164X	0.560	-0.020	0.010	0.270	0.320	0.340	-0.320	0.000
GENE53X	0.630	0.300	0.420	0.080	0.050	-0.530	-0.210	-0.160
GENE3907X	0.430	0.150	-0.250	0.000	-0.150	0.090	-0.140	0.080
GENE3930X	-0.370	0.040	-0.320	0.110	0.210	-0.090	-0.070	0.000
GENE3113X	-0.150	-0.030	0.000	-0.120	-0.260	-0.730	0.110	-0.190
GENE1788X	0.000	-0.750	-0.020	-0.350	-0.050	-0.370	0.270	-0.230
GENE1848X	-0.250	-0.240	0.010	0.010	0.000	-0.010	-0.230	0.180
GENE1869X	-0.420	-0.260	-0.340	-0.040	0.190	0.280	-0.100	0.040
GENE3167X	-0.320	-0.230	-0.570	-0.280	-0.490	-0.160	0.020	-0.020
GENE3903X	0.810	-0.070	0.250	0.160	0.580	-0.250	0.660	-0.230
GENE3895X	0.810	0.460	-0.340	0.190	-0.320	-0.280	0.180	-0.120
GENE1103X	-0.640	-0.190	-0.290	-0.150	-0.120	0.130	0.340	0.180
GENE1469X	-0.100	0.130	0.000	-0.090	-0.180	0.230	-0.190	-0.120
GENE2605X	-0.270	-0.100	0.220	0.070	0.130	-0.100	-0.040	0.060
GENE2604X	-0.130	-0.220	0.110	-0.050	-0.220	0.000	-0.340	-0.140
GENE2603X	0.090	-0.230	0.340	-0.200	-0.400	0.010	0.090	-0.010
GENE1272X	-0.260	-0.340	-0.100	-0.190	0.280	0.000	-0.280	-0.070
GENE1271X	0.600	0.180	-0.180	0.070	0.150	0.060	-0.340	-0.290
GENE1092X	-0.070	0.150	-0.080	0.150	0.150	-0.110	-0.110	0.020
GENE1921X	0.260	0.500	0.210	0.140	0.490	0.010	0.000	-0.040
GENE13X	0.060	-0.040	0.160	0.090	-0.440	0.110	0.260	-0.060
GENE2606X	-0.160	0.010	-0.350	-0.320	0.000	0.260	-0.490	-0.440
GENE1031X	0.000	0.240	0.560	0.280	0.550	0.490	0.350	0.030
GENE3017X	0.090	0.310	-0.440	0.050	0.250	0.150	0.050	0.310
GENE3098X	-0.650	0.200	0.030	-0.280	-0.490	0.090	0.120	-0.590
GENE3032X	0.520	-0.070	-0.050	0.070	-0.190	-0.050	0.050	-0.090
GENE3036X	0.020	0.230	-0.100	0.100	-0.460	0.100	-0.110	0.050
GENE2482X	0.270	-0.180	0.020	0.190	0.390	-0.290	-0.030	0.230
GENE2994X	0.560	-0.340	0.020	-0.080	0.290	0.400	0.000	-0.080
GENE2995X	-0.110	0.030	-0.070	-0.100	-0.010	0.470	-0.130	-0.070
GENE2672X	0.050	0.320	-0.100	-0.041	0.030	-0.070	-0.290	-0.280
GENE2677X	-0.050	-0.040	-0.650	-0.270	-0.450	0.130	-0.650	-0.290
GENE2678X	-0.100	0.190	-0.800	-0.280	-0.510	0.220	-0.390	-0.250
GENE2679X	0.100	0.080	-0.220	-0.050	0.330	0.240	-0.380	0.120
GENE2920X	-0.460	-0.050	-0.250	-0.030	0.000	0.070	0.390	0.400
GENE1956X	-0.380	0.100	-0.030	0.044	0.510	0.270	0.150	-0.080
GENE2937X	0.390	-0.110	0.010	-0.060	0.020	-0.650	0.460	-0.160
GENE1948X	-0.260	0.020	-0.070	0.000	0.100	0.120	-0.270	-0.210
GENE1949X	-0.220	-0.350	0.020	-0.040	0.100	-0.220	-0.350	-0.120
GENE2939X	-0.140	-0.010	0.060	0.040	0.540	-0.040	0.130	0.150
GENE2919X	-0.320	-0.310	-0.400	-0.290	0.060	0.120	0.320	0.310
GENE282X	-0.430	0.340	0.060	0.080	-0.050	0.630	0.580	0.290
GENE2908X	-0.480	-0.210	-0.050	-0.230	0.010	0.220	0.130	0.020
GENE2669X	0.080	-0.320	0.020	-0.390	-0.510	0.000	-0.090	-0.030
GENE2705X	0.320	0.170	0.030	-0.050	-0.010	0.060	0.540	-0.010
GENE2906X	-0.050	-0.370	-0.250	0.000	0.100	0.090	-0.120	-0.040
GENE2960X	-0.480	-0.260	-0.140	-0.330	-0.040	0.110	0.090	0.170
GENE1961X	-0.240	-0.218	-0.040	-0.070	0.000	0.570	0.010	-0.050
GENE2956X	-0.070	-0.190	0.000	-0.100	0.100	0.230	0.140	-0.090
GENE2903X	-0.120	0.120	0.000	-0.140	-0.010	0.070	0.430	0.130
GENE2716X	-0.060	-0.220	0.020	-0.230	0.150	0.090	-0.030	0.020
GENE2889X	0.810	0.150	0.050	0.570	0.340	0.360	0.570	0.140
GENE2881X	0.580	0.380	0.010	0.080	0.050	0.270	0.430	0.170
GENE2751X	-0.140	0.000	-0.380	-0.050	0.440	0.360	-0.020	-0.110
GENE2752X	-0.120	0.015	-0.190	0.040	0.470	0.370	-0.330	-0.010
GENE295X	0.760	0.500	0.190	0.120	-0.170	0.340	0.160	0.360
GENE3004X	-0.080	0.390	-0.120	0.180	0.430	0.300	-0.020	0.380
GENE3002X	0.440	0.620	0.090	0.270	0.080	0.870	0.230	0.400
GENE2869X	0.470	0.170	0.480	0.340	0.410	0.680	0.090	-0.060
GENE2868X	0.570	-0.040	0.570	0.330	0.570	0.860	-0.070	0.000
GENE2748X	-0.500	-0.220	-0.090	-0.140	-0.070	0.010	-0.170	0.220
GENE2769X	0.430	-0.250	0.160	0.000	-0.030	-0.230	0.040	0.190
GENE2847X	-0.200	0.070	-0.010	0.040	0.190	0.000	-0.310	0.230
GENE2848X	-0.240	0.260	-0.240	0.140	0.210	0.170	-0.210	0.310
GENE2846X	-0.200	0.020	0.000	-0.220	0.140	-0.070	0.120	0.080
GENE2845X	0.160	-0.020	0.040	0.000	0.160	-0.160	-0.150	-0.030
GENE2816X	0.170	-0.120	-0.170	-0.065	0.240	0.330	0.170	0.470
GENE2814X	-0.650	0.000	-0.120	-0.080	0.250	0.110	-0.090	0.060
GENE2838X	-0.150	-0.300	-0.130	0.190	0.580	0.480	0.410	0.450
GENE2826X	0.390	-0.080	-0.060	0.260	0.220	0.290	0.380	0.270
GENE2823X	-0.090	0.470	-0.240	0.310	0.540	0.470	-0.080	0.330
GENE2824X	0.310	0.340	0.000	0.070	0.260	0.350	-0.170	0.130
GENE2827X	-0.380	0.180	0.080	-0.060	0.200	0.160	0.130	0.000
GENE2830X	0.610	0.320	0.070	-0.077	-0.160	0.450	0.510	0.240
GENE2835X	-0.020	-0.490	-0.410	-0.300	-0.160	-0.210	0.250	0.270
GENE2843X	-0.020	-0.120	-0.270	0.000	0.000	0.480	0.330	0.370
GENE2812X	-0.340	0.420	0.120	-0.080	0.100	-0.040	0.570	0.200
GENE2810X	-0.570	-0.440	-0.030	-0.070	0.000	-0.130	-0.320	0.120
GENE2144X	0.100	-0.010	-0.300	-0.230	-0.050	-0.070	0.190	0.070
GENE2802X	-0.810	-0.400	-0.220	-0.500	-0.260	0.170	-0.180	0.110
GENE2797X	0.410	-0.090	-0.480	0.036	0.160	-0.380	0.510	0.280
GENE2779X	-0.050	0.040	-0.210	-0.200	-0.030	-0.010	0.390	0.100
GENE2792X	0.120	0.420	-0.100	0.070	-0.070	-0.480	0.630	0.090
GENE2783X	0.590	-0.050	-0.070	0.170	0.200	0.320	0.320	0.300
GENE2782X	-0.230	-0.080	-0.020	-0.110	0.190	0.090	-0.220	-0.050
GENE2854X	-0.060	0.010	-0.250	-0.211	-0.110	0.300	-0.120	0.280
GENE2773X	-0.030	-0.170	0.180	-0.030	-0.140	0.160	0.140	0.340
GENE2774X	0.380	0.250	-0.010	0.350	0.410	-0.220	0.130	0.500
GENE2778X	-0.120	0.010	0.200	0.030	0.080	0.120	0.120	-0.070
GENE2856X	-0.020	-0.110	0.070	-0.170	-0.010	0.170	0.460	0.170
GENE2765X	0.360	0.060	0.000	0.010	0.060	0.170	-0.050	0.100
GENE2764X	0.560	-0.040	0.200	0.240	0.310	0.380	0.060	-0.230
GENE2755X	0.530	-0.370	0.120	0.200	0.010	0.100	0.800	0.750
GENE2754X	0.110	0.160	0.060	0.060	-0.010	0.130	0.560	0.330
GENE2865X	0.140	-0.270	-0.080	0.050	0.070	0.290	-0.220	0.090
GENE2866X	0.460	-0.010	0.040	0.002	0.120	0.230	-0.250	-0.080
GENE2745X	0.090	-0.100	-0.310	-0.010	0.050	0.430	0.410	0.360
GENE2883X	0.220	0.350	0.190	0.030	0.440	0.390	-0.210	0.000
GENE2876X	0.050	-0.350	-0.220	-0.170	0.130	0.010	0.110	0.110
GENE2896X	-0.100	0.080	0.040	0.050	-0.060	0.180	0.670	0.440
GENE1955X	-0.300	-0.030	-0.070	-0.130	-0.310	-0.440	0.030	0.050
GENE2917X	0.330	-0.010	-0.050	-0.060	0.370	-0.330	0.000	-0.150
GENE2914X	0.680	0.760	0.000	0.440	0.190	0.580	0.610	0.170
GENE2915X	0.700	0.490	0.300	0.240	0.400	0.280	-0.150	0.320
GENE2916X	-0.500	0.320	-0.030	-0.040	0.320	-0.100	-0.290	0.120
GENE2945X	0.600	0.670	0.340	0.220	-0.270	0.130	0.230	-0.080
GENE2944X	0.270	0.400	0.250	0.030	-0.050	-0.200	-0.320	-0.040
GENE2943X	0.330	0.570	0.060	0.270	-0.280	0.060	0.180	0.200
GENE2940X	-0.080	0.510	-0.210	0.130	-0.520	0.220	-0.270	0.020
GENE2656X	-0.080	0.680	-0.190	0.050	-0.280	0.390	0.160	0.380
GENE2655X	-0.100	-0.150	0.080	0.060	-0.030	0.150	-0.030	0.290
GENE2637X	0.320	0.260	0.010	-0.030	0.430	0.340	-0.400	0.250
GENE2638X	-0.200	-0.010	-0.340	-0.040	0.000	0.450	0.010	0.120
GENE2950X	0.420	-0.680	-0.300	-0.140	0.130	0.010	0.030	0.000
GENE349X	-0.230	0.370	0.490	0.340	0.470	0.310	-0.190	0.000
GENE2999X	-0.060	0.260	-0.040	0.060	0.260	-0.010	0.300	0.570
GENE2975X	0.240	-0.360	-0.440	-0.260	-0.330	-0.100	-0.080	-0.210
GENE2952X	-0.760	0.000	-0.140	-0.300	-0.020	-0.300	0.070	0.000
GENE2996X	0.240	0.010	-0.020	0.090	-0.170	0.610	0.120	0.080
GENE341X	0.160	0.220	-0.030	0.160	0.370	0.260	0.190	0.280
GENE2657X	-0.410	0.200	-0.160	-0.050	-0.140	0.030	0.200	-0.170
GENE2621X	0.360	0.570	-0.150	0.080	-0.100	-0.090	0.350	0.060
GENE3025X	0.070	0.000	-0.440	-0.010	0.150	0.450	-0.060	-0.240
GENE3008X	-0.320	0.330	0.050	0.140	0.090	0.530	0.350	0.220
GENE3012X	0.410	0.180	-0.300	-0.130	-0.040	-0.170	0.170	-0.270
GENE2964X	0.220	0.140	-0.470	0.010	-0.040	0.140	0.330	0.340
GENE3019X	0.170	-0.030	0.300	0.210	-0.200	0.380	-0.080	0.310
GENE2620X	0.590	-0.040	0.070	0.070	-0.390	0.130	-0.020	0.420
GENE1441X	-0.050	0.090	-0.090	-0.170	-0.350	0.110	0.240	-0.080
GENE315X	-0.010	0.050	0.230	0.090	0.070	0.310	0.140	-0.250
GENE1068X	-0.220	0.450	0.050	0.110	0.260	0.170	-0.100	-0.020
GENE1046X	0.160	0.330	0.060	0.020	-0.010	0.250	0.190	0.140
GENE3015X	0.550	-0.080	-0.090	0.090	-0.010	-0.080	0.480	0.350
GENE3014X	0.170	-0.040	-0.230	-0.010	0.130	-0.130	-0.070	-0.010
GENE3024X	0.470	0.050	-0.130	0.350	0.850	0.340	0.480	0.530
GENE3022X	-0.510	-0.310	-0.200	0.010	0.390	0.290	0.020	0.450
GENE209X	0.750	0.630	0.150	0.208	0.230	0.000	0.250	-0.070
GENE154X	0.100	-0.280	-0.220	-0.220	-0.060	-0.140	0.060	-0.380
GENE3031X	-0.140	0.170	-0.170	-0.040	-0.150	-0.130	0.380	0.200
GENE2030X	-0.326	-0.470	-0.070	-0.020	0.410	0.030	0.350	-0.190
GENE2029X	0.160	-0.340	0.000	-0.140	0.210	0.020	-0.150	-0.100
GENE1950X	-0.740	-0.300	-0.020	-0.190	0.140	-0.110	0.220	-0.130
GENE2018X	-0.670	-0.270	0.000	-0.140	0.040	-0.430	0.050	0.060
GENE2011X	0.170	-0.030	-0.180	-0.150	-0.210	-0.540	-0.020	-0.260
GENE1981X	-0.360	-0.700	0.220	-0.370	0.200	-0.260	-0.440	-0.130
GENE1982X	-0.310	-0.690	0.040	-0.380	-0.010	-0.640	0.070	-0.050
GENE1986X	0.090	0.060	0.080	0.060	0.420	0.180	-0.340	-0.070
GENE1997X	0.190	-0.440	0.140	-0.100	0.050	-0.110	0.140	0.310
GENE1993X	-0.240	-0.370	-0.110	-0.070	0.000	-0.210	-0.200	-0.320
GENE1992X	-0.260	-0.140	-0.050	-0.050	0.280	-0.210	0.070	-0.120
GENE1990X	-0.070	-0.640	0.000	-0.230	0.150	-0.140	0.120	0.080
GENE1983X	0.040	-0.380	-0.400	-0.250	0.000	-0.360	-0.400	-0.180
GENE1978X	-0.720	-0.240	-0.530	-0.430	-0.160	0.020	0.210	-0.260
GENE2013X	-0.820	-0.240	-0.380	-0.370	0.060	-0.230	-0.450	-0.310
GENE1276X	0.040	0.280	-0.140	-0.080	0.100	-0.120	0.200	-0.190
GENE1273X	-0.700	0.180	-0.330	-0.380	-0.180	-0.040	0.210	-0.180
GENE1352X	-0.390	0.090	0.520	-0.090	-0.390	0.190	0.080	0.490
GENE3127X	-0.479	0.290	-0.210	0.060	-0.340	0.060	-0.570	-0.290
GENE1367X	-0.450	0.360	-0.200	-0.060	0.190	-0.130	0.130	0.170
GENE1365X	-0.270	-1.180	-1.170	-0.730	-0.370	-1.190	-0.190	-0.450
GENE1355X	-0.280	-0.580	-0.100	-0.510	-0.310	-1.060	-0.550	-0.660
GENE1838X	0.300	0.340	-0.080	0.178	-0.050	-0.300	0.000	0.030
GENE1269X	0.170	0.200	0.120	0.120	0.090	-0.160	-0.250	0.000
GENE1197X	0.380	-0.090	-0.460	-0.160	-0.180	-0.110	-0.180	-0.660
GENE1198X	-0.550	-0.160	-0.300	-0.140	-0.130	-0.380	0.210	-0.380
GENE1199X	0.040	-0.410	-0.240	-0.200	-0.160	0.100	-0.180	0.120
GENE1200X	0.340	0.050	0.200	-0.030	0.150	0.410	-0.280	0.180
GENE1202X	-0.060	0.190	-0.170	0.030	-0.290	-0.310	0.130	-0.040
GENE1204X	0.130	-0.080	0.200	-0.070	-0.180	0.020	-0.130	-0.290
GENE1205X	0.000	-0.170	-0.250	-0.240	-0.270	0.000	-0.500	-0.360
GENE1217X	-0.760	-0.340	-0.340	-0.210	-0.630	0.060	-0.010	0.260
GENE1244X	0.100	0.250	0.610	-0.020	-0.420	0.240	0.130	-0.200
GENE1248X	0.000	-0.110	-0.010	0.110	-0.250	0.510	0.360	-0.090
GENE1241X	0.204	-0.090	0.320	0.020	0.070	-0.050	0.060	-0.170
GENE227X	0.600	0.340	0.610	0.530	0.330	0.040	-0.030	0.010
GENE230X	0.420	0.180	0.000	0.190	0.100	-0.110	-0.120	-0.080
GENE229X	0.561	0.280	0.280	0.240	0.170	-0.110	0.040	-0.020
GENE228X	0.380	0.180	0.480	0.080	-0.490	0.070	0.120	0.140
GENE1177X	0.330	0.110	0.310	0.050	-0.460	0.610	0.220	0.460
GENE1155X	-0.590	0.090	-0.050	-0.080	-0.570	0.080	0.050	-0.020
GENE1285X	-0.370	0.060	-0.020	0.090	-0.140	0.410	0.390	-0.120
GENE1148X	-0.220	0.470	0.320	0.280	0.000	0.700	0.050	0.620
GENE1149X	0.340	0.580	0.060	0.330	0.170	0.830	0.470	0.100
GENE54X	0.410	0.310	0.440	0.490	0.740	0.530	0.400	0.050
GENE1821X	0.350	0.750	0.150	0.330	0.160	0.000	0.560	0.190
GENE1088X	-0.280	0.040	-0.310	-0.080	-0.420	-0.320	0.120	-0.380
GENE3074X	0.410	0.630	0.400	0.390	-0.210	0.240	0.170	0.200
GENE1X	0.900	0.300	0.070	0.220	-0.080	0.290	0.150	-0.280
GENE3414X	0.120	0.280	0.170	0.160	-0.270	0.070	-0.470	-0.150
GENE3111X	-0.050	0.190	-0.340	-0.060	-0.340	-0.200	-0.150	0.280
GENE1029X	0.770	0.160	-0.030	0.090	-0.330	0.160	0.290	0.010
GENE3091X	0.390	-0.260	-0.280	-0.060	-0.250	-0.480	0.110	0.450
GENE3090X	0.150	0.240	0.040	-0.010	-0.160	0.050	0.000	0.530
GENE1040X	0.470	0.260	0.150	0.030	-0.040	0.570	0.490	0.150
GENE1038X	0.560	0.080	0.490	0.020	-0.630	-0.030	0.490	0.230
GENE1042X	-0.100	0.250	-0.350	0.090	0.120	0.470	0.620	0.270
GENE3078X	-0.220	0.140	0.160	0.120	-0.340	0.380	0.060	0.310
GENE1133X	0.130	-0.160	-0.060	-0.300	-0.550	-0.370	-0.190	0.170
GENE3104X	0.380	0.050	0.080	0.000	-0.480	-0.340	-0.610	-0.160
GENE2643X	0.880	0.620	0.300	0.250	0.200	0.820	0.600	0.660
GENE1036X	-0.050	0.500	0.600	0.370	0.220	0.570	0.320	0.390
GENE1837X	-0.380	-0.090	-0.440	-0.120	-0.030	-0.460	0.290	-0.090
GENE1831X	0.070	-0.320	-0.040	-0.120	-0.400	0.270	0.300	0.050
GENE59X	-0.120	0.110	-0.160	-0.130	-0.060	0.140	0.420	-0.170
GENE1076X	-0.430	0.170	0.020	0.000	-0.670	0.170	0.390	0.140
GENE1065X	0.410	0.290	0.190	0.130	0.290	0.720	-0.230	0.190
GENE933X	0.800	0.430	0.230	0.240	0.760	-0.110	0.280	0.080
GENE1022X	0.280	0.450	0.140	0.150	0.130	-0.310	0.330	-0.110
GENE1020X	0.640	0.000	-0.240	0.140	0.100	0.280	0.240	0.080
GENE84X	0.130	-0.110	-0.410	-0.200	0.000	0.040	0.260	0.010
GENE37X	-0.020	-0.530	-0.140	-0.350	-0.010	-0.520	-0.550	-0.360
GENE157X	0.430	-0.530	-0.340	-0.220	-0.160	-0.100	-0.540	0.000
GENE965X	0.440	-0.340	-0.140	-0.160	-0.180	0.190	-0.470	0.040
GENE96X	0.320	0.310	0.020	0.130	-0.190	0.650	0.300	0.230
GENE973X	0.320	0.040	0.310	0.090	-0.290	0.270	-0.120	0.270
GENE1034X	0.180	0.010	0.370	0.200	-0.070	0.550	0.360	0.310
GENE1035X	0.230	0.280	0.490	0.210	0.030	0.590	0.190	0.200
GENE3935X	0.190	0.190	0.120	0.040	0.370	0.140	0.020	-0.160
GENE190X	-0.620	0.210	-0.010	-0.240	-0.580	-0.140	-0.630	-0.240
GENE353X	-0.410	0.380	0.360	-0.010	-0.150	0.080	0.020	-0.010
GENE930X	0.150	-0.310	-0.330	0.000	0.070	-0.050	0.250	-0.150
GENE929X	0.220	0.140	-0.120	-0.090	-0.120	-0.020	-0.200	-0.150
GENE219X	0.710	0.260	0.700	0.280	-0.100	0.710	0.380	0.810
GENE218X	1.400	0.850	0.960	1.060	0.580	0.470	0.920	1.300
GENE217X	1.320	0.520	0.850	0.940	0.620	0.570	1.120	1.010
GENE221X	0.740	0.550	0.330	0.270	0.000	-0.270	0.060	0.190
GENE328X	0.810	0.320	-0.210	0.350	0.610	0.050	-0.210	-0.310
GENE335X	-0.060	0.200	0.010	-0.093	-0.580	0.120	-0.210	-0.140
GENE336X	0.330	0.150	0.000	0.120	-0.280	0.000	-0.040	0.140
GENE355X	0.060	0.820	-0.150	0.390	0.130	0.340	0.160	0.250
GENE367X	0.290	0.210	0.210	0.180	0.660	0.330	-0.280	-0.220
GENE901X	0.000	-0.200	-0.300	-0.160	0.010	0.060	-0.080	-0.290
GENE319X	0.520	-0.110	0.270	0.370	0.660	0.990	-0.040	0.200
GENE1531X	-0.340	-0.040	-0.250	0.090	0.080	-0.180	0.390	-0.090
GENE1530X	-0.170	0.360	0.030	-0.060	-0.090	-0.230	0.330	-0.120
GENE235X	0.390	-0.310	-0.240	-0.100	-0.250	0.010	0.010	-0.320
GENE887X	0.410	0.430	-0.070	0.030	0.140	0.250	0.230	0.210
GENE888X	0.730	0.160	0.140	0.150	0.200	0.180	-0.010	0.030
GENE3629X	0.510	0.530	0.350	0.210	-0.180	0.810	0.280	0.150
GENE423X	0.530	0.620	0.040	0.330	0.230	-0.130	-0.280	0.230
GENE373X	0.260	0.050	-0.020	0.030	-0.350	-0.150	-0.330	-0.220
GENE859X	-0.250	0.400	-0.080	-0.090	-0.650	-0.250	0.040	-0.090
GENE489X	0.680	0.170	0.100	0.210	0.090	0.490	0.120	-0.130
GENE488X	0.580	0.300	0.290	0.150	0.100	0.280	-0.170	-0.260
GENE858X	0.370	0.380	0.090	0.150	-0.100	0.180	-0.020	-0.030
GENE848X	1.160	0.950	0.340	0.520	0.350	0.150	-0.040	0.660
GENE448X	0.830	0.280	0.010	0.360	-0.080	0.160	-0.220	-0.100
GENE845X	0.320	0.280	0.480	0.328	0.200	-0.040	-0.210	0.240
GENE453X	0.510	-0.030	0.310	0.050	0.140	0.600	-0.020	0.030
GENE835X	0.630	0.220	0.600	0.380	0.640	0.000	-0.100	0.000
GENE836X	0.570	0.250	0.600	0.350	0.520	-0.020	-0.080	0.060
GENE834X	0.880	0.310	0.020	0.290	0.000	0.420	0.140	0.180
GENE842X	0.390	0.050	0.090	0.160	0.020	0.120	0.240	0.200
GENE259X	0.190	0.330	0.290	0.150	0.270	0.700	0.290	0.070
GENE809X	0.660	0.850	-0.120	0.310	-0.290	0.250	0.210	0.000
GENE807X	0.680	0.870	-0.050	0.290	-0.300	0.060	0.090	-0.270
GENE806X	0.580	0.440	0.190	0.280	0.050	0.120	-0.030	0.160
GENE268X	0.670	0.190	0.110	0.260	0.200	0.420	-0.140	0.270
GENE284X	0.650	0.470	0.260	0.330	0.320	0.340	0.540	0.390
GENE882X	0.390	0.120	0.730	0.460	0.120	0.140	0.480	0.170
GENE884X	0.400	0.240	0.500	0.300	0.020	0.280	0.350	0.130
GENE530X	0.250	0.650	0.530	0.410	0.150	-0.050	0.370	-0.030
GENE560X	0.070	-0.170	-0.150	0.020	0.000	-0.140	0.140	-0.200
GENE480X	-0.030	-0.050	0.520	0.050	-0.090	-0.180	0.170	-0.430
GENE514X	0.400	0.330	0.130	0.000	-0.230	0.190	0.230	0.020
GENE558X	0.780	0.490	0.190	0.320	0.190	-0.080	0.660	0.420
GENE449X	0.800	0.200	0.170	0.300	0.400	0.190	0.110	-0.020
GENE615X	1.170	0.630	0.250	0.480	0.530	0.300	-0.150	-0.010
GENE562X	0.000	-0.100	0.150	-0.090	-0.250	-0.010	-0.220	0.000
GENE663X	0.640	0.410	0.150	0.290	-0.050	0.410	-0.070	-0.070
GENE563X	0.490	0.140	0.460	0.190	0.060	0.270	-0.100	0.210
GENE616X	1.090	0.370	0.280	0.560	-0.050	0.660	-0.010	0.350
GENE617X	0.870	0.190	0.340	0.240	-0.070	0.460	-0.110	0.130
GENE630X	0.300	0.320	0.100	0.090	0.090	0.180	-0.230	0.170
GENE631X	0.290	0.300	-0.050	0.010	0.000	0.220	-0.220	0.370
GENE646X	0.650	0.550	0.220	0.170	-0.200	0.000	0.190	-0.060
GENE645X	0.560	0.690	0.190	0.290	-0.100	0.000	0.010	0.000
GENE639X	0.400	0.820	0.200	0.170	-0.280	0.640	0.030	-0.440
GENE620X	0.680	0.490	0.000	0.200	0.140	0.230	0.040	-0.270
GENE733X	0.000	0.390	0.320	0.320	0.000	0.030	-0.280	-0.050
GENE735X	0.220	0.670	0.220	0.430	0.080	0.520	0.200	0.340
GENE609X	0.930	1.020	0.350	0.690	0.090	0.290	0.090	0.580
GENE667X	0.010	0.930	0.430	0.479	0.100	0.850	0.430	0.330
GENE668X	0.410	0.220	0.120	0.510	0.790	0.430	0.050	0.420
GENE596X	0.620	0.360	-0.190	0.360	0.000	0.570	0.100	0.000
GENE584X	-0.010	0.780	-0.140	0.330	0.410	0.480	-0.100	0.020
GENE585X	0.400	0.430	0.310	0.350	0.450	0.250	-0.010	0.150
GENE582X	0.940	0.540	0.080	0.350	0.160	0.120	0.010	-0.280
GENE577X	0.440	0.720	0.010	0.170	-0.030	-0.180	-0.440	0.000
GENE567X	0.920	0.890	0.000	0.470	0.130	-0.110	0.040	0.050
GENE568X	0.780	0.810	0.040	0.430	0.090	0.100	0.000	0.340
GENE569X	0.930	0.780	0.190	0.380	0.020	0.030	0.020	0.090
GENE566X	1.010	0.800	0.120	0.370	-0.090	-0.080	-0.170	-0.050
GENE813X	1.170	0.750	0.080	0.560	-0.020	0.560	0.100	0.310
GENE764X	0.330	-0.050	-0.090	-0.060	0.270	-0.220	-0.250	-0.430
GENE765X	0.930	0.560	0.080	0.252	0.090	-0.160	-0.370	-0.180
GENE790X	0.990	0.520	0.440	0.400	0.370	0.580	0.260	0.300
GENE769X	0.840	0.770	0.380	0.410	-0.240	0.530	0.190	0.610
GENE771X	0.160	0.610	0.240	0.130	0.230	0.800	0.110	0.230
GENE772X	0.860	0.320	-0.110	0.250	-0.060	0.700	-0.040	0.640
GENE779X	0.880	1.190	-0.080	0.580	0.090	0.360	0.000	0.300
GENE785X	0.870	0.640	0.230	0.480	0.620	0.820	1.080	0.460
GENE794X	0.200	0.660	0.010	0.390	0.450	0.880	0.010	0.230
GENE795X	0.320	0.530	0.020	0.360	0.640	0.970	0.000	0.240
GENE796X	0.510	0.580	0.180	0.360	0.560	0.990	0.120	0.200
GENE759X	0.720	0.490	-0.040	0.300	-0.230	0.210	-0.210	0.430
GENE503X	0.740	0.700	0.060	0.170	-0.140	-0.210	0.080	-0.370
GENE474X	0.310	0.300	-0.210	0.050	-0.350	0.090	-0.260	-0.390
GENE763X	0.340	0.230	0.190	0.060	-0.190	0.210	-0.010	0.070
GENE510X	0.390	-0.380	0.120	-0.120	-0.190	0.160	-0.390	0.000
GENE511X	0.340	-0.230	-0.160	-0.180	-0.230	0.180	-0.520	0.060
GENE509X	0.620	-0.060	0.000	-0.040	0.070	-0.200	0.040	-0.130
GENE506X	0.010	0.430	0.420	0.320	-0.080	0.320	0.640	0.200
GENE879X	0.720	0.740	-0.190	0.260	0.180	0.320	-0.180	-0.180
GENE822X	0.980	0.830	0.290	0.520	0.000	-0.040	0.010	-0.070
GENE798X	0.170	0.340	0.170	0.510	0.450	0.860	0.170	0.350
GENE550X	0.250	0.300	0.160	0.150	-0.480	-0.010	-0.310	-0.360
GENE805X	0.260	0.560	0.220	0.210	0.510	0.000	0.290	-0.010
GENE485X	0.560	0.240	0.210	0.278	-0.110	0.050	0.520	0.130
GENE466X	0.650	0.490	0.040	0.230	0.080	0.480	-0.220	0.430
GENE847X	0.570	0.190	0.320	0.236	0.230	0.470	-0.090	0.240
GENE854X	-0.200	0.040	-0.080	0.040	-0.380	0.000	-0.380	-0.060
GENE497X	0.380	-0.260	0.100	0.000	-0.440	-0.360	-0.080	-0.170
GENE844X	-0.260	0.380	0.000	0.100	0.340	0.180	0.220	0.220
GENE444X	0.610	0.230	0.140	0.370	0.690	0.170	-0.190	0.430
GENE874X	0.230	0.120	0.040	0.260	-0.150	0.450	0.700	0.010
GENE3606X	0.640	0.010	0.500	0.380	0.430	0.640	0.420	0.120
GENE852X	0.370	0.150	0.220	0.190	-0.060	0.070	-0.360	0.180
GENE853X	0.280	0.210	0.090	0.280	0.080	0.110	-0.330	-0.010
GENE388X	0.370	0.270	0.490	-0.060	-0.640	-0.090	-0.090	0.090
GENE397X	0.170	0.450	0.230	0.300	-0.080	-0.170	0.310	0.110
GENE247X	0.430	-0.170	-0.470	-0.140	0.000	-0.170	0.300	0.120
GENE260X	0.500	0.120	0.140	-0.090	-0.180	0.340	0.000	0.140
GENE1325X	-0.150	0.160	-0.030	0.000	-0.020	0.460	0.520	0.320
GENE1323X	0.480	0.480	0.010	0.040	-0.360	0.320	0.260	0.000
GENE265X	-0.060	0.200	0.050	0.020	0.290	-0.370	0.140	0.000
GENE266X	0.300	0.800	-0.090	0.370	0.440	0.430	-0.270	0.250
GENE310X	0.130	0.410	-0.160	0.090	-0.230	0.470	0.200	0.440
GENE312X	0.350	0.810	-0.300	0.120	0.190	0.550	0.030	0.280
GENE420X	0.310	0.400	0.160	0.230	-0.060	0.040	-0.230	0.330
GENE751X	0.790	0.950	0.410	0.500	0.430	0.550	-0.040	0.450
GENE414X	0.650	0.650	0.380	0.240	0.230	0.530	-0.160	0.210
GENE417X	-0.130	0.370	0.050	0.110	0.680	0.260	-0.150	0.420
GENE269X	-0.090	0.080	0.520	0.150	0.080	0.710	0.000	0.460
GENE900X	0.420	0.440	0.090	0.160	0.140	0.080	-0.060	0.140
GENE2971X	-0.060	-0.010	0.110	0.010	-0.130	0.090	-0.050	0.070
GENE899X	-0.340	0.380	0.250	0.180	0.250	0.410	-0.040	0.190
GENE377X	0.380	0.310	0.110	0.040	-0.370	0.100	0.090	-0.160
GENE378X	0.180	0.220	-0.040	-0.120	-0.610	0.010	0.180	-0.090
GENE372X	0.000	0.440	0.240	0.270	-0.210	-0.100	0.210	0.000
GENE909X	-0.130	0.090	0.090	0.270	0.410	0.230	-0.370	0.380
GENE1062X	-0.140	0.300	0.380	0.300	0.010	0.440	0.460	0.270
GENE898X	-0.040	0.030	0.120	0.030	-0.120	0.330	-0.490	0.230
GENE362X	0.510	0.050	-0.140	-0.130	-0.160	0.160	0.000	-0.100
GENE361X	-0.390	0.510	0.620	0.050	-0.350	-0.170	-0.220	0.000
GENE370X	0.510	-0.270	-0.040	0.100	-0.070	-0.080	-0.450	-0.140
GENE916X	0.080	-0.190	0.360	-0.240	-0.230	-0.180	0.120	0.000
GENE365X	-0.120	0.640	0.290	0.280	0.310	0.000	0.080	-0.100
GENE216X	0.500	0.730	0.420	0.192	-0.210	-0.160	0.200	0.180
GENE215X	0.430	0.850	0.330	0.160	-0.180	-0.210	0.160	0.190
GENE1500X	0.010	0.070	-0.030	0.080	0.260	-0.150	-0.520	-0.250
GENE178X	0.280	0.230	0.720	0.300	-0.140	0.810	-0.050	0.070
GENE179X	0.050	0.310	0.080	0.090	0.000	0.390	0.040	0.240
GENE214X	0.610	0.270	0.100	0.070	0.230	0.370	0.020	-0.100
GENE183X	0.330	0.190	0.530	0.650	0.160	0.350	0.160	0.050
GENE1064X	-0.080	0.690	0.060	0.400	0.460	-0.170	0.330	0.000
GENE1063X	0.000	0.440	0.160	0.350	0.380	0.300	0.170	0.270
GENE171X	-0.060	-0.070	0.100	0.160	0.010	0.250	-0.090	0.080
GENE956X	-0.160	-0.420	-0.400	-0.120	-0.220	-0.290	-0.230	0.460
GENE957X	-0.190	0.010	-0.240	-0.120	-0.010	-0.110	0.030	-0.060
GENE958X	-0.320	-0.060	-0.320	-0.250	0.050	0.320	-0.390	-0.080
GENE959X	-0.010	0.090	0.000	-0.080	0.010	0.580	0.130	0.000
GENE69X	-0.270	0.330	-0.160	0.000	-0.170	-0.190	-0.140	-0.420
GENE188X	0.090	0.250	0.130	0.090	0.030	0.210	0.160	0.310
GENE1287X	-0.150	0.140	-0.050	0.040	-0.120	0.190	0.390	-0.290
GENE64X	0.250	-0.240	0.070	0.180	0.090	-0.390	-0.420	0.000
GENE144X	-0.120	0.050	-0.030	0.010	-0.080	-0.230	-0.280	-0.240
GENE139X	0.570	0.120	0.150	0.080	-0.010	0.120	0.060	0.000
GENE138X	-0.330	0.240	-0.450	-0.180	-0.140	-0.460	-0.380	-0.410
GENE131X	-0.260	-0.620	-0.820	-0.170	-0.260	-0.550	-0.230	-0.290
GENE130X	0.380	0.030	-0.240	0.030	0.000	-0.270	-0.340	-0.170
GENE129X	0.160	0.080	-0.030	0.060	-0.160	0.160	-0.090	0.100
GENE108X	0.420	0.370	-0.230	-0.009	-0.190	-0.350	-0.090	-0.030
GENE102X	0.470	0.450	-0.090	0.060	-0.210	-0.230	0.100	0.000
GENE99X	-0.230	0.060	-0.040	0.010	-0.160	-0.250	-0.410	0.060
GENE334X	-0.280	0.690	-0.160	0.080	0.000	-0.320	0.170	-0.180
GENE97X	0.170	0.470	-0.110	0.170	0.200	-0.390	0.330	0.070
GENE309X	0.700	0.370	0.190	0.430	0.690	0.420	0.040	0.620
GENE340X	0.970	0.290	0.230	0.620	0.240	0.810	0.620	0.460
GENE3993X	0.290	0.180	-0.010	-0.070	-0.280	-0.290	-0.370	-0.100
GENE1006X	0.190	0.210	0.090	0.400	0.290	0.070	0.170	0.490
GENE1007X	-0.490	0.210	-0.030	0.051	0.210	-0.010	0.180	-0.130
GENE152X	-0.260	-0.670	-0.600	-0.550	-0.600	-0.810	-1.050	-0.990
GENE149X	0.190	-0.310	0.020	-0.080	-0.450	-0.070	-0.480	-0.280
GENE1440X	-0.610	0.210	-0.030	-0.040	-0.090	0.260	-0.070	0.040
GENE67X	0.000	0.610	-0.160	0.170	0.000	-0.030	0.130	-0.290
GENE70X	0.250	0.340	-0.120	0.000	-0.100	-0.470	0.250	0.180
GENE3080X	0.080	0.020	0.100	0.140	-0.140	0.120	0.090	0.050
GENE39X	-0.210	-0.370	0.230	-0.170	0.090	0.000	0.110	-0.410
GENE3123X	0.000	0.000	0.170	0.140	-0.090	0.480	0.270	0.180
GENE71X	0.360	0.190	-0.090	0.210	0.150	0.380	0.150	0.260
GENE4023X	-0.070	-0.310	-0.060	-0.070	-0.200	-0.110	-0.080	-0.260
GENE1859X	-0.230	-0.380	0.100	-0.080	-0.470	-0.150	0.160	-0.220
GENE1267X	-0.540	-0.550	-0.020	-0.010	0.260	0.370	0.200	0.360
GENE1263X	-0.630	-0.310	-0.580	-0.400	-0.230	-0.020	-0.400	-0.190
GENE1264X	-0.390	-0.440	-0.130	-0.240	-0.110	-0.060	0.370	0.170
GENE1454X	-0.780	-0.570	-0.440	-0.240	0.120	0.050	-0.360	-0.020
GENE1434X	-0.390	-0.230	0.110	-0.240	0.090	0.140	-0.130	-0.150
GENE1431X	-0.590	-0.310	0.000	-0.220	-0.290	-0.150	-0.390	0.100
GENE1423X	-0.700	-0.440	0.450	-0.150	0.000	-0.260	-0.300	-0.100
GENE1411X	-1.130	-0.640	-0.370	-0.610	-0.430	-0.520	-0.140	-0.270
GENE1410X	-0.850	0.020	-0.260	-0.500	-0.490	-0.370	-0.310	-0.320
GENE1412X	-0.880	-0.480	-0.370	-0.550	-0.370	-0.100	-0.310	-0.270
GENE1419X	-0.800	-0.790	-0.380	-0.590	-0.220	-0.170	-0.250	-0.040
GENE1403X	-1.030	0.040	-0.500	-0.620	-0.790	-0.170	-0.160	-0.420
GENE1401X	-0.610	-0.180	0.030	-0.350	-0.340	-0.240	-0.080	-0.120
GENE1395X	-0.530	-0.410	-0.250	-0.690	-0.380	-0.620	-1.000	-0.410
GENE1391X	-0.410	-0.360	-0.370	-0.310	-0.520	-0.260	-0.350	-0.350
GENE3459X	-0.340	0.280	0.000	-0.010	0.190	0.560	-0.140	-0.330
GENE1864X	-0.590	-0.050	-0.360	-0.260	-0.530	0.230	0.180	0.120
GENE3175X	0.210	-0.270	-0.010	-0.160	-0.140	-0.400	-0.600	-0.010
GENE1436X	-0.230	-0.190	0.160	-0.050	-0.160	-0.170	-0.140	-0.160
GENE3410X	-0.080	0.000	-0.090	-0.150	-0.240	0.020	-0.180	-0.130
GENE1484X	0.090	-0.250	-0.170	0.030	-0.040	0.120	-0.610	-0.110
GENE1482X	-0.050	-0.060	0.050	-0.040	-0.570	0.560	-0.440	0.160
GENE3161X	-0.090	0.190	0.000	-0.170	-0.420	-0.250	0.080	-0.120
GENE3159X	-0.130	0.220	0.100	-0.040	-0.130	0.020	-0.300	0.050
GENE4019X	-0.320	-0.560	0.050	-0.160	-0.370	0.350	-0.150	-0.410
GENE1816X	0.460	0.160	0.300	0.100	-0.280	-0.240	0.370	0.110
GENE3969X	-0.170	-0.320	-0.080	0.010	0.110	0.400	0.180	0.070
GENE3973X	0.400	0.360	-0.410	0.000	0.340	-0.180	0.130	-0.440
GENE3977X	0.510	-0.040	-0.270	-0.080	0.310	-0.030	0.000	-0.620
GENE3465X	0.230	-0.490	0.230	-0.170	-0.460	-0.600	0.160	-0.040
GENE1755X	0.110	-0.140	-0.550	0.000	0.250	-0.370	-0.110	0.410
GENE1707X	0.810	0.000	0.470	0.180	-0.410	-0.250	0.520	0.260
GENE3804X	-0.050	-0.180	-0.230	-0.180	-0.160	-0.370	-0.220	-0.360
GENE3805X	-0.050	-0.370	-0.060	-0.050	0.300	-0.460	0.420	-0.250
GENE1124X	0.600	0.250	0.240	0.020	-0.400	-0.130	0.570	0.460
GENE1131X	0.130	-0.100	0.190	0.020	0.250	-0.350	0.380	-0.200
GENE1499X	0.340	0.350	0.020	0.070	-0.140	0.710	0.190	0.000
GENE3598X	0.110	0.380	0.300	0.030	0.190	0.550	-0.030	-0.270
GENE3597X	0.070	0.360	0.230	0.090	0.290	0.530	0.140	-0.030
GENE3587X	0.280	0.060	0.100	0.230	-0.330	-0.300	-0.170	-0.330
GENE3590X	0.930	0.400	0.530	0.310	-0.280	0.300	0.400	0.190
GENE3591X	0.510	0.160	0.420	0.180	-0.040	0.050	0.010	0.060
GENE470X	0.410	0.530	0.160	0.080	-0.500	0.120	-0.250	-0.200
GENE469X	0.620	0.230	0.540	0.240	-0.280	0.060	0.170	0.120
GENE3579X	0.260	0.220	0.270	0.070	-0.190	-0.010	0.250	-0.050
GENE3605X	0.010	0.140	0.180	0.030	-0.260	-0.160	-0.100	-0.200
GENE3561X	-0.280	0.390	0.090	-0.120	-0.630	0.190	-0.440	-0.100
GENE3595X	0.250	0.880	0.750	0.573	0.180	0.570	0.700	0.350
GENE1590X	0.570	-0.110	0.260	0.440	0.540	0.240	1.070	0.840
GENE1717X	0.180	0.990	0.000	0.380	-0.240	1.030	0.900	0.420
GENE1553X	0.950	0.790	0.040	0.250	0.080	0.260	0.520	0.030
GENE1554X	0.020	0.250	-0.370	-0.120	0.080	-0.340	-0.210	0.090
GENE1759X	-0.630	0.070	-0.030	-0.120	-0.290	0.130	0.140	0.350
GENE1518X	0.160	0.120	0.270	0.270	-0.080	0.040	-0.080	0.200
GENE1515X	-0.020	0.240	-0.050	0.090	-0.310	-0.400	-0.050	0.200
GENE1514X	-0.190	-0.180	0.140	0.080	0.140	0.260	-0.070	0.090
GENE1512X	0.572	0.090	0.330	0.050	-0.100	0.050	-0.080	-0.490
GENE1513X	0.295	0.090	-0.200	-0.190	-0.160	-0.310	0.410	-0.370
GENE1525X	-0.140	-0.450	-0.160	-0.160	0.080	-0.400	0.190	-0.030
GENE1524X	-0.190	-0.300	0.170	0.070	0.080	-0.150	0.200	0.210
GENE953X	0.470	0.240	0.140	0.060	-0.080	0.040	0.240	-0.240
GENE954X	0.000	0.300	-0.180	-0.030	-0.410	-0.080	0.200	-0.200
GENE960X	-0.280	-0.220	-0.250	-0.090	0.030	0.280	-0.130	-0.140
GENE961X	-0.450	-0.030	0.070	0.020	-0.010	-0.260	-0.350	0.170
GENE962X	-0.260	0.320	-0.290	-0.130	-0.080	-0.060	0.250	0.000
GENE237X	0.150	-0.030	-0.010	-0.070	0.180	-0.490	-0.090	-0.280
GENE1783X	-0.060	-0.510	0.480	0.030	0.140	0.190	0.030	-0.130
GENE914X	-0.150	0.230	0.240	0.220	0.220	0.110	0.500	0.040
GENE1787X	0.620	-0.310	0.080	0.140	-0.390	-0.290	0.480	0.390
GENE1347X	-0.310	0.250	0.020	-0.058	-0.510	0.160	0.350	0.050
GENE3092X	0.060	-0.120	0.080	0.060	-0.250	-0.350	0.240	0.060
GENE3412X	0.450	-0.240	0.090	0.060	-0.600	-0.110	-0.370	-0.240
GENE3411X	0.580	0.170	0.130	0.010	-0.400	-0.050	-0.270	-0.160
GENE1494X	-0.040	-0.270	-0.150	-0.070	-0.190	-0.010	0.280	0.060
GENE1490X	-0.780	-0.460	0.240	-0.220	0.290	-0.130	0.220	0.340
GENE985X	0.210	0.000	0.460	-0.080	-0.430	-0.200	0.120	-0.090
GENE3980X	0.050	0.480	0.140	-0.070	0.210	0.500	0.070	-0.020
GENE1376X	-0.425	0.280	0.250	-0.120	-0.390	0.090	0.450	-0.210
GENE1477X	-0.340	-0.290	-0.110	-0.169	-0.510	-0.050	-0.230	0.000
GENE2583X	-0.370	-0.060	0.200	-0.260	-0.190	-0.090	0.060	-0.180
GENE1089X	0.520	-0.230	-0.390	-0.170	-0.650	0.250	-0.140	0.110
GENE3119X	-0.530	-0.060	-0.200	-0.190	-0.240	0.390	-0.020	-0.260
GENE1909X	-0.350	0.210	0.030	0.000	-0.350	0.320	-0.050	0.230
GENE1894X	-0.150	0.030	-0.330	-0.130	-0.380	-0.230	0.320	-0.320
GENE2588X	-0.010	0.020	-0.210	-0.269	-0.080	-0.630	0.100	-0.360
