# Supplementary material for: Discovering biclusters in gene expression data based on high-dimensional linear geometries
Source: BMC Bioinformatics. 2008 Apr 23;9:209. doi: 10.1186/1471-2105-9-209 (PMC2386490; doi:10.1186/1471-2105-9-209)
Supplement: Additional file 4 — All detected biclusters with full data. All the detected biclusters with full data are given here. [file 1471-2105-9-209-S4.zip › biclu_result/bi_270.txt]

	DLCL-0007	DLCL-0031	DLCL-0030	DLCL-0004	DLCL-0052	DLCL-0034	DLCL-0011	DLCL-0032
GENE1835X	-0.510	0.200	-0.310	-0.130	-0.180	0.420	-0.060	0.220
GENE1836X	-0.450	0.130	-0.400	-0.310	0.020	-0.300	-0.630	0.040
GENE1865X	-0.160	0.200	-0.460	-0.120	0.120	-0.090	-0.080	0.190
GENE1380X	-0.510	0.090	-0.450	-0.229	-0.100	0.000	-0.060	0.110
GENE1932X	-0.710	0.000	0.260	-0.260	0.160	-0.410	-0.370	-0.100
GENE1930X	-0.820	-0.150	-0.160	-0.460	-0.300	-0.610	-0.100	-0.080
GENE3072X	-0.040	0.000	-0.070	0.350	-0.180	0.070	0.230	0.220
GENE2584X	-0.420	0.210	-0.170	-0.270	-0.340	0.070	0.000	-0.080
GENE3070X	-0.230	0.070	0.540	-0.030	-0.540	0.590	0.170	-0.120
GENE3165X	0.370	0.130	0.190	-0.060	0.020	-0.420	0.410	-0.240
GENE1114X	0.060	-0.770	-0.060	-0.270	-0.220	0.160	0.100	-0.040
GENE1115X	-0.300	-0.610	0.270	-0.090	0.050	0.460	0.460	-0.010
GENE3994X	0.100	-0.020	0.330	0.000	0.070	-0.570	-0.230	-0.610
GENE3807X	0.360	0.250	-0.250	-0.140	-0.170	0.140	0.240	-0.400
GENE3960X	0.710	0.010	0.010	0.230	-0.130	0.860	-0.160	-0.140
GENE3871X	-0.230	0.390	0.040	0.160	0.080	-0.070	0.730	0.430
GENE166X	0.000	-0.150	0.430	0.470	0.750	0.630	0.400	0.290
GENE3447X	0.200	-0.100	0.110	0.000	-0.280	-0.270	0.330	0.080
GENE3449X	0.000	0.100	0.150	0.070	0.310	-0.190	-0.080	-0.150
GENE1501X	0.270	0.410	0.320	0.100	0.360	-0.240	0.300	0.260
GENE3404X	0.620	0.450	-0.090	0.050	0.480	-0.020	-0.050	0.050
GENE3403X	0.300	0.100	0.010	0.290	0.510	0.670	-0.090	-0.030
GENE816X	0.290	0.560	0.460	0.410	0.800	0.290	0.020	0.080
GENE3406X	0.500	0.470	-0.150	0.320	0.200	0.140	-0.030	0.300
GENE213X	0.250	0.150	0.150	0.090	-0.270	0.290	-0.060	-0.220
GENE3453X	-0.180	-0.130	0.520	0.020	0.450	-0.290	0.610	0.210
GENE394X	0.250	0.100	-0.170	0.040	0.040	0.000	-0.110	0.180
GENE3508X	-0.240	-0.610	-0.060	-0.320	0.140	-0.240	-0.680	-0.480
GENE3602X	-0.110	-0.430	0.000	-0.040	0.020	0.110	-0.240	-0.200
GENE3523X	0.020	-0.130	0.050	0.050	0.320	0.000	-0.070	-0.210
GENE3527X	0.030	-0.910	0.050	-0.320	0.170	-0.230	-0.250	-0.260
GENE3529X	0.280	-0.370	-0.100	0.160	0.470	-0.250	-0.040	0.310
GENE3512X	-0.300	-0.180	0.160	-0.220	-0.890	-0.490	0.240	-0.310
GENE3811X	0.430	0.260	0.350	0.080	-0.230	-0.180	0.100	-0.140
GENE3785X	0.030	-0.020	0.270	-0.070	0.170	0.000	0.030	0.080
GENE3784X	0.160	0.110	0.180	-0.130	-0.090	0.000	0.310	0.080
GENE3700X	-0.540	0.010	-0.080	-0.030	0.370	-0.280	0.130	-0.050
GENE3634X	-0.060	0.210	0.500	0.300	0.120	-0.090	0.030	-0.090
GENE3551X	-0.060	0.540	0.190	0.120	-0.250	-0.180	0.160	0.200
GENE3418X	0.480	-0.150	-0.090	0.320	0.440	0.530	0.390	-0.010
GENE3216X	-0.080	-0.060	0.000	0.070	0.370	0.400	-0.140	0.320
GENE3217X	0.090	0.070	0.090	0.220	0.240	0.410	0.330	0.470
GENE1840X	-0.870	-0.140	-0.450	-0.370	-0.520	-0.160	-0.150	-0.170
GENE3145X	-0.320	-0.230	0.240	-0.180	-0.200	0.000	0.470	-0.020
GENE3064X	0.270	-0.220	0.190	0.070	0.170	0.050	0.090	-0.370
GENE3142X	0.360	0.170	0.400	0.220	0.760	0.250	0.220	-0.090
GENE1091X	0.080	0.240	0.030	-0.230	-0.270	-0.290	0.340	-0.350
GENE2589X	0.040	0.160	-0.220	-0.100	-0.010	-0.620	-0.100	0.110
GENE2570X	-0.140	0.230	0.090	0.120	-0.090	0.480	0.590	0.410
GENE3108X	-0.090	-0.240	0.460	0.000	-0.490	0.100	0.080	-0.010
GENE2567X	-0.340	-0.520	-0.590	0.000	0.340	0.410	0.370	0.490
GENE2568X	-0.340	-0.460	-0.340	-0.010	0.010	0.550	0.350	0.380
GENE2565X	-0.140	-0.270	0.060	-0.100	-0.520	0.000	-0.310	-0.170
GENE1893X	-0.310	-0.210	-0.570	-0.280	0.060	0.110	0.000	-0.360
GENE1915X	-0.220	-0.020	0.290	0.030	0.300	-0.080	0.010	-0.100
GENE1914X	-0.460	-0.380	0.010	-0.110	-0.260	0.000	-0.210	-0.180
GENE1919X	-0.320	0.200	0.070	-0.250	-0.410	-0.140	-0.140	-0.070
GENE1917X	-0.310	-0.340	0.240	-0.190	-0.070	-0.450	0.290	-0.110
GENE1896X	-0.080	0.040	0.060	-0.120	0.100	0.410	-0.020	0.000
GENE2987X	-0.330	0.230	-0.080	0.010	0.010	0.230	-0.190	0.000
GENE2041X	-0.050	0.340	-0.050	0.200	-0.140	0.520	0.020	0.150
GENE2516X	0.830	0.680	0.570	0.490	-0.200	-0.010	0.640	-0.100
GENE2510X	0.230	0.380	0.480	0.230	-0.060	0.470	-0.320	-0.100
GENE3042X	-0.100	0.390	-0.030	-0.045	-0.600	-0.210	-0.030	-0.260
GENE3051X	-0.340	0.100	-0.160	-0.010	-0.570	0.260	0.450	0.320
GENE2961X	-0.260	-0.810	-0.510	-0.510	-1.070	-0.580	0.060	0.000
GENE2551X	-0.110	0.040	0.320	0.100	-0.410	0.250	-0.200	0.160
GENE2046X	-0.550	-0.310	-0.060	-0.099	-0.420	-0.250	0.310	-0.170
GENE2045X	-0.720	-0.300	0.300	-0.140	-0.660	-0.460	-0.130	-0.450
GENE1911X	0.440	-0.280	0.060	-0.100	0.430	-0.010	-0.400	-0.210
GENE2057X	0.000	-0.370	-0.890	-0.360	-0.410	0.070	0.160	-0.600
GENE2061X	-0.470	-0.580	-0.310	-0.200	-0.430	0.260	0.010	-0.290
GENE2062X	-0.450	-0.230	0.070	-0.200	-0.470	-0.200	-0.310	-0.280
GENE2073X	-0.060	-0.410	-0.610	-0.220	-0.150	-0.390	-0.240	-0.260
GENE2497X	0.120	-0.250	0.140	0.220	0.340	0.370	-0.130	0.170
GENE2498X	0.190	-0.320	0.230	0.180	0.270	0.420	0.120	0.060
GENE2329X	0.700	0.060	0.380	0.020	0.200	-0.190	-0.100	-0.410
GENE2431X	0.400	-0.350	0.090	-0.040	-0.240	-0.140	0.450	0.180
GENE2423X	-0.440	-0.130	-0.110	-0.050	-0.710	0.570	-0.220	0.220
GENE2360X	-0.710	-0.200	-0.360	-0.380	-0.510	-0.960	0.120	-0.310
GENE2397X	-0.540	-0.890	0.130	-0.410	-0.180	-0.460	-0.050	-0.630
GENE2340X	0.450	-0.290	0.220	0.050	-0.570	0.600	0.670	0.160
GENE2339X	-0.360	0.130	-0.030	-0.110	-0.100	-0.120	0.150	0.280
GENE2338X	0.100	0.190	-0.070	0.000	-0.010	-0.130	0.250	0.220
GENE2337X	-0.110	-0.230	0.160	-0.040	-0.490	-0.020	-0.080	-0.370
GENE2415X	-0.060	-0.330	-0.290	-0.220	-0.940	-0.130	0.240	-0.260
GENE2459X	0.000	-0.310	-0.640	-0.280	-0.520	-0.500	-0.080	-0.460
GENE2106X	-0.310	-0.190	0.470	0.200	0.380	0.520	0.340	0.570
GENE2140X	-0.270	-0.070	-0.310	-0.140	0.250	-0.090	0.060	-0.200
GENE2138X	-0.680	-0.250	-0.290	-0.280	0.130	-0.450	0.200	0.300
GENE2137X	-0.260	-0.220	-0.370	-0.280	-0.210	-0.310	0.190	0.120
GENE2281X	0.560	0.140	0.000	-0.050	0.190	-0.200	-0.250	0.090
GENE2243X	-0.290	-0.100	-0.150	-0.020	-0.250	-0.290	-0.150	0.020
GENE2241X	-0.160	-0.040	-0.330	-0.260	0.170	-0.270	-0.300	-0.340
GENE2119X	0.360	0.340	0.140	0.190	-0.090	-0.100	0.800	0.540
GENE2142X	0.430	0.650	0.000	0.300	0.000	0.360	0.520	0.060
GENE2226X	0.260	-0.510	0.400	0.060	-0.100	-0.110	0.560	-0.360
GENE2164X	-0.730	-0.420	0.270	-0.250	-0.800	0.350	0.100	-0.120
GENE2217X	0.240	-0.050	-0.040	0.040	0.000	-0.450	-0.090	0.550
GENE2231X	-0.350	-0.400	-0.210	-0.260	-0.530	-0.510	-0.200	-0.560
GENE2193X	-0.300	-0.190	0.540	0.230	0.280	0.380	-0.180	-0.180
GENE2190X	-0.170	0.090	-0.820	-0.310	-1.030	-0.480	0.000	-0.430
GENE2185X	0.020	-0.030	-0.170	-0.050	-0.720	0.060	-0.040	-0.110
GENE2194X	-0.520	-0.080	-0.040	-0.200	-0.460	-0.310	-0.300	-0.310
GENE2197X	-0.390	-0.300	0.000	-0.181	-0.270	0.040	-0.140	-0.150
GENE2200X	-0.430	-0.440	-0.120	-0.160	-0.030	0.060	0.110	-0.230
GENE2178X	-0.400	0.100	-0.680	-0.430	-1.110	-0.360	0.000	-0.350
GENE2206X	-0.220	0.230	0.260	0.010	-0.240	-0.180	0.050	0.100
GENE2166X	0.090	0.010	-0.420	-0.240	-0.700	-0.110	-0.010	-0.140
GENE2174X	-0.640	-0.220	-0.100	-0.210	-0.920	-0.100	0.160	0.030
GENE2177X	-0.440	-0.030	0.010	0.080	-0.410	-0.010	-0.040	0.150
GENE2214X	-0.770	-0.380	-0.380	-0.220	-0.350	-0.050	-0.220	-0.060
GENE2221X	0.470	-0.190	0.120	0.070	-0.100	-0.570	-0.020	0.410
GENE2230X	-0.270	-0.130	-0.200	-0.140	-0.730	-0.110	0.100	-0.150
GENE2248X	0.000	-0.470	0.000	-0.300	0.020	0.030	-0.150	-0.080
GENE2729X	-0.640	0.390	-0.140	-0.230	-0.490	-0.050	0.000	0.080
GENE2263X	-0.630	-0.300	0.000	-0.290	-0.400	0.000	-0.080	-0.140
GENE2129X	-0.080	0.110	-0.060	-0.250	-0.420	-0.810	-0.180	-0.230
GENE2078X	-0.410	-0.900	-0.340	-0.560	-1.010	-0.270	-0.190	-0.310
GENE2252X	-0.300	-0.090	-0.060	-0.040	-0.500	0.040	-0.090	-0.240
GENE1934X	-0.430	-0.120	-0.190	-0.020	-0.250	0.570	0.120	0.020
GENE2434X	-0.500	-0.410	-0.220	-0.240	-0.510	-0.060	0.000	0.080
GENE2433X	-0.340	-0.220	-0.100	-0.190	-0.560	-0.100	0.110	-0.080
GENE2096X	-0.280	-0.330	-0.660	-0.230	-0.310	-0.250	-0.230	-0.300
GENE2095X	-0.560	-0.920	-0.010	-0.540	-0.520	-0.370	0.000	-0.280
GENE1975X	-0.330	-0.220	-0.630	-0.170	-0.420	0.000	0.120	0.180
GENE1963X	-0.690	0.090	-0.090	-0.280	-0.750	-0.140	-0.080	-0.120
GENE1968X	-0.430	0.250	0.300	0.160	-0.340	-0.030	-0.040	0.330
GENE1959X	-0.090	0.160	0.050	0.160	-0.310	-0.140	-0.390	-0.210
GENE1972X	-0.170	-0.100	0.150	0.020	-0.560	-0.090	-0.230	-0.290
GENE2076X	0.000	-0.100	0.440	0.010	0.120	-0.600	-0.460	0.150
GENE2074X	-0.080	-0.030	-0.120	-0.020	0.050	-0.190	0.160	-0.400
GENE2520X	-0.350	0.120	0.010	0.040	-0.610	-0.310	-0.300	-0.320
GENE2521X	-0.170	0.290	0.280	0.010	-0.390	-0.350	-0.260	0.270
GENE3703X	0.530	-0.200	-0.100	0.120	0.210	0.000	0.570	0.140
GENE3705X	0.350	-0.210	0.020	0.090	0.180	-0.190	0.510	0.360
GENE2505X	-0.190	-0.420	-0.710	-0.300	-0.250	-0.190	-0.420	-0.100
GENE2507X	-0.280	0.000	0.080	-0.160	-0.200	-0.410	-0.160	-0.160
GENE2042X	-0.460	-0.560	0.000	-0.010	-0.170	0.340	0.210	0.400
GENE1962X	-0.620	-0.240	-0.380	-0.270	-0.110	-0.300	0.370	0.020
GENE2607X	-0.260	0.390	-0.500	-0.070	-0.470	-0.400	0.410	0.230
GENE2611X	-0.050	-0.030	-0.060	-0.220	-0.300	-0.010	-0.320	-0.120
GENE1868X	-0.490	0.330	-0.400	-0.070	-0.090	-0.310	0.250	0.000
GENE1101X	-0.050	-0.150	0.000	-0.110	-0.220	0.310	-0.030	-0.040
GENE1952X	-0.650	-0.180	-0.400	-0.260	-0.740	-0.300	-0.230	-0.120
GENE1953X	-0.310	-0.120	-0.240	-0.410	-0.830	0.040	-0.710	0.070
GENE1857X	-0.690	-0.300	-0.360	-0.150	-0.540	-0.170	0.080	0.010
GENE1858X	-0.770	-0.460	-0.350	-0.210	-0.670	-0.080	0.420	-0.030
GENE1851X	-0.370	-0.480	-0.530	-0.560	-0.730	0.030	-0.490	-0.340
GENE1853X	-0.230	-0.540	-0.090	-0.340	-0.930	-0.040	-0.070	-0.240
GENE2573X	-0.300	0.300	-0.110	-0.170	0.220	-0.120	0.390	-0.190
GENE3136X	0.280	-0.160	-0.050	-0.200	-0.320	-0.560	-0.180	-0.410
GENE3141X	0.170	-0.210	-0.070	-0.070	-0.610	-0.330	-0.060	-0.150
GENE2465X	-0.450	-0.350	0.120	-0.440	0.000	-0.350	-0.440	-0.350
GENE3065X	0.050	-0.440	-0.290	-0.270	0.220	-0.440	0.110	-0.080
GENE3900X	-0.230	0.020	0.040	-0.110	-0.140	-0.010	0.050	0.100
GENE3901X	0.070	0.070	0.470	0.040	-0.290	-0.090	0.200	-0.110
GENE3197X	0.050	-0.260	0.400	0.190	-0.420	-0.220	0.310	0.620
GENE3154X	0.130	0.000	-0.230	-0.040	-0.120	0.130	-0.050	-0.270
GENE3279X	0.200	0.050	0.030	0.170	-0.140	-0.040	0.050	0.280
GENE3273X	0.090	-0.390	0.060	0.030	-0.330	-0.270	-0.400	-0.250
GENE3272X	-0.190	-0.330	0.400	0.100	-0.520	-0.090	-0.530	0.250
GENE3349X	0.120	0.490	1.010	0.690	0.010	0.500	0.520	0.660
GENE3348X	0.210	0.420	1.010	0.760	0.080	0.540	0.730	0.580
GENE3266X	-0.450	-0.210	0.170	0.030	-0.160	-0.260	0.150	0.380
GENE369X	0.290	-0.040	0.200	0.100	0.610	0.270	-0.310	-0.160
GENE3190X	-0.550	-0.380	0.050	-0.160	-0.840	0.480	-0.250	0.030
GENE3188X	0.250	0.220	0.090	0.130	-0.530	0.290	-0.290	-0.050
GENE3374X	-0.390	0.230	0.650	0.080	0.030	0.210	0.540	0.190
GENE1044X	-0.170	0.310	0.410	0.180	0.200	0.500	0.210	0.200
GENE1045X	0.230	0.000	0.100	0.200	-0.080	0.350	0.160	-0.140
GENE3205X	-0.290	-0.320	-0.010	-0.120	-0.230	-0.230	-0.040	-0.060
GENE3186X	0.160	-0.170	0.100	0.020	0.060	0.050	-0.320	0.070
GENE3185X	-0.300	-0.060	-0.120	-0.130	-0.010	0.090	-0.410	0.240
GENE3184X	-0.440	-0.030	-0.110	-0.150	-0.160	0.000	-0.380	0.130
GENE1008X	0.270	-0.040	0.280	0.220	0.400	0.100	0.190	0.280
GENE58X	0.100	0.250	-0.210	0.020	-0.320	0.000	-0.430	0.240
GENE4000X	0.040	-0.060	0.310	0.120	-0.050	-0.320	0.460	0.050
GENE3178X	0.330	-0.200	0.020	-0.063	-0.020	0.480	-0.370	-0.120
GENE3999X	0.680	0.120	0.450	0.030	0.000	-0.340	-0.530	-0.270
GENE3204X	-0.130	-0.180	0.470	-0.070	-0.120	0.200	0.290	-0.140
GENE3207X	-0.130	-0.350	-0.420	-0.320	-0.780	0.090	-0.330	0.050
GENE164X	-0.020	0.320	0.010	0.270	0.220	0.340	-0.320	0.000
GENE53X	0.300	0.440	0.420	0.080	0.020	-0.530	-0.210	-0.160
GENE1023X	-0.400	0.220	-0.240	-0.110	-0.500	0.090	0.150	-0.270
GENE3071X	-0.420	0.100	-0.030	-0.090	-0.310	0.110	-0.130	-0.270
GENE43X	-0.250	-0.260	-0.040	-0.270	0.140	-0.420	-0.110	-0.100
GENE3907X	0.150	-0.320	-0.250	0.000	-0.180	0.090	-0.140	0.080
GENE3113X	-0.030	0.180	0.000	-0.120	-0.210	-0.730	0.110	-0.190
GENE32X	-0.140	-0.410	0.050	-0.060	0.220	0.090	-0.360	-0.160
GENE1850X	-0.180	-0.220	-0.120	0.010	-0.640	-0.120	-0.530	-0.060
GENE1869X	-0.260	-0.410	-0.340	-0.040	-0.140	0.280	-0.100	0.040
GENE3167X	-0.230	-0.470	-0.570	-0.280	-0.300	-0.160	0.020	-0.020
GENE65X	0.310	-0.470	-0.470	-0.260	-0.340	-0.070	-0.220	-0.490
GENE66X	0.280	-0.610	-0.530	-0.320	-0.430	0.000	-0.280	-0.620
GENE3926X	-0.260	-0.210	-0.080	-0.250	-0.460	0.010	0.410	0.040
GENE3182X	-0.450	0.130	-0.120	0.040	0.000	0.040	0.110	0.170
GENE1449X	-0.520	-0.410	-0.090	-0.260	-0.710	-0.620	-0.030	0.190
GENE1445X	0.100	-0.160	0.630	0.170	-0.360	0.100	0.230	0.180
GENE1467X	-0.010	0.090	-0.050	-0.030	-0.400	0.340	0.140	-0.140
GENE1469X	0.130	-0.320	0.000	-0.090	0.260	0.230	-0.190	-0.120
GENE2605X	-0.100	0.070	0.220	0.070	-0.190	-0.100	-0.040	0.060
GENE2604X	-0.220	-0.360	0.110	-0.050	-0.300	0.000	-0.340	-0.140
GENE2603X	-0.230	-0.170	0.340	-0.200	-0.160	0.010	0.090	-0.010
GENE1272X	-0.340	-0.240	-0.100	-0.190	-0.230	0.000	-0.280	-0.070
GENE1271X	0.180	-0.160	-0.180	0.070	-0.490	0.060	-0.340	-0.290
GENE1092X	0.150	0.200	-0.080	0.150	-0.230	-0.110	-0.110	0.020
GENE55X	-0.080	0.030	0.070	0.150	-0.010	0.080	-0.280	0.050
GENE56X	-0.230	-0.120	0.160	0.190	0.100	0.020	-0.200	0.070
GENE57X	0.020	0.020	0.030	0.120	-0.400	0.030	-0.230	0.090
GENE10X	0.590	-0.050	-0.350	0.060	0.530	0.160	-0.300	0.010
GENE1031X	0.240	0.490	0.560	0.280	-0.270	0.490	0.350	0.030
GENE3017X	0.310	-0.050	-0.440	0.050	-0.100	0.150	0.050	0.310
GENE3098X	0.200	-0.030	0.030	-0.280	0.020	0.090	0.120	-0.590
GENE3032X	-0.070	-0.100	-0.050	0.070	-0.110	-0.050	0.050	-0.090
GENE2482X	-0.180	0.340	0.020	0.190	0.060	-0.290	-0.030	0.230
GENE2994X	-0.340	0.350	0.020	-0.080	0.020	0.400	0.000	-0.080
GENE2995X	0.030	-0.200	-0.070	-0.100	-0.120	0.470	-0.130	-0.070
GENE2679X	0.080	-0.040	-0.220	-0.050	-0.160	0.240	-0.380	0.120
GENE2680X	0.430	-0.050	-0.130	-0.020	-0.280	0.240	-0.390	-0.040
GENE2920X	-0.050	-0.070	-0.250	-0.030	0.070	0.070	0.390	0.400
GENE1956X	0.100	0.460	-0.030	0.044	-0.600	0.270	0.150	-0.080
GENE2937X	-0.110	0.480	0.010	-0.060	-0.240	-0.650	0.460	-0.160
GENE2926X	-0.370	0.030	0.050	0.040	-0.390	-0.150	-0.220	0.020
GENE1948X	0.020	0.130	-0.070	0.000	-0.030	0.120	-0.270	-0.210
GENE1949X	-0.350	0.000	0.020	-0.040	-0.330	-0.220	-0.350	-0.120
GENE2939X	-0.010	0.370	0.060	0.040	-0.360	-0.040	0.130	0.150
GENE2919X	-0.310	0.160	-0.400	-0.290	-0.840	0.120	0.320	0.310
GENE2721X	-0.480	-0.280	-0.470	-0.080	-0.070	0.070	0.130	0.480
GENE257X	0.250	-0.110	-0.020	-0.047	0.120	0.310	0.040	-0.160
GENE281X	0.540	0.580	0.070	0.070	-0.400	0.270	0.150	-0.380
GENE298X	0.610	0.610	-0.010	0.420	0.060	0.730	0.660	0.420
GENE299X	0.260	0.730	-0.180	0.490	0.170	0.410	0.120	0.250
GENE2659X	0.550	0.330	-0.500	0.080	-0.540	0.070	0.120	0.190
GENE2663X	-0.230	0.000	-0.560	-0.440	-1.150	-0.270	0.100	-0.780
GENE2667X	0.250	-0.330	-0.090	-0.410	-0.690	-1.020	-0.240	-0.560
GENE2906X	-0.370	-0.440	-0.250	0.000	-0.330	0.090	-0.120	-0.040
GENE2957X	-0.040	0.000	-0.550	0.060	-0.200	0.670	0.070	0.280
GENE1961X	-0.218	-0.140	-0.040	-0.070	-0.100	0.570	0.010	-0.050
GENE2924X	0.350	0.010	-0.090	0.131	-0.580	-0.140	0.010	-0.140
GENE2741X	-0.620	-0.160	-0.300	-0.190	-0.840	0.170	0.050	0.250
GENE2873X	0.370	-0.220	0.050	-0.080	-0.170	-0.250	0.130	0.220
GENE2874X	0.670	0.760	0.260	0.360	0.380	0.210	0.000	0.280
GENE2871X	0.100	-0.070	-0.270	0.000	-0.560	0.020	-0.250	-0.040
GENE2881X	0.380	0.000	0.010	0.080	-0.090	0.270	0.430	0.170
GENE288X	0.110	0.190	0.210	0.410	0.490	0.340	0.160	0.400
GENE289X	0.560	0.370	0.000	0.420	0.220	0.890	0.030	0.100
GENE290X	0.580	0.330	0.090	0.360	0.680	0.950	0.160	-0.050
GENE297X	0.560	-0.220	0.240	0.290	-0.160	0.130	0.520	0.520
GENE3002X	0.620	0.280	0.090	0.270	-0.260	0.870	0.230	0.400
GENE2867X	0.030	-0.300	-0.190	-0.040	-0.230	0.430	0.420	0.150
GENE2748X	-0.220	-0.180	-0.090	-0.140	-0.830	0.010	-0.170	0.220
GENE2771X	0.120	0.100	-0.030	0.170	-0.480	-0.310	0.340	0.180
GENE2769X	-0.250	0.050	0.160	0.000	-0.710	-0.230	0.040	0.190
GENE2845X	-0.020	0.440	0.040	0.000	-0.580	-0.160	-0.150	-0.030
GENE2823X	0.470	0.680	-0.240	0.310	-0.390	0.470	-0.080	0.330
GENE2827X	0.180	0.170	0.080	-0.060	-0.550	0.160	0.130	0.000
GENE2837X	-0.110	0.270	-0.230	0.020	-0.110	0.020	0.370	0.360
GENE2810X	-0.440	0.100	-0.030	-0.070	-0.570	-0.130	-0.320	0.120
GENE2143X	0.330	0.560	-0.240	0.160	-0.530	0.090	0.230	-0.080
GENE2798X	0.230	0.630	-0.060	0.230	0.120	0.370	0.500	0.550
GENE2797X	-0.090	0.270	-0.480	0.036	0.060	-0.380	0.510	0.280
GENE2753X	0.230	0.570	0.170	0.350	-0.110	0.300	0.180	0.170
GENE2779X	0.040	-0.780	-0.210	-0.200	-0.270	-0.010	0.390	0.100
GENE2784X	-0.120	-0.130	-0.130	0.110	-0.470	0.080	0.020	0.060
GENE2790X	0.610	0.030	-0.120	0.090	-0.410	0.040	0.140	0.000
GENE2783X	-0.050	0.110	-0.070	0.170	-0.220	0.320	0.320	0.300
GENE2778X	0.010	-0.380	0.200	0.030	-0.170	0.120	0.120	-0.070
GENE2865X	-0.270	0.110	-0.080	0.050	-0.380	0.290	-0.220	0.090
GENE2866X	-0.010	-0.030	0.040	0.002	-0.300	0.230	-0.250	-0.080
GENE2745X	-0.100	0.490	-0.310	-0.010	-0.620	0.430	0.410	0.360
GENE2876X	-0.350	-0.400	-0.220	-0.170	-0.280	0.010	0.110	0.110
GENE2895X	-0.100	0.440	-0.060	0.070	0.250	0.410	0.350	0.500
GENE1955X	-0.030	-0.340	-0.070	-0.130	0.040	-0.440	0.030	0.050
GENE2917X	-0.010	-0.100	-0.050	-0.060	-0.600	-0.330	0.000	-0.150
GENE2914X	0.760	0.260	0.000	0.440	0.380	0.580	0.610	0.170
GENE2915X	0.490	0.580	0.300	0.240	-0.430	0.280	-0.150	0.320
GENE2660X	0.960	0.890	0.240	0.540	0.770	1.150	-0.040	0.160
GENE1957X	0.390	-0.270	-0.130	-0.250	-0.470	0.140	-0.290	-0.020
GENE2706X	0.030	0.490	0.060	0.064	-0.320	-0.090	0.580	0.110
GENE2945X	0.670	0.310	0.340	0.220	0.440	0.130	0.230	-0.080
GENE2943X	0.570	0.200	0.060	0.270	0.350	0.060	0.180	0.200
GENE2656X	0.680	-0.440	-0.190	0.050	0.130	0.390	0.160	0.380
GENE2655X	-0.150	-0.390	0.080	0.060	0.090	0.150	-0.030	0.290
GENE3039X	0.250	-0.120	-0.060	0.230	-0.220	0.350	0.380	0.030
GENE2950X	-0.680	0.000	-0.300	-0.140	0.170	0.010	0.030	0.000
GENE2633X	-0.030	0.000	0.180	0.130	0.220	0.190	0.360	-0.080
GENE2630X	0.290	-0.100	0.140	0.380	0.090	0.520	0.180	0.060
GENE2988X	0.040	-0.070	0.030	0.010	0.090	0.260	-0.310	0.060
GENE349X	0.370	0.700	0.490	0.340	0.020	0.310	-0.190	0.000
GENE2999X	0.260	0.020	-0.040	0.060	0.090	-0.010	0.300	0.570
GENE2975X	-0.360	0.220	-0.440	-0.260	-0.050	-0.100	-0.080	-0.210
GENE3000X	-0.110	-0.080	-0.100	0.120	-0.520	0.250	0.170	0.160
GENE2996X	0.010	0.240	-0.020	0.090	-0.120	0.610	0.120	0.080
GENE2990X	-0.090	0.220	-0.220	-0.070	-0.580	0.070	0.450	0.040
GENE2989X	0.190	0.030	-0.290	0.100	-0.360	0.460	0.120	0.110
GENE2657X	0.200	0.020	-0.160	-0.050	0.320	0.030	0.200	-0.170
GENE2621X	0.570	0.260	-0.150	0.080	-0.030	-0.090	0.350	0.060
GENE2955X	-0.400	-0.580	-0.820	-0.360	-0.730	-0.020	-0.530	-0.100
GENE3025X	0.000	0.290	-0.440	-0.010	0.180	0.450	-0.060	-0.240
GENE2985X	-0.470	-0.160	-0.270	0.000	-0.400	0.050	0.280	0.120
GENE3007X	0.390	0.150	0.320	0.460	-0.170	0.190	0.000	0.060
GENE3008X	0.330	0.150	0.050	0.140	0.150	0.530	0.350	0.220
GENE3012X	0.180	-0.690	-0.300	-0.130	-0.420	-0.170	0.170	-0.270
GENE2964X	0.140	-0.060	-0.470	0.010	-0.540	0.140	0.330	0.340
GENE3019X	-0.030	0.120	0.300	0.210	0.230	0.380	-0.080	0.310
GENE2620X	-0.040	-0.200	0.070	0.070	0.100	0.130	-0.020	0.420
GENE226X	-0.010	-0.200	0.070	-0.010	-0.480	0.000	0.390	0.330
GENE1441X	0.090	0.030	-0.090	-0.170	-0.090	0.110	0.240	-0.080
GENE315X	0.050	-0.180	0.230	0.090	-0.100	0.310	0.140	-0.250
GENE327X	0.280	-0.170	0.000	0.160	-0.030	0.270	0.140	0.150
GENE1049X	0.180	-0.120	0.340	0.170	0.490	0.050	-0.010	-0.210
GENE3014X	-0.040	0.150	-0.230	-0.010	-0.580	-0.130	-0.070	-0.010
GENE1002X	0.240	-0.410	0.200	-0.010	0.450	0.310	0.130	-0.040
GENE3023X	-0.410	-0.180	-0.310	0.030	0.000	0.390	0.320	0.240
GENE3022X	-0.310	-0.240	-0.200	0.010	-0.080	0.290	0.020	0.450
GENE154X	-0.280	-0.280	-0.220	-0.220	0.160	-0.140	0.060	-0.380
GENE232X	0.110	0.080	-0.480	-0.090	0.430	0.000	0.210	-0.190
GENE1014X	0.060	-0.480	0.020	-0.080	0.220	-0.100	-0.140	-0.290
GENE2593X	0.020	-0.040	-0.140	-0.210	-0.920	-0.080	0.300	-0.260
GENE88X	0.230	0.150	0.260	0.360	0.070	0.470	0.130	0.060
GENE1278X	-0.210	0.390	-0.050	-0.020	-0.300	0.010	0.220	0.370
GENE1977X	-0.290	-0.330	-0.410	-0.280	-0.250	-0.100	-0.190	0.000
GENE2030X	-0.470	-0.370	-0.070	-0.020	-0.550	0.030	0.350	-0.190
GENE2029X	-0.340	-0.400	0.000	-0.140	-0.200	0.020	-0.150	-0.100
GENE2028X	-0.330	-0.130	0.050	0.060	-0.080	0.210	-0.040	0.080
GENE1830X	-0.250	0.500	-0.060	0.100	0.090	-0.290	-0.150	-0.090
GENE1317X	-0.640	-0.470	0.220	-0.180	-0.640	-0.230	0.200	0.170
GENE2016X	-0.240	-0.340	-0.080	-0.270	-0.500	-0.220	0.300	0.000
GENE1950X	-0.300	-0.210	-0.020	-0.190	-0.510	-0.110	0.220	-0.130
GENE1976X	-0.530	-0.390	0.110	-0.130	-0.200	0.100	-0.160	0.380
GENE2021X	-0.460	0.340	-0.070	-0.040	-0.580	-0.640	0.140	0.430
GENE2010X	-0.180	-0.310	0.150	0.030	-0.020	0.450	-0.080	-0.010
GENE2011X	-0.030	-0.240	-0.180	-0.150	-0.690	-0.540	-0.020	-0.260
GENE2722X	-0.270	0.030	-0.020	-0.050	-0.440	0.250	0.070	0.050
GENE2003X	-0.290	0.260	-0.320	-0.200	-0.430	-0.430	0.190	-0.100
GENE1987X	0.020	0.150	-0.050	0.200	0.020	0.140	0.050	0.110
GENE1986X	0.060	0.210	0.080	0.060	0.460	0.180	-0.340	-0.070
GENE1997X	-0.440	-0.230	0.140	-0.100	-0.190	-0.110	0.140	0.310
GENE1994X	-0.130	0.110	-0.010	-0.130	-0.050	-0.070	-0.100	-0.030
GENE1993X	-0.370	0.030	-0.110	-0.070	-0.340	-0.210	-0.200	-0.320
GENE1992X	-0.140	-0.240	-0.050	-0.050	-0.610	-0.210	0.070	-0.120
GENE2002X	-0.130	-0.120	0.180	-0.140	-0.130	-0.250	0.430	-0.260
GENE1983X	-0.380	-0.200	-0.400	-0.250	-0.300	-0.360	-0.400	-0.180
GENE1980X	-0.160	0.100	-0.130	0.000	-0.110	-0.190	0.110	-0.020
GENE1330X	-0.470	-0.390	-0.730	-0.330	-0.340	-0.350	-0.180	-0.160
GENE1332X	0.550	0.210	0.000	0.110	-0.020	-0.260	0.350	-0.110
GENE2013X	-0.240	-0.120	-0.380	-0.370	-0.500	-0.230	-0.450	-0.310
GENE1943X	0.210	-0.010	0.450	0.150	-0.060	-0.160	0.130	0.160
GENE1276X	0.280	0.200	-0.140	-0.080	-0.550	-0.120	0.200	-0.190
GENE3127X	0.290	-0.220	-0.210	0.060	0.220	0.060	-0.570	-0.290
GENE1372X	-0.160	-0.240	0.000	0.050	-0.550	0.050	-0.100	0.360
GENE1355X	-0.580	-0.310	-0.100	-0.510	-0.830	-1.060	-0.550	-0.660
GENE1269X	0.200	-0.370	0.120	0.120	-0.450	-0.160	-0.250	0.000
GENE1270X	0.160	0.650	0.080	0.040	0.210	-0.300	-0.380	-0.040
GENE1198X	-0.160	0.460	-0.300	-0.140	-0.260	-0.380	0.210	-0.380
GENE1202X	0.190	0.100	-0.170	0.030	0.460	-0.310	0.130	-0.040
GENE1204X	-0.080	-0.040	0.200	-0.070	0.080	0.020	-0.130	-0.290
GENE1237X	0.250	-0.070	-0.080	0.040	-0.390	0.500	-0.010	0.230
GENE1248X	-0.110	0.050	-0.010	0.110	-0.240	0.510	0.360	-0.090
GENE1241X	-0.090	0.460	0.320	0.020	-0.160	-0.050	0.060	-0.170
GENE227X	0.340	0.200	0.610	0.530	0.170	0.040	-0.030	0.010
GENE230X	0.180	0.190	0.000	0.190	0.020	-0.110	-0.120	-0.080
GENE229X	0.280	0.270	0.280	0.240	-0.040	-0.110	0.040	-0.020
GENE1285X	0.060	0.330	-0.020	0.090	-0.020	0.410	0.390	-0.120
GENE1148X	0.470	0.740	0.320	0.280	-0.040	0.700	0.050	0.620
GENE1149X	0.580	0.670	0.060	0.330	0.020	0.830	0.470	0.100
GENE54X	0.310	0.280	0.440	0.490	0.190	0.530	0.400	0.050
GENE3074X	0.630	-0.220	0.400	0.390	-0.270	0.240	0.170	0.200
GENE1X	0.300	0.480	0.070	0.220	0.190	0.290	0.150	-0.280
GENE3414X	0.280	0.650	0.170	0.160	0.480	0.070	-0.470	-0.150
GENE1029X	0.160	-0.180	-0.030	0.090	0.320	0.160	0.290	0.010
GENE3091X	-0.260	-0.260	-0.280	-0.060	-0.020	-0.480	0.110	0.450
GENE3090X	0.240	0.120	0.040	-0.010	0.390	0.050	0.000	0.530
GENE1038X	0.080	0.200	0.490	0.020	-0.010	-0.030	0.490	0.230
GENE1042X	0.250	0.240	-0.350	0.090	0.070	0.470	0.620	0.270
GENE1156X	0.450	0.440	-0.070	0.080	-0.020	-0.240	-0.050	-0.260
GENE1036X	0.500	0.690	0.600	0.370	0.220	0.570	0.320	0.390
GENE1837X	-0.090	-0.150	-0.440	-0.120	0.350	-0.460	0.290	-0.090
GENE1831X	-0.320	0.090	-0.040	-0.120	0.190	0.270	0.300	0.050
GENE1135X	-0.670	0.410	-0.210	-0.130	0.350	0.000	0.110	-0.040
GENE21X	-0.590	-0.280	-0.220	-0.040	0.040	0.060	0.200	0.000
GENE16X	0.120	0.440	0.480	0.190	0.590	-0.370	0.270	-0.050
GENE1076X	0.170	-0.050	0.020	0.000	0.320	0.170	0.390	0.140
GENE933X	0.430	0.440	0.230	0.240	-0.260	-0.110	0.280	0.080
GENE1022X	0.450	-0.090	0.140	0.150	0.370	-0.310	0.330	-0.110
GENE1021X	0.600	0.130	0.100	0.110	-0.320	-0.090	-0.300	0.090
GENE1017X	0.540	0.870	0.080	0.320	0.420	0.120	-0.190	-0.210
GENE51X	0.090	0.280	0.000	-0.170	-0.440	0.100	0.080	-0.180
GENE37X	-0.530	-0.190	-0.140	-0.350	-0.540	-0.520	-0.550	-0.360
GENE965X	-0.340	0.220	-0.140	-0.160	0.190	0.190	-0.470	0.040
GENE936X	-0.460	-0.200	0.070	0.040	-0.170	0.550	-0.010	0.080
GENE937X	0.030	-0.170	0.060	0.020	-0.060	0.510	0.230	0.310
GENE940X	0.350	0.570	0.210	0.310	0.560	0.380	-0.120	0.690
GENE175X	0.170	-0.150	0.370	0.370	-0.120	0.280	0.420	0.140
GENE91X	0.380	-0.050	0.170	0.150	-0.160	0.480	0.560	0.300
GENE973X	0.040	0.200	0.310	0.090	0.540	0.270	-0.120	0.270
GENE1034X	0.010	0.400	0.370	0.200	0.110	0.550	0.360	0.310
GENE3935X	0.190	0.650	0.120	0.040	0.430	0.140	0.020	-0.160
GENE3373X	0.430	0.230	0.030	0.250	0.340	-0.190	-0.100	0.590
GENE196X	0.260	0.360	0.510	0.320	0.240	0.450	-0.220	0.380
GENE197X	0.370	-0.160	-0.120	-0.080	0.230	0.060	-0.280	0.100
GENE930X	-0.310	-0.400	-0.330	0.000	0.350	-0.050	0.250	-0.150
GENE208X	-0.250	-0.110	0.040	0.010	0.130	0.080	-0.230	-0.270
GENE218X	0.850	0.930	0.960	1.060	0.630	0.470	0.920	1.300
GENE217X	0.520	0.940	0.850	0.940	0.500	0.570	1.120	1.010
GENE224X	0.120	-0.040	-0.080	0.090	0.430	0.060	0.090	0.660
GENE221X	0.550	0.440	0.330	0.270	0.040	-0.270	0.060	0.190
GENE350X	0.300	-0.110	-0.220	0.160	0.170	0.750	0.250	-0.200
GENE335X	0.200	-0.670	0.010	-0.093	-0.280	0.120	-0.210	-0.140
GENE336X	0.150	0.170	0.000	0.120	0.420	0.000	-0.040	0.140
GENE308X	0.520	-0.550	0.050	0.000	0.350	0.100	-0.580	-0.070
GENE910X	0.120	-0.220	0.050	0.100	0.070	0.190	0.090	0.000
GENE367X	0.210	0.400	0.210	0.180	0.040	0.330	-0.280	-0.220
GENE907X	-0.140	0.070	-0.280	0.010	-0.440	-0.440	0.230	0.000
GENE319X	-0.110	0.570	0.270	0.370	0.120	0.990	-0.040	0.200
GENE888X	0.160	-0.110	0.140	0.150	0.650	0.180	-0.010	0.030
GENE895X	0.290	0.300	-0.180	0.090	-0.200	0.070	0.140	0.460
GENE373X	0.050	0.020	-0.020	0.030	0.350	-0.150	-0.330	-0.220
GENE489X	0.170	0.460	0.100	0.210	0.750	0.490	0.120	-0.130
GENE871X	-0.020	0.590	-0.030	0.110	0.260	0.220	0.450	0.340
GENE858X	0.380	-0.040	0.090	0.150	0.450	0.180	-0.020	-0.030
GENE448X	0.280	0.380	0.010	0.360	0.730	0.160	-0.220	-0.100
GENE845X	0.280	0.420	0.480	0.328	0.550	-0.040	-0.210	0.240
GENE835X	0.220	0.530	0.600	0.380	0.530	0.000	-0.100	0.000
GENE836X	0.250	0.350	0.600	0.350	0.690	-0.020	-0.080	0.060
GENE841X	0.470	-0.030	0.150	0.370	0.710	0.250	-0.090	-0.040
GENE839X	0.320	-0.110	0.340	0.310	0.780	0.270	-0.160	0.030
GENE842X	0.050	-0.190	0.090	0.160	0.370	0.120	0.240	0.200
GENE817X	0.770	0.440	0.040	0.370	0.560	0.980	0.040	0.210
GENE806X	0.440	0.340	0.190	0.280	0.530	0.120	-0.030	0.160
GENE268X	0.190	0.280	0.110	0.260	0.060	0.420	-0.140	0.270
GENE283X	0.250	0.200	0.140	0.260	-0.280	0.540	0.260	0.180
GENE284X	0.470	0.250	0.260	0.330	0.050	0.340	0.540	0.390
GENE285X	0.430	0.700	0.420	0.320	-0.350	0.010	0.130	0.230
GENE884X	0.240	0.040	0.500	0.300	0.450	0.280	0.350	0.130
GENE532X	1.000	0.200	0.750	0.620	0.960	0.000	0.840	0.150
GENE530X	0.650	-0.100	0.530	0.410	0.830	-0.050	0.370	-0.030
GENE513X	0.570	0.220	0.370	0.060	-0.400	-0.110	0.100	-0.280
GENE615X	0.630	0.150	0.250	0.480	0.850	0.300	-0.150	-0.010
GENE561X	-0.130	-0.130	0.440	-0.020	0.540	0.160	-0.210	0.140
GENE562X	-0.100	-0.180	0.150	-0.090	0.040	-0.010	-0.220	0.000
GENE663X	0.410	0.060	0.150	0.290	0.680	0.410	-0.070	-0.070
GENE563X	0.140	0.640	0.460	0.190	0.430	0.270	-0.100	0.210
GENE646X	0.550	0.430	0.220	0.170	0.650	0.000	0.190	-0.060
GENE645X	0.690	0.250	0.190	0.290	0.550	0.000	0.010	0.000
GENE639X	0.820	0.400	0.200	0.170	0.460	0.640	0.030	-0.440
GENE620X	0.490	0.680	0.000	0.200	0.180	0.230	0.040	-0.270
GENE721X	0.190	0.540	-0.080	0.390	0.730	-0.010	0.210	0.250
GENE733X	0.390	0.090	0.320	0.320	0.620	0.030	-0.280	-0.050
GENE735X	0.670	0.200	0.220	0.430	0.580	0.520	0.200	0.340
GENE609X	1.020	0.250	0.350	0.690	0.780	0.290	0.090	0.580
GENE668X	0.220	0.700	0.120	0.510	0.700	0.430	0.050	0.420
GENE594X	-0.100	0.310	0.160	0.000	-0.030	-0.270	-0.070	0.230
GENE585X	0.430	0.450	0.310	0.350	0.770	0.250	-0.010	0.150
GENE581X	0.440	0.440	0.000	0.430	0.970	0.360	0.040	0.210
GENE582X	0.540	0.630	0.080	0.350	0.910	0.120	0.010	-0.280
GENE577X	0.720	0.700	0.010	0.170	0.620	-0.180	-0.440	0.000
GENE567X	0.890	1.020	0.000	0.470	0.330	-0.110	0.040	0.050
GENE568X	0.810	0.990	0.040	0.430	0.360	0.100	0.000	0.340
GENE566X	0.800	0.690	0.120	0.370	0.280	-0.080	-0.170	-0.050
GENE812X	0.730	0.430	0.190	0.340	0.300	0.460	-0.030	0.470
GENE813X	0.750	0.400	0.080	0.560	0.360	0.560	0.100	0.310
GENE764X	-0.050	-0.080	-0.090	-0.060	-0.070	-0.220	-0.250	-0.430
GENE765X	0.560	0.020	0.080	0.252	0.230	-0.160	-0.370	-0.180
GENE790X	0.520	0.400	0.440	0.400	0.590	0.580	0.260	0.300
GENE779X	1.190	0.600	-0.080	0.580	0.130	0.360	0.000	0.300
GENE781X	0.500	0.080	-0.190	0.020	-0.440	0.190	-0.560	-0.070
GENE785X	0.640	0.820	0.230	0.480	0.140	0.820	1.080	0.460
GENE794X	0.660	0.070	0.010	0.390	0.410	0.880	0.010	0.230
GENE795X	0.530	0.030	0.020	0.360	0.050	0.970	0.000	0.240
GENE796X	0.580	0.210	0.180	0.360	0.310	0.990	0.120	0.200
GENE759X	0.490	0.360	-0.040	0.300	0.850	0.210	-0.210	0.430
GENE503X	0.700	-0.010	0.060	0.170	0.740	-0.210	0.080	-0.370
GENE474X	0.300	-0.010	-0.210	0.050	0.520	0.090	-0.260	-0.390
GENE763X	0.230	0.310	0.190	0.060	0.020	0.210	-0.010	0.070
GENE510X	-0.380	-0.210	0.120	-0.120	-0.110	0.160	-0.390	0.000
GENE511X	-0.230	-0.190	-0.160	-0.180	-0.030	0.180	-0.520	0.060
GENE508X	0.490	-0.380	0.000	-0.020	-0.700	-0.180	0.000	0.080
GENE509X	-0.060	-0.220	0.000	-0.040	-0.410	-0.200	0.040	-0.130
GENE879X	0.740	-0.010	-0.190	0.260	0.250	0.320	-0.180	-0.180
GENE825X	0.420	-0.200	0.090	0.280	0.580	-0.060	-0.080	-0.200
GENE820X	0.510	0.300	0.100	0.160	0.440	0.230	0.000	0.140
GENE805X	0.560	0.050	0.220	0.210	0.660	0.000	0.290	-0.010
GENE485X	0.240	0.860	0.210	0.278	0.830	0.050	0.520	0.130
GENE467X	0.510	1.130	0.190	0.620	0.610	0.510	0.770	0.280
GENE847X	0.190	0.310	0.320	0.236	0.460	0.470	-0.090	0.240
GENE854X	0.040	-0.220	-0.080	0.040	0.330	0.000	-0.380	-0.060
GENE844X	0.380	-0.380	0.000	0.100	0.160	0.180	0.220	0.220
GENE444X	0.230	0.370	0.140	0.370	0.590	0.170	-0.190	0.430
GENE443X	0.290	0.000	-0.010	0.180	0.580	0.590	0.110	-0.070
GENE435X	0.110	0.490	0.150	0.070	-0.600	-0.060	-0.430	0.090
GENE852X	0.150	-0.220	0.220	0.190	0.460	0.070	-0.360	0.180
GENE388X	0.270	-0.090	0.490	-0.060	0.430	-0.090	-0.090	0.090
GENE247X	-0.170	-0.320	-0.470	-0.140	0.040	-0.170	0.300	0.120
GENE260X	0.120	-0.140	0.140	-0.090	-0.330	0.340	0.000	0.140
GENE1323X	0.480	-0.350	0.010	0.040	0.140	0.320	0.260	0.000
GENE261X	0.290	-0.110	0.050	-0.250	-0.710	-0.160	0.140	-0.220
GENE262X	0.240	0.280	-0.190	0.090	-0.310	0.340	0.210	0.290
GENE263X	0.290	0.350	-0.120	0.010	0.050	0.230	-0.070	0.040
GENE264X	0.190	0.860	0.320	0.360	0.890	-0.290	-0.030	-0.090
GENE310X	0.410	-0.220	-0.160	0.090	-0.250	0.470	0.200	0.440
GENE311X	0.230	-0.220	0.000	0.190	-0.400	0.520	0.120	0.380
GENE202X	-0.070	-0.360	-0.050	0.000	-0.220	0.070	-0.440	-0.230
GENE407X	0.710	0.610	0.180	0.460	0.970	0.010	-0.040	0.820
GENE408X	0.490	0.760	0.350	0.530	0.900	0.260	0.170	0.970
GENE751X	0.950	0.140	0.410	0.500	0.510	0.550	-0.040	0.450
GENE900X	0.440	0.040	0.090	0.160	0.300	0.080	-0.060	0.140
GENE2971X	-0.010	0.320	0.110	0.010	0.110	0.090	-0.050	0.070
GENE372X	0.440	-0.080	0.240	0.270	0.560	-0.100	0.210	0.000
GENE1062X	0.300	0.150	0.380	0.300	-0.030	0.440	0.460	0.270
GENE395X	0.590	0.410	0.380	0.380	0.500	0.250	0.530	-0.050
GENE898X	0.030	-0.050	0.120	0.030	0.340	0.330	-0.490	0.230
GENE362X	0.050	-0.140	-0.140	-0.130	-0.190	0.160	0.000	-0.100
GENE361X	0.510	0.140	0.620	0.050	-0.150	-0.170	-0.220	0.000
GENE370X	-0.270	0.040	-0.040	0.100	0.550	-0.080	-0.450	-0.140
GENE927X	0.070	0.100	-0.090	0.190	-0.070	0.050	-0.410	-0.120
GENE916X	-0.190	0.040	0.360	-0.240	-0.150	-0.180	0.120	0.000
GENE1500X	0.070	-0.160	-0.030	0.080	-0.030	-0.150	-0.520	-0.250
GENE179X	0.310	0.040	0.080	0.090	-0.050	0.390	0.040	0.240
GENE2596X	0.200	0.140	0.160	0.370	0.270	0.410	0.560	0.220
GENE176X	0.260	0.490	0.570	0.470	0.610	0.400	0.050	0.100
GENE184X	0.390	0.440	0.040	0.490	0.790	0.170	0.790	0.090
GENE1064X	0.690	0.270	0.060	0.400	0.650	-0.170	0.330	0.000
GENE1063X	0.440	0.300	0.160	0.350	0.750	0.300	0.170	0.270
GENE171X	-0.070	0.130	0.100	0.160	-0.270	0.250	-0.090	0.080
GENE956X	-0.420	-0.150	-0.400	-0.120	-0.050	-0.290	-0.230	0.460
GENE957X	0.010	-0.180	-0.240	-0.120	-0.540	-0.110	0.030	-0.060
GENE958X	-0.060	-0.510	-0.320	-0.250	-0.650	0.320	-0.390	-0.080
GENE996X	0.240	0.450	-0.170	0.074	0.030	0.060	-0.280	-0.030
GENE69X	0.330	-0.150	-0.160	0.000	-0.260	-0.190	-0.140	-0.420
GENE188X	0.250	0.070	0.130	0.090	0.120	0.210	0.160	0.310
GENE1286X	0.010	-0.120	0.300	0.150	-0.260	-0.090	0.380	0.690
GENE1287X	0.140	0.240	-0.050	0.040	-0.380	0.190	0.390	-0.290
GENE3009X	-0.120	0.420	-0.090	0.070	-0.630	0.220	0.360	0.560
GENE144X	0.050	-0.410	-0.030	0.010	0.540	-0.230	-0.280	-0.240
GENE108X	0.370	-0.170	-0.230	-0.009	0.560	-0.350	-0.090	-0.030
GENE102X	0.450	-0.160	-0.090	0.060	0.170	-0.230	0.100	0.000
GENE334X	0.690	0.320	-0.160	0.080	-0.640	-0.320	0.170	-0.180
GENE309X	0.370	0.010	0.190	0.430	0.610	0.420	0.040	0.620
GENE340X	0.290	0.520	0.230	0.620	0.440	0.810	0.620	0.460
GENE3993X	0.180	0.000	-0.010	-0.070	0.230	-0.290	-0.370	-0.100
GENE149X	-0.310	-0.050	0.020	-0.080	-0.100	-0.070	-0.480	-0.280
GENE3408X	0.420	-0.230	0.210	0.180	-0.100	-0.090	-0.160	-0.050
GENE1440X	0.210	0.090	-0.030	-0.040	0.140	0.260	-0.070	0.040
GENE67X	0.610	-0.150	-0.160	0.170	-0.030	-0.030	0.130	-0.290
GENE70X	0.340	-0.410	-0.120	0.000	0.470	-0.470	0.250	0.180
GENE3080X	0.020	-0.210	0.100	0.140	-0.100	0.120	0.090	0.050
GENE39X	-0.370	0.170	0.230	-0.170	-0.060	0.000	0.110	-0.410
GENE4023X	-0.310	0.140	-0.060	-0.070	-0.240	-0.110	-0.080	-0.260
GENE1471X	-0.390	0.000	-0.080	-0.090	-0.290	-0.090	0.500	0.240
GENE3906X	-0.660	-0.590	-0.090	-0.270	-0.040	0.160	0.040	0.140
GENE1842X	-0.160	-0.790	-0.380	-0.190	0.240	-0.640	-0.450	0.020
GENE1439X	-0.390	-0.090	-0.320	0.010	-0.310	0.290	-0.250	0.190
GENE3187X	-0.320	-0.280	0.360	0.083	-0.120	0.200	-0.330	0.480
GENE3179X	-0.530	0.010	-0.050	-0.040	-0.340	0.500	-0.310	-0.090
GENE1859X	-0.380	-0.170	0.100	-0.080	0.040	-0.150	0.160	-0.220
GENE3469X	-0.420	0.000	-0.040	-0.042	-0.340	-0.050	-0.260	-0.120
GENE1267X	-0.550	0.100	-0.020	-0.010	-0.460	0.370	0.200	0.360
GENE1263X	-0.310	-0.250	-0.580	-0.400	-0.620	-0.020	-0.400	-0.190
GENE1264X	-0.440	-0.250	-0.130	-0.240	-0.800	-0.060	0.370	0.170
GENE1460X	0.000	0.080	-0.280	0.260	-0.170	0.180	0.250	0.180
GENE1454X	-0.570	-0.060	-0.440	-0.240	-0.320	0.050	-0.360	-0.020
GENE1456X	-0.510	-0.220	-0.370	-0.380	-0.300	0.040	0.190	-0.080
GENE1341X	-0.530	-0.060	-0.210	0.000	-0.340	-0.170	-0.260	0.130
GENE1432X	-0.410	-0.360	-0.470	-0.220	-0.480	-0.280	0.090	-0.040
GENE1431X	-0.310	-0.100	0.000	-0.220	0.050	-0.150	-0.390	0.100
GENE1426X	0.470	-0.200	0.060	-0.020	0.030	-0.070	-0.360	-0.120
GENE1428X	-0.110	-0.310	0.010	-0.260	-0.680	0.060	-0.170	0.070
GENE1425X	-0.200	-0.270	-0.120	-0.110	-0.450	-0.240	0.000	0.050
GENE1424X	0.220	-0.330	0.030	-0.010	-0.620	-0.360	0.130	-0.440
GENE1423X	-0.440	-0.110	0.450	-0.150	-0.690	-0.260	-0.300	-0.100
GENE1397X	-0.060	-0.320	-0.090	-0.150	0.110	-0.140	0.090	-0.080
GENE1411X	-0.640	-0.680	-0.370	-0.610	-0.890	-0.520	-0.140	-0.270
GENE1410X	0.020	-0.540	-0.260	-0.500	-0.220	-0.370	-0.310	-0.320
GENE1412X	-0.480	-0.600	-0.370	-0.550	-0.430	-0.100	-0.310	-0.270
GENE1418X	-0.680	-0.230	0.120	-0.240	-0.600	0.090	-0.310	-0.150
GENE1404X	-0.290	0.170	-0.070	-0.070	-0.490	-0.490	-0.140	-0.090
GENE1401X	-0.180	-0.730	0.030	-0.350	-0.170	-0.240	-0.080	-0.120
GENE1395X	-0.410	-0.460	-0.250	-0.690	-0.170	-0.620	-1.000	-0.410
GENE1394X	-0.670	-0.730	-0.270	-0.370	-1.070	-0.310	-0.810	-0.250
GENE1391X	-0.360	-0.120	-0.370	-0.310	-0.280	-0.260	-0.350	-0.350
GENE3459X	0.280	0.060	0.000	-0.010	0.000	0.560	-0.140	-0.330
GENE3456X	-0.310	-0.310	0.010	-0.130	-0.800	-0.530	0.100	0.170
GENE1864X	-0.050	-0.130	-0.360	-0.260	-0.790	0.230	0.180	0.120
GENE1436X	-0.190	-0.120	0.160	-0.050	-0.220	-0.170	-0.140	-0.160
GENE3410X	0.000	-0.030	-0.090	-0.150	0.140	0.020	-0.180	-0.130
GENE3159X	0.220	0.080	0.100	-0.040	0.210	0.020	-0.300	0.050
GENE4019X	-0.560	-0.160	0.050	-0.160	-0.760	0.350	-0.150	-0.410
GENE1816X	0.160	0.560	0.300	0.100	0.070	-0.240	0.370	0.110
GENE3969X	-0.320	0.230	-0.080	0.010	-0.120	0.400	0.180	0.070
GENE3973X	0.360	-0.210	-0.410	0.000	0.000	-0.180	0.130	-0.440
GENE3977X	-0.040	-0.270	-0.270	-0.080	0.040	-0.030	0.000	-0.620
GENE3465X	-0.490	0.090	0.230	-0.170	-0.370	-0.600	0.160	-0.040
GENE1755X	-0.140	-0.070	-0.550	0.000	-0.500	-0.370	-0.110	0.410
GENE3804X	-0.180	0.230	-0.230	-0.180	-0.350	-0.370	-0.220	-0.360
GENE3805X	-0.370	0.450	-0.060	-0.050	-0.650	-0.460	0.420	-0.250
GENE1124X	0.250	0.100	0.240	0.020	-0.680	-0.130	0.570	0.460
GENE1131X	-0.100	0.140	0.190	0.020	-0.550	-0.350	0.380	-0.200
GENE1132X	0.260	0.540	0.150	0.320	-0.200	-0.150	0.260	0.060
GENE1794X	-0.050	-0.010	-0.240	-0.070	0.110	-0.050	0.240	0.110
GENE1793X	-0.510	-0.140	-0.190	-0.160	-0.280	0.000	0.230	-0.240
GENE1507X	-0.300	-0.420	0.020	0.030	-0.030	0.190	0.390	0.160
GENE1508X	-0.620	-0.730	-0.130	-0.160	-0.270	-0.180	0.220	0.070
GENE1499X	0.350	0.090	0.020	0.070	-0.090	0.710	0.190	0.000
GENE3590X	0.400	0.590	0.530	0.310	0.330	0.300	0.400	0.190
GENE3591X	0.160	0.240	0.420	0.180	0.700	0.050	0.010	0.060
GENE3582X	-0.240	-0.020	0.280	0.090	0.220	-0.310	0.280	-0.050
GENE3583X	0.060	-0.150	0.600	0.140	0.440	-0.480	-0.030	0.070
GENE1716X	-0.150	0.200	0.430	0.130	-0.060	-0.510	0.260	0.480
GENE470X	0.530	0.380	0.160	0.080	0.070	0.120	-0.250	-0.200
GENE3605X	0.140	0.300	0.180	0.030	0.440	-0.160	-0.100	-0.200
GENE1537X	-0.120	0.140	0.390	0.250	0.450	0.130	0.620	0.020
GENE1540X	-0.200	0.320	-0.140	0.160	-0.260	0.100	0.400	0.290
GENE1577X	0.360	0.320	0.440	0.360	0.350	0.000	0.400	0.040
GENE1597X	-0.170	0.010	0.460	0.020	-0.440	-0.410	0.410	-0.010
GENE1684X	0.200	0.330	0.870	0.267	0.000	0.520	0.750	0.340
GENE1623X	0.690	0.440	0.720	0.680	0.950	0.720	0.880	0.680
GENE1631X	0.210	0.150	0.710	0.370	-0.330	0.580	0.460	0.820
GENE1683X	0.000	0.210	0.410	0.170	-0.470	-0.330	0.250	0.050
GENE3613X	0.320	0.900	0.930	0.790	1.050	0.970	0.690	0.670
GENE1753X	0.380	0.180	0.500	0.200	0.420	0.520	0.810	0.090
GENE493X	0.370	0.800	0.370	0.230	0.220	-0.180	0.330	0.180
GENE1553X	0.790	0.710	0.040	0.250	0.530	0.260	0.520	0.030
GENE1759X	0.070	-0.140	-0.030	-0.120	0.270	0.130	0.140	0.350
GENE1519X	-0.110	0.570	-0.010	0.193	0.580	-0.180	0.640	0.310
GENE1518X	0.120	0.680	0.270	0.270	0.220	0.040	-0.080	0.200
GENE1514X	-0.180	-0.030	0.140	0.080	0.010	0.260	-0.070	0.090
GENE1512X	0.090	0.010	0.330	0.050	-0.020	0.050	-0.080	-0.490
GENE1513X	0.090	-0.160	-0.200	-0.190	0.030	-0.310	0.410	-0.370
GENE1525X	-0.450	0.080	-0.160	-0.160	0.010	-0.400	0.190	-0.030
GENE1524X	-0.300	0.360	0.170	0.070	0.240	-0.150	0.200	0.210
GENE1521X	-0.040	-0.400	-0.090	0.000	0.470	-0.050	0.270	0.580
GENE1765X	0.370	-0.290	0.460	0.222	0.150	0.230	0.680	0.250
GENE1766X	0.040	-0.140	-0.090	-0.060	0.390	-0.030	0.430	0.220
GENE1768X	0.260	0.120	-0.050	0.080	-0.460	0.170	0.150	-0.290
GENE1772X	0.080	0.000	0.030	0.050	-0.350	0.100	0.380	-0.070
GENE954X	0.300	0.280	-0.180	-0.030	-0.200	-0.080	0.200	-0.200
GENE960X	-0.220	-0.330	-0.250	-0.090	-0.700	0.280	-0.130	-0.140
GENE962X	0.320	-0.020	-0.290	-0.130	-0.050	-0.060	0.250	0.000
GENE1783X	-0.510	-0.250	0.480	0.030	-0.400	0.190	0.030	-0.130
GENE913X	0.300	0.430	0.070	0.140	-0.270	0.150	0.430	0.180
GENE914X	0.230	0.550	0.240	0.220	-0.310	0.110	0.500	0.040
GENE1347X	0.250	-0.170	0.020	-0.058	-0.400	0.160	0.350	0.050
GENE3417X	-0.180	0.320	0.120	-0.060	0.400	-0.240	0.090	0.380
GENE3411X	0.170	-0.480	0.130	0.010	0.000	-0.050	-0.270	-0.160
GENE1807X	0.260	0.030	0.450	0.110	-0.160	0.020	0.600	-0.090
GENE3979X	0.610	0.210	0.190	0.060	0.130	-0.400	0.440	0.000
GENE1496X	-0.310	-0.120	-0.030	-0.060	-0.260	0.210	0.380	0.290
GENE1495X	0.000	-0.090	0.350	0.242	-0.400	0.130	0.370	0.260
GENE1494X	-0.270	-0.090	-0.150	-0.070	-0.310	-0.010	0.280	0.060
GENE985X	0.000	0.010	0.460	-0.080	0.400	-0.200	0.120	-0.090
GENE1376X	0.280	-0.130	0.250	-0.120	0.190	0.090	0.450	-0.210
GENE3196X	-0.510	-0.010	-0.010	-0.030	-0.510	-0.140	0.530	-0.150
GENE2629X	0.390	0.200	0.200	0.120	-0.180	0.450	0.780	0.260
GENE1089X	-0.230	-0.800	-0.390	-0.170	-0.340	0.250	-0.140	0.110
GENE1909X	0.210	-0.170	0.030	0.000	-0.320	0.320	-0.050	0.230
GENE1894X	0.030	0.480	-0.330	-0.130	-0.470	-0.230	0.320	-0.320
GENE5X	0.290	0.120	-0.280	0.240	-0.090	-0.040	0.320	-0.220
