# Supplementary material for: Discovering biclusters in gene expression data based on high-dimensional linear geometries
Source: BMC Bioinformatics. 2008 Apr 23;9:209. doi: 10.1186/1471-2105-9-209 (PMC2386490; doi:10.1186/1471-2105-9-209)
Supplement: Additional file 4 — All detected biclusters with full data. All the detected biclusters with full data are given here. [file 1471-2105-9-209-S4.zip › biclu_result/bi_271.txt]

	DLCL-0042	DLCL-0007	DLCL-0031	DLCL-0030	DLCL-0004	DLCL-0052	DLCL-0011	DLCL-0032
GENE1835X	-0.320	-0.510	0.200	-0.310	-0.130	-0.180	-0.060	0.220
GENE1836X	-0.630	-0.450	0.130	-0.400	-0.310	0.020	-0.630	0.040
GENE1865X	-0.460	-0.160	0.200	-0.460	-0.120	0.120	-0.080	0.190
GENE1380X	-0.280	-0.510	0.090	-0.450	-0.229	-0.100	-0.060	0.110
GENE1930X	-0.890	-0.820	-0.150	-0.160	-0.460	-0.300	-0.100	-0.080
GENE2584X	-0.620	-0.420	0.210	-0.170	-0.270	-0.340	0.000	-0.080
GENE3070X	-0.630	-0.230	0.070	0.540	-0.030	-0.540	0.170	-0.120
GENE3165X	-0.390	0.370	0.130	0.190	-0.060	0.020	0.410	-0.240
GENE1114X	-0.100	0.060	-0.770	-0.060	-0.270	-0.220	0.100	-0.040
GENE1115X	-0.320	-0.300	-0.610	0.270	-0.090	0.050	0.460	-0.010
GENE3960X	0.790	0.710	0.010	0.010	0.230	-0.130	-0.160	-0.140
GENE3868X	0.480	0.530	1.280	1.110	0.670	0.740	1.280	0.460
GENE166X	0.980	0.000	-0.150	0.430	0.470	0.750	0.400	0.290
GENE3438X	1.040	0.960	0.250	0.420	0.400	0.770	0.310	0.390
GENE3439X	-0.190	0.166	0.050	0.540	0.230	-0.440	0.550	0.360
GENE3447X	-0.040	0.200	-0.100	0.110	0.000	-0.280	0.330	0.080
GENE3449X	-0.030	0.000	0.100	0.150	0.070	0.310	-0.080	-0.150
GENE1501X	0.240	0.270	0.410	0.320	0.100	0.360	0.300	0.260
GENE3404X	0.220	0.620	0.450	-0.090	0.050	0.480	-0.050	0.050
GENE3403X	-0.240	0.300	0.100	0.010	0.290	0.510	-0.090	-0.030
GENE816X	0.730	0.290	0.560	0.460	0.410	0.800	0.020	0.080
GENE3406X	0.270	0.500	0.470	-0.150	0.320	0.200	-0.030	0.300
GENE213X	0.750	0.250	0.150	0.150	0.090	-0.270	-0.060	-0.220
GENE3453X	-0.370	-0.180	-0.130	0.520	0.020	0.450	0.610	0.210
GENE394X	0.410	0.250	0.100	-0.170	0.040	0.040	-0.110	0.180
GENE3602X	0.170	-0.110	-0.430	0.000	-0.040	0.020	-0.240	-0.200
GENE3523X	0.340	0.020	-0.130	0.050	0.050	0.320	-0.070	-0.210
GENE3529X	0.390	0.280	-0.370	-0.100	0.160	0.470	-0.040	0.310
GENE3512X	-0.040	-0.300	-0.180	0.160	-0.220	-0.890	0.240	-0.310
GENE3811X	0.160	0.430	0.260	0.350	0.080	-0.230	0.100	-0.140
GENE3785X	0.535	0.030	-0.020	0.270	-0.070	0.170	0.030	0.080
GENE3700X	-0.430	-0.540	0.010	-0.080	-0.030	0.370	0.130	-0.050
GENE3779X	0.560	-0.090	0.060	0.260	-0.110	0.030	-0.720	-0.770
GENE3551X	-0.030	-0.060	0.540	0.190	0.120	-0.250	0.160	0.200
GENE3418X	0.100	0.480	-0.150	-0.090	0.320	0.440	0.390	-0.010
GENE3216X	0.600	-0.080	-0.060	0.000	0.070	0.370	-0.140	0.320
GENE3217X	0.530	0.090	0.070	0.090	0.220	0.240	0.330	0.470
GENE1840X	-0.700	-0.870	-0.140	-0.450	-0.370	-0.520	-0.150	-0.170
GENE3145X	-0.150	-0.320	-0.230	0.240	-0.180	-0.200	0.470	-0.020
GENE1091X	0.360	0.080	0.240	0.030	-0.230	-0.270	0.340	-0.350
GENE2552X	-0.200	-0.220	-0.210	-0.160	-0.010	-0.060	0.190	0.400
GENE2570X	0.600	-0.140	0.230	0.090	0.120	-0.090	0.590	0.410
GENE2565X	-0.200	-0.140	-0.270	0.060	-0.100	-0.520	-0.310	-0.170
GENE2549X	0.710	-0.040	0.030	0.260	0.076	-0.170	0.210	-0.100
GENE1893X	-0.430	-0.310	-0.210	-0.570	-0.280	0.060	0.000	-0.360
GENE1915X	-0.230	-0.220	-0.020	0.290	0.030	0.300	0.010	-0.100
GENE1914X	-0.340	-0.460	-0.380	0.010	-0.110	-0.260	-0.210	-0.180
GENE1917X	-0.500	-0.310	-0.340	0.240	-0.190	-0.070	0.290	-0.110
GENE1896X	-0.110	-0.080	0.040	0.060	-0.120	0.100	-0.020	0.000
GENE2987X	-0.370	-0.330	0.230	-0.080	0.010	0.010	-0.190	0.000
GENE2041X	-0.100	-0.050	0.340	-0.050	0.200	-0.140	0.020	0.150
GENE2516X	0.800	0.830	0.680	0.570	0.490	-0.200	0.640	-0.100
GENE2510X	-0.120	0.230	0.380	0.480	0.230	-0.060	-0.320	-0.100
GENE3042X	0.189	-0.100	0.390	-0.030	-0.045	-0.600	-0.030	-0.260
GENE3051X	-0.070	-0.340	0.100	-0.160	-0.010	-0.570	0.450	0.320
GENE2961X	-0.850	-0.260	-0.810	-0.510	-0.510	-1.070	0.060	0.000
GENE2522X	0.390	0.410	-0.520	0.100	-0.050	-0.480	0.480	-0.150
GENE2523X	0.560	0.540	-0.620	-0.020	-0.040	-0.530	0.570	-0.310
GENE2046X	0.380	-0.550	-0.310	-0.060	-0.099	-0.420	0.310	-0.170
GENE2045X	-0.410	-0.720	-0.300	0.300	-0.140	-0.660	-0.130	-0.450
GENE2057X	0.170	0.000	-0.370	-0.890	-0.360	-0.410	0.160	-0.600
GENE2061X	-0.320	-0.470	-0.580	-0.310	-0.200	-0.430	0.010	-0.290
GENE2062X	-0.080	-0.450	-0.230	0.070	-0.200	-0.470	-0.310	-0.280
GENE2493X	-0.440	-0.240	-0.260	-0.080	-0.140	-0.340	-0.380	-0.010
GENE2497X	-0.230	0.120	-0.250	0.140	0.220	0.340	-0.130	0.170
GENE2498X	-0.160	0.190	-0.320	0.230	0.180	0.270	0.120	0.060
GENE2453X	-0.820	-0.560	0.130	-0.130	-0.350	-0.880	0.060	0.090
GENE2295X	0.030	-0.170	0.220	0.330	-0.080	-0.750	-0.280	-0.410
GENE2329X	-0.050	0.700	0.060	0.380	0.020	0.200	-0.100	-0.410
GENE2360X	-0.540	-0.710	-0.200	-0.360	-0.380	-0.510	0.120	-0.310
GENE2397X	-0.290	-0.540	-0.890	0.130	-0.410	-0.180	-0.050	-0.630
GENE2354X	0.000	-0.460	-0.380	0.400	-0.020	-0.550	0.020	-0.200
GENE2343X	0.620	0.560	-0.400	-0.170	0.170	0.140	-0.280	-0.260
GENE2342X	0.220	0.280	-0.120	-0.160	0.250	0.020	-0.140	0.120
GENE2337X	0.350	-0.110	-0.230	0.160	-0.040	-0.490	-0.080	-0.370
GENE2459X	0.310	0.000	-0.310	-0.640	-0.280	-0.520	-0.080	-0.460
GENE2106X	-0.010	-0.310	-0.190	0.470	0.200	0.380	0.340	0.570
GENE2120X	0.180	0.020	0.610	0.290	0.360	0.250	0.220	0.150
GENE2140X	-0.400	-0.270	-0.070	-0.310	-0.140	0.250	0.060	-0.200
GENE2138X	-0.410	-0.680	-0.250	-0.290	-0.280	0.130	0.200	0.300
GENE2137X	-0.170	-0.260	-0.220	-0.370	-0.280	-0.210	0.190	0.120
GENE2281X	-0.010	0.560	0.140	0.000	-0.050	0.190	-0.250	0.090
GENE2280X	-0.350	0.170	-0.040	-0.020	-0.170	-0.270	0.000	0.060
GENE2279X	-0.840	0.340	-0.350	-0.020	-0.240	-0.460	-0.160	0.050
GENE2277X	0.700	0.550	0.390	-0.340	0.170	-0.220	-0.060	-0.230
GENE2241X	0.000	-0.160	-0.040	-0.330	-0.260	0.170	-0.300	-0.340
GENE2119X	0.310	0.360	0.340	0.140	0.190	-0.090	0.800	0.540
GENE2142X	-0.120	0.430	0.650	0.000	0.300	0.000	0.520	0.060
GENE2231X	-0.200	-0.350	-0.400	-0.210	-0.260	-0.530	-0.200	-0.560
GENE2193X	0.630	-0.300	-0.190	0.540	0.230	0.280	-0.180	-0.180
GENE2185X	0.170	0.020	-0.030	-0.170	-0.050	-0.720	-0.040	-0.110
GENE2195X	0.110	-0.320	0.340	-0.060	0.060	-0.350	0.040	-0.050
GENE2200X	-0.440	-0.430	-0.440	-0.120	-0.160	-0.030	0.110	-0.230
GENE2178X	0.200	-0.400	0.100	-0.680	-0.430	-1.110	0.000	-0.350
GENE2166X	-0.430	0.090	0.010	-0.420	-0.240	-0.700	-0.010	-0.140
GENE2177X	-0.320	-0.440	-0.030	0.010	0.080	-0.410	-0.040	0.150
GENE2214X	-0.350	-0.770	-0.380	-0.380	-0.220	-0.350	-0.220	-0.060
GENE2221X	-0.320	0.470	-0.190	0.120	0.070	-0.100	-0.020	0.410
GENE2230X	-0.530	-0.270	-0.130	-0.200	-0.140	-0.730	0.100	-0.150
GENE2248X	-0.240	0.000	-0.470	0.000	-0.300	0.020	-0.150	-0.080
GENE2249X	0.190	-0.060	-0.560	-0.380	-0.050	-0.020	0.130	0.040
GENE2729X	-0.400	-0.640	0.390	-0.140	-0.230	-0.490	0.000	0.080
GENE2130X	-0.340	0.280	-0.250	-0.030	-0.340	0.180	0.000	-0.320
GENE2129X	0.106	-0.080	0.110	-0.060	-0.250	-0.420	-0.180	-0.230
GENE2078X	-0.420	-0.410	-0.900	-0.340	-0.560	-1.010	-0.190	-0.310
GENE2252X	0.040	-0.300	-0.090	-0.060	-0.040	-0.500	-0.090	-0.240
GENE2253X	-0.100	-0.300	-0.530	-0.320	-0.140	-0.660	-0.480	-0.400
GENE2434X	-0.840	-0.500	-0.410	-0.220	-0.240	-0.510	0.000	0.080
GENE2095X	-0.380	-0.560	-0.920	-0.010	-0.540	-0.520	0.000	-0.280
GENE1959X	-0.060	-0.090	0.160	0.050	0.160	-0.310	-0.390	-0.210
GENE2076X	0.410	0.000	-0.100	0.440	0.010	0.120	-0.460	0.150
GENE2521X	-0.570	-0.170	0.290	0.280	0.010	-0.390	-0.260	0.270
GENE2025X	-0.480	-0.630	-0.100	-0.080	-0.260	-0.600	0.210	0.360
GENE3703X	-0.259	0.530	-0.200	-0.100	0.120	0.210	0.570	0.140
GENE3705X	-0.130	0.350	-0.210	0.020	0.090	0.180	0.510	0.360
GENE2507X	0.010	-0.280	0.000	0.080	-0.160	-0.200	-0.160	-0.160
GENE2042X	0.010	-0.460	-0.560	0.000	-0.010	-0.170	0.210	0.400
GENE1962X	-0.510	-0.620	-0.240	-0.380	-0.270	-0.110	0.370	0.020
GENE2607X	0.190	-0.260	0.390	-0.500	-0.070	-0.470	0.410	0.230
GENE2612X	-0.533	-0.490	-0.560	-0.180	-0.610	-0.460	-0.620	-0.340
GENE2692X	0.300	-0.520	-0.090	-0.210	-0.090	0.000	0.110	-0.350
GENE2958X	-0.290	-0.550	0.380	-0.250	-0.070	-0.630	-0.070	0.200
GENE1101X	-0.430	-0.050	-0.150	0.000	-0.110	-0.220	-0.030	-0.040
GENE3984X	0.220	-0.300	0.280	0.030	0.130	-0.510	0.090	0.120
GENE2609X	-0.040	-0.540	-0.410	-0.070	-0.380	-0.730	-0.310	-0.110
GENE1851X	-0.560	-0.370	-0.480	-0.530	-0.560	-0.730	-0.490	-0.340
GENE2573X	-0.140	-0.300	0.300	-0.110	-0.170	0.220	0.390	-0.190
GENE3141X	-0.140	0.170	-0.210	-0.070	-0.070	-0.610	-0.060	-0.150
GENE2465X	-0.140	-0.450	-0.350	0.120	-0.440	0.000	-0.440	-0.350
GENE3065X	0.040	0.050	-0.440	-0.290	-0.270	0.220	0.110	-0.080
GENE3900X	-0.160	-0.230	0.020	0.040	-0.110	-0.140	0.050	0.100
GENE3901X	0.350	0.070	0.070	0.470	0.040	-0.290	0.200	-0.110
GENE2574X	0.070	-0.300	0.000	0.110	-0.030	0.200	-0.170	-0.180
GENE3212X	-0.250	-0.020	-0.250	-0.200	-0.180	0.320	-0.560	-0.330
GENE3197X	-0.400	0.050	-0.260	0.400	0.190	-0.420	0.310	0.620
GENE3920X	-0.570	-0.480	0.000	0.090	-0.090	0.030	0.080	0.210
GENE3154X	-0.010	0.130	0.000	-0.230	-0.040	-0.120	-0.050	-0.270
GENE1071X	0.870	0.150	0.470	0.310	0.560	0.770	0.130	0.290
GENE3279X	0.400	0.200	0.050	0.030	0.170	-0.140	0.050	0.280
GENE3278X	0.230	0.310	-0.260	-0.330	-0.030	-0.140	0.490	0.140
GENE369X	0.070	0.290	-0.040	0.200	0.100	0.610	-0.310	-0.160
GENE3375X	-0.280	0.240	0.330	0.610	0.330	0.210	0.360	0.160
GENE3374X	-0.470	-0.390	0.230	0.650	0.080	0.030	0.540	0.190
GENE3382X	0.190	0.020	0.850	0.700	0.430	0.740	0.240	0.070
GENE3928X	-0.820	-0.320	0.010	-0.240	-0.290	0.160	0.000	-0.010
GENE1045X	0.270	0.230	0.000	0.100	0.200	-0.080	0.160	-0.140
GENE3205X	0.260	-0.290	-0.320	-0.010	-0.120	-0.230	-0.040	-0.060
GENE3186X	-0.550	0.160	-0.170	0.100	0.020	0.060	-0.320	0.070
GENE4025X	-0.130	0.500	-0.070	-0.230	0.090	0.270	0.350	0.170
GENE3386X	-0.110	0.100	0.870	-0.040	0.270	-0.220	0.790	0.720
GENE1008X	0.490	0.270	-0.040	0.280	0.220	0.400	0.190	0.280
GENE58X	0.360	0.100	0.250	-0.210	0.020	-0.320	-0.430	0.240
GENE4000X	0.150	0.040	-0.060	0.310	0.120	-0.050	0.460	0.050
GENE3999X	0.310	0.680	0.120	0.450	0.030	0.000	-0.530	-0.270
GENE3204X	0.020	-0.130	-0.180	0.470	-0.070	-0.120	0.290	-0.140
GENE3207X	-0.410	-0.130	-0.350	-0.420	-0.320	-0.780	-0.330	0.050
GENE164X	0.560	-0.020	0.320	0.010	0.270	0.220	-0.320	0.000
GENE53X	0.630	0.300	0.440	0.420	0.080	0.020	-0.210	-0.160
GENE43X	0.360	-0.250	-0.260	-0.040	-0.270	0.140	-0.110	-0.100
GENE3907X	0.430	0.150	-0.320	-0.250	0.000	-0.180	-0.140	0.080
GENE3112X	-0.040	-0.140	-0.280	-0.200	-0.370	-0.290	0.020	-0.080
GENE3113X	-0.150	-0.030	0.180	0.000	-0.120	-0.210	0.110	-0.190
GENE32X	-0.555	-0.140	-0.410	0.050	-0.060	0.220	-0.360	-0.160
GENE1869X	-0.420	-0.260	-0.410	-0.340	-0.040	-0.140	-0.100	0.040
GENE3167X	-0.320	-0.230	-0.470	-0.570	-0.280	-0.300	0.020	-0.020
GENE3926X	-0.730	-0.260	-0.210	-0.080	-0.250	-0.460	0.410	0.040
GENE1449X	-0.540	-0.520	-0.410	-0.090	-0.260	-0.710	-0.030	0.190
GENE1469X	-0.100	0.130	-0.320	0.000	-0.090	0.260	-0.190	-0.120
GENE2605X	-0.270	-0.100	0.070	0.220	0.070	-0.190	-0.040	0.060
GENE2604X	-0.130	-0.220	-0.360	0.110	-0.050	-0.300	-0.340	-0.140
GENE2603X	0.090	-0.230	-0.170	0.340	-0.200	-0.160	0.090	-0.010
GENE1272X	-0.260	-0.340	-0.240	-0.100	-0.190	-0.230	-0.280	-0.070
GENE1271X	0.600	0.180	-0.160	-0.180	0.070	-0.490	-0.340	-0.290
GENE1092X	-0.070	0.150	0.200	-0.080	0.150	-0.230	-0.110	0.020
GENE2606X	-0.160	0.010	-0.400	-0.350	-0.320	-0.790	-0.490	-0.440
GENE1031X	0.000	0.240	0.490	0.560	0.280	-0.270	0.350	0.030
GENE3017X	0.090	0.310	-0.050	-0.440	0.050	-0.100	0.050	0.310
GENE3098X	-0.650	0.200	-0.030	0.030	-0.280	0.020	0.120	-0.590
GENE3032X	0.520	-0.070	-0.100	-0.050	0.070	-0.110	0.050	-0.090
GENE2482X	0.270	-0.180	0.340	0.020	0.190	0.060	-0.030	0.230
GENE2995X	-0.110	0.030	-0.200	-0.070	-0.100	-0.120	-0.130	-0.070
GENE2672X	0.050	0.320	-0.300	-0.100	-0.041	-0.140	-0.290	-0.280
GENE2679X	0.100	0.080	-0.040	-0.220	-0.050	-0.160	-0.380	0.120
GENE2920X	-0.460	-0.050	-0.070	-0.250	-0.030	0.070	0.390	0.400
GENE1956X	-0.380	0.100	0.460	-0.030	0.044	-0.600	0.150	-0.080
GENE2937X	0.390	-0.110	0.480	0.010	-0.060	-0.240	0.460	-0.160
GENE1948X	-0.260	0.020	0.130	-0.070	0.000	-0.030	-0.270	-0.210
GENE1949X	-0.220	-0.350	0.000	0.020	-0.040	-0.330	-0.350	-0.120
GENE2939X	-0.140	-0.010	0.370	0.060	0.040	-0.360	0.130	0.150
GENE299X	1.130	0.260	0.730	-0.180	0.490	0.170	0.120	0.250
GENE282X	-0.430	0.340	0.420	0.060	0.080	-0.200	0.580	0.290
GENE2908X	-0.480	-0.210	0.010	-0.050	-0.230	-0.540	0.130	0.020
GENE2906X	-0.050	-0.370	-0.440	-0.250	0.000	-0.330	-0.120	-0.040
GENE1961X	-0.240	-0.218	-0.140	-0.040	-0.070	-0.100	0.010	-0.050
GENE2956X	-0.070	-0.190	0.130	0.000	-0.100	-0.280	0.140	-0.090
GENE2714X	-0.123	-0.170	-0.120	-0.170	-0.290	-0.030	-0.160	-0.190
GENE2741X	-0.760	-0.620	-0.160	-0.300	-0.190	-0.840	0.050	0.250
GENE2881X	0.580	0.380	0.000	0.010	0.080	-0.090	0.430	0.170
GENE288X	0.680	0.110	0.190	0.210	0.410	0.490	0.160	0.400
GENE3004X	-0.080	0.390	0.750	-0.120	0.180	-0.090	-0.020	0.380
GENE3002X	0.440	0.620	0.280	0.090	0.270	-0.260	0.230	0.400
GENE2748X	-0.500	-0.220	-0.180	-0.090	-0.140	-0.830	-0.170	0.220
GENE2771X	-0.250	0.120	0.100	-0.030	0.170	-0.480	0.340	0.180
GENE2845X	0.160	-0.020	0.440	0.040	0.000	-0.580	-0.150	-0.030
GENE2823X	-0.090	0.470	0.680	-0.240	0.310	-0.390	-0.080	0.330
GENE2827X	-0.380	0.180	0.170	0.080	-0.060	-0.550	0.130	0.000
GENE2832X	-0.730	0.280	-0.440	-0.290	-0.290	-0.660	0.130	-0.330
GENE2837X	-0.590	-0.110	0.270	-0.230	0.020	-0.110	0.370	0.360
GENE2843X	-0.020	-0.120	0.550	-0.270	0.000	-0.590	0.330	0.370
GENE2810X	-0.570	-0.440	0.100	-0.030	-0.070	-0.570	-0.320	0.120
GENE2143X	0.390	0.330	0.560	-0.240	0.160	-0.530	0.230	-0.080
GENE2797X	0.410	-0.090	0.270	-0.480	0.036	0.060	0.510	0.280
GENE2753X	0.020	0.230	0.570	0.170	0.350	-0.110	0.180	0.170
GENE2779X	-0.050	0.040	-0.780	-0.210	-0.200	-0.270	0.390	0.100
GENE2785X	-0.520	-0.160	-0.390	0.010	-0.150	-0.450	0.410	0.300
GENE2783X	0.590	-0.050	0.110	-0.070	0.170	-0.220	0.320	0.300
GENE2778X	-0.120	0.010	-0.380	0.200	0.030	-0.170	0.120	-0.070
GENE2754X	0.110	0.160	0.580	0.060	0.060	0.010	0.560	0.330
GENE2865X	0.140	-0.270	0.110	-0.080	0.050	-0.380	-0.220	0.090
GENE2866X	0.460	-0.010	-0.030	0.040	0.002	-0.300	-0.250	-0.080
GENE2745X	0.090	-0.100	0.490	-0.310	-0.010	-0.620	0.410	0.360
GENE2876X	0.050	-0.350	-0.400	-0.220	-0.170	-0.280	0.110	0.110
GENE2896X	-0.100	0.080	0.600	0.040	0.050	-0.250	0.670	0.440
GENE2650X	-0.230	0.000	-0.140	-0.010	-0.040	0.390	0.300	0.200
GENE2651X	-0.420	-0.106	-0.180	-0.080	-0.010	0.130	0.140	0.200
GENE1955X	-0.300	-0.030	-0.340	-0.070	-0.130	0.040	0.030	0.050
GENE2917X	0.330	-0.010	-0.100	-0.050	-0.060	-0.600	0.000	-0.150
GENE2914X	0.680	0.760	0.260	0.000	0.440	0.380	0.610	0.170
GENE2128X	-0.060	0.240	0.080	0.300	0.050	0.000	0.030	0.370
GENE2945X	0.600	0.670	0.310	0.340	0.220	0.440	0.230	-0.080
GENE2943X	0.330	0.570	0.200	0.060	0.270	0.350	0.180	0.200
GENE2656X	-0.080	0.680	-0.440	-0.190	0.050	0.130	0.160	0.380
GENE2655X	-0.100	-0.150	-0.390	0.080	0.060	0.090	-0.030	0.290
GENE2950X	0.420	-0.680	0.000	-0.300	-0.140	0.170	0.030	0.000
GENE2633X	-0.380	-0.030	0.000	0.180	0.130	0.220	0.360	-0.080
GENE349X	-0.230	0.370	0.700	0.490	0.340	0.020	-0.190	0.000
GENE2999X	-0.060	0.260	0.020	-0.040	0.060	0.090	0.300	0.570
GENE2975X	0.240	-0.360	0.220	-0.440	-0.260	-0.050	-0.080	-0.210
GENE2996X	0.240	0.010	0.240	-0.020	0.090	-0.120	0.120	0.080
GENE2657X	-0.410	0.200	0.020	-0.160	-0.050	0.320	0.200	-0.170
GENE2621X	0.360	0.570	0.260	-0.150	0.080	-0.030	0.350	0.060
GENE3026X	0.030	0.270	0.100	0.010	0.010	-0.110	0.010	-0.280
GENE3025X	0.070	0.000	0.290	-0.440	-0.010	0.180	-0.060	-0.240
GENE3008X	-0.320	0.330	0.150	0.050	0.140	0.150	0.350	0.220
GENE3012X	0.410	0.180	-0.690	-0.300	-0.130	-0.420	0.170	-0.270
GENE2964X	0.220	0.140	-0.060	-0.470	0.010	-0.540	0.330	0.340
GENE3019X	0.170	-0.030	0.120	0.300	0.210	0.230	-0.080	0.310
GENE3018X	0.110	0.110	0.070	0.180	0.038	0.220	0.110	0.470
GENE2620X	0.590	-0.040	-0.200	0.070	0.070	0.100	-0.020	0.420
GENE1441X	-0.050	0.090	0.030	-0.090	-0.170	-0.090	0.240	-0.080
GENE315X	-0.010	0.050	-0.180	0.230	0.090	-0.100	0.140	-0.250
GENE327X	0.140	0.280	-0.170	0.000	0.160	-0.030	0.140	0.150
GENE3014X	0.170	-0.040	0.150	-0.230	-0.010	-0.580	-0.070	-0.010
GENE1033X	0.050	0.460	0.030	0.010	0.000	-0.090	0.040	0.170
GENE3022X	-0.510	-0.310	-0.240	-0.200	0.010	-0.080	0.020	0.450
GENE209X	0.750	0.630	-0.330	0.150	0.208	0.140	0.250	-0.070
GENE154X	0.100	-0.280	-0.280	-0.220	-0.220	0.160	0.060	-0.380
GENE1977X	0.040	-0.290	-0.330	-0.410	-0.280	-0.250	-0.190	0.000
GENE2029X	0.160	-0.340	-0.400	0.000	-0.140	-0.200	-0.150	-0.100
GENE2028X	-0.350	-0.330	-0.130	0.050	0.060	-0.080	-0.040	0.080
GENE2016X	0.030	-0.240	-0.340	-0.080	-0.270	-0.500	0.300	0.000
GENE1950X	-0.740	-0.300	-0.210	-0.020	-0.190	-0.510	0.220	-0.130
GENE2011X	0.170	-0.030	-0.240	-0.180	-0.150	-0.690	-0.020	-0.260
GENE1986X	0.090	0.060	0.210	0.080	0.060	0.460	-0.340	-0.070
GENE1997X	0.190	-0.440	-0.230	0.140	-0.100	-0.190	0.140	0.310
GENE1993X	-0.240	-0.370	0.030	-0.110	-0.070	-0.340	-0.200	-0.320
GENE1992X	-0.260	-0.140	-0.240	-0.050	-0.050	-0.610	0.070	-0.120
GENE1990X	-0.070	-0.640	0.020	0.000	-0.230	-0.620	0.120	0.080
GENE2002X	-0.750	-0.130	-0.120	0.180	-0.140	-0.130	0.430	-0.260
GENE1984X	-0.110	-0.660	-0.140	-0.190	-0.180	-0.590	0.140	0.430
GENE1983X	0.040	-0.380	-0.200	-0.400	-0.250	-0.300	-0.400	-0.180
GENE1980X	-0.520	-0.160	0.100	-0.130	0.000	-0.110	0.110	-0.020
GENE2013X	-0.820	-0.240	-0.120	-0.380	-0.370	-0.500	-0.450	-0.310
GENE1943X	-0.460	0.210	-0.010	0.450	0.150	-0.060	0.130	0.160
GENE1276X	0.040	0.280	0.200	-0.140	-0.080	-0.550	0.200	-0.190
GENE1273X	-0.700	0.180	-0.340	-0.330	-0.380	-0.560	0.210	-0.180
GENE1275X	0.000	-0.270	-0.570	-0.630	-0.170	0.180	-0.070	-0.220
GENE1356X	-0.430	-0.240	0.190	-0.050	0.040	0.000	0.400	0.200
GENE1355X	-0.280	-0.580	-0.310	-0.100	-0.510	-0.830	-0.550	-0.660
GENE1838X	0.300	0.340	0.050	-0.080	0.178	-0.380	0.000	0.030
GENE1269X	0.170	0.200	-0.370	0.120	0.120	-0.450	-0.250	0.000
GENE1198X	-0.550	-0.160	0.460	-0.300	-0.140	-0.260	0.210	-0.380
GENE1202X	-0.060	0.190	0.100	-0.170	0.030	0.460	0.130	-0.040
GENE1204X	0.130	-0.080	-0.040	0.200	-0.070	0.080	-0.130	-0.290
GENE1237X	0.310	0.250	-0.070	-0.080	0.040	-0.390	-0.010	0.230
GENE1248X	0.000	-0.110	0.050	-0.010	0.110	-0.240	0.360	-0.090
GENE1241X	0.204	-0.090	0.460	0.320	0.020	-0.160	0.060	-0.170
GENE1293X	0.420	0.470	0.170	0.130	0.230	0.010	0.430	0.620
GENE1292X	0.500	0.310	0.310	-0.020	0.240	0.040	0.760	0.480
GENE1255X	-0.390	-0.640	0.370	0.020	-0.090	-0.450	0.000	0.320
GENE227X	0.600	0.340	0.200	0.610	0.530	0.170	-0.030	0.010
GENE230X	0.420	0.180	0.190	0.000	0.190	0.020	-0.120	-0.080
GENE229X	0.561	0.280	0.270	0.280	0.240	-0.040	0.040	-0.020
GENE1166X	0.210	0.120	0.390	0.110	0.470	0.280	0.080	1.030
GENE1155X	-0.590	0.090	0.290	-0.050	-0.080	0.330	0.050	-0.020
GENE1285X	-0.370	0.060	0.330	-0.020	0.090	-0.020	0.390	-0.120
GENE1148X	-0.220	0.470	0.740	0.320	0.280	-0.040	0.050	0.620
GENE1149X	0.340	0.580	0.670	0.060	0.330	0.020	0.470	0.100
GENE54X	0.410	0.310	0.280	0.440	0.490	0.190	0.400	0.050
GENE3074X	0.410	0.630	-0.220	0.400	0.390	-0.270	0.170	0.200
GENE3414X	0.120	0.280	0.650	0.170	0.160	0.480	-0.470	-0.150
GENE3413X	0.670	0.230	0.090	0.210	0.246	0.030	-0.380	0.180
GENE3091X	0.390	-0.260	-0.260	-0.280	-0.060	-0.020	0.110	0.450
GENE1042X	-0.100	0.250	0.240	-0.350	0.090	0.070	0.620	0.270
GENE3104X	0.380	0.050	-0.120	0.080	0.000	0.600	-0.610	-0.160
GENE1156X	-0.490	0.450	0.440	-0.070	0.080	-0.020	-0.050	-0.260
GENE1036X	-0.050	0.500	0.690	0.600	0.370	0.220	0.320	0.390
GENE1837X	-0.380	-0.090	-0.150	-0.440	-0.120	0.350	0.290	-0.090
GENE1831X	0.070	-0.320	0.090	-0.040	-0.120	0.190	0.300	0.050
GENE1135X	-0.570	-0.670	0.410	-0.210	-0.130	0.350	0.110	-0.040
GENE1832X	-0.250	0.030	-0.230	0.080	0.050	0.280	0.010	-0.190
GENE1076X	-0.430	0.170	-0.050	0.020	0.000	0.320	0.390	0.140
GENE1022X	0.280	0.450	-0.090	0.140	0.150	0.370	0.330	-0.110
GENE35X	-0.180	-0.060	-0.340	0.250	0.090	-0.170	-0.410	-0.050
GENE37X	-0.020	-0.530	-0.190	-0.140	-0.350	-0.540	-0.550	-0.360
GENE38X	0.390	-0.110	-0.060	-0.300	-0.060	-0.070	-0.140	-0.260
GENE3932X	0.250	-0.230	0.030	0.240	-0.060	-0.260	0.400	-0.570
GENE91X	-0.450	0.380	-0.050	0.170	0.150	-0.160	0.560	0.300
GENE168X	1.000	0.470	0.140	0.510	0.620	0.320	0.220	0.300
GENE973X	0.320	0.040	0.200	0.310	0.090	0.540	-0.120	0.270
GENE1034X	0.180	0.010	0.400	0.370	0.200	0.110	0.360	0.310
GENE1035X	0.230	0.280	0.340	0.490	0.210	0.170	0.190	0.200
GENE3373X	-0.140	0.430	0.230	0.030	0.250	0.340	-0.100	0.590
GENE197X	-0.420	0.370	-0.160	-0.120	-0.080	0.230	-0.280	0.100
GENE930X	0.150	-0.310	-0.400	-0.330	0.000	0.350	0.250	-0.150
GENE208X	0.470	-0.250	-0.110	0.040	0.010	0.130	-0.230	-0.270
GENE218X	1.400	0.850	0.930	0.960	1.060	0.630	0.920	1.300
GENE217X	1.320	0.520	0.940	0.850	0.940	0.500	1.120	1.010
GENE224X	0.600	0.120	-0.040	-0.080	0.090	0.430	0.090	0.660
GENE221X	0.740	0.550	0.440	0.330	0.270	0.040	0.060	0.190
GENE335X	-0.060	0.200	-0.670	0.010	-0.093	-0.280	-0.210	-0.140
GENE336X	0.330	0.150	0.170	0.000	0.120	0.420	-0.040	0.140
GENE355X	0.060	0.820	0.780	-0.150	0.390	0.980	0.160	0.250
GENE367X	0.290	0.210	0.400	0.210	0.180	0.040	-0.280	-0.220
GENE319X	0.520	-0.110	0.570	0.270	0.370	0.120	-0.040	0.200
GENE1530X	-0.170	0.360	0.470	0.030	-0.060	-0.190	0.330	-0.120
GENE888X	0.730	0.160	-0.110	0.140	0.150	0.650	-0.010	0.030
GENE373X	0.260	0.050	0.020	-0.020	0.030	0.350	-0.330	-0.220
GENE489X	0.680	0.170	0.460	0.100	0.210	0.750	0.120	-0.130
GENE858X	0.370	0.380	-0.040	0.090	0.150	0.450	-0.020	-0.030
GENE448X	0.830	0.280	0.380	0.010	0.360	0.730	-0.220	-0.100
GENE845X	0.320	0.280	0.420	0.480	0.328	0.550	-0.210	0.240
GENE835X	0.630	0.220	0.530	0.600	0.380	0.530	-0.100	0.000
GENE836X	0.570	0.250	0.350	0.600	0.350	0.690	-0.080	0.060
GENE838X	0.770	0.090	0.070	0.360	0.350	0.510	0.260	0.070
GENE842X	0.390	0.050	-0.190	0.090	0.160	0.370	0.240	0.200
GENE259X	0.190	0.330	0.280	0.290	0.150	-0.210	0.290	0.070
GENE817X	0.570	0.770	0.440	0.040	0.370	0.560	0.040	0.210
GENE808X	0.640	0.700	0.410	-0.150	0.400	0.940	-0.110	-0.130
GENE806X	0.580	0.440	0.340	0.190	0.280	0.530	-0.030	0.160
GENE268X	0.670	0.190	0.280	0.110	0.260	0.060	-0.140	0.270
GENE828X	0.760	0.230	0.050	0.160	0.390	0.460	-0.080	-0.090
GENE283X	0.610	0.250	0.200	0.140	0.260	-0.280	0.260	0.180
GENE284X	0.650	0.470	0.250	0.260	0.330	0.050	0.540	0.390
GENE543X	0.590	0.380	0.510	0.920	0.760	0.430	0.540	0.780
GENE882X	0.390	0.120	0.150	0.730	0.460	0.450	0.480	0.170
GENE884X	0.400	0.240	0.040	0.500	0.300	0.450	0.350	0.130
GENE531X	1.110	1.000	0.020	0.640	0.560	0.930	0.710	0.280
GENE530X	0.250	0.650	-0.100	0.530	0.410	0.830	0.370	-0.030
GENE533X	0.920	0.380	0.610	0.730	0.740	0.720	0.340	0.070
GENE479X	0.180	0.020	0.670	-0.040	0.360	0.850	0.130	-0.280
GENE513X	0.740	0.570	0.220	0.370	0.060	-0.400	0.100	-0.280
GENE449X	0.800	0.200	-0.180	0.170	0.300	0.690	0.110	-0.020
GENE592X	0.640	1.020	0.580	-0.180	0.470	0.530	0.100	0.000
GENE562X	0.000	-0.100	-0.180	0.150	-0.090	0.040	-0.220	0.000
GENE663X	0.640	0.410	0.060	0.150	0.290	0.680	-0.070	-0.070
GENE563X	0.490	0.140	0.640	0.460	0.190	0.430	-0.100	0.210
GENE617X	0.870	0.190	-0.250	0.340	0.240	0.830	-0.110	0.130
GENE646X	0.650	0.550	0.430	0.220	0.170	0.650	0.190	-0.060
GENE645X	0.560	0.690	0.250	0.190	0.290	0.550	0.010	0.000
GENE639X	0.400	0.820	0.400	0.200	0.170	0.460	0.030	-0.440
GENE620X	0.680	0.490	0.680	0.000	0.200	0.180	0.040	-0.270
GENE735X	0.220	0.670	0.200	0.220	0.430	0.580	0.200	0.340
GENE609X	0.930	1.020	0.250	0.350	0.690	0.780	0.090	0.580
GENE668X	0.410	0.220	0.700	0.120	0.510	0.700	0.050	0.420
GENE596X	0.620	0.360	-0.050	-0.190	0.360	0.780	0.100	0.000
GENE594X	0.420	-0.100	0.310	0.160	0.000	-0.030	-0.070	0.230
GENE585X	0.400	0.430	0.450	0.310	0.350	0.770	-0.010	0.150
GENE582X	0.940	0.540	0.630	0.080	0.350	0.910	0.010	-0.280
GENE577X	0.440	0.720	0.700	0.010	0.170	0.620	-0.440	0.000
GENE567X	0.920	0.890	1.020	0.000	0.470	0.330	0.040	0.050
GENE568X	0.780	0.810	0.990	0.040	0.430	0.360	0.000	0.340
GENE566X	1.010	0.800	0.690	0.120	0.370	0.280	-0.170	-0.050
GENE813X	1.170	0.750	0.400	0.080	0.560	0.360	0.100	0.310
GENE764X	0.330	-0.050	-0.080	-0.090	-0.060	-0.070	-0.250	-0.430
GENE765X	0.930	0.560	0.020	0.080	0.252	0.230	-0.370	-0.180
GENE790X	0.990	0.520	0.400	0.440	0.400	0.590	0.260	0.300
GENE779X	0.880	1.190	0.600	-0.080	0.580	0.130	0.000	0.300
GENE794X	0.200	0.660	0.070	0.010	0.390	0.410	0.010	0.230
GENE795X	0.320	0.530	0.030	0.020	0.360	0.050	0.000	0.240
GENE796X	0.510	0.580	0.210	0.180	0.360	0.310	0.120	0.200
GENE759X	0.720	0.490	0.360	-0.040	0.300	0.850	-0.210	0.430
GENE757X	1.030	0.520	0.710	0.300	0.640	0.520	0.200	0.650
GENE756X	0.680	0.600	0.350	0.200	0.490	0.580	0.070	0.430
GENE503X	0.740	0.700	-0.010	0.060	0.170	0.740	0.080	-0.370
GENE474X	0.310	0.300	-0.010	-0.210	0.050	0.520	-0.260	-0.390
GENE763X	0.340	0.230	0.310	0.190	0.060	0.020	-0.010	0.070
GENE510X	0.390	-0.380	-0.210	0.120	-0.120	-0.110	-0.390	0.000
GENE511X	0.340	-0.230	-0.190	-0.160	-0.180	-0.030	-0.520	0.060
GENE509X	0.620	-0.060	-0.220	0.000	-0.040	-0.410	0.040	-0.130
GENE879X	0.720	0.740	-0.010	-0.190	0.260	0.250	-0.180	-0.180
GENE822X	0.980	0.830	0.420	0.290	0.520	0.730	0.010	-0.070
GENE504X	0.290	0.940	0.450	0.160	0.630	0.440	0.330	1.160
GENE805X	0.260	0.560	0.050	0.220	0.210	0.660	0.290	-0.010
GENE485X	0.560	0.240	0.860	0.210	0.278	0.830	0.520	0.130
GENE467X	0.640	0.510	1.130	0.190	0.620	0.610	0.770	0.280
GENE847X	0.570	0.190	0.310	0.320	0.236	0.460	-0.090	0.240
GENE854X	-0.200	0.040	-0.220	-0.080	0.040	0.330	-0.380	-0.060
GENE497X	0.380	-0.260	-0.150	0.100	0.000	0.600	-0.080	-0.170
GENE844X	-0.260	0.380	-0.380	0.000	0.100	0.160	0.220	0.220
GENE444X	0.610	0.230	0.370	0.140	0.370	0.590	-0.190	0.430
GENE873X	0.660	0.610	0.350	0.420	0.490	0.940	0.300	0.120
GENE872X	0.500	0.550	0.510	0.390	0.560	0.700	0.580	0.150
GENE852X	0.370	0.150	-0.220	0.220	0.190	0.460	-0.360	0.180
GENE853X	0.280	0.210	-0.110	0.090	0.280	0.580	-0.330	-0.010
GENE388X	0.370	0.270	-0.090	0.490	-0.060	0.430	-0.090	0.090
GENE520X	0.720	0.100	0.470	0.610	0.500	0.630	0.850	-0.010
GENE247X	0.430	-0.170	-0.320	-0.470	-0.140	0.040	0.300	0.120
GENE1323X	0.480	0.480	-0.350	0.010	0.040	0.140	0.260	0.000
GENE264X	0.150	0.190	0.860	0.320	0.360	0.890	-0.030	-0.090
GENE310X	0.130	0.410	-0.220	-0.160	0.090	-0.250	0.200	0.440
GENE311X	0.190	0.230	-0.220	0.000	0.190	-0.400	0.120	0.380
GENE751X	0.790	0.950	0.140	0.410	0.500	0.510	-0.040	0.450
GENE900X	0.420	0.440	0.040	0.090	0.160	0.300	-0.060	0.140
GENE2971X	-0.060	-0.010	0.320	0.110	0.010	0.110	-0.050	0.070
GENE899X	-0.340	0.380	0.750	0.250	0.180	0.250	-0.040	0.190
GENE1062X	-0.140	0.300	0.150	0.380	0.300	-0.030	0.460	0.270
GENE898X	-0.040	0.030	-0.050	0.120	0.030	0.340	-0.490	0.230
GENE362X	0.510	0.050	-0.140	-0.140	-0.130	-0.190	0.000	-0.100
GENE361X	-0.390	0.510	0.140	0.620	0.050	-0.150	-0.220	0.000
GENE370X	0.510	-0.270	0.040	-0.040	0.100	0.550	-0.450	-0.140
GENE927X	0.150	0.070	0.100	-0.090	0.190	-0.070	-0.410	-0.120
GENE185X	-0.050	0.360	-0.020	0.000	0.310	-0.310	0.460	0.090
GENE1500X	0.010	0.070	-0.160	-0.030	0.080	-0.030	-0.520	-0.250
GENE970X	0.330	0.350	0.240	0.110	0.390	0.660	0.060	0.150
GENE179X	0.050	0.310	0.040	0.080	0.090	-0.050	0.040	0.240
GENE176X	1.140	0.260	0.490	0.570	0.470	0.610	0.050	0.100
GENE1064X	-0.080	0.690	0.270	0.060	0.400	0.650	0.330	0.000
GENE1063X	0.000	0.440	0.300	0.160	0.350	0.750	0.170	0.270
GENE171X	-0.060	-0.070	0.130	0.100	0.160	-0.270	-0.090	0.080
GENE956X	-0.160	-0.420	-0.150	-0.400	-0.120	-0.050	-0.230	0.460
GENE957X	-0.190	0.010	-0.180	-0.240	-0.120	-0.540	0.030	-0.060
GENE958X	-0.320	-0.060	-0.510	-0.320	-0.250	-0.650	-0.390	-0.080
GENE959X	-0.010	0.090	-0.440	0.000	-0.080	0.010	0.130	0.000
GENE188X	0.090	0.250	0.070	0.130	0.090	0.120	0.160	0.310
GENE1287X	-0.150	0.140	0.240	-0.050	0.040	-0.380	0.390	-0.290
GENE3009X	-0.140	-0.120	0.420	-0.090	0.070	-0.630	0.360	0.560
GENE137X	0.250	0.750	0.430	0.010	0.110	0.700	0.070	0.060
GENE108X	0.420	0.370	-0.170	-0.230	-0.009	0.560	-0.090	-0.030
GENE102X	0.470	0.450	-0.160	-0.090	0.060	0.170	0.100	0.000
GENE99X	-0.230	0.060	-0.300	-0.040	0.010	0.340	-0.410	0.060
GENE309X	0.700	0.370	0.010	0.190	0.430	0.610	0.040	0.620
GENE340X	0.970	0.290	0.520	0.230	0.620	0.440	0.620	0.460
GENE3993X	0.290	0.180	0.000	-0.010	-0.070	0.230	-0.370	-0.100
GENE160X	0.310	0.540	0.210	-0.070	0.140	0.380	0.050	-0.170
GENE1006X	0.190	0.210	0.150	0.090	0.400	-0.220	0.170	0.490
GENE149X	0.190	-0.310	-0.050	0.020	-0.080	-0.100	-0.480	-0.280
GENE146X	0.450	0.560	0.120	0.280	0.400	-0.140	-0.060	0.180
GENE1440X	-0.610	0.210	0.090	-0.030	-0.040	0.140	-0.070	0.040
GENE70X	0.250	0.340	-0.410	-0.120	0.000	0.470	0.250	0.180
GENE3080X	0.080	0.020	-0.210	0.100	0.140	-0.100	0.090	0.050
GENE39X	-0.210	-0.370	0.170	0.230	-0.170	-0.060	0.110	-0.410
GENE71X	0.360	0.190	0.500	-0.090	0.210	-0.020	0.150	0.260
GENE72X	-0.150	0.650	0.290	0.180	0.090	0.280	-0.110	0.010
GENE73X	0.000	-0.050	0.060	-0.250	-0.100	0.380	0.300	0.270
GENE77X	0.050	-0.130	-0.030	-0.580	-0.050	0.310	0.400	0.020
GENE4023X	-0.070	-0.310	0.140	-0.060	-0.070	-0.240	-0.080	-0.260
GENE3906X	0.390	-0.660	-0.590	-0.090	-0.270	-0.040	0.040	0.140
GENE1842X	0.140	-0.160	-0.790	-0.380	-0.190	0.240	-0.450	0.020
GENE1439X	-0.340	-0.390	-0.090	-0.320	0.010	-0.310	-0.250	0.190
GENE3469X	-0.190	-0.420	0.000	-0.040	-0.042	-0.340	-0.260	-0.120
GENE1267X	-0.540	-0.550	0.100	-0.020	-0.010	-0.460	0.200	0.360
GENE1263X	-0.630	-0.310	-0.250	-0.580	-0.400	-0.620	-0.400	-0.190
GENE1264X	-0.390	-0.440	-0.250	-0.130	-0.240	-0.800	0.370	0.170
GENE1454X	-0.780	-0.570	-0.060	-0.440	-0.240	-0.320	-0.360	-0.020
GENE1431X	-0.590	-0.310	-0.100	0.000	-0.220	0.050	-0.390	0.100
GENE1423X	-0.700	-0.440	-0.110	0.450	-0.150	-0.690	-0.300	-0.100
GENE1411X	-1.130	-0.640	-0.680	-0.370	-0.610	-0.890	-0.140	-0.270
GENE1410X	-0.850	0.020	-0.540	-0.260	-0.500	-0.220	-0.310	-0.320
GENE1412X	-0.880	-0.480	-0.600	-0.370	-0.550	-0.430	-0.310	-0.270
GENE1416X	-0.550	-0.480	-0.860	0.030	-0.430	-0.640	-0.490	-0.190
GENE1419X	-0.800	-0.790	-0.090	-0.380	-0.590	-0.290	-0.250	-0.040
GENE1402X	-0.710	-0.550	-0.030	-0.180	-0.190	-0.690	-0.100	0.260
GENE1401X	-0.610	-0.180	-0.730	0.030	-0.350	-0.170	-0.080	-0.120
GENE1395X	-0.530	-0.410	-0.460	-0.250	-0.690	-0.170	-1.000	-0.410
GENE1391X	-0.410	-0.360	-0.120	-0.370	-0.310	-0.280	-0.350	-0.350
GENE3460X	-0.780	-0.710	0.030	-0.200	-0.200	0.060	0.000	-0.540
GENE3459X	-0.340	0.280	0.060	0.000	-0.010	0.000	-0.140	-0.330
GENE1386X	-0.440	-0.250	-0.080	-0.740	-0.280	-0.030	0.320	-0.150
GENE1864X	-0.590	-0.050	-0.130	-0.360	-0.260	-0.790	0.180	0.120
GENE3175X	0.210	-0.270	-0.500	-0.010	-0.160	0.010	-0.600	-0.010
GENE3174X	0.130	-0.090	-0.530	0.210	0.000	-0.250	-0.360	-0.270
GENE1436X	-0.230	-0.190	-0.120	0.160	-0.050	-0.220	-0.140	-0.160
GENE3410X	-0.080	0.000	-0.030	-0.090	-0.150	0.140	-0.180	-0.130
GENE1483X	-0.050	-0.580	-0.360	0.290	-0.180	0.310	-0.170	0.100
GENE1482X	-0.050	-0.060	-0.080	0.050	-0.040	0.100	-0.440	0.160
GENE3162X	0.130	0.340	-0.260	0.020	-0.080	-0.510	-0.020	-0.590
GENE3159X	-0.130	0.220	0.080	0.100	-0.040	0.210	-0.300	0.050
GENE4019X	-0.320	-0.560	-0.160	0.050	-0.160	-0.760	-0.150	-0.410
GENE1816X	0.460	0.160	0.560	0.300	0.100	0.070	0.370	0.110
GENE3969X	-0.170	-0.320	0.230	-0.080	0.010	-0.120	0.180	0.070
GENE3973X	0.400	0.360	-0.210	-0.410	0.000	0.000	0.130	-0.440
GENE3977X	0.510	-0.040	-0.270	-0.270	-0.080	0.040	0.000	-0.620
GENE3465X	0.230	-0.490	0.090	0.230	-0.170	-0.370	0.160	-0.040
GENE1756X	-0.140	0.230	0.730	0.690	0.180	-0.480	0.340	-0.160
GENE1755X	0.110	-0.140	-0.070	-0.550	0.000	-0.500	-0.110	0.410
GENE3804X	-0.050	-0.180	0.230	-0.230	-0.180	-0.350	-0.220	-0.360
GENE3805X	-0.050	-0.370	0.450	-0.060	-0.050	-0.650	0.420	-0.250
GENE1131X	0.130	-0.100	0.140	0.190	0.020	-0.550	0.380	-0.200
GENE1132X	0.490	0.260	0.540	0.150	0.320	-0.200	0.260	0.060
GENE1499X	0.340	0.350	0.090	0.020	0.070	-0.090	0.190	0.000
GENE3590X	0.930	0.400	0.590	0.530	0.310	0.330	0.400	0.190
GENE3591X	0.510	0.160	0.240	0.420	0.180	0.700	0.010	0.060
GENE3583X	0.310	0.060	-0.150	0.600	0.140	0.440	-0.030	0.070
GENE1716X	-0.470	-0.150	0.200	0.430	0.130	-0.060	0.260	0.480
GENE470X	0.410	0.530	0.380	0.160	0.080	0.070	-0.250	-0.200
GENE1560X	0.000	0.370	0.250	0.380	0.400	-0.190	0.900	-0.200
GENE3605X	0.010	0.140	0.300	0.180	0.030	0.440	-0.100	-0.200
GENE1540X	-0.080	-0.200	0.320	-0.140	0.160	-0.260	0.400	0.290
GENE1717X	0.180	0.990	0.740	0.000	0.380	-0.260	0.900	0.420
GENE1759X	-0.630	0.070	-0.140	-0.030	-0.120	0.270	0.140	0.350
GENE1518X	0.160	0.120	0.680	0.270	0.270	0.220	-0.080	0.200
GENE1514X	-0.190	-0.180	-0.030	0.140	0.080	0.010	-0.070	0.090
GENE1512X	0.572	0.090	0.010	0.330	0.050	-0.020	-0.080	-0.490
GENE1513X	0.295	0.090	-0.160	-0.200	-0.190	0.030	0.410	-0.370
GENE1525X	-0.140	-0.450	0.080	-0.160	-0.160	0.010	0.190	-0.030
GENE1524X	-0.190	-0.300	0.360	0.170	0.070	0.240	0.200	0.210
GENE954X	0.000	0.300	0.280	-0.180	-0.030	-0.200	0.200	-0.200
GENE960X	-0.280	-0.220	-0.330	-0.250	-0.090	-0.700	-0.130	-0.140
GENE962X	-0.260	0.320	-0.020	-0.290	-0.130	-0.050	0.250	0.000
GENE1783X	-0.060	-0.510	-0.250	0.480	0.030	-0.400	0.030	-0.130
GENE914X	-0.150	0.230	0.550	0.240	0.220	-0.310	0.500	0.040
GENE1347X	-0.310	0.250	-0.170	0.020	-0.058	-0.400	0.350	0.050
GENE3092X	0.060	-0.120	-0.190	0.080	0.060	0.100	0.240	0.060
GENE3411X	0.580	0.170	-0.480	0.130	0.010	0.000	-0.270	-0.160
GENE1807X	-0.230	0.260	0.030	0.450	0.110	-0.160	0.600	-0.090
GENE1494X	-0.040	-0.270	-0.090	-0.150	-0.070	-0.310	0.280	0.060
GENE985X	0.210	0.000	0.010	0.460	-0.080	0.400	0.120	-0.090
GENE1376X	-0.425	0.280	-0.130	0.250	-0.120	0.190	0.450	-0.210
GENE1477X	-0.340	-0.290	-0.400	-0.110	-0.169	-0.270	-0.230	0.000
GENE3119X	-0.530	-0.060	0.350	-0.200	-0.190	-0.310	-0.020	-0.260
GENE1909X	-0.350	0.210	-0.170	0.030	0.000	-0.320	-0.050	0.230
GENE1894X	-0.150	0.030	0.480	-0.330	-0.130	-0.470	0.320	-0.320
