# Supplementary material for: Discovering biclusters in gene expression data based on high-dimensional linear geometries
Source: BMC Bioinformatics. 2008 Apr 23;9:209. doi: 10.1186/1471-2105-9-209 (PMC2386490; doi:10.1186/1471-2105-9-209)
Supplement: Additional file 4 — All detected biclusters with full data. All the detected biclusters with full data are given here. [file 1471-2105-9-209-S4.zip › biclu_result/bi_274.txt]

	DLCL-0042	DLCL-0007	DLCL-0031	DLCL-0036;OCT	DLCL-0030	DLCL-0004	DLCL-0011	DLCL-0032	DLCL-0025
GENE1835X	-0.320	-0.510	0.200	-0.360	-0.310	-0.130	-0.060	0.220	0.060
GENE1865X	-0.460	-0.160	0.200	-0.360	-0.460	-0.120	-0.080	0.190	0.140
GENE3070X	-0.630	-0.230	0.070	-0.140	0.540	-0.030	0.170	-0.120	0.010
GENE3165X	-0.390	0.370	0.130	-0.015	0.190	-0.060	0.410	-0.240	-0.320
GENE3889X	0.510	0.150	0.570	-0.150	0.350	0.430	-0.010	-0.230	0.720
GENE1114X	-0.100	0.060	-0.770	0.200	-0.060	-0.270	0.100	-0.040	-0.330
GENE2541X	-0.220	0.310	-0.290	0.470	-0.090	0.280	0.520	0.460	0.120
GENE3959X	0.800	0.370	0.310	0.473	0.140	0.150	0.740	-0.220	0.220
GENE3439X	-0.190	0.166	0.050	0.330	0.540	0.230	0.550	0.360	-0.060
GENE3447X	-0.040	0.200	-0.100	0.290	0.110	0.000	0.330	0.080	0.190
GENE3448X	-0.110	0.080	0.010	0.250	0.210	0.180	0.370	-0.040	0.010
GENE3449X	-0.030	0.000	0.100	0.400	0.150	0.070	-0.080	-0.150	0.130
GENE1501X	0.240	0.270	0.410	0.200	0.320	0.100	0.300	0.260	0.440
GENE3404X	0.220	0.620	0.450	-0.130	-0.090	0.050	-0.050	0.050	0.120
GENE816X	0.730	0.290	0.560	0.190	0.460	0.410	0.020	0.080	0.510
GENE3406X	0.270	0.500	0.470	0.110	-0.150	0.320	-0.030	0.300	-0.030
GENE213X	0.750	0.250	0.150	0.120	0.150	0.090	-0.060	-0.220	0.250
GENE167X	-0.150	0.210	-0.120	-0.260	0.480	0.040	0.280	0.200	-0.240
GENE3452X	-0.120	0.080	-0.060	0.400	0.490	0.000	0.620	0.270	-0.070
GENE3453X	-0.370	-0.180	-0.130	0.400	0.520	0.020	0.610	0.210	0.110
GENE3436X	0.110	0.440	0.560	-0.060	-0.070	0.250	0.000	-0.150	0.010
GENE394X	0.410	0.250	0.100	0.560	-0.170	0.040	-0.110	0.180	0.430
GENE3531X	0.410	0.360	-0.190	-0.190	0.120	0.050	-0.600	-0.060	0.310
GENE3518X	-0.070	0.770	-0.060	0.050	0.050	0.220	-0.170	0.280	0.060
GENE3505X	-0.420	-0.120	0.070	-0.060	-0.170	-0.460	-0.790	-0.460	0.060
GENE3603X	-0.050	0.150	-0.020	0.190	0.110	-0.010	-0.110	-0.130	-0.180
GENE3602X	0.170	-0.110	-0.430	0.020	0.000	-0.040	-0.240	-0.200	0.280
GENE3487X	0.770	0.590	-0.130	0.000	0.160	0.330	0.080	0.270	-0.080
GENE3526X	0.340	0.440	0.480	0.160	0.170	0.244	-0.310	-0.100	-0.270
GENE3524X	0.490	0.550	-0.170	-0.030	-0.400	-0.090	-0.390	-0.370	-0.460
GENE3523X	0.340	0.020	-0.130	-0.100	0.050	0.050	-0.070	-0.210	0.330
GENE3280X	0.470	0.720	-0.310	0.290	0.310	0.190	-0.050	-0.310	0.050
GENE3529X	0.390	0.280	-0.370	0.530	-0.100	0.160	-0.040	0.310	0.230
GENE3512X	-0.040	-0.300	-0.180	-0.170	0.160	-0.220	0.240	-0.310	0.120
GENE3540X	0.000	0.380	0.230	-0.209	0.050	-0.230	0.150	-0.270	-0.350
GENE3811X	0.160	0.430	0.260	0.280	0.350	0.080	0.100	-0.140	-0.150
GENE3291X	-0.330	-0.220	-0.320	-0.500	-0.400	-0.160	0.260	-0.200	-0.100
GENE3790X	0.380	-0.520	-0.200	-0.090	-0.540	0.090	0.000	0.600	0.030
GENE3785X	0.535	0.030	-0.020	-0.150	0.270	-0.070	0.030	0.080	0.000
GENE3700X	-0.430	-0.540	0.010	-0.290	-0.080	-0.030	0.130	-0.050	0.040
GENE3644X	1.030	0.830	1.150	1.390	0.670	0.960	0.610	0.670	0.380
GENE3639X	-0.320	0.600	0.510	-0.440	0.510	0.090	-0.250	0.140	0.150
GENE3634X	-0.170	-0.060	0.210	-0.020	0.500	0.300	0.030	-0.090	-0.090
GENE3551X	-0.030	-0.060	0.540	0.270	0.190	0.120	0.160	0.200	0.080
GENE3418X	0.100	0.480	-0.150	0.710	-0.090	0.320	0.390	-0.010	-0.160
GENE3216X	0.600	-0.080	-0.060	-0.320	0.000	0.070	-0.140	0.320	-0.020
GENE3217X	0.530	0.090	0.070	-0.360	0.090	0.220	0.330	0.470	-0.090
GENE1840X	-0.700	-0.870	-0.140	0.000	-0.450	-0.370	-0.150	-0.170	-0.070
GENE2570X	0.600	-0.140	0.230	-0.360	0.090	0.120	0.590	0.410	-0.040
GENE2565X	-0.200	-0.140	-0.270	0.000	0.060	-0.100	-0.310	-0.170	0.050
GENE1893X	-0.430	-0.310	-0.210	-0.830	-0.570	-0.280	0.000	-0.360	-0.160
GENE1915X	-0.230	-0.220	-0.020	-0.090	0.290	0.030	0.010	-0.100	-0.170
GENE1914X	-0.340	-0.460	-0.380	-0.390	0.010	-0.110	-0.210	-0.180	-0.300
GENE1917X	-0.500	-0.310	-0.340	-0.115	0.240	-0.190	0.290	-0.110	-0.170
GENE1896X	-0.110	-0.080	0.040	-0.081	0.060	-0.120	-0.020	0.000	-0.210
GENE2987X	-0.370	-0.330	0.230	0.210	-0.080	0.010	-0.190	0.000	0.300
GENE2041X	-0.100	-0.050	0.340	0.050	-0.050	0.200	0.020	0.150	-0.170
GENE2513X	-0.220	0.000	-0.390	-0.190	0.330	0.170	-0.150	0.300	-0.310
GENE2512X	-0.420	-0.270	-0.610	-0.200	0.240	0.070	-0.190	0.330	-0.410
GENE3051X	-0.070	-0.340	0.100	0.640	-0.160	-0.010	0.450	0.320	0.510
GENE3050X	-0.160	-0.300	-0.330	0.510	0.010	-0.120	0.150	0.300	0.360
GENE2582X	-0.260	-0.290	-0.290	-0.045	-0.130	-0.290	0.260	-0.280	0.150
GENE2522X	0.390	0.410	-0.520	0.110	0.100	-0.050	0.480	-0.150	0.310
GENE2523X	0.560	0.540	-0.620	0.210	-0.020	-0.040	0.570	-0.310	0.290
GENE2530X	-0.160	0.300	-0.510	0.250	-0.040	0.000	-0.330	-0.380	-0.460
GENE2046X	0.380	-0.550	-0.310	0.240	-0.060	-0.099	0.310	-0.170	-0.720
GENE2045X	-0.410	-0.720	-0.300	0.230	0.300	-0.140	-0.130	-0.450	0.000
GENE2058X	-0.200	-0.320	-0.160	-0.680	-0.470	-0.340	-0.270	-0.460	-0.140
GENE2062X	-0.080	-0.450	-0.230	0.170	0.070	-0.200	-0.310	-0.280	0.150
GENE2493X	-0.440	-0.240	-0.260	0.005	-0.080	-0.140	-0.380	-0.010	-0.280
GENE2497X	-0.230	0.120	-0.250	0.400	0.140	0.220	-0.130	0.170	-0.130
GENE2498X	-0.160	0.190	-0.320	0.160	0.230	0.180	0.120	0.060	-0.100
GENE2315X	0.370	-0.620	-0.090	0.070	0.320	-0.070	0.060	-0.510	0.220
GENE2320X	-0.390	-0.110	-0.320	-0.390	0.060	0.000	0.020	0.140	0.050
GENE2329X	-0.050	0.700	0.060	0.350	0.380	0.020	-0.100	-0.410	0.190
GENE2424X	0.000	-0.110	-0.600	-0.360	0.300	-0.070	-0.450	-0.060	-0.490
GENE2425X	0.310	0.410	0.430	-0.210	-0.480	0.160	0.180	-0.240	-0.210
GENE2354X	0.000	-0.460	-0.380	-0.040	0.400	-0.020	0.020	-0.200	-0.620
GENE2343X	0.620	0.560	-0.400	0.060	-0.170	0.170	-0.280	-0.260	-0.210
GENE2337X	0.350	-0.110	-0.230	0.230	0.160	-0.040	-0.080	-0.370	-0.170
GENE2335X	-0.123	-0.460	-0.640	0.470	0.050	-0.150	-0.270	-0.400	0.080
GENE2415X	0.440	-0.060	-0.330	-0.158	-0.290	-0.220	0.240	-0.260	-0.240
GENE2459X	0.310	0.000	-0.310	0.120	-0.640	-0.280	-0.080	-0.460	-0.130
GENE2140X	-0.400	-0.270	-0.070	0.100	-0.310	-0.140	0.060	-0.200	0.000
GENE2280X	-0.350	0.170	-0.040	-0.060	-0.020	-0.170	0.000	0.060	-0.350
GENE2279X	-0.840	0.340	-0.350	-0.150	-0.020	-0.240	-0.160	0.050	-0.330
GENE2277X	0.700	0.550	0.390	-0.090	-0.340	0.170	-0.060	-0.230	-0.140
GENE2241X	0.000	-0.160	-0.040	0.060	-0.330	-0.260	-0.300	-0.340	-0.200
GENE2142X	-0.120	0.430	0.650	0.270	0.000	0.300	0.520	0.060	-0.130
GENE2159X	0.420	0.940	0.810	0.290	0.460	0.360	0.760	-0.280	-0.200
GENE2157X	-0.040	-0.190	0.090	0.010	-0.130	0.020	0.160	0.020	0.200
GENE2902X	0.080	-0.330	-0.150	-0.300	-0.150	-0.020	0.100	0.380	-0.490
GENE2231X	-0.200	-0.350	-0.400	-0.230	-0.210	-0.260	-0.200	-0.560	-0.590
GENE2193X	0.630	-0.300	-0.190	0.720	0.540	0.230	-0.180	-0.180	-0.130
GENE2189X	-0.320	0.000	-0.080	0.140	-0.110	0.050	0.490	-0.350	-0.340
GENE2190X	0.150	-0.170	0.090	-0.190	-0.820	-0.310	0.000	-0.430	0.040
GENE2183X	0.530	0.530	-0.050	-0.450	0.160	-0.050	-0.350	-0.090	-0.650
GENE2195X	0.110	-0.320	0.340	0.280	-0.060	0.060	0.040	-0.050	-0.410
GENE2204X	-0.050	-0.160	0.140	0.160	-0.120	0.188	0.000	-0.060	-0.220
GENE2166X	-0.430	0.090	0.010	-0.260	-0.420	-0.240	-0.010	-0.140	-0.430
GENE2209X	-0.670	-0.850	-0.580	-0.130	-0.080	-0.570	0.070	0.040	-0.410
GENE2213X	-0.330	-0.250	-0.190	0.250	0.130	-0.160	0.170	0.020	-0.100
GENE2222X	-0.560	-0.100	-0.230	0.050	-0.130	-0.330	0.130	-0.410	-0.213
GENE2221X	-0.320	0.470	-0.190	-0.460	0.120	0.070	-0.020	0.410	-0.120
GENE2228X	0.120	-0.580	-0.280	-0.043	-0.150	-0.080	0.200	-0.220	-0.080
GENE2249X	0.190	-0.060	-0.560	0.590	-0.380	-0.050	0.130	0.040	0.000
GENE2233X	0.000	0.400	-0.100	0.310	-0.100	0.049	0.340	0.310	0.300
GENE2729X	-0.400	-0.640	0.390	0.040	-0.140	-0.230	0.000	0.080	0.220
GENE2266X	-0.610	0.080	-0.250	-0.100	0.140	-0.150	0.100	-0.200	-0.600
GENE2130X	-0.340	0.280	-0.250	-0.650	-0.030	-0.340	0.000	-0.320	-0.220
GENE2256X	-0.750	-0.070	-0.260	-0.350	-0.500	-0.330	0.290	0.050	0.080
GENE2129X	0.106	-0.080	0.110	-0.340	-0.060	-0.250	-0.180	-0.230	-0.640
GENE2252X	0.040	-0.300	-0.090	0.270	-0.060	-0.040	-0.090	-0.240	0.100
GENE2253X	-0.100	-0.300	-0.530	0.170	-0.320	-0.140	-0.480	-0.400	0.430
GENE2434X	-0.840	-0.500	-0.410	0.140	-0.220	-0.240	0.000	0.080	-0.380
GENE2095X	-0.380	-0.560	-0.920	-0.930	-0.010	-0.540	0.000	-0.280	-0.720
GENE1966X	-0.460	-0.600	-0.080	0.080	-0.760	-0.370	-0.750	-0.150	-0.460
GENE1959X	-0.060	-0.090	0.160	0.590	0.050	0.160	-0.390	-0.210	-0.050
GENE2076X	0.410	0.000	-0.100	-0.160	0.440	0.010	-0.460	0.150	-0.010
GENE3703X	-0.259	0.530	-0.200	-0.150	-0.100	0.120	0.570	0.140	-0.210
GENE3705X	-0.130	0.350	-0.210	-0.280	0.020	0.090	0.510	0.360	-0.210
GENE2067X	-0.660	-0.350	-1.170	-0.830	-0.310	-0.820	-0.660	-0.730	-0.940
GENE2507X	0.010	-0.280	0.000	-0.380	0.080	-0.160	-0.160	-0.160	0.090
GENE2586X	0.160	-0.060	0.460	0.030	0.350	0.170	0.350	0.330	-0.200
GENE2585X	0.010	-0.190	0.290	-0.140	-0.070	0.080	0.320	0.120	-0.180
GENE1877X	0.210	-0.050	-0.260	-0.320	0.050	-0.120	-0.340	-0.050	-0.250
GENE2612X	-0.533	-0.490	-0.560	-0.550	-0.180	-0.610	-0.620	-0.340	-0.050
GENE2611X	0.180	-0.050	-0.030	-0.230	-0.060	-0.220	-0.320	-0.120	-0.250
GENE2692X	0.300	-0.520	-0.090	-0.280	-0.210	-0.090	0.110	-0.350	-0.180
GENE1927X	0.330	-0.280	0.540	-0.090	-0.130	0.030	-0.070	-0.230	-0.670
GENE2958X	-0.290	-0.550	0.380	0.510	-0.250	-0.070	-0.070	0.200	0.110
GENE3984X	0.220	-0.300	0.280	0.540	0.030	0.130	0.090	0.120	0.590
GENE3151X	0.370	-0.380	-0.230	0.036	0.110	0.040	-0.050	-0.090	-0.190
GENE3152X	0.250	0.210	-0.320	-0.110	0.030	-0.050	0.270	-0.220	0.110
GENE3153X	-0.100	0.240	-0.200	-0.060	0.000	-0.130	-0.430	-0.330	0.060
GENE2573X	-0.140	-0.300	0.300	-0.151	-0.110	-0.170	0.390	-0.190	-0.230
GENE2465X	-0.140	-0.450	-0.350	-0.770	0.120	-0.440	-0.440	-0.350	0.010
GENE3065X	0.040	0.050	-0.440	-0.170	-0.290	-0.270	0.110	-0.080	-0.090
GENE1139X	0.430	0.280	-0.420	0.130	-0.260	-0.110	-0.170	-0.110	-0.230
GENE3900X	-0.160	-0.230	0.020	0.280	0.040	-0.110	0.050	0.100	-0.070
GENE2574X	0.070	-0.300	0.000	0.110	0.110	-0.030	-0.170	-0.180	-0.540
GENE3209X	0.180	0.010	-0.260	-0.460	0.460	-0.040	-0.500	0.030	-0.480
GENE3210X	-0.300	0.280	-0.400	-0.270	0.090	-0.100	-0.180	-0.050	-0.100
GENE3197X	-0.400	0.050	-0.260	0.380	0.400	0.190	0.310	0.620	0.010
GENE3920X	-0.570	-0.480	0.000	0.500	0.090	-0.090	0.080	0.210	-0.090
GENE3154X	-0.010	0.130	0.000	0.050	-0.230	-0.040	-0.050	-0.270	-0.140
GENE1947X	-0.500	0.190	-0.300	-0.110	-0.310	-0.050	0.430	-0.260	-0.570
GENE1071X	0.870	0.150	0.470	0.550	0.310	0.560	0.130	0.290	-0.130
GENE1053X	0.310	0.250	-0.090	0.640	0.150	0.120	0.250	0.340	-0.400
GENE3279X	0.400	0.200	0.050	0.200	0.030	0.170	0.050	0.280	0.160
GENE3278X	0.230	0.310	-0.260	0.290	-0.330	-0.030	0.490	0.140	-0.130
GENE3352X	-0.230	0.070	0.160	-0.330	0.560	0.190	0.210	0.310	-0.350
GENE369X	0.070	0.290	-0.040	0.010	0.200	0.100	-0.310	-0.160	0.290
GENE3928X	-0.820	-0.320	0.010	-0.280	-0.240	-0.290	0.000	-0.010	0.090
GENE1044X	0.430	-0.170	0.310	0.030	0.410	0.180	0.210	0.200	-0.350
GENE1045X	0.270	0.230	0.000	0.690	0.100	0.200	0.160	-0.140	-0.190
GENE3205X	0.260	-0.290	-0.320	-0.170	-0.010	-0.120	-0.040	-0.060	0.410
GENE3186X	-0.550	0.160	-0.170	-0.021	0.100	0.020	-0.320	0.070	-0.070
GENE4025X	-0.130	0.500	-0.070	0.730	-0.230	0.090	0.350	0.170	0.120
GENE1085X	0.470	0.200	0.320	0.030	0.290	0.160	0.300	0.120	-0.140
GENE3386X	-0.110	0.100	0.870	0.530	-0.040	0.270	0.790	0.720	0.300
GENE1008X	0.490	0.270	-0.040	-0.040	0.280	0.220	0.190	0.280	-0.270
GENE58X	0.360	0.100	0.250	0.550	-0.210	0.020	-0.430	0.240	0.000
GENE4000X	0.150	0.040	-0.060	0.080	0.310	0.120	0.460	0.050	-0.100
GENE41X	0.090	0.460	0.060	-0.300	-0.050	-0.070	-0.600	-0.080	0.150
GENE164X	0.560	-0.020	0.320	-0.170	0.010	0.270	-0.320	0.000	0.280
GENE53X	0.630	0.300	0.440	-0.040	0.420	0.080	-0.210	-0.160	0.060
GENE3907X	0.430	0.150	-0.320	0.247	-0.250	0.000	-0.140	0.080	0.040
GENE3112X	-0.040	-0.140	-0.280	-0.280	-0.200	-0.370	0.020	-0.080	-0.070
GENE3113X	-0.150	-0.030	0.180	-0.460	0.000	-0.120	0.110	-0.190	-0.190
GENE32X	-0.555	-0.140	-0.410	0.310	0.050	-0.060	-0.360	-0.160	-0.390
GENE34X	-0.760	-0.720	-0.030	-0.620	-0.070	-0.260	-0.280	-0.390	-0.240
GENE1869X	-0.420	-0.260	-0.410	0.580	-0.340	-0.040	-0.100	0.040	-0.030
GENE3167X	-0.320	-0.230	-0.470	0.000	-0.570	-0.280	0.020	-0.020	-0.090
GENE3895X	0.810	0.460	0.000	0.360	-0.340	0.190	0.180	-0.120	-0.140
GENE1103X	-0.640	-0.190	-0.170	0.070	-0.290	-0.150	0.340	0.180	0.160
GENE1469X	-0.100	0.130	-0.320	-0.240	0.000	-0.090	-0.190	-0.120	-0.090
GENE2605X	-0.270	-0.100	0.070	-0.200	0.220	0.070	-0.040	0.060	-0.070
GENE1272X	-0.260	-0.340	-0.240	0.070	-0.100	-0.190	-0.280	-0.070	0.210
GENE1271X	0.600	0.180	-0.160	0.580	-0.180	0.070	-0.340	-0.290	0.240
GENE1092X	-0.070	0.150	0.200	0.120	-0.080	0.150	-0.110	0.020	-0.070
GENE1921X	0.260	0.500	0.200	-0.260	0.210	0.140	0.000	-0.040	-0.470
GENE13X	0.060	-0.040	0.160	-0.160	0.160	0.090	0.260	-0.060	0.210
GENE2606X	-0.160	0.010	-0.400	-0.200	-0.350	-0.320	-0.490	-0.440	0.160
GENE1031X	0.000	0.240	0.490	0.093	0.560	0.280	0.350	0.030	-0.180
GENE3057X	0.000	-0.340	-0.250	-0.180	0.120	-0.220	0.150	-0.150	-0.150
GENE2479X	-0.160	0.050	0.040	-0.410	-0.200	-0.310	0.110	-0.170	-0.990
GENE3098X	-0.650	0.200	-0.030	0.250	0.030	-0.280	0.120	-0.590	-0.050
GENE3032X	0.520	-0.070	-0.100	0.430	-0.050	0.070	0.050	-0.090	-0.180
GENE2948X	0.000	-0.370	0.380	-0.014	0.210	0.140	0.050	0.110	0.000
GENE2995X	-0.110	0.030	-0.200	-0.430	-0.070	-0.100	-0.130	-0.070	0.070
GENE2672X	0.050	0.320	-0.300	-0.070	-0.100	-0.041	-0.290	-0.280	-0.010
GENE2677X	-0.050	-0.040	0.020	0.380	-0.650	-0.270	-0.650	-0.290	-0.240
GENE2678X	-0.100	0.190	-0.010	0.160	-0.800	-0.280	-0.390	-0.250	-0.020
GENE2679X	0.100	0.080	-0.040	-0.270	-0.220	-0.050	-0.380	0.120	-0.010
GENE2480X	0.090	0.050	-0.600	0.060	-0.290	-0.260	-0.110	0.140	-0.690
GENE2920X	-0.460	-0.050	-0.070	0.150	-0.250	-0.030	0.390	0.400	0.410
GENE2937X	0.390	-0.110	0.480	-0.260	0.010	-0.060	0.460	-0.160	-0.660
GENE1948X	-0.260	0.020	0.130	-0.560	-0.070	0.000	-0.270	-0.210	-0.600
GENE1949X	-0.220	-0.350	0.000	-0.220	0.020	-0.040	-0.350	-0.120	-0.380
GENE2939X	-0.140	-0.010	0.370	0.190	0.060	0.040	0.130	0.150	0.060
GENE2919X	-0.320	-0.310	0.160	-0.200	-0.400	-0.290	0.320	0.310	-0.070
GENE299X	1.130	0.260	0.730	0.418	-0.180	0.490	0.120	0.250	-0.140
GENE282X	-0.430	0.340	0.420	-0.180	0.060	0.080	0.580	0.290	0.230
GENE2908X	-0.480	-0.210	0.010	0.100	-0.050	-0.230	0.130	0.020	0.000
GENE2925X	-0.240	-0.010	-0.090	-0.030	-0.300	0.080	0.100	0.230	-0.340
GENE2662X	0.310	-0.260	-0.200	0.020	-0.480	-0.190	-0.060	-0.770	-0.300
GENE2663X	0.120	-0.230	0.000	0.040	-0.560	-0.440	0.100	-0.780	-0.340
GENE2670X	-0.050	-0.050	-0.530	-0.220	0.000	-0.050	-0.030	-0.340	-0.260
GENE2705X	0.320	0.170	0.130	0.490	0.030	-0.050	0.540	-0.010	-0.330
GENE2960X	-0.480	-0.260	-0.120	-0.200	-0.140	-0.330	0.090	0.170	0.110
GENE1961X	-0.240	-0.218	-0.140	-0.129	-0.040	-0.070	0.010	-0.050	-0.420
GENE2956X	-0.070	-0.190	0.130	0.160	0.000	-0.100	0.140	-0.090	0.230
GENE2903X	-0.120	0.120	0.340	-0.340	0.000	-0.140	0.430	0.130	-0.520
GENE2912X	0.200	-0.020	0.330	-0.280	0.370	0.230	-0.210	-0.110	0.000
GENE2714X	-0.123	-0.170	-0.120	-0.070	-0.170	-0.290	-0.160	-0.190	-0.340
GENE2716X	-0.060	-0.220	0.140	-0.570	0.020	-0.230	-0.030	0.020	-0.540
GENE2726X	-0.510	-0.030	0.300	-0.280	-0.200	0.030	-0.220	0.080	-0.370
GENE2741X	-0.760	-0.620	-0.160	0.130	-0.300	-0.190	0.050	0.250	0.190
GENE2752X	-0.120	0.015	0.040	0.260	-0.190	0.040	-0.330	-0.010	0.370
GENE2857X	-0.450	0.430	0.670	-0.080	-0.340	0.080	0.350	0.480	0.490
GENE2861X	-0.540	-0.420	-0.120	0.360	0.030	0.000	-0.040	0.570	0.340
GENE3002X	0.440	0.620	0.280	0.080	0.090	0.270	0.230	0.400	-0.100
GENE2748X	-0.500	-0.220	-0.180	0.150	-0.090	-0.140	-0.170	0.220	0.070
GENE2771X	-0.250	0.120	0.100	-0.090	-0.030	0.170	0.340	0.180	-0.280
GENE2769X	0.430	-0.250	0.050	0.250	0.160	0.000	0.040	0.190	0.010
GENE2846X	-0.200	0.020	-0.480	0.090	0.000	-0.220	0.120	0.080	-0.100
GENE2845X	0.160	-0.020	0.440	-0.340	0.040	0.000	-0.150	-0.030	0.360
GENE2816X	0.170	-0.120	-0.130	0.210	-0.170	-0.065	0.170	0.470	-0.520
GENE2824X	0.310	0.340	0.240	-0.180	0.000	0.070	-0.170	0.130	-0.620
GENE2827X	-0.380	0.180	0.170	0.060	0.080	-0.060	0.130	0.000	-0.260
GENE2832X	-0.730	0.280	-0.440	-0.471	-0.290	-0.290	0.130	-0.330	-0.730
GENE2837X	-0.590	-0.110	0.270	0.000	-0.230	0.020	0.370	0.360	-0.570
GENE2835X	-0.020	-0.490	0.110	-0.160	-0.410	-0.300	0.250	0.270	-0.530
GENE2836X	0.000	-0.160	0.470	0.040	0.150	0.270	0.030	0.100	-0.330
GENE2843X	-0.020	-0.120	0.550	0.090	-0.270	0.000	0.330	0.370	-0.560
GENE2810X	-0.570	-0.440	0.100	0.040	-0.030	-0.070	-0.320	0.120	-0.190
GENE2143X	0.390	0.330	0.560	0.000	-0.240	0.160	0.230	-0.080	-0.230
GENE2807X	-0.260	-0.070	-0.490	0.040	-0.180	0.040	0.020	0.170	-0.440
GENE2797X	0.410	-0.090	0.270	0.350	-0.480	0.036	0.510	0.280	-0.250
GENE2792X	0.120	0.420	-0.270	-0.136	-0.100	0.070	0.630	0.090	-0.240
GENE2785X	-0.520	-0.160	-0.390	-0.590	0.010	-0.150	0.410	0.300	-0.530
GENE2783X	0.590	-0.050	0.110	-0.430	-0.070	0.170	0.320	0.300	-0.110
GENE2782X	-0.230	-0.080	-0.150	-0.500	-0.020	-0.110	-0.220	-0.050	-0.700
GENE2856X	-0.020	-0.110	0.140	-0.170	0.070	-0.170	0.460	0.170	-0.380
GENE2765X	0.360	0.060	0.240	0.240	0.000	0.010	-0.050	0.100	-0.140
GENE2764X	0.560	-0.040	0.250	0.180	0.200	0.240	0.060	-0.230	-0.150
GENE2754X	0.110	0.160	0.580	0.230	0.060	0.060	0.560	0.330	0.300
GENE2865X	0.140	-0.270	0.110	-0.230	-0.080	0.050	-0.220	0.090	0.050
GENE2866X	0.460	-0.010	-0.030	-0.210	0.040	0.002	-0.250	-0.080	-0.340
GENE2876X	0.050	-0.350	-0.400	0.260	-0.220	-0.170	0.110	0.110	-0.410
GENE2896X	-0.100	0.080	0.600	-0.390	0.040	0.050	0.670	0.440	-0.430
GENE2650X	-0.230	0.000	-0.140	-0.610	-0.010	-0.040	0.300	0.200	-0.410
GENE2651X	-0.420	-0.106	-0.180	-0.390	-0.080	-0.010	0.140	0.200	-0.360
GENE1955X	-0.300	-0.030	-0.340	-0.410	-0.070	-0.130	0.030	0.050	-0.350
GENE2914X	0.680	0.760	0.260	-0.040	0.000	0.440	0.610	0.170	-0.100
GENE2916X	-0.500	0.320	-0.260	0.050	-0.030	-0.040	-0.290	0.120	-0.380
GENE2910X	-0.480	-0.210	-0.250	-0.073	-0.190	-0.250	0.270	0.140	0.070
GENE2911X	-0.410	-0.250	0.000	-0.150	-0.010	-0.240	0.340	0.030	-0.050
GENE2128X	-0.060	0.240	0.080	-0.360	0.300	0.050	0.030	0.370	-0.580
GENE2706X	-0.560	0.030	0.490	-0.280	0.060	0.064	0.580	0.110	-0.180
GENE2945X	0.600	0.670	0.310	-0.050	0.340	0.220	0.230	-0.080	-0.170
GENE2944X	0.270	0.400	0.030	0.020	0.250	0.030	-0.320	-0.040	-0.160
GENE2943X	0.330	0.570	0.200	0.520	0.060	0.270	0.180	0.200	-0.030
GENE2940X	-0.080	0.510	0.010	0.540	-0.210	0.130	-0.270	0.020	0.320
GENE2656X	-0.080	0.680	-0.440	0.640	-0.190	0.050	0.160	0.380	0.030
GENE2655X	-0.100	-0.150	-0.390	0.470	0.080	0.060	-0.030	0.290	-0.110
GENE2653X	-0.250	-0.230	-0.690	0.070	-0.520	-0.310	-0.190	-0.180	-0.100
GENE2950X	0.420	-0.680	0.000	-0.040	-0.300	-0.140	0.030	0.000	0.020
GENE2633X	-0.380	-0.030	0.000	-0.070	0.180	0.130	0.360	-0.080	-0.170
GENE349X	-0.230	0.370	0.700	-0.070	0.490	0.340	-0.190	0.000	-0.140
GENE2999X	-0.060	0.260	0.020	-0.190	-0.040	0.060	0.300	0.570	-0.100
GENE2981X	-0.130	-0.570	-0.190	0.200	-0.340	0.010	-0.220	-0.070	-0.060
GENE2975X	0.240	-0.360	0.220	-0.260	-0.440	-0.260	-0.080	-0.210	-0.110
GENE2996X	0.240	0.010	0.240	-0.030	-0.020	0.090	0.120	0.080	-0.140
GENE341X	0.160	0.220	0.090	-0.080	-0.030	0.160	0.190	0.280	0.200
GENE2657X	-0.410	0.200	0.020	0.130	-0.160	-0.050	0.200	-0.170	0.090
GENE2621X	0.360	0.570	0.260	0.108	-0.150	0.080	0.350	0.060	-0.140
GENE3026X	0.030	0.270	0.100	0.153	0.010	0.010	0.010	-0.280	0.120
GENE3025X	0.070	0.000	0.290	-0.040	-0.440	-0.010	-0.060	-0.240	-0.060
GENE2986X	-0.350	-0.380	0.240	-0.780	-0.890	-0.270	0.280	0.000	0.250
GENE3008X	-0.320	0.330	0.150	0.380	0.050	0.140	0.350	0.220	-0.060
GENE3012X	0.410	0.180	-0.690	-0.020	-0.300	-0.130	0.170	-0.270	0.360
GENE2964X	0.220	0.140	-0.060	0.338	-0.470	0.010	0.330	0.340	0.230
GENE3019X	0.170	-0.030	0.120	0.410	0.300	0.210	-0.080	0.310	0.130
GENE3018X	0.110	0.110	0.070	0.450	0.180	0.038	0.110	0.470	0.160
GENE315X	-0.010	0.050	-0.180	0.680	0.230	0.090	0.140	-0.250	-0.180
GENE1046X	0.160	0.330	-0.140	-0.010	0.060	0.020	0.190	0.140	0.330
GENE3014X	0.170	-0.040	0.150	0.020	-0.230	-0.010	-0.070	-0.010	-0.250
GENE3024X	0.470	0.050	-0.090	-0.230	-0.130	0.350	0.480	0.530	-0.080
GENE3022X	-0.510	-0.310	-0.240	0.320	-0.200	0.010	0.020	0.450	0.000
GENE209X	0.750	0.630	-0.330	0.460	0.150	0.208	0.250	-0.070	0.120
GENE1096X	0.440	-0.160	-0.520	-0.140	-0.230	-0.190	-0.200	0.000	-0.320
GENE3031X	-0.140	0.170	0.300	-0.600	-0.170	-0.040	0.380	0.200	-0.120
GENE2029X	0.160	-0.340	-0.400	0.321	0.000	-0.140	-0.150	-0.100	0.320
GENE2028X	-0.350	-0.330	-0.130	0.106	0.050	0.060	-0.040	0.080	-0.090
GENE1950X	-0.740	-0.300	-0.210	0.050	-0.020	-0.190	0.220	-0.130	0.000
GENE2011X	0.170	-0.030	-0.240	-0.480	-0.180	-0.150	-0.020	-0.260	0.000
GENE1981X	-0.360	-0.700	-0.380	0.150	0.220	-0.370	-0.440	-0.130	0.160
GENE1986X	0.090	0.060	0.210	0.290	0.080	0.060	-0.340	-0.070	-0.020
GENE1997X	0.190	-0.440	-0.230	-0.170	0.140	-0.100	0.140	0.310	-0.190
GENE1993X	-0.240	-0.370	0.030	0.130	-0.110	-0.070	-0.200	-0.320	0.140
GENE1992X	-0.260	-0.140	-0.240	0.470	-0.050	-0.050	0.070	-0.120	-0.010
GENE2002X	-0.750	-0.130	-0.120	0.360	0.180	-0.140	0.430	-0.260	-0.250
GENE1983X	0.040	-0.380	-0.200	0.030	-0.400	-0.250	-0.400	-0.180	-0.120
GENE1980X	-0.520	-0.160	0.100	-0.390	-0.130	0.000	0.110	-0.020	0.190
GENE2962X	-0.450	-0.260	-0.330	-0.042	-0.120	-0.010	-0.540	0.120	0.080
GENE2013X	-0.820	-0.240	-0.120	-0.190	-0.380	-0.370	-0.450	-0.310	-0.140
GENE1276X	0.040	0.280	0.200	-0.580	-0.140	-0.080	0.200	-0.190	-0.490
GENE1273X	-0.700	0.180	-0.340	-0.360	-0.330	-0.380	0.210	-0.180	0.140
GENE1275X	0.000	-0.270	-0.570	0.250	-0.630	-0.170	-0.070	-0.220	-0.060
GENE1367X	-0.450	0.360	-0.160	0.430	-0.200	-0.060	0.130	0.170	0.270
GENE1838X	0.300	0.340	0.050	0.350	-0.080	0.178	0.000	0.030	-0.010
GENE1269X	0.170	0.200	-0.370	-0.060	0.120	0.120	-0.250	0.000	0.250
GENE1197X	0.380	-0.090	0.110	0.000	-0.460	-0.160	-0.180	-0.660	-0.180
GENE1198X	-0.550	-0.160	0.460	-0.160	-0.300	-0.140	0.210	-0.380	-0.120
GENE1204X	0.130	-0.080	-0.040	0.000	0.200	-0.070	-0.130	-0.290	0.000
GENE1237X	0.310	0.250	-0.070	-0.310	-0.080	0.040	-0.010	0.230	-0.140
GENE1248X	0.000	-0.110	0.050	0.240	-0.010	0.110	0.360	-0.090	-0.200
GENE1241X	0.204	-0.090	0.460	-0.330	0.320	0.020	0.060	-0.170	0.170
GENE1255X	-0.390	-0.640	0.370	0.080	0.020	-0.090	0.000	0.320	-0.120
GENE227X	0.600	0.340	0.200	0.430	0.610	0.530	-0.030	0.010	0.510
GENE230X	0.420	0.180	0.190	-0.250	0.000	0.190	-0.120	-0.080	-0.130
GENE1168X	0.870	0.100	0.680	-0.010	-0.160	0.440	0.630	1.050	0.240
GENE1166X	0.210	0.120	0.390	0.410	0.110	0.470	0.080	1.030	0.630
GENE1155X	-0.590	0.090	0.290	-0.118	-0.050	-0.080	0.050	-0.020	0.210
GENE1148X	-0.220	0.470	0.740	0.110	0.320	0.280	0.050	0.620	-0.030
GENE1149X	0.340	0.580	0.670	-0.130	0.060	0.330	0.470	0.100	0.000
GENE92X	-0.210	0.280	-0.140	0.080	0.000	-0.010	0.390	-0.130	-0.520
GENE93X	-0.040	0.620	-0.280	-0.030	-0.250	0.010	0.180	-0.090	-0.350
GENE3414X	0.120	0.280	0.650	-0.070	0.170	0.160	-0.470	-0.150	0.180
GENE3413X	0.670	0.230	0.090	-0.110	0.210	0.246	-0.380	0.180	0.000
GENE3091X	0.390	-0.260	-0.260	-0.560	-0.280	-0.060	0.110	0.450	0.100
GENE3089X	0.030	-0.020	0.310	-0.060	-0.120	0.170	-0.170	0.480	0.400
GENE1042X	-0.100	0.250	0.240	0.350	-0.350	0.090	0.620	0.270	-0.110
GENE3101X	-0.190	-0.160	0.050	0.230	-0.090	0.010	-0.410	-0.400	0.170
GENE995X	0.140	0.340	0.260	-0.100	0.130	-0.020	0.230	-0.340	-0.030
GENE1156X	-0.490	0.450	0.440	0.060	-0.070	0.080	-0.050	-0.260	-0.180
GENE1086X	0.000	0.630	0.390	0.500	0.360	0.210	0.710	-0.240	0.050
GENE1036X	-0.050	0.500	0.690	0.290	0.600	0.370	0.320	0.390	-0.340
GENE1831X	0.070	-0.320	0.090	-0.150	-0.040	-0.120	0.300	0.050	-0.340
GENE59X	-0.120	0.110	-0.260	-0.031	-0.160	-0.130	0.420	-0.170	-0.280
GENE1076X	-0.430	0.170	-0.050	-0.380	0.020	0.000	0.390	0.140	0.320
GENE1065X	0.410	0.290	-0.200	0.280	0.190	0.130	-0.230	0.190	0.060
GENE1022X	0.280	0.450	-0.090	0.800	0.140	0.150	0.330	-0.110	0.050
GENE1043X	0.280	0.310	-0.030	-0.330	0.000	-0.010	0.370	0.160	0.110
GENE35X	-0.180	-0.060	-0.340	0.260	0.250	0.090	-0.410	-0.050	0.080
GENE37X	-0.020	-0.530	-0.190	-0.180	-0.140	-0.350	-0.550	-0.360	-0.200
GENE38X	0.390	-0.110	-0.060	-0.430	-0.300	-0.060	-0.140	-0.260	0.050
GENE1353X	-0.120	-0.240	0.200	0.070	-0.490	-0.002	-0.070	0.090	0.020
GENE91X	-0.450	0.380	-0.050	-0.240	0.170	0.150	0.560	0.300	-0.100
GENE96X	0.320	0.310	-0.160	0.370	0.020	0.130	0.300	0.230	0.160
GENE95X	0.450	0.520	-0.520	-0.210	-0.030	-0.090	0.100	0.180	-0.190
GENE168X	1.000	0.470	0.140	0.710	0.510	0.620	0.220	0.300	0.450
GENE973X	0.320	0.040	0.200	0.080	0.310	0.090	-0.120	0.270	-0.040
GENE1034X	0.180	0.010	0.400	0.190	0.370	0.200	0.360	0.310	-0.110
GENE1035X	0.230	0.280	0.340	0.120	0.490	0.210	0.190	0.200	-0.220
GENE3623X	-0.080	-0.130	0.280	0.370	0.530	0.330	-0.030	-0.020	0.570
GENE3373X	-0.140	0.430	0.230	0.130	0.030	0.250	-0.100	0.590	0.130
GENE197X	-0.420	0.370	-0.160	0.100	-0.120	-0.080	-0.280	0.100	0.290
GENE930X	0.150	-0.310	-0.400	0.290	-0.330	0.000	0.250	-0.150	0.220
GENE208X	0.470	-0.250	-0.110	0.440	0.040	0.010	-0.230	-0.270	0.260
GENE219X	0.710	0.260	-0.210	-0.290	0.700	0.280	0.380	0.810	-0.400
GENE224X	0.600	0.120	-0.040	-0.360	-0.080	0.090	0.090	0.660	-0.530
GENE335X	-0.060	0.200	-0.670	-0.280	0.010	-0.093	-0.210	-0.140	-0.660
GENE355X	0.060	0.820	0.780	-0.140	-0.150	0.390	0.160	0.250	-0.240
GENE901X	0.000	-0.200	0.090	0.250	-0.300	-0.160	-0.080	-0.290	0.120
GENE319X	0.520	-0.110	0.570	0.140	0.270	0.370	-0.040	0.200	0.330
GENE1530X	-0.170	0.360	0.470	-0.060	0.030	-0.060	0.330	-0.120	0.300
GENE888X	0.730	0.160	-0.110	0.130	0.140	0.150	-0.010	0.030	0.230
GENE3629X	0.510	0.530	0.610	0.090	0.350	0.210	0.280	0.150	-0.390
GENE423X	0.530	0.620	-0.320	0.050	0.040	0.330	-0.280	0.230	0.340
GENE373X	0.260	0.050	0.020	-0.250	-0.020	0.030	-0.330	-0.220	0.560
GENE862X	0.450	0.110	0.310	0.080	0.190	0.000	0.090	-0.030	0.220
GENE859X	-0.250	0.400	-0.270	0.460	-0.080	-0.090	0.040	-0.090	0.040
GENE489X	0.680	0.170	0.460	0.440	0.100	0.210	0.120	-0.130	-0.100
GENE858X	0.370	0.380	-0.040	0.440	0.090	0.150	-0.020	-0.030	-0.060
GENE403X	0.410	0.440	0.320	0.140	0.050	0.050	-0.330	-0.270	0.540
GENE452X	0.410	-0.070	-0.260	0.150	-0.050	-0.170	-0.020	-0.170	0.310
GENE453X	0.510	-0.030	-0.080	-0.030	0.310	0.050	-0.020	0.030	0.000
GENE835X	0.630	0.220	0.530	0.490	0.600	0.380	-0.100	0.000	0.520
GENE836X	0.570	0.250	0.350	0.610	0.600	0.350	-0.080	0.060	0.650
GENE842X	0.390	0.050	-0.190	-0.450	0.090	0.160	0.240	0.200	-0.180
GENE817X	0.570	0.770	0.440	0.230	0.040	0.370	0.040	0.210	0.330
GENE307X	0.610	0.860	-0.120	0.390	-0.410	0.250	-0.370	-0.190	0.050
GENE809X	0.660	0.850	0.580	0.000	-0.120	0.310	0.210	0.000	-0.030
GENE808X	0.640	0.700	0.410	0.160	-0.150	0.400	-0.110	-0.130	-0.130
GENE807X	0.680	0.870	0.570	0.150	-0.050	0.290	0.090	-0.270	0.000
GENE806X	0.580	0.440	0.340	-0.230	0.190	0.280	-0.030	0.160	0.090
GENE268X	0.670	0.190	0.280	0.350	0.110	0.260	-0.140	0.270	-0.210
GENE828X	0.760	0.230	0.050	0.190	0.160	0.390	-0.080	-0.090	-0.040
GENE284X	0.650	0.470	0.250	-0.110	0.260	0.330	0.540	0.390	-0.280
GENE884X	0.400	0.240	0.040	0.170	0.500	0.300	0.350	0.130	0.040
GENE530X	0.250	0.650	-0.100	0.050	0.530	0.410	0.370	-0.030	0.740
GENE533X	0.920	0.380	0.610	0.220	0.730	0.740	0.340	0.070	0.110
GENE558X	0.780	0.490	0.310	0.910	0.190	0.320	0.660	0.420	0.320
GENE449X	0.800	0.200	-0.180	0.040	0.170	0.300	0.110	-0.020	0.070
GENE592X	0.640	1.020	0.580	0.250	-0.180	0.470	0.100	0.000	-0.040
GENE562X	0.000	-0.100	-0.180	0.190	0.150	-0.090	-0.220	0.000	0.120
GENE663X	0.640	0.410	0.060	-0.050	0.150	0.290	-0.070	-0.070	0.500
GENE563X	0.490	0.140	0.640	-0.140	0.460	0.190	-0.100	0.210	-0.460
GENE617X	0.870	0.190	-0.250	-0.360	0.340	0.240	-0.110	0.130	0.090
GENE645X	0.560	0.690	0.250	0.360	0.190	0.290	0.010	0.000	0.220
GENE639X	0.400	0.820	0.400	0.100	0.200	0.170	0.030	-0.440	0.180
GENE636X	0.790	0.460	0.900	0.470	0.220	0.360	-0.140	0.000	0.500
GENE620X	0.680	0.490	0.680	-0.110	0.000	0.200	0.040	-0.270	0.200
GENE733X	0.000	0.390	0.090	0.180	0.320	0.320	-0.280	-0.050	0.650
GENE735X	0.220	0.670	0.200	0.290	0.220	0.430	0.200	0.340	0.120
GENE667X	0.010	0.930	0.430	0.610	0.430	0.479	0.430	0.330	-0.160
GENE668X	0.410	0.220	0.700	0.040	0.120	0.510	0.050	0.420	0.120
GENE585X	0.400	0.430	0.450	0.640	0.310	0.350	-0.010	0.150	0.190
GENE582X	0.940	0.540	0.630	0.380	0.080	0.350	0.010	-0.280	-0.290
GENE577X	0.440	0.720	0.700	0.070	0.010	0.170	-0.440	0.000	0.190
GENE567X	0.920	0.890	1.020	0.150	0.000	0.470	0.040	0.050	0.380
GENE568X	0.780	0.810	0.990	0.100	0.040	0.430	0.000	0.340	0.240
GENE566X	1.010	0.800	0.690	0.430	0.120	0.370	-0.170	-0.050	0.000
GENE813X	1.170	0.750	0.400	0.242	0.080	0.560	0.100	0.310	0.000
GENE764X	0.330	-0.050	-0.080	0.430	-0.090	-0.060	-0.250	-0.430	0.290
GENE790X	0.990	0.520	0.400	0.386	0.440	0.400	0.260	0.300	0.350
GENE771X	0.160	0.610	0.050	0.290	0.240	0.130	0.110	0.230	-0.130
GENE772X	0.860	0.320	0.300	0.120	-0.110	0.250	-0.040	0.640	0.200
GENE778X	0.850	0.420	0.560	0.300	-0.250	0.240	0.170	0.120	-0.270
GENE779X	0.880	1.190	0.600	0.950	-0.080	0.580	0.000	0.300	0.390
GENE785X	0.870	0.640	0.820	0.480	0.230	0.480	1.080	0.460	0.180
GENE794X	0.200	0.660	0.070	0.010	0.010	0.390	0.010	0.230	0.360
GENE795X	0.320	0.530	0.030	0.040	0.020	0.360	0.000	0.240	0.370
GENE796X	0.510	0.580	0.210	0.200	0.180	0.360	0.120	0.200	0.220
GENE759X	0.720	0.490	0.360	0.320	-0.040	0.300	-0.210	0.430	-0.130
GENE551X	-0.030	0.560	-0.060	0.650	0.200	0.250	-0.110	0.190	0.620
GENE475X	0.460	0.350	0.160	0.440	-0.080	0.023	-0.540	-0.090	0.560
GENE503X	0.740	0.700	-0.010	0.519	0.060	0.170	0.080	-0.370	0.480
GENE474X	0.310	0.300	-0.010	-0.072	-0.210	0.050	-0.260	-0.390	0.160
GENE763X	0.340	0.230	0.310	-0.340	0.190	0.060	-0.010	0.070	0.440
GENE509X	0.620	-0.060	-0.220	0.220	0.000	-0.040	0.040	-0.130	0.250
GENE879X	0.720	0.740	-0.010	0.680	-0.190	0.260	-0.180	-0.180	0.420
GENE822X	0.980	0.830	0.420	0.480	0.290	0.520	0.010	-0.070	0.170
GENE820X	0.540	0.510	0.300	0.170	0.100	0.160	0.000	0.140	-0.170
GENE798X	0.170	0.340	0.480	0.211	0.170	0.510	0.170	0.350	0.210
GENE504X	0.290	0.940	0.450	0.330	0.160	0.630	0.330	1.160	0.410
GENE549X	0.380	0.190	0.030	0.190	0.190	0.290	-0.320	0.010	0.440
GENE550X	0.250	0.300	0.100	0.090	0.160	0.150	-0.310	-0.360	0.360
GENE805X	0.260	0.560	0.050	0.230	0.220	0.210	0.290	-0.010	-0.390
GENE485X	0.560	0.240	0.860	0.570	0.210	0.278	0.520	0.130	0.060
GENE467X	0.640	0.510	1.130	0.520	0.190	0.620	0.770	0.280	0.330
GENE466X	0.650	0.490	0.370	0.060	0.040	0.230	-0.220	0.430	-0.160
GENE465X	0.290	0.910	-0.120	0.580	0.270	0.400	-0.250	0.020	-0.100
GENE847X	0.570	0.190	0.310	0.190	0.320	0.236	-0.090	0.240	0.220
GENE854X	-0.200	0.040	-0.220	0.050	-0.080	0.040	-0.380	-0.060	0.470
GENE497X	0.380	-0.260	-0.150	0.580	0.100	0.000	-0.080	-0.170	0.480
GENE486X	0.820	0.130	-0.030	0.760	-0.060	0.290	-0.250	-0.210	0.130
GENE444X	0.610	0.230	0.370	0.030	0.140	0.370	-0.190	0.430	0.070
GENE445X	-0.100	0.320	0.510	-0.310	0.190	0.210	0.570	0.010	-0.030
GENE874X	0.230	0.120	0.270	-0.270	0.040	0.260	0.700	0.010	0.060
GENE873X	0.660	0.610	0.350	0.180	0.420	0.490	0.300	0.120	0.120
GENE872X	0.500	0.550	0.510	0.000	0.390	0.560	0.580	0.150	-0.030
GENE463X	-0.100	0.740	0.380	0.140	1.050	0.520	-0.100	0.660	0.010
GENE440X	0.000	0.580	-0.060	-0.380	0.250	0.020	0.070	-0.050	0.340
GENE852X	0.370	0.150	-0.220	0.300	0.220	0.190	-0.360	0.180	-0.020
GENE853X	0.280	0.210	-0.110	0.260	0.090	0.280	-0.330	-0.010	0.070
GENE520X	0.720	0.100	0.470	1.140	0.610	0.500	0.850	-0.010	0.440
GENE247X	0.430	-0.170	-0.320	0.000	-0.470	-0.140	0.300	0.120	0.440
GENE250X	0.190	-0.200	-0.330	0.570	-0.080	0.120	0.000	0.050	0.210
GENE260X	0.500	0.120	-0.140	-0.690	0.140	-0.090	0.000	0.140	0.080
GENE1325X	-0.150	0.160	0.390	0.310	-0.030	0.000	0.520	0.320	-0.060
GENE1323X	0.480	0.480	-0.350	-0.100	0.010	0.040	0.260	0.000	-0.020
GENE266X	0.300	0.800	-0.030	0.460	-0.090	0.370	-0.270	0.250	0.220
GENE310X	0.130	0.410	-0.220	0.380	-0.160	0.090	0.200	0.440	0.160
GENE311X	0.190	0.230	-0.220	0.410	0.000	0.190	0.120	0.380	0.340
GENE417X	-0.130	0.370	0.280	-0.050	0.050	0.110	-0.150	0.420	0.500
GENE900X	0.420	0.440	0.040	-0.090	0.090	0.160	-0.060	0.140	-0.280
GENE2971X	-0.060	-0.010	0.320	0.310	0.110	0.010	-0.050	0.070	0.000
GENE391X	0.540	1.050	0.870	0.890	0.170	0.570	0.810	-0.110	0.000
GENE372X	0.000	0.440	-0.080	0.210	0.240	0.270	0.210	0.000	-0.350
GENE909X	-0.130	0.090	0.190	0.340	0.090	0.270	-0.370	0.380	0.750
GENE1062X	-0.140	0.300	0.150	-0.180	0.380	0.300	0.460	0.270	-0.080
GENE885X	0.480	0.290	0.150	0.210	0.760	0.710	0.440	0.510	0.140
GENE898X	-0.040	0.030	-0.050	0.010	0.120	0.030	-0.490	0.230	0.030
GENE362X	0.510	0.050	-0.140	0.180	-0.140	-0.130	0.000	-0.100	0.420
GENE927X	0.150	0.070	0.100	0.240	-0.090	0.190	-0.410	-0.120	0.000
GENE365X	-0.120	0.640	0.660	0.080	0.290	0.280	0.080	-0.100	0.540
GENE922X	0.220	0.400	-0.150	0.410	-0.140	0.240	-0.370	0.120	0.050
GENE216X	0.500	0.730	0.340	-0.070	0.420	0.192	0.200	0.180	0.040
GENE185X	-0.050	0.360	-0.020	0.860	0.000	0.310	0.460	0.090	0.300
GENE1500X	0.010	0.070	-0.160	0.440	-0.030	0.080	-0.520	-0.250	0.140
GENE178X	0.280	0.230	-0.090	-0.040	0.720	0.300	-0.050	0.070	-0.240
GENE179X	0.050	0.310	0.040	0.240	0.080	0.090	0.040	0.240	-0.080
GENE181X	0.130	0.690	0.340	0.160	0.170	0.142	-0.190	0.280	-0.230
GENE214X	0.610	0.270	0.080	-0.100	0.100	0.070	0.020	-0.100	0.290
GENE176X	1.140	0.260	0.490	0.400	0.570	0.470	0.050	0.100	0.250
GENE3398X	-0.310	0.560	-0.570	0.010	0.460	0.091	0.520	0.310	-0.010
GENE1064X	-0.080	0.690	0.270	0.480	0.060	0.400	0.330	0.000	-0.050
GENE171X	-0.060	-0.070	0.130	0.173	0.100	0.160	-0.090	0.080	0.310
GENE956X	-0.160	-0.420	-0.150	0.050	-0.400	-0.120	-0.230	0.460	-0.070
GENE993X	-0.060	0.290	0.460	-0.130	0.200	0.100	-0.390	-0.330	0.260
GENE988X	-0.620	0.230	-0.170	0.160	0.060	-0.060	-0.530	-0.130	0.270
GENE188X	0.090	0.250	0.070	-0.290	0.130	0.090	0.160	0.310	0.200
GENE1287X	-0.150	0.140	0.240	0.600	-0.050	0.040	0.390	-0.290	0.200
GENE3009X	-0.140	-0.120	0.420	0.190	-0.090	0.070	0.360	0.560	0.200
GENE979X	-0.580	-0.120	-0.050	0.120	0.110	-0.190	0.410	0.190	-0.250
GENE978X	-0.570	0.330	-0.130	0.100	0.170	0.020	0.240	0.330	0.050
GENE64X	0.250	-0.240	0.060	0.520	0.070	0.180	-0.420	0.000	0.350
GENE144X	-0.120	0.050	-0.410	-0.010	-0.030	0.010	-0.280	-0.240	-0.014
GENE145X	-0.240	-0.080	-0.460	0.320	-0.130	0.120	0.100	0.040	-0.500
GENE139X	0.570	0.120	-0.080	0.640	0.150	0.080	0.060	0.000	0.110
GENE138X	-0.330	0.240	-0.440	0.490	-0.450	-0.180	-0.380	-0.410	0.340
GENE137X	0.250	0.750	0.430	0.060	0.010	0.110	0.070	0.060	-0.100
GENE131X	-0.260	-0.620	-0.520	-0.360	-0.820	-0.170	-0.230	-0.290	-0.820
GENE130X	0.380	0.030	-0.210	0.220	-0.240	0.030	-0.340	-0.170	0.260
GENE129X	0.160	0.080	0.070	-0.050	-0.030	0.060	-0.090	0.100	-0.270
GENE126X	-0.030	0.650	-0.010	0.010	-0.320	0.000	-0.260	-0.320	0.130
GENE124X	-0.080	0.500	-0.080	0.360	0.100	0.170	-0.220	-0.080	0.530
GENE123X	0.060	0.380	-0.100	0.430	0.000	0.210	-0.110	-0.020	0.250
GENE121X	-0.210	0.610	0.070	0.400	0.090	0.000	-0.140	-0.110	0.470
GENE116X	0.100	0.690	0.370	0.000	-0.440	0.150	-0.400	0.030	0.000
GENE110X	0.440	0.600	0.240	0.150	-0.330	0.070	-0.180	0.180	-0.230
GENE109X	0.240	0.280	-0.310	-0.170	-0.200	0.090	-0.030	0.030	-0.570
GENE108X	0.420	0.370	-0.170	0.050	-0.230	-0.009	-0.090	-0.030	-0.430
GENE105X	0.470	0.240	-0.110	-0.080	-0.120	-0.070	-0.240	-0.190	-0.260
GENE104X	0.490	0.400	-0.060	-0.130	-0.270	-0.070	0.000	-0.220	-0.080
GENE102X	0.470	0.450	-0.160	-0.040	-0.090	0.060	0.100	0.000	-0.140
GENE100X	-0.240	0.060	-0.460	-0.380	-0.010	-0.160	-0.330	0.220	-0.040
GENE99X	-0.230	0.060	-0.300	-0.140	-0.040	0.010	-0.410	0.060	-0.090
GENE334X	-0.280	0.690	0.320	0.350	-0.160	0.080	0.170	-0.180	-0.590
GENE3993X	0.290	0.180	0.000	-0.490	-0.010	-0.070	-0.370	-0.100	-0.120
GENE160X	0.310	0.540	0.210	0.370	-0.070	0.140	0.050	-0.170	0.030
GENE1006X	0.190	0.210	0.150	0.950	0.090	0.400	0.170	0.490	-0.150
GENE1007X	-0.490	0.210	0.260	-0.285	-0.030	0.051	0.180	-0.130	-0.400
GENE149X	0.190	-0.310	-0.050	-0.270	0.020	-0.080	-0.480	-0.280	-0.130
GENE1440X	-0.610	0.210	0.090	0.152	-0.030	-0.040	-0.070	0.040	0.260
GENE70X	0.250	0.340	-0.410	0.110	-0.120	0.000	0.250	0.180	0.150
GENE3080X	0.080	0.020	-0.210	0.080	0.100	0.140	0.090	0.050	-0.010
GENE39X	-0.210	-0.370	0.170	0.210	0.230	-0.170	0.110	-0.410	-0.050
GENE3123X	0.000	0.000	-0.450	-0.200	0.170	0.140	0.270	0.180	-0.100
GENE71X	0.360	0.190	0.500	0.180	-0.090	0.210	0.150	0.260	-0.340
GENE73X	0.000	-0.050	0.060	-0.080	-0.250	-0.100	0.300	0.270	-0.080
GENE74X	0.146	0.050	0.130	-0.210	-0.500	-0.280	0.310	0.260	-0.120
GENE75X	0.190	-0.080	0.200	-0.290	-0.370	-0.270	0.300	0.300	-0.190
GENE76X	0.210	-0.240	0.440	-0.270	-0.320	-0.140	0.400	0.080	-0.470
GENE77X	0.050	-0.130	-0.030	-0.480	-0.580	-0.050	0.400	0.020	-0.220
GENE4023X	-0.070	-0.310	0.140	0.370	-0.060	-0.070	-0.080	-0.260	0.360
GENE3906X	0.390	-0.660	-0.590	-0.470	-0.090	-0.270	0.040	0.140	-0.030
GENE1842X	0.140	-0.160	-0.790	0.420	-0.380	-0.190	-0.450	0.020	0.180
GENE1866X	-0.500	-0.050	-0.470	0.394	-0.560	-0.206	0.250	0.110	0.240
GENE1859X	-0.230	-0.380	-0.170	0.110	0.100	-0.080	0.160	-0.220	0.190
GENE3469X	-0.190	-0.420	0.000	0.350	-0.040	-0.042	-0.260	-0.120	0.120
GENE1267X	-0.540	-0.550	0.100	0.160	-0.020	-0.010	0.200	0.360	0.150
GENE1454X	-0.780	-0.570	-0.060	-0.100	-0.440	-0.240	-0.360	-0.020	0.200
GENE1423X	-0.700	-0.440	-0.110	0.420	0.450	-0.150	-0.300	-0.100	0.090
GENE1402X	-0.710	-0.550	-0.030	0.038	-0.180	-0.190	-0.100	0.260	0.240
GENE1401X	-0.610	-0.180	-0.730	0.240	0.030	-0.350	-0.080	-0.120	0.180
GENE1391X	-0.410	-0.360	-0.120	0.050	-0.370	-0.310	-0.350	-0.350	-0.070
GENE3463X	-0.210	-0.100	0.270	-0.080	-0.190	-0.020	0.370	-0.140	-0.100
GENE3461X	-0.310	0.230	0.310	0.290	-0.060	0.070	-0.280	0.040	0.210
GENE3460X	-0.780	-0.710	0.030	0.210	-0.200	-0.200	0.000	-0.540	-0.120
GENE3459X	-0.340	0.280	0.060	-0.570	0.000	-0.010	-0.140	-0.330	-0.060
GENE1864X	-0.590	-0.050	-0.130	0.060	-0.360	-0.260	0.180	0.120	0.190
GENE3175X	0.210	-0.270	-0.500	0.103	-0.010	-0.160	-0.600	-0.010	-0.080
GENE3174X	0.130	-0.090	-0.530	-0.024	0.210	0.000	-0.360	-0.270	0.010
GENE1436X	-0.230	-0.190	-0.120	0.000	0.160	-0.050	-0.140	-0.160	0.110
GENE3410X	-0.080	0.000	-0.030	-0.040	-0.090	-0.150	-0.180	-0.130	-0.010
GENE1483X	-0.050	-0.580	-0.360	0.250	0.290	-0.180	-0.170	0.100	0.290
GENE1482X	-0.050	-0.060	-0.080	0.040	0.050	-0.040	-0.440	0.160	0.160
GENE3162X	0.130	0.340	-0.260	0.280	0.020	-0.080	-0.020	-0.590	-0.210
GENE3161X	-0.090	0.190	-0.400	0.390	0.000	-0.170	0.080	-0.120	-0.730
GENE3159X	-0.130	0.220	0.080	0.560	0.100	-0.040	-0.300	0.050	0.000
GENE1816X	0.460	0.160	0.560	-0.040	0.300	0.100	0.370	0.110	-0.560
GENE3969X	-0.170	-0.320	0.230	0.630	-0.080	0.010	0.180	0.070	0.510
GENE3977X	0.510	-0.040	-0.270	0.450	-0.270	-0.080	0.000	-0.620	0.300
GENE3465X	0.230	-0.490	0.090	-0.090	0.230	-0.170	0.160	-0.040	0.330
GENE1755X	0.110	-0.140	-0.070	0.570	-0.550	0.000	-0.110	0.410	-0.060
GENE3805X	-0.050	-0.370	0.450	0.180	-0.060	-0.050	0.420	-0.250	0.440
GENE1499X	0.340	0.350	0.090	0.450	0.020	0.070	0.190	0.000	0.190
GENE3598X	0.110	0.380	-0.150	0.090	0.300	0.030	-0.030	-0.270	0.030
GENE3597X	0.070	0.360	-0.140	-0.230	0.230	0.090	0.140	-0.030	0.000
GENE3587X	0.280	0.060	0.580	0.570	0.100	0.230	-0.170	-0.330	0.100
GENE3585X	0.300	0.250	0.560	0.570	0.290	0.230	-0.120	-0.440	-0.140
GENE492X	0.490	0.570	-0.060	0.160	0.410	0.310	-0.270	0.000	0.160
GENE3590X	0.930	0.400	0.590	0.050	0.530	0.310	0.400	0.190	0.010
GENE3591X	0.510	0.160	0.240	0.120	0.420	0.180	0.010	0.060	-0.010
GENE3582X	-0.140	-0.240	-0.020	0.440	0.280	0.090	0.280	-0.050	0.050
GENE3583X	0.310	0.060	-0.150	-0.140	0.600	0.140	-0.030	0.070	0.060
GENE3584X	0.290	0.380	-0.270	-0.200	0.230	0.170	0.110	-0.050	0.080
GENE1716X	-0.470	-0.150	0.200	0.090	0.430	0.130	0.260	0.480	0.670
GENE473X	0.000	0.090	0.510	0.350	-0.190	0.119	0.090	-0.210	0.510
GENE1561X	0.060	-0.380	0.250	0.630	0.410	0.010	0.360	-0.030	-0.020
GENE3605X	0.010	0.140	0.300	0.290	0.180	0.030	-0.100	-0.200	0.470
GENE3561X	-0.280	0.390	-0.250	0.020	0.090	-0.120	-0.440	-0.100	0.410
GENE1540X	-0.080	-0.200	0.320	0.240	-0.140	0.160	0.400	0.290	-0.280
GENE1590X	0.570	-0.110	0.260	0.600	0.260	0.440	1.070	0.840	0.560
GENE1602X	0.080	0.460	0.190	-0.130	0.010	-0.040	0.440	-0.020	0.240
GENE1673X	0.560	0.580	0.580	0.820	1.080	0.820	1.380	0.760	0.560
GENE1657X	-0.280	0.490	0.070	0.360	0.270	0.310	0.710	0.280	0.660
GENE1575X	0.310	0.080	0.270	0.220	0.480	0.500	0.280	0.240	-0.040
GENE1717X	0.180	0.990	0.740	0.610	0.000	0.380	0.900	0.420	0.490
GENE1543X	0.890	0.290	0.380	0.690	-0.160	0.360	0.220	-0.030	0.510
GENE1759X	-0.630	0.070	-0.140	-0.090	-0.030	-0.120	0.140	0.350	0.260
GENE1518X	0.160	0.120	0.680	0.700	0.270	0.270	-0.080	0.200	0.210
GENE1515X	-0.020	0.240	0.320	0.170	-0.050	0.090	-0.050	0.200	0.030
GENE1514X	-0.190	-0.180	-0.030	-0.080	0.140	0.080	-0.070	0.090	-0.150
GENE1512X	0.572	0.090	0.010	-0.120	0.330	0.050	-0.080	-0.490	0.090
GENE1513X	0.295	0.090	-0.160	-0.160	-0.200	-0.190	0.410	-0.370	0.380
GENE1525X	-0.140	-0.450	0.080	0.110	-0.160	-0.160	0.190	-0.030	-0.160
GENE1524X	-0.190	-0.300	0.360	-0.120	0.170	0.070	0.200	0.210	-0.060
GENE954X	0.000	0.300	0.280	0.348	-0.180	-0.030	0.200	-0.200	0.440
GENE960X	-0.280	-0.220	-0.330	0.120	-0.250	-0.090	-0.130	-0.140	0.020
GENE961X	-0.450	-0.030	-0.170	0.480	0.070	0.020	-0.350	0.170	0.240
GENE1783X	-0.060	-0.510	-0.250	0.220	0.480	0.030	0.030	-0.130	-0.130
GENE914X	-0.150	0.230	0.550	0.190	0.240	0.220	0.500	0.040	0.110
GENE1787X	0.620	-0.310	0.400	0.210	0.080	0.140	0.480	0.390	-0.080
GENE1347X	-0.310	0.250	-0.170	-0.330	0.020	-0.058	0.350	0.050	-0.160
GENE3933X	0.150	0.570	-0.280	0.240	0.090	0.150	0.310	-0.120	-0.030
GENE3092X	0.060	-0.120	-0.190	0.160	0.080	0.060	0.240	0.060	0.040
GENE3411X	0.580	0.170	-0.480	0.470	0.130	0.010	-0.270	-0.160	0.500
GENE3829X	0.370	-0.090	0.170	0.130	0.430	0.250	-0.070	-0.230	0.170
GENE1807X	-0.230	0.260	0.030	-0.090	0.450	0.110	0.600	-0.090	0.380
GENE1494X	-0.040	-0.270	-0.090	-0.160	-0.150	-0.070	0.280	0.060	0.240
GENE985X	0.210	0.000	0.010	-0.190	0.460	-0.080	0.120	-0.090	0.290
GENE1376X	-0.425	0.280	-0.130	0.210	0.250	-0.120	0.450	-0.210	-0.310
GENE1477X	-0.340	-0.290	-0.400	-0.310	-0.110	-0.169	-0.230	0.000	-0.060
GENE2583X	-0.370	-0.060	0.020	0.220	0.200	-0.260	0.060	-0.180	-0.210
GENE1909X	-0.350	0.210	-0.170	-0.050	0.030	0.000	-0.050	0.230	-0.180
GENE1894X	-0.150	0.030	0.480	-0.379	-0.330	-0.130	0.320	-0.320	0.190
