# Supplementary material for: Discovering biclusters in gene expression data based on high-dimensional linear geometries
Source: BMC Bioinformatics. 2008 Apr 23;9:209. doi: 10.1186/1471-2105-9-209 (PMC2386490; doi:10.1186/1471-2105-9-209)
Supplement: Additional file 4 — All detected biclusters with full data. All the detected biclusters with full data are given here. [file 1471-2105-9-209-S4.zip › biclu_result/bi_275.txt]

	DLCL-0042	DLCL-0007	DLCL-0030	DLCL-0004	DLCL-0029	DLCL-0008	DLCL-0011	DLCL-0032
GENE1835X	-0.320	-0.510	-0.310	-0.130	-0.530	0.140	-0.060	0.220
GENE1836X	-0.630	-0.450	-0.400	-0.310	0.090	0.170	-0.630	0.040
GENE1865X	-0.460	-0.160	-0.460	-0.120	-0.120	-0.060	-0.080	0.190
GENE1380X	-0.280	-0.510	-0.450	-0.229	-0.080	0.050	-0.060	0.110
GENE1930X	-0.890	-0.820	-0.160	-0.460	0.050	-0.190	-0.100	-0.080
GENE3116X	0.160	0.390	-0.240	0.070	-0.450	-0.210	0.630	0.630
GENE2584X	-0.620	-0.420	-0.170	-0.270	0.140	-0.165	0.000	-0.080
GENE3165X	-0.390	0.370	0.190	-0.060	0.000	-0.010	0.410	-0.240
GENE1114X	-0.100	0.060	-0.060	-0.270	-0.320	0.000	0.100	-0.040
GENE3960X	0.790	0.710	0.010	0.230	-0.050	-0.070	-0.160	-0.140
GENE166X	0.980	0.000	0.430	0.470	0.220	0.200	0.400	0.290
GENE3447X	-0.040	0.200	0.110	0.000	-0.030	0.050	0.330	0.080
GENE3449X	-0.030	0.000	0.150	0.070	-0.140	-0.380	-0.080	-0.150
GENE1501X	0.240	0.270	0.320	0.100	-0.400	-0.060	0.300	0.260
GENE3403X	-0.240	0.300	0.010	0.290	0.140	0.080	-0.090	-0.030
GENE3400X	-0.070	0.250	-0.030	0.050	-0.390	-0.130	0.080	-0.050
GENE816X	0.730	0.290	0.460	0.410	-0.080	0.090	0.020	0.080
GENE213X	0.750	0.250	0.150	0.090	-0.130	0.010	-0.060	-0.220
GENE3452X	-0.120	0.080	0.490	0.000	-0.180	-0.340	0.620	0.270
GENE3453X	-0.370	-0.180	0.520	0.020	-0.310	-0.310	0.610	0.210
GENE394X	0.410	0.250	-0.170	0.040	-0.320	0.200	-0.110	0.180
GENE3518X	-0.070	0.770	0.050	0.220	-0.430	0.010	-0.170	0.280
GENE3517X	0.380	-0.090	-0.310	0.130	-0.170	-0.090	-0.140	0.000
GENE3488X	0.050	0.000	0.070	0.030	-0.150	-0.230	-0.260	-0.220
GENE3603X	-0.050	0.150	0.110	-0.010	-0.080	-0.270	-0.110	-0.130
GENE3602X	0.170	-0.110	0.000	-0.040	-0.190	-0.220	-0.240	-0.200
GENE3526X	0.340	0.440	0.170	0.244	-0.190	0.118	-0.310	-0.100
GENE3523X	0.340	0.020	0.050	0.050	0.000	-0.280	-0.070	-0.210
GENE3529X	0.390	0.280	-0.100	0.160	-0.370	-0.180	-0.040	0.310
GENE3540X	0.000	0.380	0.050	-0.230	-0.220	-0.670	0.150	-0.270
GENE3811X	0.160	0.430	0.350	0.080	0.000	0.210	0.100	-0.140
GENE3700X	-0.430	-0.540	-0.080	-0.030	0.130	0.360	0.130	-0.050
GENE3779X	0.560	-0.090	0.260	-0.110	0.080	-0.420	-0.720	-0.770
GENE3723X	0.050	0.770	0.220	0.410	0.210	0.630	-0.190	0.080
GENE3638X	0.610	0.700	0.390	0.660	0.270	-0.080	0.710	0.260
GENE3556X	0.260	-0.230	0.000	-0.210	0.090	-0.550	0.350	-0.450
GENE3551X	-0.030	-0.060	0.190	0.120	0.000	0.090	0.160	0.200
GENE3418X	0.100	0.480	-0.090	0.320	0.420	-0.320	0.390	-0.010
GENE3216X	0.600	-0.080	0.000	0.070	0.050	-0.110	-0.140	0.320
GENE3217X	0.530	0.090	0.090	0.220	0.040	-0.040	0.330	0.470
GENE1840X	-0.700	-0.870	-0.450	-0.370	-0.240	-0.220	-0.150	-0.170
GENE1091X	0.360	0.080	0.030	-0.230	-0.010	-0.313	0.340	-0.350
GENE2552X	-0.200	-0.220	-0.160	-0.010	-0.430	-0.120	0.190	0.400
GENE2570X	0.600	-0.140	0.090	0.120	-0.190	-0.440	0.590	0.410
GENE2548X	0.000	-0.260	-0.060	0.150	0.030	0.080	-0.180	0.030
GENE2565X	-0.200	-0.140	0.060	-0.100	0.190	-0.580	-0.310	-0.170
GENE3093X	0.500	0.100	0.370	-0.030	-0.250	-0.300	0.230	0.100
GENE1893X	-0.430	-0.310	-0.570	-0.280	-0.190	-0.110	0.000	-0.360
GENE1915X	-0.230	-0.220	0.290	0.030	-0.040	0.100	0.010	-0.100
GENE1914X	-0.340	-0.460	0.010	-0.110	0.090	0.250	-0.210	-0.180
GENE1919X	0.380	-0.320	0.070	-0.250	0.000	-0.530	-0.140	-0.070
GENE1917X	-0.500	-0.310	0.240	-0.190	-0.170	-0.188	0.290	-0.110
GENE1896X	-0.110	-0.080	0.060	-0.120	-0.250	-0.340	-0.020	0.000
GENE1897X	-0.230	0.460	0.340	-0.030	0.210	-0.540	0.240	0.050
GENE1912X	0.230	-0.120	-0.040	0.000	-0.280	-0.470	0.070	-0.010
GENE2987X	-0.370	-0.330	-0.080	0.010	-0.120	0.440	-0.190	0.000
GENE2516X	0.800	0.830	0.570	0.490	0.850	0.190	0.640	-0.100
GENE2512X	-0.420	-0.270	0.240	0.070	0.350	0.160	-0.190	0.330
GENE2048X	-0.640	-0.180	-0.210	-0.460	-0.210	-0.480	-0.080	-0.140
GENE3042X	0.189	-0.100	-0.030	-0.045	-0.410	-0.360	-0.030	-0.260
GENE3051X	-0.070	-0.340	-0.160	-0.010	0.110	-0.020	0.450	0.320
GENE3050X	-0.160	-0.300	0.010	-0.120	0.170	-0.070	0.150	0.300
GENE2582X	-0.260	-0.290	-0.130	-0.290	0.030	-0.630	0.260	-0.280
GENE2522X	0.390	0.410	0.100	-0.050	-0.100	-0.220	0.480	-0.150
GENE2523X	0.560	0.540	-0.020	-0.040	-0.030	-0.230	0.570	-0.310
GENE2530X	-0.160	0.300	-0.040	0.000	0.340	-0.280	-0.330	-0.380
GENE2929X	0.160	-0.460	-0.420	-0.180	0.410	-0.730	0.180	0.090
GENE2057X	0.170	0.000	-0.890	-0.360	-0.290	-1.010	0.160	-0.600
GENE2062X	-0.080	-0.450	0.070	-0.200	0.190	-0.030	-0.310	-0.280
GENE2063X	-0.090	-0.290	-0.090	-0.470	-0.460	-0.510	0.070	-0.530
GENE2493X	-0.440	-0.240	-0.080	-0.140	-0.220	0.160	-0.380	-0.010
GENE2497X	-0.230	0.120	0.140	0.220	0.320	-0.210	-0.130	0.170
GENE2498X	-0.160	0.190	0.230	0.180	0.340	-0.510	0.120	0.060
GENE2071X	0.170	-0.110	-0.020	-0.300	0.290	-0.150	-0.700	-0.020
GENE2936X	-0.006	-0.110	0.000	-0.220	0.380	-0.380	0.310	0.090
GENE2084X	-0.320	-0.670	-0.510	-0.500	-0.660	-0.900	0.000	-0.700
GENE2295X	0.030	-0.170	0.330	-0.080	0.210	-0.740	-0.280	-0.410
GENE2292X	-0.600	0.290	0.120	-0.260	0.000	-0.830	-0.500	-0.280
GENE2424X	0.000	-0.110	0.300	-0.070	-0.320	-0.120	-0.450	-0.060
GENE2360X	-0.540	-0.710	-0.360	-0.380	0.190	-0.930	0.120	-0.310
GENE2397X	-0.290	-0.540	0.130	-0.410	-0.140	-0.640	-0.050	-0.630
GENE2343X	0.620	0.560	-0.170	0.170	0.240	-0.230	-0.280	-0.260
GENE2341X	0.630	0.210	-0.310	-0.060	0.270	-0.740	0.000	0.240
GENE2340X	0.640	0.450	0.220	0.050	0.220	-0.640	0.670	0.160
GENE2337X	0.350	-0.110	0.160	-0.040	-0.090	-0.150	-0.080	-0.370
GENE2415X	0.440	-0.060	-0.290	-0.220	-0.060	-0.760	0.240	-0.260
GENE2459X	0.310	0.000	-0.640	-0.280	-0.160	-0.900	-0.080	-0.460
GENE2106X	-0.010	-0.310	0.470	0.200	0.160	-0.150	0.340	0.570
GENE2120X	0.180	0.020	0.290	0.360	0.250	-0.020	0.220	0.150
GENE2122X	0.180	0.040	0.260	0.080	0.140	-0.150	0.390	0.500
GENE2478X	-0.210	-0.110	0.060	0.010	0.400	0.360	-0.360	0.050
GENE2140X	-0.400	-0.270	-0.310	-0.140	0.200	0.090	0.060	-0.200
GENE2281X	-0.010	0.560	0.000	-0.050	0.020	-0.510	-0.250	0.090
GENE2280X	-0.350	0.170	-0.020	-0.170	-0.050	0.180	0.000	0.060
GENE2241X	0.000	-0.160	-0.330	-0.260	0.040	-0.700	-0.300	-0.340
GENE2225X	-0.210	0.060	0.240	0.120	0.500	-0.090	0.010	-0.490
GENE2159X	0.420	0.940	0.460	0.360	0.020	-0.290	0.760	-0.280
GENE2160X	0.210	0.640	0.350	-0.020	0.210	-0.510	0.580	-0.070
GENE2231X	-0.200	-0.350	-0.210	-0.260	-0.160	-0.190	-0.200	-0.560
GENE2193X	0.630	-0.300	0.540	0.230	-0.060	-0.130	-0.180	-0.180
GENE2190X	0.150	-0.170	-0.820	-0.310	-0.020	-0.310	0.000	-0.430
GENE2185X	0.170	0.020	-0.170	-0.050	0.200	0.240	-0.040	-0.110
GENE2183X	0.530	0.530	0.160	-0.050	0.000	-0.040	-0.350	-0.090
GENE2195X	0.110	-0.320	-0.060	0.060	0.140	-0.160	0.040	-0.050
GENE2200X	-0.440	-0.430	-0.120	-0.160	0.040	-0.760	0.110	-0.230
GENE2205X	-0.260	-0.400	0.030	0.040	0.270	0.160	-0.090	0.000
GENE2166X	-0.430	0.090	-0.420	-0.240	0.160	-0.430	-0.010	-0.140
GENE2210X	0.370	0.050	-0.290	-0.230	0.300	-0.560	-0.360	0.040
GENE2213X	-0.330	-0.250	0.130	-0.160	-0.080	-0.210	0.170	0.020
GENE2214X	-0.350	-0.770	-0.380	-0.220	0.080	-0.330	-0.220	-0.060
GENE2222X	-0.560	-0.100	-0.130	-0.330	0.150	-0.734	0.130	-0.410
GENE2221X	-0.320	0.470	0.120	0.070	-0.090	-0.190	-0.020	0.410
GENE2248X	-0.240	0.000	0.000	-0.300	-0.230	-0.440	-0.150	-0.080
GENE2249X	0.190	-0.060	-0.380	-0.050	0.030	-0.350	0.130	0.040
GENE2729X	-0.400	-0.640	-0.140	-0.230	-0.030	0.090	0.000	0.080
GENE2266X	-0.610	0.080	0.140	-0.150	0.190	0.020	0.100	-0.200
GENE2147X	0.620	-0.230	-0.130	0.060	0.230	-0.230	0.300	-0.140
GENE2224X	-0.380	-1.020	-0.360	-0.450	-0.290	-0.630	0.100	-1.030
GENE2135X	-0.110	0.050	-0.210	-0.100	-0.500	-0.520	-0.440	-0.140
GENE2256X	-0.750	-0.070	-0.500	-0.330	-0.010	-0.380	0.290	0.050
GENE2129X	0.106	-0.080	-0.060	-0.250	0.070	-0.710	-0.180	-0.230
GENE2078X	-0.420	-0.410	-0.340	-0.560	-0.360	-0.710	-0.190	-0.310
GENE2252X	0.040	-0.300	-0.060	-0.040	0.160	-0.020	-0.090	-0.240
GENE2098X	-0.060	-0.720	-0.470	-0.220	-0.320	-0.240	-0.250	-0.340
GENE1963X	0.230	-0.690	-0.090	-0.280	0.110	-0.570	-0.080	-0.120
GENE1971X	0.140	-0.520	0.250	-0.110	0.410	-0.100	0.260	0.010
GENE1972X	0.710	-0.170	0.150	0.020	0.390	-0.470	-0.230	-0.290
GENE2076X	0.410	0.000	0.440	0.010	0.190	-0.500	-0.460	0.150
GENE2521X	-0.570	-0.170	0.280	0.010	-0.260	-0.040	-0.260	0.270
GENE3703X	-0.259	0.530	-0.100	0.120	0.320	0.360	0.570	0.140
GENE3705X	-0.130	0.350	0.020	0.090	-0.120	0.460	0.510	0.360
GENE2507X	0.010	-0.280	0.080	-0.160	-0.580	-0.430	-0.160	-0.160
GENE2042X	0.010	-0.460	0.000	-0.010	-0.010	-0.390	0.210	0.400
GENE1962X	-0.510	-0.620	-0.380	-0.270	0.050	-0.420	0.370	0.020
GENE2607X	0.190	-0.260	-0.500	-0.070	0.100	-0.080	0.410	0.230
GENE2612X	-0.533	-0.490	-0.180	-0.610	-0.370	-0.524	-0.620	-0.340
GENE2611X	0.180	-0.050	-0.060	-0.220	0.030	-0.275	-0.320	-0.120
GENE2692X	0.300	-0.520	-0.210	-0.090	0.050	-0.110	0.110	-0.350
GENE2958X	-0.290	-0.550	-0.250	-0.070	0.210	0.000	-0.070	0.200
GENE1101X	-0.430	-0.050	0.000	-0.110	0.190	-0.740	-0.030	-0.040
GENE2609X	-0.040	-0.540	-0.070	-0.380	-0.100	-0.240	-0.310	-0.110
GENE3151X	0.370	-0.380	0.110	0.040	-0.150	-0.350	-0.050	-0.090
GENE3152X	0.250	0.210	0.030	-0.050	-0.270	-0.340	0.270	-0.220
GENE3153X	-0.100	0.240	0.000	-0.130	-0.350	-0.320	-0.430	-0.330
GENE1851X	-0.560	-0.370	-0.530	-0.560	-0.300	-0.900	-0.490	-0.340
GENE2573X	-0.140	-0.300	-0.110	-0.170	-0.020	-0.360	0.390	-0.190
GENE3133X	0.040	0.030	-0.550	-0.620	-0.100	-0.490	-0.550	-0.830
GENE3141X	-0.140	0.170	-0.070	-0.070	0.280	-0.460	-0.060	-0.150
GENE2465X	-0.140	-0.450	0.120	-0.440	-0.460	-0.230	-0.440	-0.350
GENE3900X	-0.160	-0.230	0.040	-0.110	0.060	-0.250	0.050	0.100
GENE3901X	0.350	0.070	0.470	0.040	0.340	-0.480	0.200	-0.110
GENE2574X	0.070	-0.300	0.110	-0.030	-0.440	-0.070	-0.170	-0.180
GENE1013X	0.270	-0.076	0.400	0.130	-0.290	0.040	0.240	-0.160
GENE2579X	-0.310	-0.040	-0.010	-0.020	0.290	0.200	-0.290	-0.390
GENE2580X	-0.190	0.150	-0.210	0.100	0.370	0.160	-0.260	0.050
GENE3212X	-0.250	-0.020	-0.200	-0.180	-0.060	0.160	-0.560	-0.330
GENE3920X	-0.570	-0.480	0.090	-0.090	0.160	0.270	0.080	0.210
GENE3154X	-0.010	0.130	-0.230	-0.040	-0.240	-0.130	-0.050	-0.270
GENE3156X	0.070	-0.230	-0.360	-0.130	0.090	0.270	-0.570	-0.760
GENE1071X	0.870	0.150	0.310	0.560	1.040	0.680	0.130	0.290
GENE1054X	0.330	0.560	0.180	0.220	0.290	0.370	0.060	0.310
GENE3279X	0.400	0.200	0.030	0.170	-0.150	-0.040	0.050	0.280
GENE3278X	0.230	0.310	-0.330	-0.030	-0.220	-0.070	0.490	0.140
GENE2884X	0.600	0.110	-0.220	0.180	0.320	0.150	0.400	0.000
GENE3352X	-0.230	0.070	0.560	0.190	0.290	0.000	0.210	0.310
GENE369X	0.070	0.290	0.200	0.100	-0.170	0.440	-0.310	-0.160
GENE3381X	0.000	-0.020	0.510	0.440	0.130	0.060	0.220	0.400
GENE3382X	0.190	0.020	0.700	0.430	0.110	-0.030	0.240	0.070
GENE3928X	-0.820	-0.320	-0.240	-0.290	0.090	-0.240	0.000	-0.010
GENE1044X	0.430	-0.170	0.410	0.180	0.500	0.140	0.210	0.200
GENE1045X	0.270	0.230	0.100	0.200	0.250	0.090	0.160	-0.140
GENE3205X	0.260	-0.290	-0.010	-0.120	-0.450	0.070	-0.040	-0.060
GENE3186X	-0.550	0.160	0.100	0.020	0.130	0.100	-0.320	0.070
GENE1442X	-0.430	0.090	-0.110	-0.360	-0.170	-0.760	0.290	0.210
GENE1008X	0.490	0.270	0.280	0.220	0.070	-0.040	0.190	0.280
GENE58X	0.360	0.100	-0.210	0.020	-0.400	-0.110	-0.430	0.240
GENE4000X	0.150	0.040	0.310	0.120	-0.170	-0.420	0.460	0.050
GENE3999X	0.310	0.680	0.450	0.030	-0.140	-0.100	-0.530	-0.270
GENE41X	0.090	0.460	-0.050	-0.070	-0.220	-0.500	-0.600	-0.080
GENE3204X	0.020	-0.130	0.470	-0.070	-0.230	-0.660	0.290	-0.140
GENE3207X	-0.410	-0.130	-0.420	-0.320	0.010	-0.150	-0.330	0.050
GENE164X	0.560	-0.020	0.010	0.270	0.320	0.000	-0.320	0.000
GENE53X	0.630	0.300	0.420	0.080	0.050	-0.530	-0.210	-0.160
GENE3907X	0.430	0.150	-0.250	0.000	-0.150	0.010	-0.140	0.080
GENE3113X	-0.150	-0.030	0.000	-0.120	-0.260	-0.580	0.110	-0.190
GENE34X	-0.760	-0.720	-0.070	-0.260	0.000	-0.070	-0.280	-0.390
GENE1848X	-0.250	-0.240	0.010	0.010	0.000	-0.210	-0.230	0.180
GENE3167X	-0.320	-0.230	-0.570	-0.280	-0.490	-0.380	0.020	-0.020
GENE3903X	0.810	-0.070	0.250	0.160	0.580	-0.500	0.660	-0.230
GENE1469X	-0.100	0.130	0.000	-0.090	-0.180	-0.200	-0.190	-0.120
GENE2605X	-0.270	-0.100	0.220	0.070	0.130	0.080	-0.040	0.060
GENE2604X	-0.130	-0.220	0.110	-0.050	-0.220	-0.120	-0.340	-0.140
GENE2603X	0.090	-0.230	0.340	-0.200	-0.400	-0.120	0.090	-0.010
GENE1272X	-0.260	-0.340	-0.100	-0.190	0.280	-0.310	-0.280	-0.070
GENE1271X	0.600	0.180	-0.180	0.070	0.150	0.020	-0.340	-0.290
GENE13X	0.060	-0.040	0.160	0.090	-0.440	0.070	0.260	-0.060
GENE2606X	-0.160	0.010	-0.350	-0.320	0.000	-0.340	-0.490	-0.440
GENE1031X	0.000	0.240	0.560	0.280	0.550	-0.090	0.350	0.030
GENE3017X	0.090	0.310	-0.440	0.050	0.250	-0.690	0.050	0.310
GENE3016X	0.930	0.470	0.100	0.498	0.890	0.210	0.260	-0.100
GENE3062X	0.360	0.220	-0.230	-0.010	0.420	-0.050	0.450	-0.370
GENE3098X	-0.650	0.200	0.030	-0.280	-0.490	-0.080	0.120	-0.590
GENE3032X	0.520	-0.070	-0.050	0.070	-0.190	-0.110	0.050	-0.090
GENE3036X	0.020	0.230	-0.100	0.100	-0.460	0.110	-0.110	0.050
GENE3038X	0.580	0.460	0.000	0.470	0.170	0.290	0.070	-0.110
GENE2482X	0.270	-0.180	0.020	0.190	0.390	0.010	-0.030	0.230
GENE223X	0.440	0.130	-0.170	0.070	0.440	-0.040	0.730	0.370
GENE2994X	0.560	-0.340	0.020	-0.080	0.290	-0.550	0.000	-0.080
GENE2995X	-0.110	0.030	-0.070	-0.100	-0.010	-0.360	-0.130	-0.070
GENE2672X	0.050	0.320	-0.100	-0.041	0.030	-0.300	-0.290	-0.280
GENE2677X	-0.050	-0.040	-0.650	-0.270	-0.450	0.230	-0.650	-0.290
GENE2679X	0.100	0.080	-0.220	-0.050	0.330	-0.450	-0.380	0.120
GENE2920X	-0.460	-0.050	-0.250	-0.030	0.000	-0.310	0.390	0.400
GENE2937X	0.390	-0.110	0.010	-0.060	0.020	-0.580	0.460	-0.160
GENE1958X	-0.520	-0.190	0.080	-0.310	0.140	-0.332	-0.120	0.170
GENE1948X	-0.260	0.020	-0.070	0.000	0.100	-0.260	-0.270	-0.210
GENE1949X	-0.220	-0.350	0.020	-0.040	0.100	-0.060	-0.350	-0.120
GENE2939X	-0.140	-0.010	0.060	0.040	0.540	-0.340	0.130	0.150
GENE2919X	-0.320	-0.310	-0.400	-0.290	0.060	-0.600	0.320	0.310
GENE282X	-0.430	0.340	0.060	0.080	-0.050	0.100	0.580	0.290
GENE2908X	-0.480	-0.210	-0.050	-0.230	0.010	-0.340	0.130	0.020
GENE2669X	0.080	-0.320	0.020	-0.390	-0.510	-0.620	-0.090	-0.030
GENE2705X	0.320	0.170	0.030	-0.050	-0.010	-0.650	0.540	-0.010
GENE2960X	-0.480	-0.260	-0.140	-0.330	-0.040	-0.590	0.090	0.170
GENE1961X	-0.240	-0.218	-0.040	-0.070	0.000	-0.064	0.010	-0.050
GENE2956X	-0.070	-0.190	0.000	-0.100	0.100	-0.110	0.140	-0.090
GENE2903X	-0.120	0.120	0.000	-0.140	-0.010	-0.470	0.430	0.130
GENE2714X	-0.123	-0.170	-0.170	-0.290	-0.140	-0.030	-0.160	-0.190
GENE2716X	-0.060	-0.220	0.020	-0.230	0.150	-0.170	-0.030	0.020
GENE2889X	0.810	0.150	0.050	0.570	0.340	1.040	0.570	0.140
GENE2881X	0.580	0.380	0.010	0.080	0.050	-0.070	0.430	0.170
GENE2751X	-0.140	0.000	-0.380	-0.050	0.440	0.050	-0.020	-0.110
GENE2752X	-0.120	0.015	-0.190	0.040	0.470	0.180	-0.330	-0.010
GENE291X	0.750	0.580	0.000	0.300	0.410	0.120	0.480	0.570
GENE296X	0.640	0.680	0.220	0.250	0.340	0.000	0.280	0.560
GENE3004X	-0.080	0.390	-0.120	0.180	0.430	0.240	-0.020	0.380
GENE3002X	0.440	0.620	0.090	0.270	0.080	0.540	0.230	0.400
GENE2869X	0.470	0.170	0.480	0.340	0.410	-0.030	0.090	-0.060
GENE2868X	0.570	-0.040	0.570	0.330	0.570	-0.030	-0.070	0.000
GENE2748X	-0.500	-0.220	-0.090	-0.140	-0.070	-0.130	-0.170	0.220
GENE2769X	0.430	-0.250	0.160	0.000	-0.030	0.360	0.040	0.190
GENE2847X	-0.200	0.070	-0.010	0.040	0.190	0.070	-0.310	0.230
GENE2848X	-0.240	0.260	-0.240	0.140	0.210	0.270	-0.210	0.310
GENE2846X	-0.200	0.020	0.000	-0.220	0.140	-0.470	0.120	0.080
GENE2816X	0.170	-0.120	-0.170	-0.065	0.240	-0.520	0.170	0.470
GENE2824X	0.310	0.340	0.000	0.070	0.260	-0.230	-0.170	0.130
GENE2827X	-0.380	0.180	0.080	-0.060	0.200	-0.100	0.130	0.000
GENE2830X	0.610	0.320	0.070	-0.077	-0.160	-0.560	0.510	0.240
GENE2835X	-0.020	-0.490	-0.410	-0.300	-0.160	-0.740	0.250	0.270
GENE2812X	-0.340	0.420	0.120	-0.080	0.100	-0.790	0.570	0.200
GENE2797X	0.410	-0.090	-0.480	0.036	0.160	-0.630	0.510	0.280
GENE2753X	0.020	0.230	0.170	0.350	0.670	0.080	0.180	0.170
GENE2779X	-0.050	0.040	-0.210	-0.200	-0.030	-0.370	0.390	0.100
GENE2785X	-0.520	-0.160	0.010	-0.150	0.130	-0.750	0.410	0.300
GENE2783X	0.590	-0.050	-0.070	0.170	0.200	-0.290	0.320	0.300
GENE2854X	-0.060	0.010	-0.250	-0.211	-0.110	-0.350	-0.120	0.280
GENE2778X	-0.120	0.010	0.200	0.030	0.080	-0.460	0.120	-0.070
GENE2856X	-0.020	-0.110	0.070	-0.170	-0.010	-0.310	0.460	0.170
GENE2763X	0.550	-0.010	0.450	0.000	0.340	-0.270	-0.060	0.000
GENE2754X	0.110	0.160	0.060	0.060	-0.010	-0.590	0.560	0.330
GENE2865X	0.140	-0.270	-0.080	0.050	0.070	-0.180	-0.220	0.090
GENE2866X	0.460	-0.010	0.040	0.002	0.120	-0.180	-0.250	-0.080
GENE2745X	0.090	-0.100	-0.310	-0.010	0.050	-0.580	0.410	0.360
GENE2870X	0.800	0.610	0.010	0.510	0.430	0.340	0.320	0.090
GENE2883X	0.220	0.350	0.190	0.030	0.440	0.010	-0.210	0.000
GENE2876X	0.050	-0.350	-0.220	-0.170	0.130	-0.324	0.110	0.110
GENE2896X	-0.100	0.080	0.040	0.050	-0.060	-0.470	0.670	0.440
GENE2650X	-0.230	0.000	-0.010	-0.040	-0.140	-0.480	0.300	0.200
GENE2651X	-0.420	-0.106	-0.080	-0.010	-0.250	-0.200	0.140	0.200
GENE1955X	-0.300	-0.030	-0.070	-0.130	-0.310	0.000	0.030	0.050
GENE2914X	0.680	0.760	0.000	0.440	0.190	0.240	0.610	0.170
GENE2915X	0.700	0.490	0.300	0.240	0.400	-0.050	-0.150	0.320
GENE2916X	-0.500	0.320	-0.030	-0.040	0.320	0.060	-0.290	0.120
GENE2910X	-0.480	-0.210	-0.190	-0.250	0.130	-0.510	0.270	0.140
GENE2911X	-0.410	-0.250	-0.010	-0.240	0.150	-0.420	0.340	0.030
GENE2128X	-0.060	0.240	0.300	0.050	0.180	-0.255	0.030	0.370
GENE2945X	0.600	0.670	0.340	0.220	-0.270	-0.190	0.230	-0.080
GENE2943X	0.330	0.570	0.060	0.270	-0.280	0.240	0.180	0.200
GENE2940X	-0.080	0.510	-0.210	0.130	-0.520	0.490	-0.270	0.020
GENE2656X	-0.080	0.680	-0.190	0.050	-0.280	0.260	0.160	0.380
GENE2655X	-0.100	-0.150	0.080	0.060	-0.030	-0.280	-0.030	0.290
GENE2653X	-0.250	-0.230	-0.520	-0.310	-0.390	0.010	-0.190	-0.180
GENE3001X	-0.170	0.040	0.050	-0.290	-0.040	-0.540	0.130	0.170
GENE2637X	0.320	0.260	0.010	-0.030	0.430	-0.320	-0.400	0.250
GENE2638X	-0.200	-0.010	-0.340	-0.040	0.000	0.140	0.010	0.120
GENE2633X	-0.380	-0.030	0.180	0.130	0.310	-0.260	0.360	-0.080
GENE349X	-0.230	0.370	0.490	0.340	0.470	0.620	-0.190	0.000
GENE2999X	-0.060	0.260	-0.040	0.060	0.260	-0.110	0.300	0.570
GENE2975X	0.240	-0.360	-0.440	-0.260	-0.330	-0.190	-0.080	-0.210
GENE2952X	-0.760	0.000	-0.140	-0.300	-0.020	-0.663	0.070	0.000
GENE2996X	0.240	0.010	-0.020	0.090	-0.170	0.060	0.120	0.080
GENE341X	0.160	0.220	-0.030	0.160	0.370	0.000	0.190	0.280
GENE2657X	-0.410	0.200	-0.160	-0.050	-0.140	0.210	0.200	-0.170
GENE2621X	0.360	0.570	-0.150	0.080	-0.100	-0.220	0.350	0.060
GENE3026X	0.030	0.270	0.010	0.010	0.380	-0.350	0.010	-0.280
GENE3025X	0.070	0.000	-0.440	-0.010	0.150	-0.530	-0.060	-0.240
GENE3008X	-0.320	0.330	0.050	0.140	0.090	0.130	0.350	0.220
GENE3012X	0.410	0.180	-0.300	-0.130	-0.040	-0.190	0.170	-0.270
GENE2964X	0.220	0.140	-0.470	0.010	-0.040	-0.090	0.330	0.340
GENE3019X	0.170	-0.030	0.300	0.210	-0.200	-0.550	-0.080	0.310
GENE3018X	0.110	0.110	0.180	0.038	-0.110	-0.500	0.110	0.470
GENE2620X	0.590	-0.040	0.070	0.070	-0.390	-0.060	-0.020	0.420
GENE1441X	-0.050	0.090	-0.090	-0.170	-0.350	-0.250	0.240	-0.080
GENE315X	-0.010	0.050	0.230	0.090	0.070	-0.510	0.140	-0.250
GENE1049X	-0.340	0.180	0.340	0.170	-0.050	0.060	-0.010	-0.210
GENE1068X	-0.220	0.450	0.050	0.110	0.260	0.020	-0.100	-0.020
GENE1033X	0.050	0.460	0.010	0.000	0.100	-0.320	0.040	0.170
GENE3022X	-0.510	-0.310	-0.200	0.010	0.390	0.380	0.020	0.450
GENE209X	0.750	0.630	0.150	0.208	0.230	0.004	0.250	-0.070
GENE154X	0.100	-0.280	-0.220	-0.220	-0.060	-0.120	0.060	-0.380
GENE3031X	-0.140	0.170	-0.170	-0.040	-0.150	0.020	0.380	0.200
GENE2593X	0.460	0.020	-0.140	-0.210	0.240	-0.600	0.300	-0.260
GENE2615X	0.460	0.230	-0.220	-0.010	0.400	-0.010	-0.180	-0.120
GENE1977X	0.040	-0.290	-0.410	-0.280	0.150	0.040	-0.190	0.000
GENE2029X	0.160	-0.340	0.000	-0.140	0.210	-0.160	-0.150	-0.100
GENE1950X	-0.740	-0.300	-0.020	-0.190	0.140	-0.070	0.220	-0.130
GENE2018X	-0.670	-0.270	0.000	-0.140	0.040	0.080	0.050	0.060
GENE2011X	0.170	-0.030	-0.180	-0.150	-0.210	-0.450	-0.020	-0.260
GENE1981X	-0.360	-0.700	0.220	-0.370	0.200	-0.210	-0.440	-0.130
GENE1982X	-0.310	-0.690	0.040	-0.380	-0.010	-0.370	0.070	-0.050
GENE1986X	0.090	0.060	0.080	0.060	0.420	-0.200	-0.340	-0.070
GENE1997X	0.190	-0.440	0.140	-0.100	0.050	-0.060	0.140	0.310
GENE1990X	-0.070	-0.640	0.000	-0.230	0.150	-0.600	0.120	0.080
GENE1983X	0.040	-0.380	-0.400	-0.250	0.000	-0.090	-0.400	-0.180
GENE1980X	-0.520	-0.160	-0.130	0.000	0.280	-0.020	0.110	-0.020
GENE1978X	-0.720	-0.240	-0.530	-0.430	-0.160	0.010	0.210	-0.260
GENE2013X	-0.820	-0.240	-0.380	-0.370	0.060	-0.024	-0.450	-0.310
GENE1276X	0.040	0.280	-0.140	-0.080	0.100	0.210	0.200	-0.190
GENE1273X	-0.700	0.180	-0.330	-0.380	-0.180	-0.270	0.210	-0.180
GENE1275X	0.000	-0.270	-0.630	-0.170	-0.670	-0.270	-0.070	-0.220
GENE1352X	-0.390	0.090	0.520	-0.090	-0.390	-0.290	0.080	0.490
GENE3127X	-0.479	0.290	-0.210	0.060	-0.340	0.270	-0.570	-0.290
GENE1365X	-0.270	-1.180	-1.170	-0.730	-0.370	-1.150	-0.190	-0.450
GENE1355X	-0.280	-0.580	-0.100	-0.510	-0.310	-1.080	-0.550	-0.660
GENE1838X	0.300	0.340	-0.080	0.178	-0.050	0.340	0.000	0.030
GENE1269X	0.170	0.200	0.120	0.120	0.090	-0.080	-0.250	0.000
GENE1195X	-0.340	-0.140	-0.160	-0.220	-0.150	0.230	0.000	-0.160
GENE1198X	-0.550	-0.160	-0.300	-0.140	-0.130	0.180	0.210	-0.380
GENE1199X	0.040	-0.410	-0.240	-0.200	-0.160	-0.020	-0.180	0.120
GENE1200X	0.340	0.050	0.200	-0.030	0.150	-0.070	-0.280	0.180
GENE1201X	-0.630	0.000	-0.320	-0.270	0.150	-0.140	-0.180	0.000
GENE1202X	-0.060	0.190	-0.170	0.030	-0.290	0.110	0.130	-0.040
GENE1203X	0.460	0.820	0.010	0.130	-0.090	-0.160	0.660	0.380
GENE1204X	0.130	-0.080	0.200	-0.070	-0.180	0.050	-0.130	-0.290
GENE1205X	0.000	-0.170	-0.250	-0.240	-0.270	-0.140	-0.500	-0.360
GENE1241X	0.204	-0.090	0.320	0.020	0.070	-0.290	0.060	-0.170
GENE1293X	0.420	0.470	0.130	0.230	0.260	0.530	0.430	0.620
GENE1292X	0.500	0.310	-0.020	0.240	0.400	0.430	0.760	0.480
GENE1300X	0.310	-0.070	-0.130	-0.130	0.450	-0.850	-0.200	0.090
GENE1166X	0.210	0.120	0.110	0.470	0.650	-0.250	0.080	1.030
GENE1165X	0.570	0.360	0.150	-0.100	0.170	-0.400	0.000	-0.150
GENE1155X	-0.590	0.090	-0.050	-0.080	-0.570	-0.220	0.050	-0.020
GENE1285X	-0.370	0.060	-0.020	0.090	-0.140	0.390	0.390	-0.120
GENE1148X	-0.220	0.470	0.320	0.280	0.000	-0.120	0.050	0.620
GENE1149X	0.340	0.580	0.060	0.330	0.170	0.390	0.470	0.100
GENE54X	0.410	0.310	0.440	0.490	0.740	-0.270	0.400	0.050
GENE1821X	0.350	0.750	0.150	0.330	0.160	0.100	0.560	0.190
GENE93X	-0.040	0.620	-0.250	0.010	-0.010	0.430	0.180	-0.090
GENE3074X	0.410	0.630	0.400	0.390	-0.210	-0.030	0.170	0.200
GENE1X	0.900	0.300	0.070	0.220	-0.080	-0.110	0.150	-0.280
GENE3414X	0.120	0.280	0.170	0.160	-0.270	-0.040	-0.470	-0.150
GENE1029X	0.770	0.160	-0.030	0.090	-0.330	-0.150	0.290	0.010
GENE1038X	0.560	0.080	0.490	0.020	-0.630	-0.600	0.490	0.230
GENE1042X	-0.100	0.250	-0.350	0.090	0.120	0.000	0.620	0.270
GENE3078X	-0.220	0.140	0.160	0.120	-0.340	-0.060	0.060	0.310
GENE1133X	0.130	-0.160	-0.060	-0.300	-0.550	-0.740	-0.190	0.170
GENE3104X	0.380	0.050	0.080	0.000	-0.480	-0.160	-0.610	-0.160
GENE1036X	-0.050	0.500	0.600	0.370	0.220	-0.140	0.320	0.390
GENE1837X	-0.380	-0.090	-0.440	-0.120	-0.030	-0.120	0.290	-0.090
GENE1831X	0.070	-0.320	-0.040	-0.120	-0.400	-0.860	0.300	0.050
GENE1832X	-0.250	0.030	0.080	0.050	-0.210	0.050	0.010	-0.190
GENE1076X	-0.430	0.170	0.020	0.000	-0.670	0.260	0.390	0.140
GENE933X	0.800	0.430	0.230	0.240	0.760	0.090	0.280	0.080
GENE1022X	0.280	0.450	0.140	0.150	0.130	-0.070	0.330	-0.110
GENE1020X	0.640	0.000	-0.240	0.140	0.100	-0.070	0.240	0.080
GENE35X	-0.180	-0.060	0.250	0.090	0.320	0.040	-0.410	-0.050
GENE36X	-0.170	-0.250	-0.170	0.000	-0.110	-0.140	-0.120	-0.220
GENE37X	-0.020	-0.530	-0.140	-0.350	-0.010	-0.340	-0.550	-0.360
GENE38X	0.390	-0.110	-0.300	-0.060	-0.240	-0.290	-0.140	-0.260
GENE157X	0.430	-0.530	-0.340	-0.220	-0.160	-0.200	-0.540	0.000
GENE965X	0.440	-0.340	-0.140	-0.160	-0.180	-0.610	-0.470	0.040
GENE3932X	0.250	-0.230	0.240	-0.060	0.070	-0.620	0.400	-0.570
GENE96X	0.320	0.310	0.020	0.130	-0.190	0.000	0.300	0.230
GENE973X	0.320	0.040	0.310	0.090	-0.290	0.070	-0.120	0.270
GENE1034X	0.180	0.010	0.370	0.200	-0.070	0.010	0.360	0.310
GENE1035X	0.230	0.280	0.490	0.210	0.030	-0.060	0.190	0.200
GENE3935X	0.190	0.190	0.120	0.040	0.370	-0.510	0.020	-0.160
GENE200X	0.180	0.510	0.220	0.360	0.060	0.510	-0.130	-0.160
GENE983X	-0.090	0.040	0.820	0.350	0.480	0.100	0.270	-0.320
GENE930X	0.150	-0.310	-0.330	0.000	0.070	-0.210	0.250	-0.150
GENE929X	0.220	0.140	-0.120	-0.090	-0.120	0.300	-0.200	-0.150
GENE217X	1.320	0.520	0.850	0.940	0.620	0.220	1.120	1.010
GENE221X	0.740	0.550	0.330	0.270	0.000	-0.030	0.060	0.190
GENE328X	0.810	0.320	-0.210	0.350	0.610	0.380	-0.210	-0.310
GENE335X	-0.060	0.200	0.010	-0.093	-0.580	0.110	-0.210	-0.140
GENE336X	0.330	0.150	0.000	0.120	-0.280	0.280	-0.040	0.140
GENE355X	0.060	0.820	-0.150	0.390	0.130	0.560	0.160	0.250
GENE901X	0.000	-0.200	-0.300	-0.160	0.010	0.010	-0.080	-0.290
GENE319X	0.520	-0.110	0.270	0.370	0.660	0.220	-0.040	0.200
GENE1530X	-0.170	0.360	0.030	-0.060	-0.090	-0.010	0.330	-0.120
GENE235X	0.390	-0.310	-0.240	-0.100	-0.250	0.090	0.010	-0.320
GENE888X	0.730	0.160	0.140	0.150	0.200	-0.050	-0.010	0.030
GENE423X	0.530	0.620	0.040	0.330	0.230	-0.120	-0.280	0.230
GENE373X	0.260	0.050	-0.020	0.030	-0.350	0.330	-0.330	-0.220
GENE489X	0.680	0.170	0.100	0.210	0.090	0.120	0.120	-0.130
GENE858X	0.370	0.380	0.090	0.150	-0.100	0.120	-0.020	-0.030
GENE848X	1.160	0.950	0.340	0.520	0.350	0.130	-0.040	0.660
GENE448X	0.830	0.280	0.010	0.360	-0.080	0.150	-0.220	-0.100
GENE845X	0.320	0.280	0.480	0.328	0.200	0.474	-0.210	0.240
GENE835X	0.630	0.220	0.600	0.380	0.640	-0.360	-0.100	0.000
GENE836X	0.570	0.250	0.600	0.350	0.520	-0.360	-0.080	0.060
GENE838X	0.770	0.090	0.360	0.350	-0.080	-0.140	0.260	0.070
GENE834X	0.880	0.310	0.020	0.290	0.000	-0.200	0.140	0.180
GENE833X	0.610	-0.010	-0.240	0.165	0.220	-0.223	0.010	0.770
GENE831X	-0.230	0.160	0.030	0.000	-0.060	0.090	0.660	-0.060
GENE842X	0.390	0.050	0.090	0.160	0.020	-0.150	0.240	0.200
GENE259X	0.190	0.330	0.290	0.150	0.270	-0.120	0.290	0.070
GENE307X	0.610	0.860	-0.410	0.250	-0.100	-0.270	-0.370	-0.190
GENE809X	0.660	0.850	-0.120	0.310	-0.290	0.640	0.210	0.000
GENE808X	0.640	0.700	-0.150	0.400	-0.250	0.220	-0.110	-0.130
GENE807X	0.680	0.870	-0.050	0.290	-0.300	0.470	0.090	-0.270
GENE806X	0.580	0.440	0.190	0.280	0.050	0.200	-0.030	0.160
GENE268X	0.670	0.190	0.110	0.260	0.200	0.470	-0.140	0.270
GENE284X	0.650	0.470	0.260	0.330	0.320	-0.360	0.540	0.390
GENE866X	0.630	0.620	0.350	0.720	0.040	0.650	0.280	0.740
GENE543X	0.590	0.380	0.920	0.760	0.550	0.050	0.540	0.780
GENE541X	0.310	0.050	0.530	0.480	0.180	-0.070	0.680	0.430
GENE882X	0.390	0.120	0.730	0.460	0.120	0.250	0.480	0.170
GENE884X	0.400	0.240	0.500	0.300	0.020	0.230	0.350	0.130
GENE531X	1.110	1.000	0.640	0.560	0.130	0.200	0.710	0.280
GENE530X	0.250	0.650	0.530	0.410	0.150	0.210	0.370	-0.030
GENE560X	0.070	-0.170	-0.150	0.020	0.000	0.380	0.140	-0.200
GENE479X	0.180	0.020	-0.040	0.360	0.170	-0.260	0.130	-0.280
GENE480X	-0.030	-0.050	0.520	0.050	-0.090	0.560	0.170	-0.430
GENE481X	0.260	-0.010	-0.210	0.190	-0.340	0.010	0.170	0.170
GENE513X	0.740	0.570	0.370	0.060	-0.120	-0.350	0.100	-0.280
GENE514X	0.400	0.330	0.130	0.000	-0.230	-0.310	0.230	0.020
GENE449X	0.800	0.200	0.170	0.300	0.400	0.600	0.110	-0.020
GENE592X	0.640	1.020	-0.180	0.470	0.170	0.540	0.100	0.000
GENE562X	0.000	-0.100	0.150	-0.090	-0.250	-0.060	-0.220	0.000
GENE663X	0.640	0.410	0.150	0.290	-0.050	-0.090	-0.070	-0.070
GENE563X	0.490	0.140	0.460	0.190	0.060	-0.030	-0.100	0.210
GENE616X	1.090	0.370	0.280	0.560	-0.050	0.370	-0.010	0.350
GENE617X	0.870	0.190	0.340	0.240	-0.070	0.130	-0.110	0.130
GENE630X	0.300	0.320	0.100	0.090	0.090	0.360	-0.230	0.170
GENE653X	0.190	0.170	0.270	0.630	0.770	0.670	0.140	0.570
GENE645X	0.560	0.690	0.190	0.290	-0.100	0.540	0.010	0.000
GENE639X	0.400	0.820	0.200	0.170	-0.280	0.680	0.030	-0.440
GENE620X	0.680	0.490	0.000	0.200	0.140	0.580	0.040	-0.270
GENE733X	0.000	0.390	0.320	0.320	0.000	0.260	-0.280	-0.050
GENE739X	0.620	0.450	0.800	0.940	0.360	1.110	0.350	0.560
GENE735X	0.220	0.670	0.220	0.430	0.080	0.900	0.200	0.340
GENE609X	0.930	1.020	0.350	0.690	0.090	0.531	0.090	0.580
GENE667X	0.010	0.930	0.430	0.479	0.100	0.140	0.430	0.330
GENE668X	0.410	0.220	0.120	0.510	0.790	0.450	0.050	0.420
GENE596X	0.620	0.360	-0.190	0.360	0.000	0.260	0.100	0.000
GENE584X	-0.010	0.780	-0.140	0.330	0.410	0.060	-0.100	0.020
GENE585X	0.400	0.430	0.310	0.350	0.450	0.000	-0.010	0.150
GENE582X	0.940	0.540	0.080	0.350	0.160	-0.180	0.010	-0.280
GENE567X	0.920	0.890	0.000	0.470	0.130	0.070	0.040	0.050
GENE568X	0.780	0.810	0.040	0.430	0.090	0.100	0.000	0.340
GENE569X	0.930	0.780	0.190	0.380	0.020	0.050	0.020	0.090
GENE566X	1.010	0.800	0.120	0.370	-0.090	-0.130	-0.170	-0.050
GENE813X	1.170	0.750	0.080	0.560	-0.020	0.110	0.100	0.310
GENE764X	0.330	-0.050	-0.090	-0.060	0.270	-0.050	-0.250	-0.430
GENE765X	0.930	0.560	0.080	0.252	0.090	-0.100	-0.370	-0.180
GENE790X	0.990	0.520	0.440	0.400	0.370	-0.300	0.260	0.300
GENE769X	0.840	0.770	0.380	0.410	-0.240	0.220	0.190	0.610
GENE779X	0.880	1.190	-0.080	0.580	0.090	-0.060	0.000	0.300
GENE785X	0.870	0.640	0.230	0.480	0.620	0.510	1.080	0.460
GENE794X	0.200	0.660	0.010	0.390	0.450	-0.050	0.010	0.230
GENE795X	0.320	0.530	0.020	0.360	0.640	-0.120	0.000	0.240
GENE796X	0.510	0.580	0.180	0.360	0.560	0.089	0.120	0.200
GENE759X	0.720	0.490	-0.040	0.300	-0.230	0.450	-0.210	0.430
GENE757X	1.030	0.520	0.300	0.640	0.000	0.560	0.200	0.650
GENE756X	0.680	0.600	0.200	0.490	-0.190	0.630	0.070	0.430
GENE503X	0.740	0.700	0.060	0.170	-0.140	0.180	0.080	-0.370
GENE474X	0.310	0.300	-0.210	0.050	-0.350	-0.250	-0.260	-0.390
GENE763X	0.340	0.230	0.190	0.060	-0.190	0.160	-0.010	0.070
GENE510X	0.390	-0.380	0.120	-0.120	-0.190	0.290	-0.390	0.000
GENE511X	0.340	-0.230	-0.160	-0.180	-0.230	0.210	-0.520	0.060
GENE509X	0.620	-0.060	0.000	-0.040	0.070	-0.010	0.040	-0.130
GENE506X	0.010	0.430	0.420	0.320	-0.080	0.450	0.640	0.200
GENE879X	0.720	0.740	-0.190	0.260	0.180	-0.120	-0.180	-0.180
GENE822X	0.980	0.830	0.290	0.520	0.000	0.610	0.010	-0.070
GENE798X	0.170	0.340	0.170	0.510	0.450	0.250	0.170	0.350
GENE504X	0.290	0.940	0.160	0.630	0.260	0.180	0.330	1.160
GENE550X	0.250	0.300	0.160	0.150	-0.480	0.290	-0.310	-0.360
GENE485X	0.560	0.240	0.210	0.278	-0.110	0.062	0.520	0.130
GENE847X	0.570	0.190	0.320	0.236	0.230	0.080	-0.090	0.240
GENE854X	-0.200	0.040	-0.080	0.040	-0.380	0.540	-0.380	-0.060
GENE844X	-0.260	0.380	0.000	0.100	0.340	-0.500	0.220	0.220
GENE455X	0.850	0.390	0.660	0.660	0.400	0.640	0.160	0.340
GENE444X	0.610	0.230	0.140	0.370	0.690	0.220	-0.190	0.430
GENE445X	-0.100	0.320	0.190	0.210	-0.150	0.440	0.570	0.010
GENE874X	0.230	0.120	0.040	0.260	-0.150	0.173	0.700	0.010
GENE873X	0.660	0.610	0.420	0.490	-0.190	0.460	0.300	0.120
GENE3606X	0.640	0.010	0.500	0.380	0.430	0.090	0.420	0.120
GENE853X	0.280	0.210	0.090	0.280	0.080	0.770	-0.330	-0.010
GENE520X	0.720	0.100	0.610	0.500	-0.090	0.140	0.850	-0.010
GENE397X	0.170	0.450	0.230	0.300	-0.080	-0.100	0.310	0.110
GENE247X	0.430	-0.170	-0.470	-0.140	0.000	-0.360	0.300	0.120
GENE250X	0.190	-0.200	-0.080	0.120	0.010	-0.180	0.000	0.050
GENE260X	0.500	0.120	0.140	-0.090	-0.180	-0.320	0.000	0.140
GENE1325X	-0.150	0.160	-0.030	0.000	-0.020	-0.580	0.520	0.320
GENE1323X	0.480	0.480	0.010	0.040	-0.360	-0.120	0.260	0.000
GENE264X	0.150	0.190	0.320	0.360	0.410	-0.050	-0.030	-0.090
GENE265X	-0.060	0.200	0.050	0.020	0.290	-0.070	0.140	0.000
GENE310X	0.130	0.410	-0.160	0.090	-0.230	-0.100	0.200	0.440
GENE312X	0.350	0.810	-0.300	0.120	0.190	-0.400	0.030	0.280
GENE420X	0.310	0.400	0.160	0.230	-0.060	0.000	-0.230	0.330
GENE751X	0.790	0.950	0.410	0.500	0.430	0.620	-0.040	0.450
GENE417X	-0.130	0.370	0.050	0.110	0.680	0.070	-0.150	0.420
GENE269X	-0.090	0.080	0.520	0.150	0.080	-0.030	0.000	0.460
GENE900X	0.420	0.440	0.090	0.160	0.140	0.330	-0.060	0.140
GENE2971X	-0.060	-0.010	0.110	0.010	-0.130	0.230	-0.050	0.070
GENE899X	-0.340	0.380	0.250	0.180	0.250	0.190	-0.040	0.190
GENE391X	0.540	1.050	0.170	0.570	0.010	-0.120	0.810	-0.110
GENE372X	0.000	0.440	0.240	0.270	-0.210	0.300	0.210	0.000
GENE371X	0.580	0.310	0.750	0.190	-0.360	-0.230	0.300	0.370
GENE1062X	-0.140	0.300	0.380	0.300	0.010	0.690	0.460	0.270
GENE885X	0.480	0.290	0.760	0.710	0.820	0.110	0.440	0.510
GENE898X	-0.040	0.030	0.120	0.030	-0.120	-0.190	-0.490	0.230
GENE362X	0.510	0.050	-0.140	-0.130	-0.160	0.270	0.000	-0.100
GENE361X	-0.390	0.510	0.620	0.050	-0.350	-0.520	-0.220	0.000
GENE370X	0.510	-0.270	-0.040	0.100	-0.070	-0.140	-0.450	-0.140
GENE916X	0.080	-0.190	0.360	-0.240	-0.230	-0.380	0.120	0.000
GENE365X	-0.120	0.640	0.290	0.280	0.310	-0.010	0.080	-0.100
GENE922X	0.220	0.400	-0.140	0.240	-0.110	0.310	-0.370	0.120
GENE216X	0.500	0.730	0.420	0.192	-0.210	-0.300	0.200	0.180
GENE215X	0.430	0.850	0.330	0.160	-0.180	-0.250	0.160	0.190
GENE185X	-0.050	0.360	0.000	0.310	0.400	0.230	0.460	0.090
GENE1500X	0.010	0.070	-0.030	0.080	0.260	-0.060	-0.520	-0.250
GENE970X	0.330	0.350	0.110	0.390	0.130	0.410	0.060	0.150
GENE179X	0.050	0.310	0.080	0.090	0.000	-0.110	0.040	0.240
GENE180X	0.240	0.560	-0.140	0.000	0.170	-0.170	0.110	0.100
GENE181X	0.130	0.690	0.170	0.142	0.230	0.111	-0.190	0.280
GENE969X	0.520	0.670	-0.030	0.060	-0.150	0.310	0.170	0.340
GENE183X	0.330	0.190	0.530	0.650	0.160	0.660	0.160	0.050
GENE1064X	-0.080	0.690	0.060	0.400	0.460	0.530	0.330	0.000
GENE1063X	0.000	0.440	0.160	0.350	0.380	0.480	0.170	0.270
GENE956X	-0.160	-0.420	-0.400	-0.120	-0.220	-0.570	-0.230	0.460
GENE957X	-0.190	0.010	-0.240	-0.120	-0.010	-0.050	0.030	-0.060
GENE958X	-0.320	-0.060	-0.320	-0.250	0.050	-0.100	-0.390	-0.080
GENE959X	-0.010	0.090	0.000	-0.080	0.010	-0.220	0.130	0.000
GENE993X	-0.060	0.290	0.200	0.100	-0.540	-0.280	-0.390	-0.330
GENE188X	0.090	0.250	0.130	0.090	0.030	-0.140	0.160	0.310
GENE1287X	-0.150	0.140	-0.050	0.040	-0.120	0.080	0.390	-0.290
GENE979X	-0.580	-0.120	0.110	-0.190	-0.040	0.140	0.410	0.190
GENE978X	-0.570	0.330	0.170	0.020	0.100	0.210	0.240	0.330
GENE64X	0.250	-0.240	0.070	0.180	0.090	0.430	-0.420	0.000
GENE144X	-0.120	0.050	-0.030	0.010	-0.080	-0.320	-0.280	-0.240
GENE145X	-0.240	-0.080	-0.130	0.120	0.380	-0.190	0.100	0.040
GENE138X	-0.330	0.240	-0.450	-0.180	-0.140	0.330	-0.380	-0.410
GENE131X	-0.260	-0.620	-0.820	-0.170	-0.260	0.300	-0.230	-0.290
GENE129X	0.160	0.080	-0.030	0.060	-0.160	0.070	-0.090	0.100
GENE109X	0.240	0.280	-0.200	0.090	-0.170	0.420	-0.030	0.030
GENE102X	0.470	0.450	-0.090	0.060	-0.210	0.250	0.100	0.000
GENE99X	-0.230	0.060	-0.040	0.010	-0.160	0.330	-0.410	0.060
GENE97X	0.170	0.470	-0.110	0.170	0.200	0.320	0.330	0.070
GENE309X	0.700	0.370	0.190	0.430	0.690	0.340	0.040	0.620
GENE340X	0.970	0.290	0.230	0.620	0.240	-0.080	0.620	0.460
GENE3993X	0.290	0.180	-0.010	-0.070	-0.280	0.080	-0.370	-0.100
GENE160X	0.310	0.540	-0.070	0.140	-0.340	0.590	0.050	-0.170
GENE1006X	0.190	0.210	0.090	0.400	0.290	0.500	0.170	0.490
GENE149X	0.190	-0.310	0.020	-0.080	-0.450	0.100	-0.480	-0.280
GENE1440X	-0.610	0.210	-0.030	-0.040	-0.090	0.000	-0.070	0.040
GENE70X	0.250	0.340	-0.120	0.000	-0.100	-0.080	0.250	0.180
GENE3080X	0.080	0.020	0.100	0.140	-0.140	-0.280	0.090	0.050
GENE39X	-0.210	-0.370	0.230	-0.170	0.090	-0.250	0.110	-0.410
GENE3123X	0.000	0.000	0.170	0.140	-0.090	0.090	0.270	0.180
GENE71X	0.360	0.190	-0.090	0.210	0.150	0.000	0.150	0.260
GENE72X	-0.150	0.650	0.180	0.090	0.130	0.270	-0.110	0.010
GENE73X	0.000	-0.050	-0.250	-0.100	-0.200	-0.860	0.300	0.270
GENE74X	0.146	0.050	-0.500	-0.280	-0.350	-0.740	0.310	0.260
GENE75X	0.190	-0.080	-0.370	-0.270	-0.180	-0.630	0.300	0.300
GENE76X	0.210	-0.240	-0.320	-0.140	-0.200	-0.680	0.400	0.080
GENE77X	0.050	-0.130	-0.580	-0.050	-0.450	-0.050	0.400	0.020
GENE4023X	-0.070	-0.310	-0.060	-0.070	-0.200	-0.100	-0.080	-0.260
GENE1842X	0.140	-0.160	-0.380	-0.190	-0.240	0.160	-0.450	0.020
GENE3180X	-0.600	0.320	0.080	-0.140	-0.160	-0.090	-0.060	0.070
GENE1866X	-0.500	-0.050	-0.560	-0.206	-0.210	-0.220	0.250	0.110
GENE1859X	-0.230	-0.380	0.100	-0.080	-0.470	-0.250	0.160	-0.220
GENE1263X	-0.630	-0.310	-0.580	-0.400	-0.230	-0.190	-0.400	-0.190
GENE1264X	-0.390	-0.440	-0.130	-0.240	-0.110	-0.440	0.370	0.170
GENE1454X	-0.780	-0.570	-0.440	-0.240	0.120	-0.150	-0.360	-0.020
GENE1431X	-0.590	-0.310	0.000	-0.220	-0.290	-0.060	-0.390	0.100
GENE1411X	-1.130	-0.640	-0.370	-0.610	-0.430	-0.650	-0.140	-0.270
GENE1410X	-0.850	0.020	-0.260	-0.500	-0.490	-0.610	-0.310	-0.320
GENE1412X	-0.880	-0.480	-0.370	-0.550	-0.370	-0.470	-0.310	-0.270
GENE1416X	-0.550	-0.480	0.030	-0.430	-0.020	-0.620	-0.490	-0.190
GENE1403X	-1.030	0.040	-0.500	-0.620	-0.790	-0.200	-0.160	-0.420
GENE1402X	-0.710	-0.550	-0.180	-0.190	-0.120	0.040	-0.100	0.260
GENE1401X	-0.610	-0.180	0.030	-0.350	-0.340	-0.760	-0.080	-0.120
GENE1395X	-0.530	-0.410	-0.250	-0.690	-0.380	-0.830	-1.000	-0.410
GENE1391X	-0.410	-0.360	-0.370	-0.310	-0.520	-0.070	-0.350	-0.350
GENE3460X	-0.780	-0.710	-0.200	-0.200	0.250	0.052	0.000	-0.540
GENE3459X	-0.340	0.280	0.000	-0.010	0.190	0.320	-0.140	-0.330
GENE1386X	-0.440	-0.250	-0.740	-0.280	-0.760	-0.350	0.320	-0.150
GENE1864X	-0.590	-0.050	-0.360	-0.260	-0.530	0.050	0.180	0.120
GENE3175X	0.210	-0.270	-0.010	-0.160	-0.140	-0.420	-0.600	-0.010
GENE3174X	0.130	-0.090	0.210	0.000	-0.110	-0.290	-0.360	-0.270
GENE3410X	-0.080	0.000	-0.090	-0.150	-0.240	-0.260	-0.180	-0.130
GENE1483X	-0.050	-0.580	0.290	-0.180	-0.390	-0.240	-0.170	0.100
GENE1482X	-0.050	-0.060	0.050	-0.040	-0.570	-0.160	-0.440	0.160
GENE3160X	-0.810	0.230	0.210	-0.260	-0.460	-0.400	0.260	0.000
GENE3159X	-0.130	0.220	0.100	-0.040	-0.130	-0.560	-0.300	0.050
GENE1816X	0.460	0.160	0.300	0.100	-0.280	-0.310	0.370	0.110
GENE3969X	-0.170	-0.320	-0.080	0.010	0.110	-0.120	0.180	0.070
GENE3973X	0.400	0.360	-0.410	0.000	0.340	-0.140	0.130	-0.440
GENE3977X	0.510	-0.040	-0.270	-0.080	0.310	-0.320	0.000	-0.620
GENE3465X	0.230	-0.490	0.230	-0.170	-0.460	-0.200	0.160	-0.040
GENE1755X	0.110	-0.140	-0.550	0.000	0.250	-0.380	-0.110	0.410
GENE3804X	-0.050	-0.180	-0.230	-0.180	-0.160	-0.720	-0.220	-0.360
GENE1131X	0.130	-0.100	0.190	0.020	0.250	-0.450	0.380	-0.200
GENE1488X	0.000	-0.050	0.600	0.250	0.170	-0.180	0.480	0.790
GENE1499X	0.340	0.350	0.020	0.070	-0.140	0.050	0.190	0.000
GENE3587X	0.280	0.060	0.100	0.230	-0.330	0.440	-0.170	-0.330
GENE3585X	0.300	0.250	0.290	0.230	-0.290	0.560	-0.120	-0.440
GENE393X	0.910	0.400	0.200	0.300	-0.170	0.400	-0.150	0.260
GENE492X	0.490	0.570	0.410	0.310	-0.040	-0.010	-0.270	0.000
GENE3590X	0.930	0.400	0.530	0.310	-0.280	0.040	0.400	0.190
GENE3583X	0.310	0.060	0.600	0.140	-0.400	-0.050	-0.030	0.070
GENE3584X	0.290	0.380	0.230	0.170	0.050	-0.090	0.110	-0.050
GENE470X	0.410	0.530	0.160	0.080	-0.500	-0.190	-0.250	-0.200
GENE3579X	0.260	0.220	0.270	0.070	-0.190	-0.470	0.250	-0.050
GENE1561X	0.060	-0.380	0.410	0.010	-0.440	0.080	0.360	-0.030
GENE3605X	0.010	0.140	0.180	0.030	-0.260	0.340	-0.100	-0.200
GENE3595X	0.250	0.880	0.750	0.573	0.180	0.470	0.700	0.350
GENE1590X	0.570	-0.110	0.260	0.440	0.540	-0.190	1.070	0.840
GENE1746X	-0.430	-0.180	0.750	0.140	-0.200	0.450	-0.140	-0.230
GENE1553X	0.950	0.790	0.040	0.250	0.080	0.130	0.520	0.030
GENE1759X	-0.630	0.070	-0.030	-0.120	-0.290	0.000	0.140	0.350
GENE1518X	0.160	0.120	0.270	0.270	-0.080	0.230	-0.080	0.200
GENE1515X	-0.020	0.240	-0.050	0.090	-0.310	0.300	-0.050	0.200
GENE1514X	-0.190	-0.180	0.140	0.080	0.140	-0.260	-0.070	0.090
GENE1512X	0.572	0.090	0.330	0.050	-0.100	0.110	-0.080	-0.490
GENE1513X	0.295	0.090	-0.200	-0.190	-0.160	-0.230	0.410	-0.370
GENE1525X	-0.140	-0.450	-0.160	-0.160	0.080	0.030	0.190	-0.030
GENE1524X	-0.190	-0.300	0.170	0.070	0.080	0.230	0.200	0.210
GENE953X	0.470	0.240	0.140	0.060	-0.080	0.460	0.240	-0.240
GENE954X	0.000	0.300	-0.180	-0.030	-0.410	-0.060	0.200	-0.200
GENE960X	-0.280	-0.220	-0.250	-0.090	0.030	-0.010	-0.130	-0.140
GENE961X	-0.450	-0.030	0.070	0.020	-0.010	0.380	-0.350	0.170
GENE962X	-0.260	0.320	-0.290	-0.130	-0.080	-0.400	0.250	0.000
GENE237X	0.150	-0.030	-0.010	-0.070	0.180	-0.004	-0.090	-0.280
GENE914X	-0.150	0.230	0.240	0.220	0.220	-0.140	0.500	0.040
GENE1347X	-0.310	0.250	0.020	-0.058	-0.510	-0.104	0.350	0.050
GENE3092X	0.060	-0.120	0.080	0.060	-0.250	0.380	0.240	0.060
GENE3411X	0.580	0.170	0.130	0.010	-0.400	-0.270	-0.270	-0.160
GENE1807X	-0.230	0.260	0.450	0.110	0.050	-0.520	0.600	-0.090
GENE1494X	-0.040	-0.270	-0.150	-0.070	-0.190	-0.160	0.280	0.060
GENE1490X	-0.780	-0.460	0.240	-0.220	0.290	-0.540	0.220	0.340
GENE985X	0.210	0.000	0.460	-0.080	-0.430	-0.100	0.120	-0.090
GENE3980X	0.050	0.480	0.140	-0.070	0.210	-0.450	0.070	-0.020
GENE1376X	-0.425	0.280	0.250	-0.120	-0.390	0.070	0.450	-0.210
GENE1477X	-0.340	-0.290	-0.110	-0.169	-0.510	0.220	-0.230	0.000
GENE2583X	-0.370	-0.060	0.200	-0.260	-0.190	-0.248	0.060	-0.180
GENE1089X	0.520	-0.230	-0.390	-0.170	-0.650	0.080	-0.140	0.110
GENE3119X	-0.530	-0.060	-0.200	-0.190	-0.240	0.250	-0.020	-0.260
GENE1909X	-0.350	0.210	0.030	0.000	-0.350	-0.240	-0.050	0.230
GENE1894X	-0.150	0.030	-0.330	-0.130	-0.380	0.080	0.320	-0.320
GENE2588X	-0.010	0.020	-0.210	-0.269	-0.080	-0.485	0.100	-0.360
