# Supplementary material for: Discovering biclusters in gene expression data based on high-dimensional linear geometries
Source: BMC Bioinformatics. 2008 Apr 23;9:209. doi: 10.1186/1471-2105-9-209 (PMC2386490; doi:10.1186/1471-2105-9-209)
Supplement: Additional file 4 — All detected biclusters with full data. All the detected biclusters with full data are given here. [file 1471-2105-9-209-S4.zip › biclu_result/bi_277.txt]

	DLCL-0007	DLCL-0031	DLCL-0030	DLCL-0004	DLCL-0008	DLCL-0052	DLCL-0051	DLCL-0032	DLCL-0020
GENE1835X	-0.510	0.200	-0.310	-0.130	0.140	-0.180	0.380	0.220	-0.160
GENE1836X	-0.450	0.130	-0.400	-0.310	0.170	0.020	0.210	0.040	-0.390
GENE1865X	-0.160	0.200	-0.460	-0.120	-0.060	0.120	0.330	0.190	-0.550
GENE1380X	-0.510	0.090	-0.450	-0.229	0.050	-0.100	-0.020	0.110	-0.190
GENE1932X	-0.710	0.000	0.260	-0.260	0.090	0.160	-0.050	-0.100	0.020
GENE1930X	-0.820	-0.150	-0.160	-0.460	-0.190	-0.300	-0.540	-0.080	-0.260
GENE3070X	-0.230	0.070	0.540	-0.030	0.220	-0.540	-0.360	-0.120	-0.040
GENE3166X	-0.090	0.020	-0.240	-0.070	-0.050	-0.370	-0.390	0.070	0.110
GENE1114X	0.060	-0.770	-0.060	-0.270	0.000	-0.220	-0.120	-0.040	0.240
GENE2539X	-0.290	0.050	-0.110	-0.020	-0.380	-0.200	-0.190	-0.080	0.000
GENE3960X	0.710	0.010	0.010	0.230	-0.070	-0.130	-0.190	-0.140	-0.090
GENE166X	0.000	-0.150	0.430	0.470	0.200	0.750	0.900	0.290	0.280
GENE3447X	0.200	-0.100	0.110	0.000	0.050	-0.280	-0.190	0.080	0.450
GENE3448X	0.080	0.010	0.210	0.180	-0.120	-0.110	-0.140	-0.040	0.420
GENE3449X	0.000	0.100	0.150	0.070	-0.380	0.310	-0.020	-0.150	0.280
GENE1501X	0.270	0.410	0.320	0.100	-0.060	0.360	0.670	0.260	0.150
GENE3402X	0.890	0.130	-0.240	0.270	0.250	0.280	-0.060	-0.160	-0.190
GENE213X	0.250	0.150	0.150	0.090	0.010	-0.270	-0.120	-0.220	-0.020
GENE3453X	-0.180	-0.130	0.520	0.020	-0.310	0.450	0.140	0.210	0.300
GENE394X	0.250	0.100	-0.170	0.040	0.200	0.040	0.540	0.180	-0.230
GENE3523X	0.020	-0.130	0.050	0.050	-0.280	0.320	-0.190	-0.210	0.030
GENE3527X	0.030	-0.910	0.050	-0.320	-0.210	0.170	-0.570	-0.260	-0.490
GENE3512X	-0.300	-0.180	0.160	-0.220	-0.910	-0.890	-0.830	-0.310	0.160
GENE3811X	0.430	0.260	0.350	0.080	0.210	-0.230	0.480	-0.140	-0.200
GENE3785X	0.030	-0.020	0.270	-0.070	-0.860	0.170	0.280	0.080	0.090
GENE3700X	-0.540	0.010	-0.080	-0.030	0.360	0.370	0.120	-0.050	0.230
GENE3722X	1.060	0.230	0.490	0.500	0.520	0.960	0.640	0.100	0.650
GENE3634X	-0.060	0.210	0.500	0.300	-0.170	0.120	0.460	-0.090	-0.240
GENE3551X	-0.060	0.540	0.190	0.120	0.090	-0.250	-0.230	0.200	-0.180
GENE3418X	0.480	-0.150	-0.090	0.320	-0.320	0.440	-0.210	-0.010	0.100
GENE3216X	-0.080	-0.060	0.000	0.070	-0.110	0.370	0.330	0.320	0.200
GENE3217X	0.090	0.070	0.090	0.220	-0.040	0.240	0.410	0.470	0.270
GENE1840X	-0.870	-0.140	-0.450	-0.370	-0.220	-0.520	0.110	-0.170	-0.230
GENE3142X	0.360	0.170	0.400	0.220	0.070	0.760	0.110	-0.090	-0.210
GENE1091X	0.080	0.240	0.030	-0.230	-0.313	-0.270	-0.590	-0.350	0.050
GENE2589X	0.040	0.160	-0.220	-0.100	-0.200	-0.010	-0.440	0.110	-0.520
GENE2590X	0.110	-0.030	-0.030	-0.170	-0.010	-0.100	-0.090	-0.260	0.100
GENE2552X	-0.220	-0.210	-0.160	-0.010	-0.120	-0.060	-0.120	0.400	0.120
GENE2570X	-0.140	0.230	0.090	0.120	-0.440	-0.090	-0.140	0.410	0.190
GENE3108X	-0.090	-0.240	0.460	0.000	-0.030	-0.490	-0.140	-0.010	-0.440
GENE2564X	-0.200	-0.410	0.250	0.100	-0.670	-0.080	0.000	0.470	0.610
GENE2565X	-0.140	-0.270	0.060	-0.100	-0.580	-0.520	0.010	-0.170	0.020
GENE3093X	0.100	-0.110	0.370	-0.030	-0.300	-0.560	0.510	0.100	0.030
GENE1915X	-0.220	-0.020	0.290	0.030	0.100	0.300	-0.360	-0.100	-0.230
GENE1914X	-0.460	-0.380	0.010	-0.110	0.250	-0.260	-0.100	-0.180	-0.330
GENE1919X	-0.320	0.200	0.070	-0.250	-0.530	-0.410	-0.610	-0.070	-0.279
GENE1917X	-0.310	-0.340	0.240	-0.190	-0.188	-0.070	-0.050	-0.110	-0.050
GENE2987X	-0.330	0.230	-0.080	0.010	0.440	0.010	-0.410	0.000	0.310
GENE2041X	-0.050	0.340	-0.050	0.200	-0.028	-0.140	0.080	0.150	-0.120
GENE3042X	-0.100	0.390	-0.030	-0.045	-0.360	-0.600	0.070	-0.260	-0.090
GENE2961X	-0.260	-0.810	-0.510	-0.510	-0.516	-1.070	-0.540	0.000	-0.550
GENE3046X	-0.570	0.090	0.200	-0.200	-0.540	-0.500	-0.670	0.090	0.230
GENE2523X	0.540	-0.620	-0.020	-0.040	-0.230	-0.530	0.550	-0.310	0.400
GENE2551X	-0.110	0.040	0.320	0.100	-0.290	-0.410	-0.170	0.160	0.000
GENE2045X	-0.720	-0.300	0.300	-0.140	0.040	-0.660	0.090	-0.450	-0.290
GENE1911X	0.440	-0.280	0.060	-0.100	-0.200	0.430	-0.310	-0.210	-0.060
GENE2061X	-0.470	-0.580	-0.310	-0.200	-0.660	-0.430	0.070	-0.290	0.330
GENE2062X	-0.450	-0.230	0.070	-0.200	-0.030	-0.470	-0.570	-0.280	0.110
GENE2073X	-0.060	-0.410	-0.610	-0.220	0.110	-0.150	0.110	-0.260	0.230
GENE2493X	-0.240	-0.260	-0.080	-0.140	0.160	-0.340	-0.220	-0.010	-0.110
GENE2497X	0.120	-0.250	0.140	0.220	-0.210	0.340	0.100	0.170	-0.020
GENE2498X	0.190	-0.320	0.230	0.180	-0.510	0.270	-0.090	0.060	-0.160
GENE2453X	-0.560	0.130	-0.130	-0.350	-0.884	-0.880	-0.280	0.090	-0.150
GENE2292X	0.290	0.180	0.120	-0.260	-0.830	-0.470	-0.390	-0.280	-0.620
GENE2431X	0.400	-0.350	0.090	-0.040	-0.500	-0.240	-0.550	0.180	0.230
GENE2423X	-0.440	-0.130	-0.110	-0.050	0.190	-0.710	0.130	0.220	0.410
GENE2360X	-0.710	-0.200	-0.360	-0.380	-0.930	-0.510	-0.480	-0.310	-0.190
GENE2397X	-0.540	-0.890	0.130	-0.410	-0.640	-0.180	-0.430	-0.630	-0.190
GENE2339X	-0.360	0.130	-0.030	-0.110	-0.500	-0.100	0.200	0.280	0.120
GENE2338X	0.100	0.190	-0.070	0.000	-0.290	-0.010	0.430	0.220	0.180
GENE2337X	-0.110	-0.230	0.160	-0.040	-0.150	-0.490	-0.180	-0.370	0.010
GENE2459X	0.000	-0.310	-0.640	-0.280	-0.900	-0.520	-0.350	-0.460	0.030
GENE2106X	-0.310	-0.190	0.470	0.200	-0.150	0.380	-0.280	0.570	0.690
GENE2122X	0.040	0.640	0.260	0.080	-0.150	-0.060	0.320	0.500	-0.540
GENE2140X	-0.270	-0.070	-0.310	-0.140	0.090	0.250	-0.250	-0.200	0.090
GENE2137X	-0.260	-0.220	-0.370	-0.280	0.050	-0.210	-0.710	0.120	-0.070
GENE2281X	0.560	0.140	0.000	-0.050	-0.510	0.190	0.050	0.090	-0.260
GENE2280X	0.170	-0.040	-0.020	-0.170	0.180	-0.270	0.330	0.060	-0.190
GENE2279X	0.340	-0.350	-0.020	-0.240	0.060	-0.460	0.040	0.050	-0.080
GENE2243X	-0.290	-0.100	-0.150	-0.020	-0.440	-0.250	-0.060	0.020	0.000
GENE2241X	-0.160	-0.040	-0.330	-0.260	-0.700	0.170	0.280	-0.340	-0.160
GENE2225X	0.060	-0.090	0.240	0.120	-0.090	0.120	-0.370	-0.490	-0.530
GENE2226X	0.260	-0.510	0.400	0.060	-0.320	-0.100	-0.450	-0.360	0.260
GENE2164X	-0.730	-0.420	0.270	-0.250	-0.400	-0.800	-0.040	-0.120	-0.620
GENE2217X	0.240	-0.050	-0.040	0.040	-0.182	0.000	-0.580	0.550	-0.550
GENE2231X	-0.350	-0.400	-0.210	-0.260	-0.190	-0.530	-0.130	-0.560	-0.290
GENE2185X	0.020	-0.030	-0.170	-0.050	0.240	-0.720	-0.470	-0.110	-0.040
GENE2194X	-0.520	-0.080	-0.040	-0.200	-0.560	-0.460	-0.210	-0.310	0.170
GENE2197X	-0.390	-0.300	0.000	-0.181	-0.560	-0.270	-0.620	-0.150	0.250
GENE2200X	-0.430	-0.440	-0.120	-0.160	-0.760	-0.030	-0.240	-0.230	-0.440
GENE2204X	-0.160	0.140	-0.120	0.188	-0.590	0.620	-0.500	-0.060	-0.050
GENE2206X	-0.220	0.230	0.260	0.010	-0.160	-0.240	-0.630	0.100	-0.050
GENE2166X	0.090	0.010	-0.420	-0.240	-0.430	-0.700	-0.120	-0.140	-0.540
GENE2174X	-0.640	-0.220	-0.100	-0.210	-0.350	-0.920	-0.730	0.030	-0.350
GENE2214X	-0.770	-0.380	-0.380	-0.220	-0.330	-0.350	0.080	-0.060	-0.430
GENE2221X	0.470	-0.190	0.120	0.070	-0.190	-0.100	0.110	0.410	-0.220
GENE2230X	-0.270	-0.130	-0.200	-0.140	-0.800	-0.730	-0.190	-0.150	-0.520
GENE2283X	-0.240	-0.270	-0.250	-0.350	-0.410	-0.360	-0.250	-0.340	0.050
GENE2729X	-0.640	0.390	-0.140	-0.230	0.090	-0.490	-0.330	0.080	-0.060
GENE2155X	-0.380	-0.750	-0.540	-0.620	-1.031	-0.900	-0.040	-0.320	-0.080
GENE2263X	-0.630	-0.300	0.000	-0.290	-0.130	-0.400	-0.200	-0.140	-0.090
GENE2129X	-0.080	0.110	-0.060	-0.250	-0.710	-0.420	-0.300	-0.230	-0.220
GENE2078X	-0.410	-0.900	-0.340	-0.560	-0.710	-1.010	-0.470	-0.310	-0.460
GENE2252X	-0.300	-0.090	-0.060	-0.040	-0.020	-0.500	-0.390	-0.240	0.060
GENE1934X	-0.430	-0.120	-0.190	-0.020	-0.350	-0.250	0.100	0.020	0.030
GENE2434X	-0.500	-0.410	-0.220	-0.240	-0.300	-0.510	-0.220	0.080	-0.070
GENE2433X	-0.340	-0.220	-0.100	-0.190	-0.187	-0.560	0.040	-0.080	-0.310
GENE1975X	-0.330	-0.220	-0.630	-0.170	0.090	-0.420	-0.040	0.180	0.190
GENE1964X	-0.880	-0.010	0.180	-0.260	-0.020	-0.580	-0.960	-0.150	-0.570
GENE1963X	-0.690	0.090	-0.090	-0.280	-0.570	-0.750	-0.420	-0.120	-0.070
GENE1972X	-0.170	-0.100	0.150	0.020	-0.470	-0.560	-0.350	-0.290	0.320
GENE2074X	-0.080	-0.030	-0.120	-0.020	-0.330	0.050	-0.180	-0.400	0.100
GENE2521X	-0.170	0.290	0.280	0.010	-0.040	-0.390	0.200	0.270	0.020
GENE3703X	0.530	-0.200	-0.100	0.120	0.360	0.210	0.050	0.140	0.200
GENE3705X	0.350	-0.210	0.020	0.090	0.460	0.180	0.130	0.360	-0.090
GENE2505X	-0.190	-0.420	-0.710	-0.300	-0.450	-0.250	-0.510	-0.100	-0.150
GENE2507X	-0.280	0.000	0.080	-0.160	-0.430	-0.200	0.360	-0.160	-0.070
GENE2042X	-0.460	-0.560	0.000	-0.010	-0.390	-0.170	0.200	0.400	0.030
GENE1876X	-0.090	-0.270	0.150	-0.100	-0.250	-0.340	-0.554	-0.420	-0.490
GENE1962X	-0.620	-0.240	-0.380	-0.270	-0.420	-0.110	0.290	0.020	-0.080
GENE2607X	-0.260	0.390	-0.500	-0.070	-0.080	-0.470	-0.400	0.230	-0.540
GENE2612X	-0.490	-0.560	-0.180	-0.610	-0.524	-0.460	-0.130	-0.340	-0.357
GENE2611X	-0.050	-0.030	-0.060	-0.220	-0.275	-0.300	-0.010	-0.120	-0.060
GENE2692X	-0.520	-0.090	-0.210	-0.090	-0.110	0.000	-0.280	-0.350	0.037
GENE1868X	-0.490	0.330	-0.400	-0.070	-0.160	-0.090	-0.330	0.000	-0.140
GENE1101X	-0.050	-0.150	0.000	-0.110	-0.740	-0.220	-0.130	-0.040	-0.140
GENE1952X	-0.650	-0.180	-0.400	-0.260	-0.110	-0.740	-0.340	-0.120	-0.090
GENE1953X	-0.310	-0.120	-0.240	-0.410	0.050	-0.830	-0.410	0.070	-0.190
GENE2609X	-0.540	-0.410	-0.070	-0.380	-0.240	-0.730	0.210	-0.110	0.180
GENE3151X	-0.380	-0.230	0.110	0.040	-0.350	0.190	-0.320	-0.090	0.020
GENE1851X	-0.370	-0.480	-0.530	-0.560	-0.900	-0.730	-0.410	-0.340	-0.320
GENE1853X	-0.230	-0.540	-0.090	-0.340	-0.576	-0.930	-0.140	-0.240	-0.360
GENE2465X	-0.450	-0.350	0.120	-0.440	-0.230	0.000	-0.600	-0.350	0.120
GENE3065X	0.050	-0.440	-0.290	-0.270	0.090	0.220	-0.420	-0.080	-0.070
GENE1895X	0.140	-0.110	-0.050	0.080	0.460	0.120	0.470	0.100	-0.140
GENE3900X	-0.230	0.020	0.040	-0.110	-0.250	-0.140	-0.320	0.100	-0.060
GENE3901X	0.070	0.070	0.470	0.040	-0.480	-0.290	0.570	-0.110	0.000
GENE2574X	-0.300	0.000	0.110	-0.030	-0.070	0.200	-0.580	-0.180	-0.360
GENE2579X	-0.040	-0.170	-0.010	-0.020	0.200	-0.170	-0.490	-0.390	0.000
GENE3197X	0.050	-0.260	0.400	0.190	-0.600	-0.420	-0.190	0.620	0.230
GENE3154X	0.130	0.000	-0.230	-0.040	-0.130	-0.120	-0.370	-0.270	0.260
GENE1058X	0.560	0.400	0.210	0.450	0.530	0.150	-0.120	0.270	0.000
GENE3279X	0.200	0.050	0.030	0.170	-0.040	-0.140	0.380	0.280	-0.050
GENE3350X	0.360	0.210	0.960	0.720	0.360	0.230	0.040	0.680	0.610
GENE3349X	0.120	0.490	1.010	0.690	0.200	0.010	0.300	0.660	0.460
GENE3348X	0.210	0.420	1.010	0.760	0.110	0.080	0.420	0.580	0.500
GENE3347X	0.580	-0.200	0.650	0.120	0.000	-0.460	0.580	-0.100	-0.190
GENE369X	0.290	-0.040	0.200	0.100	0.440	0.610	0.160	-0.160	-0.100
GENE3190X	-0.550	-0.380	0.050	-0.160	0.030	-0.840	-0.110	0.030	0.040
GENE3376X	-0.410	0.140	0.430	0.100	0.300	0.250	-0.590	-0.030	0.340
GENE3374X	-0.390	0.230	0.650	0.080	-0.060	0.030	-0.490	0.190	0.320
GENE3381X	-0.020	0.830	0.510	0.440	0.060	0.490	0.250	0.400	0.140
GENE3382X	0.020	0.850	0.700	0.430	-0.030	0.740	0.300	0.070	0.190
GENE3150X	0.040	-0.260	0.400	-0.230	-0.030	0.060	0.190	-0.050	-0.010
GENE1044X	-0.170	0.310	0.410	0.180	0.140	0.200	0.150	0.200	-0.170
GENE1045X	0.230	0.000	0.100	0.200	0.090	-0.080	0.060	-0.140	-0.180
GENE3205X	-0.290	-0.320	-0.010	-0.120	0.070	-0.230	0.110	-0.060	-0.250
GENE3186X	0.160	-0.170	0.100	0.020	0.100	0.060	-0.510	0.070	-0.340
GENE3185X	-0.300	-0.060	-0.120	-0.130	0.350	-0.010	0.020	0.240	-0.300
GENE3184X	-0.440	-0.030	-0.110	-0.150	0.190	-0.160	0.170	0.130	-0.550
GENE3386X	0.100	0.870	-0.040	0.270	-0.420	-0.220	0.700	0.720	0.050
GENE1008X	0.270	-0.040	0.280	0.220	-0.040	0.400	0.130	0.280	0.230
GENE4000X	0.040	-0.060	0.310	0.120	-0.420	-0.050	0.200	0.050	0.120
GENE3178X	0.330	-0.200	0.020	-0.063	0.060	-0.020	0.000	-0.120	-0.290
GENE3999X	0.680	0.120	0.450	0.030	-0.100	0.000	0.040	-0.270	-0.610
GENE3207X	-0.130	-0.350	-0.420	-0.320	-0.150	-0.780	-0.270	0.050	-0.090
GENE164X	-0.020	0.320	0.010	0.270	0.000	0.220	0.190	0.000	-0.050
GENE53X	0.300	0.440	0.420	0.080	-0.530	0.020	-0.210	-0.160	-0.250
GENE1023X	-0.400	0.220	-0.240	-0.110	0.000	-0.500	-0.580	-0.270	0.040
GENE3071X	-0.420	0.100	-0.030	-0.090	-0.160	-0.310	-0.620	-0.270	0.030
GENE43X	-0.250	-0.260	-0.040	-0.270	-0.110	0.140	-0.090	-0.100	-0.220
GENE3907X	0.150	-0.320	-0.250	0.000	0.010	-0.180	0.290	0.080	-0.010
GENE3112X	-0.140	-0.280	-0.200	-0.370	0.080	-0.290	0.220	-0.080	-0.380
GENE3113X	-0.030	0.180	0.000	-0.120	-0.580	-0.210	0.000	-0.190	-0.170
GENE1848X	-0.240	0.650	0.010	0.010	-0.210	0.080	-0.020	0.180	-0.070
GENE1869X	-0.260	-0.410	-0.340	-0.040	-0.370	-0.140	-0.030	0.040	0.080
GENE3167X	-0.230	-0.470	-0.570	-0.280	-0.380	-0.300	-0.190	-0.020	0.220
GENE44X	0.170	-0.420	0.320	-0.270	-0.270	-0.010	-0.250	0.310	-0.080
GENE65X	0.310	-0.470	-0.470	-0.260	-0.070	-0.340	-0.020	-0.490	-0.290
GENE66X	0.280	-0.610	-0.530	-0.320	-0.200	-0.430	0.060	-0.620	-0.310
GENE3182X	-0.450	0.130	-0.120	0.040	-0.160	0.000	0.250	0.170	-0.250
GENE1449X	-0.520	-0.410	-0.090	-0.260	0.120	-0.710	0.070	0.190	-0.450
GENE1445X	0.100	-0.160	0.630	0.170	0.320	-0.360	-0.280	0.180	-0.280
GENE1467X	-0.010	0.090	-0.050	-0.030	0.040	-0.400	0.180	-0.140	-0.240
GENE1469X	0.130	-0.320	0.000	-0.090	-0.200	0.260	0.160	-0.120	0.500
GENE2605X	-0.100	0.070	0.220	0.070	0.080	-0.190	0.200	0.060	-0.010
GENE2603X	-0.230	-0.170	0.340	-0.200	-0.120	-0.160	-0.050	-0.010	0.330
GENE1272X	-0.340	-0.240	-0.100	-0.190	-0.310	-0.230	0.080	-0.070	-0.220
GENE1092X	0.150	0.200	-0.080	0.150	-0.326	-0.230	0.160	0.020	0.110
GENE55X	-0.080	0.030	0.070	0.150	-0.260	-0.010	-0.060	0.050	-0.230
GENE56X	-0.230	-0.120	0.160	0.190	-0.110	0.100	0.060	0.070	-0.200
GENE57X	0.020	0.020	0.030	0.120	-0.300	-0.400	0.120	0.090	-0.200
GENE10X	0.590	-0.050	-0.350	0.060	-0.190	0.530	-0.100	0.010	-0.250
GENE3017X	0.310	-0.050	-0.440	0.050	-0.690	-0.100	0.210	0.310	-0.050
GENE1070X	0.000	0.410	-0.060	0.370	-0.050	0.400	0.320	0.080	0.100
GENE3032X	-0.070	-0.100	-0.050	0.070	-0.110	-0.110	0.070	-0.090	-0.030
GENE3035X	0.030	0.870	0.060	0.350	0.340	0.340	0.100	0.250	0.000
GENE2482X	-0.180	0.340	0.020	0.190	0.010	0.060	0.260	0.230	0.140
GENE2995X	0.030	-0.200	-0.070	-0.100	-0.360	-0.120	-0.460	-0.070	-0.670
GENE2679X	0.080	-0.040	-0.220	-0.050	-0.450	-0.160	-0.050	0.120	-0.150
GENE2680X	0.430	-0.050	-0.130	-0.020	0.040	-0.280	0.090	-0.040	-0.160
GENE2920X	-0.050	-0.070	-0.250	-0.030	-0.310	0.070	0.310	0.400	0.010
GENE1956X	0.100	0.460	-0.030	0.044	-0.570	-0.600	-0.310	-0.080	-0.310
GENE2937X	-0.110	0.480	0.010	-0.060	-0.580	-0.240	-0.260	-0.160	0.000
GENE1948X	0.020	0.130	-0.070	0.000	-0.260	-0.030	-0.290	-0.210	0.010
GENE1949X	-0.350	0.000	0.020	-0.040	-0.060	-0.330	-0.260	-0.120	-0.180
GENE2939X	-0.010	0.370	0.060	0.040	-0.340	-0.360	-0.450	0.150	-0.270
GENE2919X	-0.310	0.160	-0.400	-0.290	-0.600	-0.840	-0.740	0.310	-0.200
GENE2721X	-0.480	-0.280	-0.470	-0.080	-0.280	-0.070	-0.220	0.480	-0.090
GENE257X	0.250	-0.110	-0.020	-0.047	-0.260	0.120	0.370	-0.160	-0.150
GENE281X	0.540	0.580	0.070	0.070	-0.600	-0.400	-0.190	-0.380	-0.410
GENE2659X	0.550	0.330	-0.500	0.080	-0.380	-0.540	0.080	0.190	-0.360
GENE2667X	0.250	-0.330	-0.090	-0.410	-1.080	-0.690	-0.480	-0.560	0.000
GENE2669X	-0.320	-0.230	0.020	-0.390	-0.620	-0.280	-0.100	-0.030	0.010
GENE2670X	-0.050	-0.530	0.000	-0.050	-0.660	-0.180	-0.120	-0.340	0.140
GENE2957X	-0.040	0.000	-0.550	0.060	-0.200	-0.200	-0.120	0.280	-0.580
GENE1961X	-0.218	-0.140	-0.040	-0.070	-0.064	-0.100	-0.180	-0.050	-0.070
GENE2956X	-0.190	0.130	0.000	-0.100	-0.110	-0.280	0.330	-0.090	-0.450
GENE2714X	-0.170	-0.120	-0.170	-0.290	-0.030	-0.030	0.220	-0.190	-0.110
GENE2741X	-0.620	-0.160	-0.300	-0.190	-0.540	-0.840	-0.340	0.250	-0.500
GENE2873X	0.370	-0.220	0.050	-0.080	-0.520	-0.170	-0.250	0.220	0.150
GENE2887X	0.980	0.370	-0.020	0.400	0.170	0.200	0.470	0.560	0.000
GENE2871X	0.100	-0.070	-0.270	0.000	-0.420	-0.560	-0.100	-0.040	0.080
GENE2882X	0.490	-0.050	0.000	-0.070	0.080	-0.470	-0.140	0.110	-0.400
GENE2881X	0.380	0.000	0.010	0.080	-0.070	-0.090	-0.530	0.170	-0.370
GENE289X	0.560	0.370	0.000	0.420	-0.240	0.220	0.310	0.100	-0.110
GENE290X	0.580	0.330	0.090	0.360	-0.280	0.680	0.400	-0.050	-0.030
GENE292X	0.730	0.380	0.170	0.170	-0.100	0.090	0.250	0.380	-0.510
GENE3004X	0.390	0.750	-0.120	0.180	0.240	-0.090	0.390	0.380	-0.100
GENE3002X	0.620	0.280	0.090	0.270	0.540	-0.260	0.280	0.400	-0.050
GENE2748X	-0.220	-0.180	-0.090	-0.140	-0.130	-0.830	-0.080	0.220	-0.770
GENE2769X	-0.250	0.050	0.160	0.000	0.360	-0.710	-0.170	0.190	-0.260
GENE2828X	-0.100	0.430	-0.080	0.040	-0.320	-0.250	-0.210	0.520	-0.310
GENE2827X	0.180	0.170	0.080	-0.060	-0.100	-0.550	-0.690	0.000	-0.440
GENE2831X	-0.370	-0.370	-0.350	-0.270	-0.900	-0.920	0.000	0.060	-0.900
GENE2837X	-0.110	0.270	-0.230	0.020	-0.770	-0.110	0.000	0.360	-0.570
GENE2843X	-0.120	0.550	-0.270	0.000	-0.560	-0.590	0.280	0.370	-0.330
GENE2810X	-0.440	0.100	-0.030	-0.070	0.000	-0.570	-0.130	0.120	-0.470
GENE2797X	-0.090	0.270	-0.480	0.036	-0.630	0.060	0.080	0.280	0.050
GENE2781X	0.180	-0.010	-0.090	0.260	-0.420	-0.270	0.190	0.890	0.210
GENE2779X	0.040	-0.780	-0.210	-0.200	-0.370	-0.270	-0.220	0.100	0.130
GENE2790X	0.610	0.030	-0.120	0.090	-0.170	-0.410	0.030	0.000	-0.280
GENE2783X	-0.050	0.110	-0.070	0.170	-0.290	-0.220	-0.080	0.300	-0.200
GENE2778X	0.010	-0.380	0.200	0.030	-0.460	-0.170	0.140	-0.070	-0.340
GENE2865X	-0.270	0.110	-0.080	0.050	-0.180	-0.380	-0.030	0.090	0.080
GENE2866X	-0.010	-0.030	0.040	0.002	-0.180	-0.300	0.010	-0.080	0.160
GENE2745X	-0.100	0.490	-0.310	-0.010	-0.580	-0.620	-0.510	0.360	-0.320
GENE2883X	0.350	0.230	0.190	0.030	0.010	-0.500	-0.050	0.000	-0.350
GENE2895X	-0.100	0.440	-0.060	0.070	-0.700	0.250	-0.060	0.500	0.220
GENE2896X	0.080	0.600	0.040	0.050	-0.470	-0.250	0.510	0.440	0.010
GENE1955X	-0.030	-0.340	-0.070	-0.130	0.000	0.040	-0.310	0.050	0.100
GENE2917X	-0.010	-0.100	-0.050	-0.060	-0.830	-0.600	-0.290	-0.150	-0.060
GENE2914X	0.760	0.260	0.000	0.440	0.240	0.380	-0.090	0.170	0.430
GENE2915X	0.490	0.580	0.300	0.240	-0.050	-0.430	-0.160	0.320	-0.120
GENE2128X	0.240	0.080	0.300	0.050	-0.255	0.000	0.500	0.370	-0.030
GENE2706X	0.030	0.490	0.060	0.064	-0.230	-0.320	-0.170	0.110	0.020
GENE2945X	0.670	0.310	0.340	0.220	-0.190	0.440	0.030	-0.080	-0.020
GENE2943X	0.570	0.200	0.060	0.270	0.240	0.350	0.360	0.200	-0.040
GENE2656X	0.680	-0.440	-0.190	0.050	0.260	0.130	0.100	0.380	0.100
GENE2655X	-0.150	-0.390	0.080	0.060	-0.280	0.090	-0.250	0.290	0.090
GENE2637X	0.260	0.290	0.010	-0.030	-0.320	-0.240	-0.580	0.250	0.000
GENE3039X	0.250	-0.120	-0.060	0.230	-0.220	-0.220	-0.210	0.030	0.240
GENE2950X	-0.680	0.000	-0.300	-0.140	0.090	0.170	0.010	0.000	-0.070
GENE2633X	-0.030	0.000	0.180	0.130	-0.260	0.220	-0.070	-0.080	-0.160
GENE2630X	0.290	-0.100	0.140	0.380	0.190	0.090	0.040	0.060	0.300
GENE2999X	0.260	0.020	-0.040	0.060	-0.110	0.090	0.020	0.570	-0.070
GENE2967X	-0.280	0.050	-0.710	-0.510	-0.590	-0.750	-0.380	-0.020	-0.450
GENE2968X	0.000	0.220	-0.440	-0.130	-0.220	-0.440	-0.120	0.050	-0.220
GENE2975X	-0.360	0.220	-0.440	-0.260	-0.190	-0.050	0.060	-0.210	-0.190
GENE2996X	0.010	0.240	-0.020	0.090	0.060	-0.120	0.090	0.080	-0.080
GENE2990X	-0.090	0.220	-0.220	-0.070	0.180	-0.580	-0.400	0.040	-0.570
GENE2989X	0.190	0.030	-0.290	0.100	0.150	-0.360	-0.310	0.110	-0.310
GENE2657X	0.200	0.020	-0.160	-0.050	0.210	0.320	-0.600	-0.170	-0.300
GENE2621X	0.570	0.260	-0.150	0.080	-0.220	-0.030	-0.210	0.060	0.040
GENE3025X	0.000	0.290	-0.440	-0.010	-0.530	0.180	0.290	-0.240	-0.230
GENE3008X	0.330	0.150	0.050	0.140	0.130	0.150	-0.220	0.220	0.040
GENE3012X	0.180	-0.690	-0.300	-0.130	-0.190	-0.420	-0.420	-0.270	-0.350
GENE3011X	-0.010	-0.340	-0.410	-0.210	-0.400	-0.110	-0.220	-0.120	-0.440
GENE2964X	0.140	-0.060	-0.470	0.010	-0.090	-0.540	0.150	0.340	-0.150
GENE2620X	-0.040	-0.200	0.070	0.070	-0.060	0.100	0.310	0.420	0.270
GENE226X	-0.010	-0.200	0.070	-0.010	-0.360	-0.480	0.370	0.330	0.560
GENE315X	0.050	-0.180	0.230	0.090	-0.510	-0.100	0.020	-0.250	-0.100
GENE327X	0.280	-0.170	0.000	0.160	-0.440	-0.030	0.210	0.150	-0.020
GENE1049X	0.180	-0.120	0.340	0.170	0.060	0.490	0.060	-0.210	0.260
GENE1002X	0.240	-0.410	0.200	-0.010	-0.060	0.450	0.340	-0.040	-0.170
GENE1033X	0.460	0.030	0.010	0.000	-0.320	-0.090	0.570	0.170	-0.360
GENE3023X	-0.410	-0.180	-0.310	0.030	0.360	0.000	-0.260	0.240	-0.210
GENE3022X	-0.310	-0.240	-0.200	0.010	0.380	-0.080	-0.350	0.450	-0.080
GENE154X	-0.280	-0.280	-0.220	-0.220	-0.120	0.160	-0.340	-0.380	-0.490
GENE1014X	0.060	-0.480	0.020	-0.080	-0.560	0.220	-0.540	-0.290	-0.540
GENE88X	0.230	0.150	0.260	0.360	0.050	0.070	0.020	0.060	-0.020
GENE1278X	-0.210	0.390	-0.050	-0.020	0.020	-0.300	0.070	0.370	-0.180
GENE1977X	-0.290	-0.330	-0.410	-0.280	0.040	-0.250	-0.190	0.000	-0.020
GENE2029X	-0.340	-0.400	0.000	-0.140	-0.160	-0.200	-0.070	-0.100	0.160
GENE2028X	-0.330	-0.130	0.050	0.060	-0.370	-0.080	-0.250	0.080	-0.150
GENE1317X	-0.640	-0.470	0.220	-0.180	-0.110	-0.640	-0.710	0.170	0.380
GENE2016X	-0.240	-0.340	-0.080	-0.270	-0.170	-0.500	-0.280	0.000	-0.390
GENE1950X	-0.300	-0.210	-0.020	-0.190	-0.070	-0.510	0.120	-0.130	-0.160
GENE1976X	-0.530	-0.390	0.110	-0.130	0.050	-0.200	-0.440	0.380	0.010
GENE2021X	-0.460	0.340	-0.070	-0.040	-0.250	-0.580	0.390	0.430	0.500
GENE2010X	-0.180	-0.310	0.150	0.030	-0.080	-0.020	0.450	-0.010	-0.050
GENE2011X	-0.030	-0.240	-0.180	-0.150	-0.450	-0.690	-0.400	-0.260	0.380
GENE2722X	-0.270	0.030	-0.020	-0.050	-0.080	-0.440	-0.160	0.050	-0.260
GENE2003X	-0.290	0.260	-0.320	-0.200	-0.205	-0.430	-0.050	-0.100	-0.350
GENE1987X	0.020	0.150	-0.050	0.200	-0.380	0.020	0.130	0.110	0.120
GENE1986X	0.060	0.210	0.080	0.060	-0.200	0.460	-0.340	-0.070	0.410
GENE1997X	-0.440	-0.230	0.140	-0.100	-0.060	-0.190	-0.080	0.310	0.360
GENE1994X	-0.130	0.110	-0.010	-0.130	0.330	-0.050	-0.310	-0.030	-0.220
GENE1993X	-0.370	0.030	-0.110	-0.070	-0.450	-0.340	0.200	-0.320	0.080
GENE1992X	-0.140	-0.240	-0.050	-0.050	-0.480	-0.610	-0.020	-0.120	0.080
GENE1990X	-0.640	0.020	0.000	-0.230	-0.600	-0.620	0.110	0.080	-0.100
GENE1984X	-0.660	-0.140	-0.190	-0.180	0.060	-0.590	0.110	0.430	-0.020
GENE1983X	-0.380	-0.200	-0.400	-0.250	-0.090	-0.300	-0.470	-0.180	-0.210
GENE1980X	-0.160	0.100	-0.130	0.000	-0.020	-0.110	-0.460	-0.020	0.000
GENE2008X	-0.160	-0.680	-0.380	-0.370	-0.580	-0.550	-0.080	0.010	-0.170
GENE1327X	-0.590	-0.150	0.060	-0.380	-0.680	-0.650	-0.410	-0.260	-0.190
GENE1332X	0.550	0.210	0.000	0.110	0.470	-0.020	0.440	-0.110	-0.150
GENE2013X	-0.240	-0.120	-0.380	-0.370	-0.024	-0.500	-0.590	-0.310	-0.400
GENE1943X	0.210	-0.010	0.450	0.150	-0.230	-0.060	-0.120	0.160	0.330
GENE1276X	0.280	0.200	-0.140	-0.080	0.210	-0.550	-0.020	-0.190	0.240
GENE3921X	-0.470	-0.520	0.280	0.010	0.100	-0.090	0.080	-0.120	0.320
GENE1356X	-0.240	0.190	-0.050	0.040	-0.430	0.000	-0.620	0.200	0.340
GENE1355X	-0.580	-0.310	-0.100	-0.510	-1.080	-0.830	-0.970	-0.660	-0.340
GENE1270X	0.160	0.650	0.080	0.040	0.160	0.210	-0.080	-0.040	-0.140
GENE1259X	0.220	0.750	0.480	0.236	-0.203	0.400	0.260	0.720	0.140
GENE1198X	-0.160	0.460	-0.300	-0.140	0.180	-0.260	-0.090	-0.380	-0.260
GENE1202X	0.190	0.100	-0.170	0.030	0.110	0.460	0.260	-0.040	0.000
GENE1204X	-0.080	-0.040	0.200	-0.070	0.050	0.080	0.160	-0.290	0.020
GENE1248X	-0.110	0.050	-0.010	0.110	0.000	-0.240	0.090	-0.090	0.160
GENE230X	0.180	0.190	0.000	0.190	-0.410	0.020	0.380	-0.080	0.060
GENE951X	0.860	0.590	-0.170	0.310	0.190	0.050	0.300	0.060	-0.220
GENE1268X	-0.350	0.160	-0.220	-0.010	-0.060	-0.400	0.230	0.340	0.170
GENE1285X	0.060	0.330	-0.020	0.090	0.390	-0.020	0.000	-0.120	0.290
GENE1148X	0.470	0.740	0.320	0.280	-0.120	-0.040	-0.370	0.620	-0.020
GENE1149X	0.580	0.670	0.060	0.330	0.390	0.020	0.380	0.100	-0.020
GENE54X	0.310	0.280	0.440	0.490	-0.270	0.190	0.570	0.050	-0.030
GENE1153X	0.820	1.160	0.810	0.770	0.100	0.820	1.050	0.650	0.140
GENE1X	0.300	0.480	0.070	0.220	-0.110	0.190	-0.020	-0.280	-0.480
GENE3414X	0.280	0.650	0.170	0.160	-0.040	0.480	0.100	-0.150	0.190
GENE1029X	0.160	-0.180	-0.030	0.090	-0.150	0.320	-0.140	0.010	0.220
GENE3090X	0.240	0.120	0.040	-0.010	-0.140	0.390	-0.240	0.530	-0.300
GENE1038X	0.080	0.200	0.490	0.020	-0.600	-0.010	-0.290	0.230	0.600
GENE1133X	-0.160	0.280	-0.060	-0.300	-0.740	-0.160	0.200	0.170	0.090
GENE3103X	0.390	-0.210	0.370	-0.070	-0.360	-0.240	-0.660	-0.160	0.320
GENE1156X	0.450	0.440	-0.070	0.080	-0.650	-0.020	0.490	-0.260	0.180
GENE1119X	0.140	-0.280	-0.120	-0.090	-0.612	-0.540	0.030	-0.020	0.000
GENE1036X	0.500	0.690	0.600	0.370	-0.140	0.220	0.090	0.390	0.120
GENE1837X	-0.090	-0.150	-0.440	-0.120	-0.120	0.350	0.000	-0.090	0.070
GENE1831X	-0.320	0.090	-0.040	-0.120	-0.860	0.190	-0.360	0.050	-0.170
GENE1832X	0.030	-0.230	0.080	0.050	0.050	0.280	-0.500	-0.190	-0.040
GENE1076X	0.170	-0.050	0.020	0.000	0.260	0.320	0.600	0.140	0.110
GENE1022X	0.450	-0.090	0.140	0.150	-0.070	0.370	-0.380	-0.110	-0.040
GENE1021X	0.600	0.130	0.100	0.110	-0.110	-0.320	0.090	0.090	-0.310
GENE1017X	0.540	0.870	0.080	0.320	-0.040	0.420	-0.170	-0.210	-0.090
GENE37X	-0.530	-0.190	-0.140	-0.350	-0.340	-0.540	0.190	-0.360	-0.390
GENE38X	-0.110	-0.060	-0.300	-0.060	-0.290	-0.070	-0.560	-0.260	-0.340
GENE965X	-0.340	0.220	-0.140	-0.160	-0.610	0.190	0.190	0.040	0.170
GENE158X	0.180	0.630	0.000	0.040	0.510	0.220	0.430	0.140	0.160
GENE936X	-0.460	-0.200	0.070	0.040	-0.080	-0.170	0.600	0.080	-0.030
GENE937X	0.030	-0.170	0.060	0.020	-0.570	-0.060	0.600	0.310	0.000
GENE940X	0.350	0.570	0.210	0.310	-0.100	0.560	-0.170	0.690	0.240
GENE3932X	-0.230	0.030	0.240	-0.060	-0.620	-0.260	-0.760	-0.570	-0.340
GENE91X	0.380	-0.050	0.170	0.150	0.260	-0.160	0.250	0.300	-0.180
GENE973X	0.040	0.200	0.310	0.090	0.070	0.540	0.480	0.270	-0.250
GENE351X	0.066	0.160	0.420	0.120	0.150	0.420	0.270	0.410	-0.240
GENE1034X	0.010	0.400	0.370	0.200	0.010	0.110	0.550	0.310	-0.240
GENE1035X	0.280	0.340	0.490	0.210	-0.060	0.170	0.600	0.200	-0.130
GENE354X	0.340	0.760	0.070	0.377	0.376	0.690	0.390	0.160	-0.086
GENE196X	0.260	0.360	0.510	0.320	0.500	0.240	0.550	0.380	-0.220
GENE930X	-0.310	-0.400	-0.330	0.000	-0.210	0.350	0.330	-0.150	0.120
GENE208X	-0.250	-0.110	0.040	0.010	0.010	0.130	0.500	-0.270	-0.220
GENE217X	0.520	0.940	0.850	0.940	0.220	0.500	1.240	1.010	0.350
GENE224X	0.120	-0.040	-0.080	0.090	-0.290	0.430	0.470	0.660	0.080
GENE350X	0.300	-0.110	-0.220	0.160	0.580	0.170	0.120	-0.200	-0.130
GENE335X	0.200	-0.670	0.010	-0.093	0.110	-0.280	0.390	-0.140	0.010
GENE336X	0.150	0.170	0.000	0.120	0.280	0.420	0.310	0.140	-0.340
GENE308X	0.520	-0.550	0.050	0.000	0.130	0.350	-0.170	-0.070	0.100
GENE910X	0.120	-0.220	0.050	0.100	-0.180	0.070	-0.160	0.000	-0.010
GENE907X	-0.140	0.070	-0.280	0.010	0.160	-0.440	0.180	0.000	-0.270
GENE319X	-0.110	0.570	0.270	0.370	0.220	0.120	-0.020	0.200	-0.030
GENE888X	0.160	-0.110	0.140	0.150	-0.050	0.650	0.220	0.030	-0.020
GENE895X	0.290	0.300	-0.180	0.090	-0.140	-0.200	0.000	0.460	0.130
GENE373X	0.050	0.020	-0.020	0.030	0.330	0.350	-0.020	-0.220	-0.010
GENE489X	0.170	0.460	0.100	0.210	0.120	0.750	0.530	-0.130	-0.110
GENE871X	-0.020	0.590	-0.030	0.110	-0.290	0.260	0.150	0.340	0.250
GENE858X	0.380	-0.040	0.090	0.150	0.120	0.450	0.470	-0.030	0.040
GENE448X	0.280	0.380	0.010	0.360	0.150	0.730	0.490	-0.100	0.170
GENE845X	0.280	0.420	0.480	0.328	0.474	0.550	-0.330	0.240	0.222
GENE830X	0.000	0.440	0.470	0.110	-0.090	0.510	0.150	0.330	-0.280
GENE836X	0.250	0.350	0.600	0.350	-0.360	0.690	-0.320	0.060	-0.050
GENE841X	0.470	-0.030	0.150	0.370	0.040	0.710	0.540	-0.040	0.310
GENE839X	0.320	-0.110	0.340	0.310	-0.090	0.780	0.230	0.030	0.260
GENE838X	0.090	0.070	0.360	0.350	-0.140	0.510	0.080	0.070	0.590
GENE833X	-0.010	0.020	-0.240	0.165	-0.223	0.620	-0.260	0.770	0.562
GENE564X	0.000	0.210	0.180	0.330	0.410	0.480	-0.200	0.150	0.440
GENE842X	0.050	-0.190	0.090	0.160	-0.150	0.370	0.250	0.200	0.180
GENE817X	0.770	0.440	0.040	0.370	0.260	0.560	0.640	0.210	-0.190
GENE806X	0.440	0.340	0.190	0.280	0.200	0.530	-0.040	0.160	-0.350
GENE268X	0.190	0.280	0.110	0.260	0.470	0.060	0.430	0.270	-0.040
GENE284X	0.470	0.250	0.260	0.330	-0.360	0.050	-0.210	0.390	0.370
GENE285X	0.430	0.700	0.420	0.320	-0.250	-0.350	-0.160	0.230	-0.110
GENE543X	0.380	0.510	0.920	0.760	0.050	0.430	0.700	0.780	0.320
GENE541X	0.050	0.170	0.530	0.480	-0.070	0.710	0.470	0.430	0.390
GENE882X	0.120	0.150	0.730	0.460	0.250	0.450	0.120	0.170	0.390
GENE884X	0.240	0.040	0.500	0.300	0.230	0.450	0.220	0.130	0.350
GENE532X	1.000	0.200	0.750	0.620	0.310	0.960	0.510	0.150	0.260
GENE531X	1.000	0.020	0.640	0.560	0.200	0.930	0.380	0.280	0.150
GENE530X	0.650	-0.100	0.530	0.410	0.210	0.830	0.670	-0.030	0.250
GENE528X	0.090	-0.110	0.230	0.260	-0.350	-0.370	0.220	0.880	0.740
GENE479X	0.020	0.670	-0.040	0.360	-0.260	0.850	0.150	-0.280	0.430
GENE512X	-0.010	0.120	0.160	-0.170	-0.420	-0.500	0.390	-0.220	0.030
GENE513X	0.570	0.220	0.370	0.060	-0.350	-0.400	0.470	-0.280	0.160
GENE592X	1.020	0.580	-0.180	0.470	0.540	0.530	0.420	0.000	-0.130
GENE561X	-0.130	-0.130	0.440	-0.020	0.210	0.540	0.280	0.140	-0.300
GENE562X	-0.100	-0.180	0.150	-0.090	-0.060	0.040	-0.120	0.000	-0.360
GENE663X	0.410	0.060	0.150	0.290	-0.090	0.680	0.200	-0.070	-0.020
GENE563X	0.140	0.640	0.460	0.190	-0.030	0.430	-0.220	0.210	0.000
GENE646X	0.550	0.430	0.220	0.170	0.470	0.650	0.250	-0.060	0.300
GENE645X	0.690	0.250	0.190	0.290	0.540	0.550	0.100	0.000	0.410
GENE620X	0.490	0.680	0.000	0.200	0.580	0.180	-0.100	-0.270	-0.080
GENE676X	0.780	0.170	0.000	0.390	0.570	0.260	0.830	0.250	0.090
GENE696X	0.980	0.860	0.400	0.560	0.980	0.570	1.060	0.240	0.160
GENE714X	0.750	-0.190	0.610	0.420	0.830	0.900	-0.170	0.160	0.090
GENE721X	0.190	0.540	-0.080	0.390	0.190	0.730	0.250	0.250	-0.050
GENE683X	1.270	0.670	0.980	0.980	1.020	1.380	0.920	1.070	0.440
GENE733X	0.390	0.090	0.320	0.320	0.260	0.620	0.400	-0.050	-0.220
GENE735X	0.670	0.200	0.220	0.430	0.900	0.580	0.400	0.340	0.210
GENE670X	0.960	0.430	0.540	0.310	0.240	0.090	0.600	0.220	-0.260
GENE609X	1.020	0.250	0.350	0.690	0.531	0.780	0.850	0.580	0.191
GENE668X	0.220	0.700	0.120	0.510	0.450	0.700	0.400	0.420	0.180
GENE596X	0.360	-0.050	-0.190	0.360	0.260	0.780	0.110	0.000	0.180
GENE594X	-0.100	0.310	0.160	0.000	0.280	-0.030	0.220	0.230	-0.200
GENE585X	0.430	0.450	0.310	0.350	0.000	0.770	0.250	0.150	0.090
GENE586X	0.310	0.320	0.450	0.470	0.130	0.990	0.350	0.310	0.170
GENE581X	0.440	0.440	0.000	0.430	0.080	0.970	-0.240	0.210	0.200
GENE582X	0.540	0.630	0.080	0.350	-0.180	0.910	0.490	-0.280	-0.070
GENE577X	0.720	0.700	0.010	0.170	0.590	0.620	-0.100	0.000	-0.130
GENE567X	0.890	1.020	0.000	0.470	0.070	0.330	0.550	0.050	0.130
GENE568X	0.810	0.990	0.040	0.430	0.100	0.360	0.520	0.340	0.090
GENE566X	0.800	0.690	0.120	0.370	-0.130	0.280	0.570	-0.050	0.160
GENE812X	0.730	0.430	0.190	0.340	-0.070	0.300	0.500	0.470	-0.080
GENE813X	0.750	0.400	0.080	0.560	0.110	0.360	0.770	0.310	0.110
GENE764X	-0.050	-0.080	-0.090	-0.060	-0.050	-0.070	0.300	-0.430	0.120
GENE791X	0.520	0.670	0.150	0.590	0.290	0.770	0.350	0.400	0.030
GENE789X	0.400	0.540	0.070	0.640	-0.010	0.610	0.200	0.310	0.390
GENE790X	0.520	0.400	0.440	0.400	-0.300	0.590	0.310	0.300	0.170
GENE780X	0.680	0.010	0.350	0.240	-0.130	0.630	0.120	0.010	-0.060
GENE781X	0.500	0.080	-0.190	0.020	-0.030	-0.440	0.490	-0.070	-0.210
GENE794X	0.660	0.070	0.010	0.390	-0.050	0.410	0.130	0.230	-0.080
GENE795X	0.530	0.030	0.020	0.360	-0.120	0.050	0.210	0.240	-0.010
GENE796X	0.580	0.210	0.180	0.360	0.089	0.310	0.370	0.200	-0.090
GENE759X	0.490	0.360	-0.040	0.300	0.450	0.850	0.230	0.430	-0.140
GENE589X	1.070	0.610	0.000	0.460	0.850	0.770	0.670	-0.020	-0.200
GENE503X	0.700	-0.010	0.060	0.170	0.180	0.740	0.280	-0.370	-0.040
GENE474X	0.300	-0.010	-0.210	0.050	-0.250	0.520	0.350	-0.390	-0.130
GENE763X	0.230	0.310	0.190	0.060	0.160	0.020	-0.520	0.070	-0.290
GENE510X	-0.380	-0.210	0.120	-0.120	0.290	-0.110	-0.740	0.000	-0.220
GENE511X	-0.230	-0.190	-0.160	-0.180	0.210	-0.030	-0.680	0.060	0.120
GENE508X	0.490	-0.380	0.000	-0.020	-0.050	-0.700	-0.200	0.080	0.080
GENE509X	-0.060	-0.220	0.000	-0.040	-0.010	-0.410	-0.230	-0.130	0.030
GENE880X	0.770	0.300	0.140	0.430	-0.090	0.380	0.350	0.000	0.030
GENE879X	0.740	-0.010	-0.190	0.260	-0.120	0.250	0.170	-0.180	0.000
GENE825X	0.420	-0.200	0.090	0.280	-0.210	0.580	0.400	-0.200	-0.300
GENE820X	0.510	0.300	0.100	0.160	-0.160	0.440	0.480	0.140	-0.190
GENE805X	0.560	0.050	0.220	0.210	0.550	0.660	0.200	-0.010	-0.250
GENE485X	0.240	0.860	0.210	0.278	0.062	0.830	0.030	0.130	0.150
GENE465X	0.910	-0.120	0.270	0.400	0.080	0.910	0.420	0.020	-0.060
GENE847X	0.190	0.310	0.320	0.236	0.080	0.460	0.440	0.240	0.090
GENE844X	0.380	-0.380	0.000	0.100	-0.500	0.160	-0.540	0.220	0.340
GENE444X	0.230	0.370	0.140	0.370	0.220	0.590	0.000	0.430	0.040
GENE443X	0.290	0.000	-0.010	0.180	0.070	0.580	0.720	-0.070	-0.120
GENE872X	0.550	0.510	0.390	0.560	0.410	0.700	0.580	0.150	0.150
GENE441X	0.070	0.130	0.540	0.190	0.100	0.370	0.140	0.010	-0.200
GENE439X	0.660	0.340	0.260	0.410	0.620	0.990	0.060	-0.100	0.290
GENE438X	0.530	0.170	0.400	0.380	0.610	0.930	0.040	0.090	0.170
GENE435X	0.110	0.490	0.150	0.070	0.090	-0.600	0.220	0.090	0.030
GENE401X	0.160	-0.120	-0.190	0.090	0.050	0.420	0.030	-0.010	-0.350
GENE520X	0.100	0.470	0.610	0.500	0.140	0.630	-0.170	-0.010	0.380
GENE397X	0.450	-0.250	0.230	0.300	-0.100	0.500	0.170	0.110	0.030
GENE239X	-0.140	0.290	0.050	-0.220	-0.170	-0.390	-0.410	0.150	-0.530
GENE247X	-0.170	-0.320	-0.470	-0.140	-0.360	0.040	-0.490	0.120	-0.230
GENE248X	-0.080	-0.300	-0.360	0.030	-0.340	0.170	-0.440	0.140	-0.450
GENE260X	0.120	-0.140	0.140	-0.090	-0.320	-0.330	0.000	0.140	-0.160
GENE1324X	0.140	0.270	0.110	0.100	-0.090	0.150	-0.020	-0.070	0.030
GENE1323X	0.480	-0.350	0.010	0.040	-0.120	0.140	-0.030	0.000	0.240
GENE261X	0.290	-0.110	0.050	-0.250	-0.620	-0.710	0.030	-0.220	-0.120
GENE262X	0.240	0.280	-0.190	0.090	-0.070	-0.310	-0.060	0.290	-0.360
GENE263X	0.290	0.350	-0.120	0.010	0.038	0.050	0.000	0.040	-0.290
GENE264X	0.190	0.860	0.320	0.360	-0.050	0.890	0.550	-0.090	-0.240
GENE266X	0.800	-0.030	-0.090	0.370	0.250	0.790	0.230	0.250	-0.240
GENE310X	0.410	-0.220	-0.160	0.090	-0.100	-0.250	-0.160	0.440	0.060
GENE203X	0.180	-0.490	-0.120	-0.060	0.400	-0.050	0.350	-0.220	-0.290
GENE202X	-0.070	-0.360	-0.050	0.000	0.290	-0.220	0.130	-0.230	-0.160
GENE746X	0.430	0.800	0.140	0.200	0.380	0.130	0.280	0.170	-0.280
GENE751X	0.950	0.140	0.410	0.500	0.620	0.510	0.450	0.450	-0.150
GENE417X	0.370	0.280	0.050	0.110	0.070	-0.010	0.080	0.420	-0.360
GENE347X	1.040	1.000	0.556	0.440	0.650	-0.250	0.600	0.100	-0.260
GENE269X	0.080	0.560	0.520	0.150	-0.030	-0.030	0.440	0.460	-0.220
GENE900X	0.440	0.040	0.090	0.160	0.330	0.300	0.010	0.140	-0.140
GENE2971X	-0.010	0.320	0.110	0.010	0.230	0.110	-0.250	0.070	-0.170
GENE372X	0.440	-0.080	0.240	0.270	0.300	0.560	0.320	0.000	-0.070
GENE909X	0.090	0.190	0.090	0.270	0.210	0.680	0.450	0.380	0.300
GENE1062X	0.300	0.150	0.380	0.300	0.690	-0.030	0.530	0.270	0.230
GENE898X	0.030	-0.050	0.120	0.030	-0.190	0.340	0.100	0.230	-0.230
GENE362X	0.050	-0.140	-0.140	-0.130	0.270	-0.190	-0.540	-0.100	0.150
GENE370X	-0.270	0.040	-0.040	0.100	-0.140	0.550	0.170	-0.140	0.220
GENE924X	0.140	0.370	0.220	0.320	0.200	0.420	-0.180	0.240	-0.020
GENE179X	0.310	0.040	0.080	0.090	-0.110	-0.050	-0.040	0.240	0.090
GENE181X	0.690	0.340	0.170	0.142	0.111	-0.050	0.510	0.280	0.127
GENE2596X	0.200	0.140	0.160	0.370	0.630	0.270	0.250	0.220	0.180
GENE171X	-0.070	0.130	0.100	0.160	0.040	-0.270	0.070	0.080	0.130
GENE956X	-0.420	-0.150	-0.400	-0.120	-0.570	-0.050	0.010	0.460	0.010
GENE957X	0.010	-0.180	-0.240	-0.120	-0.050	-0.540	0.000	-0.060	-0.140
GENE958X	-0.060	-0.510	-0.320	-0.250	-0.100	-0.650	0.000	-0.080	-0.120
GENE959X	0.090	-0.440	0.000	-0.080	-0.220	0.010	0.020	0.000	-0.020
GENE996X	0.240	0.450	-0.170	0.074	-0.140	0.030	-0.280	-0.030	0.120
GENE69X	0.330	-0.150	-0.160	0.000	-0.210	-0.260	0.020	-0.420	-0.150
GENE188X	0.250	0.070	0.130	0.090	-0.140	0.120	0.570	0.310	0.280
GENE1286X	0.010	-0.120	0.300	0.150	0.000	-0.260	0.130	0.690	-0.140
GENE1287X	0.140	0.240	-0.050	0.040	0.080	-0.380	-0.060	-0.290	0.410
GENE3009X	-0.120	0.420	-0.090	0.070	0.000	-0.630	-0.500	0.560	0.020
GENE144X	0.050	-0.410	-0.030	0.010	-0.320	0.540	-0.080	-0.240	-0.380
GENE108X	0.370	-0.170	-0.230	-0.009	0.340	0.560	0.090	-0.030	-0.200
GENE102X	0.450	-0.160	-0.090	0.060	0.250	0.170	0.310	0.000	-0.230
GENE99X	0.060	-0.300	-0.040	0.010	0.330	0.340	-0.440	0.060	-0.060
GENE340X	0.290	0.520	0.230	0.620	-0.080	0.440	0.490	0.460	0.160
GENE3993X	0.180	0.000	-0.010	-0.070	0.080	0.230	-0.440	-0.100	-0.210
GENE160X	0.540	0.210	-0.070	0.140	0.590	0.380	-0.140	-0.170	-0.210
GENE151X	-0.010	0.150	-0.250	0.020	0.310	0.550	-0.050	-0.050	0.240
GENE149X	-0.310	-0.050	0.020	-0.080	0.100	-0.100	0.350	-0.280	0.050
GENE1440X	0.210	0.090	-0.030	-0.040	0.000	0.140	0.060	0.040	-0.010
GENE67X	0.610	-0.150	-0.160	0.170	0.100	-0.030	0.370	-0.290	0.000
GENE70X	0.340	-0.410	-0.120	0.000	-0.080	0.470	0.160	0.180	-0.110
GENE4023X	-0.310	0.140	-0.060	-0.070	-0.100	-0.240	-0.100	-0.260	0.090
GENE1471X	-0.390	0.000	-0.080	-0.090	-0.080	-0.290	-0.060	0.240	0.080
GENE3179X	-0.530	0.010	-0.050	-0.040	-0.350	-0.340	-0.500	-0.090	-0.090
GENE1863X	-0.330	-0.330	-0.620	-0.450	-0.160	-0.680	-0.170	-0.320	-0.010
GENE3164X	0.250	-0.420	-0.070	0.150	0.090	0.520	-0.230	-0.060	0.340
GENE1859X	-0.380	-0.170	0.100	-0.080	-0.250	0.040	0.010	-0.220	0.310
GENE1267X	-0.550	0.100	-0.020	-0.010	-0.550	-0.460	0.210	0.360	-0.280
GENE1263X	-0.310	-0.250	-0.580	-0.400	-0.190	-0.620	-0.390	-0.190	0.190
GENE1264X	-0.440	-0.250	-0.130	-0.240	-0.440	-0.800	-0.560	0.170	-0.040
GENE1266X	-0.370	0.130	0.080	-0.110	-0.220	-0.270	0.100	0.350	0.080
GENE1454X	-0.570	-0.060	-0.440	-0.240	-0.150	-0.320	-0.030	-0.020	-0.170
GENE1456X	-0.510	-0.220	-0.370	-0.380	-0.130	-0.300	-0.190	-0.080	-0.320
GENE1432X	-0.410	-0.360	-0.470	-0.220	-0.430	-0.480	-0.430	-0.040	-0.570
GENE1431X	-0.310	-0.100	0.000	-0.220	-0.060	0.050	-0.380	0.100	-0.120
GENE1428X	-0.110	-0.310	0.010	-0.260	-0.070	-0.680	-0.230	0.070	0.050
GENE1425X	-0.200	-0.270	-0.120	-0.110	0.340	-0.450	-0.170	0.050	0.410
GENE1423X	-0.440	-0.110	0.450	-0.150	-0.290	-0.690	0.130	-0.100	0.110
GENE1397X	-0.060	-0.320	-0.090	-0.150	-0.280	0.110	-0.183	-0.080	-0.300
GENE1412X	-0.480	-0.600	-0.370	-0.550	-0.470	-0.430	-0.370	-0.270	-0.430
GENE1414X	-0.780	-0.280	-0.470	-0.520	-0.425	-0.540	-0.680	-0.420	-0.630
GENE1416X	-0.480	-0.860	0.030	-0.430	-0.620	-0.640	-0.130	-0.190	-0.270
GENE1418X	-0.680	-0.230	0.120	-0.240	0.170	-0.600	-0.120	-0.150	-0.120
GENE1402X	-0.550	-0.030	-0.180	-0.190	0.040	-0.690	-0.760	0.260	0.020
GENE1401X	-0.180	-0.730	0.030	-0.350	-0.760	-0.170	-0.610	-0.120	-0.600
GENE1391X	-0.360	-0.120	-0.370	-0.310	-0.070	-0.280	-0.080	-0.350	-0.260
GENE3463X	-0.100	0.270	-0.190	-0.020	-0.010	-0.250	-0.670	-0.140	0.260
GENE3459X	0.280	0.060	0.000	-0.010	0.320	0.000	-0.140	-0.330	-0.330
GENE1864X	-0.050	-0.130	-0.360	-0.260	0.050	-0.790	-0.450	0.120	0.060
GENE1436X	-0.190	-0.120	0.160	-0.050	-0.480	-0.220	0.030	-0.160	0.040
GENE3410X	0.000	-0.030	-0.090	-0.150	-0.260	0.140	-0.540	-0.130	-0.060
GENE1487X	-0.010	-0.420	-0.200	0.070	-0.510	0.530	-0.120	-0.180	0.080
GENE3162X	0.340	-0.260	0.020	-0.080	-0.210	-0.510	-0.420	-0.590	-0.300
GENE3159X	0.220	0.080	0.100	-0.040	-0.560	0.210	0.270	0.050	0.110
GENE1816X	0.160	0.560	0.300	0.100	-0.310	0.070	0.540	0.110	0.290
GENE1814X	0.220	-0.330	0.220	0.140	-0.390	0.050	0.490	0.520	0.400
GENE3969X	-0.320	0.230	-0.080	0.010	-0.120	-0.120	-0.160	0.070	0.130
GENE3972X	0.580	-0.120	-0.120	0.230	0.090	0.070	-0.250	-0.420	0.410
GENE3973X	0.360	-0.210	-0.410	0.000	-0.140	0.000	-0.030	-0.440	-0.030
GENE3977X	-0.040	-0.270	-0.270	-0.080	-0.320	0.040	0.020	-0.620	0.270
GENE976X	-0.040	0.050	-0.470	-0.050	-0.010	-0.010	-0.720	-0.250	0.399
GENE3088X	-0.190	0.270	0.180	0.170	0.080	-0.090	-0.190	-0.390	0.040
GENE3465X	-0.490	0.090	0.230	-0.170	-0.200	-0.370	0.340	-0.040	0.050
GENE1710X	0.050	0.090	0.500	0.330	-0.360	-0.010	-0.050	0.220	0.340
GENE1795X	-0.200	0.000	-0.100	-0.140	-0.230	-0.320	0.410	-0.030	0.090
GENE1794X	-0.050	-0.010	-0.240	-0.070	-0.270	0.110	0.220	0.110	0.320
GENE1499X	0.350	0.090	0.020	0.070	0.050	-0.090	0.250	0.000	0.130
GENE3464X	0.100	-0.390	-0.420	-0.320	-0.430	-0.410	-0.030	0.010	0.240
GENE1568X	0.280	0.190	0.040	0.290	0.420	0.120	0.000	0.000	0.110
GENE3590X	0.400	0.590	0.530	0.310	0.040	0.330	0.310	0.190	0.490
GENE3591X	0.160	0.240	0.420	0.180	0.330	0.700	0.210	0.060	0.310
GENE3582X	-0.240	-0.020	0.280	0.090	-0.280	0.220	0.410	-0.050	-0.030
GENE3583X	0.060	-0.150	0.600	0.140	-0.050	0.440	0.520	0.070	0.120
GENE3584X	0.380	-0.270	0.230	0.170	-0.090	0.420	0.500	-0.050	0.170
GENE1716X	-0.150	0.200	0.430	0.130	-0.130	-0.060	-0.010	0.480	0.470
GENE470X	0.530	0.380	0.160	0.080	-0.190	0.070	-0.070	-0.200	0.250
GENE1560X	0.370	0.250	0.380	0.400	-0.190	-0.190	-0.100	-0.200	0.300
GENE3564X	0.190	-0.100	0.330	0.250	0.100	0.160	-0.080	-0.280	-0.080
GENE1535X	0.320	0.010	0.490	0.320	-0.360	0.520	-0.210	0.140	0.510
GENE1537X	-0.120	0.140	0.390	0.250	-0.080	0.450	-0.010	0.020	0.730
GENE1540X	-0.200	0.320	-0.140	0.160	-0.170	-0.260	-0.150	0.290	-0.120
GENE1576X	-0.120	0.260	0.310	0.240	0.360	0.000	-0.010	0.170	0.260
GENE1577X	0.360	0.320	0.440	0.360	0.480	0.350	0.370	0.040	0.510
GENE1585X	0.460	0.210	0.140	0.201	-0.220	0.210	-0.350	0.040	0.180
GENE1597X	-0.170	0.010	0.460	0.020	-0.260	-0.440	-0.390	-0.010	0.400
GENE1623X	0.690	0.440	0.720	0.680	0.750	0.950	0.600	0.680	0.980
GENE1642X	0.310	0.650	0.440	0.420	0.410	0.000	-0.190	0.350	0.730
GENE1683X	0.000	0.210	0.410	0.170	0.370	-0.470	0.200	0.050	0.200
GENE1699X	0.180	-0.080	0.060	0.120	-0.460	-0.170	0.550	0.470	0.540
GENE1701X	-0.420	0.010	0.050	0.040	-0.280	-0.410	0.000	0.300	0.290
GENE1746X	-0.180	-0.230	0.750	0.140	0.450	0.320	-0.270	-0.230	0.240
GENE1717X	0.990	0.740	0.000	0.380	-0.200	-0.260	0.710	0.420	0.650
GENE1497X	-0.190	-0.090	0.240	-0.140	-0.750	-0.800	-0.020	-0.220	0.180
GENE1759X	0.070	-0.140	-0.030	-0.120	0.000	0.270	-0.410	0.350	0.280
GENE1519X	-0.110	0.570	-0.010	0.193	0.440	0.580	0.300	0.310	0.340
GENE1518X	0.120	0.680	0.270	0.270	0.230	0.220	0.070	0.200	-0.210
GENE1514X	-0.180	-0.030	0.140	0.080	-0.260	0.010	0.100	0.090	0.210
GENE1525X	-0.450	0.080	-0.160	-0.160	0.030	0.010	-0.020	-0.030	0.260
GENE1521X	-0.040	-0.400	-0.090	0.000	-0.200	0.470	0.450	0.580	0.340
GENE1765X	0.370	-0.290	0.460	0.222	0.030	0.150	0.030	0.250	0.030
GENE1766X	0.040	-0.140	-0.090	-0.060	0.200	0.390	-0.420	0.220	-0.140
GENE1768X	0.260	0.120	-0.050	0.080	-0.100	-0.460	-0.050	-0.290	-0.160
GENE1772X	0.080	0.000	0.030	0.050	-0.090	-0.350	0.200	-0.070	0.170
GENE954X	0.300	0.280	-0.180	-0.030	-0.060	-0.200	-0.240	-0.200	0.120
GENE960X	-0.220	-0.330	-0.250	-0.090	-0.010	-0.700	-0.240	-0.140	-0.060
GENE962X	0.320	-0.020	-0.290	-0.130	-0.400	-0.050	-0.070	0.000	-0.040
GENE1783X	-0.510	-0.250	0.480	0.030	-0.280	-0.400	0.080	-0.130	0.240
GENE1347X	0.250	-0.170	0.020	-0.058	-0.104	-0.400	0.320	0.050	0.331
GENE3417X	-0.180	0.320	0.120	-0.060	0.250	0.400	-0.110	0.380	-0.010
GENE3092X	-0.120	-0.190	0.080	0.060	0.380	0.100	-0.360	0.060	-0.210
GENE3411X	0.170	-0.480	0.130	0.010	-0.270	0.000	0.490	-0.160	0.120
GENE1807X	0.260	0.030	0.450	0.110	-0.520	-0.160	-0.410	-0.090	0.040
GENE3979X	0.610	0.210	0.190	0.060	-0.530	0.130	-0.170	0.000	0.350
GENE1496X	-0.310	-0.120	-0.030	-0.060	0.080	-0.260	0.110	0.290	-0.090
GENE1495X	0.000	-0.090	0.350	0.242	-0.390	-0.400	-0.240	0.260	0.220
GENE1494X	-0.270	-0.090	-0.150	-0.070	-0.160	-0.310	-0.160	0.060	0.090
GENE985X	0.000	0.010	0.460	-0.080	-0.100	0.400	-0.670	-0.090	0.080
GENE1828X	-0.230	-0.590	-0.250	-0.002	0.193	0.210	-0.370	-0.340	0.473
GENE3196X	-0.510	-0.010	-0.010	-0.030	-0.190	-0.510	-0.020	-0.150	0.060
GENE1477X	-0.290	-0.400	-0.110	-0.169	0.220	-0.270	-0.800	0.000	0.300
GENE1144X	0.280	0.000	-0.310	-0.020	-0.610	-0.460	0.310	-0.040	0.050
GENE1909X	0.210	-0.170	0.030	0.000	-0.240	-0.320	0.260	0.230	0.350
GENE1894X	0.030	0.480	-0.330	-0.130	0.080	-0.470	0.230	-0.320	-0.090
GENE5X	0.290	0.120	-0.280	0.240	0.580	-0.090	0.490	-0.220	0.070
