# Supplementary material for: Discovering biclusters in gene expression data based on high-dimensional linear geometries
Source: BMC Bioinformatics. 2008 Apr 23;9:209. doi: 10.1186/1471-2105-9-209 (PMC2386490; doi:10.1186/1471-2105-9-209)
Supplement: Additional file 4 — All detected biclusters with full data. All the detected biclusters with full data are given here. [file 1471-2105-9-209-S4.zip › biclu_result/bi_279.txt]

	DLCL-0042	DLCL-0031	DLCL-0030	DLCL-0004	DLCL-0008	DLCL-0051	DLCL-0011	DLCL-0032	DLCL-0006	DLCL-0020
GENE1835X	-0.320	0.200	-0.310	-0.130	0.140	0.380	-0.060	0.220	-0.270	-0.160
GENE1836X	-0.630	0.130	-0.400	-0.310	0.170	0.210	-0.630	0.040	-0.280	-0.390
GENE1865X	-0.460	0.200	-0.460	-0.120	-0.060	0.330	-0.080	0.190	-0.390	-0.550
GENE1380X	-0.280	0.090	-0.450	-0.229	0.050	-0.020	-0.060	0.110	-0.290	-0.190
GENE2584X	-0.620	0.210	-0.170	-0.270	-0.165	-0.350	0.000	-0.080	0.000	-0.380
GENE3070X	-0.630	0.070	0.540	-0.030	0.220	-0.360	0.170	-0.120	-0.520	-0.040
GENE3165X	-0.390	0.130	0.190	-0.060	-0.010	-0.490	0.410	-0.240	-0.160	0.000
GENE1114X	-0.100	-0.770	-0.060	-0.270	0.000	-0.120	0.100	-0.040	-0.260	0.240
GENE3882X	-0.180	0.150	0.740	0.180	0.170	-0.010	-0.040	0.010	0.500	0.680
GENE166X	0.980	-0.150	0.430	0.470	0.200	0.900	0.400	0.290	0.640	0.280
GENE3442X	0.920	0.390	0.580	0.610	-0.040	0.210	0.550	0.100	0.320	0.350
GENE3443X	0.930	0.340	0.740	0.690	0.050	0.170	0.550	0.050	0.160	0.320
GENE3447X	-0.040	-0.100	0.110	0.000	0.050	-0.190	0.330	0.080	0.600	0.450
GENE3448X	-0.110	0.010	0.210	0.180	-0.120	-0.140	0.370	-0.040	0.520	0.420
GENE3449X	-0.030	0.100	0.150	0.070	-0.380	-0.020	-0.080	-0.150	0.050	0.280
GENE213X	0.750	0.150	0.150	0.090	0.010	-0.120	-0.060	-0.220	0.010	-0.020
GENE394X	0.410	0.100	-0.170	0.040	0.200	0.540	-0.110	0.180	0.430	-0.230
GENE918X	0.420	-0.390	0.100	-0.190	0.180	-0.620	-0.770	0.040	0.030	-0.200
GENE3488X	0.050	-0.500	0.070	0.030	-0.230	0.420	-0.260	-0.220	-0.020	0.100
GENE3603X	-0.050	-0.020	0.110	-0.010	-0.270	0.270	-0.110	-0.130	-0.140	-0.160
GENE3487X	0.770	-0.130	0.160	0.330	0.770	0.100	0.080	0.270	0.490	0.010
GENE3526X	0.340	0.480	0.170	0.244	0.118	0.300	-0.310	-0.100	0.160	0.002
GENE3524X	0.490	-0.170	-0.400	-0.090	0.010	0.190	-0.390	-0.370	0.040	-0.160
GENE3523X	0.340	-0.130	0.050	0.050	-0.280	-0.190	-0.070	-0.210	-0.110	0.030
GENE3529X	0.390	-0.370	-0.100	0.160	-0.180	0.530	-0.040	0.310	0.240	-0.200
GENE3512X	-0.040	-0.180	0.160	-0.220	-0.910	-0.830	0.240	-0.310	0.370	0.160
GENE3540X	0.000	0.230	0.050	-0.230	-0.670	-0.230	0.150	-0.270	-0.340	-0.950
GENE3811X	0.160	0.260	0.350	0.080	0.210	0.480	0.100	-0.140	0.700	-0.200
GENE3687X	1.060	0.450	0.550	0.530	0.160	0.150	0.000	0.260	0.210	0.340
GENE3785X	0.535	-0.020	0.270	-0.070	-0.860	0.280	0.030	0.080	0.200	0.090
GENE3700X	-0.430	0.010	-0.080	-0.030	0.360	0.120	0.130	-0.050	-0.380	0.230
GENE3779X	0.560	0.060	0.260	-0.110	-0.420	0.300	-0.720	-0.770	-0.720	0.380
GENE3638X	0.610	0.430	0.390	0.660	-0.080	0.420	0.710	0.260	0.190	0.850
GENE3634X	-0.170	0.210	0.500	0.300	-0.170	0.460	0.030	-0.090	0.260	-0.240
GENE3551X	-0.030	0.540	0.190	0.120	0.090	-0.230	0.160	0.200	0.110	-0.180
GENE3418X	0.100	-0.150	-0.090	0.320	-0.320	-0.210	0.390	-0.010	0.080	0.100
GENE3216X	0.600	-0.060	0.000	0.070	-0.110	0.330	-0.140	0.320	-0.150	0.200
GENE3217X	0.530	0.070	0.090	0.220	-0.040	0.410	0.330	0.470	0.300	0.270
GENE1840X	-0.700	-0.140	-0.450	-0.370	-0.220	0.110	-0.150	-0.170	0.140	-0.230
GENE2552X	-0.200	-0.210	-0.160	-0.010	-0.120	-0.120	0.190	0.400	-0.070	0.120
GENE2570X	0.600	0.230	0.090	0.120	-0.440	-0.140	0.590	0.410	0.170	0.190
GENE2565X	-0.200	-0.270	0.060	-0.100	-0.580	0.010	-0.310	-0.170	-0.110	0.020
GENE3093X	0.500	-0.110	0.370	-0.030	-0.300	0.510	0.230	0.100	0.170	0.030
GENE1915X	-0.230	-0.020	0.290	0.030	0.100	-0.360	0.010	-0.100	0.000	-0.230
GENE1914X	-0.340	-0.380	0.010	-0.110	0.250	-0.100	-0.210	-0.180	-0.260	-0.330
GENE1917X	-0.500	-0.340	0.240	-0.190	-0.188	-0.050	0.290	-0.110	-0.580	-0.050
GENE1896X	-0.110	0.040	0.060	-0.120	-0.340	-0.086	-0.020	0.000	0.010	0.130
GENE1897X	-0.230	0.310	0.340	-0.030	-0.540	-0.130	0.240	0.050	-0.030	-0.450
GENE2987X	-0.370	0.230	-0.080	0.010	0.440	-0.410	-0.190	0.000	0.060	0.310
GENE2040X	0.400	-0.500	-0.470	0.110	0.280	-0.160	-0.120	0.450	0.420	0.030
GENE2516X	0.800	0.680	0.570	0.490	0.190	0.130	0.640	-0.100	0.900	-0.220
GENE2047X	0.180	0.060	-0.190	-0.030	-0.650	0.200	-0.120	0.410	-0.220	-0.690
GENE3042X	0.189	0.390	-0.030	-0.045	-0.360	0.070	-0.030	-0.260	0.130	-0.090
GENE3050X	-0.160	-0.330	0.010	-0.120	-0.070	-0.550	0.150	0.300	-0.140	-0.250
GENE2961X	-0.850	-0.810	-0.510	-0.510	-0.516	-0.540	0.060	0.000	-0.590	-0.550
GENE2582X	-0.260	-0.290	-0.130	-0.290	-0.630	0.220	0.260	-0.280	-0.190	-0.110
GENE2523X	0.560	-0.620	-0.020	-0.040	-0.230	0.550	0.570	-0.310	0.290	0.400
GENE2045X	-0.410	-0.300	0.300	-0.140	0.040	0.090	-0.130	-0.450	-0.160	-0.290
GENE1925X	0.620	-0.340	-0.120	0.000	-0.350	-0.120	0.080	0.020	-0.550	-0.150
GENE2058X	-0.200	-0.160	-0.470	-0.340	-0.770	-0.540	-0.270	-0.460	-0.290	0.050
GENE2061X	-0.320	-0.580	-0.310	-0.200	-0.660	0.070	0.010	-0.290	0.100	0.330
GENE2062X	-0.080	-0.230	0.070	-0.200	-0.030	-0.570	-0.310	-0.280	0.050	0.110
GENE2063X	-0.090	0.030	-0.090	-0.470	-0.510	0.060	0.070	-0.530	0.090	0.070
GENE2493X	-0.440	-0.260	-0.080	-0.140	0.160	-0.220	-0.380	-0.010	0.200	-0.110
GENE2497X	-0.230	-0.250	0.140	0.220	-0.210	0.100	-0.130	0.170	0.230	-0.020
GENE2498X	-0.160	-0.320	0.230	0.180	-0.510	-0.090	0.120	0.060	0.130	-0.160
GENE2935X	0.510	-0.490	0.020	0.130	-0.260	-0.060	0.470	0.120	-0.170	-0.130
GENE2453X	-0.820	0.130	-0.130	-0.350	-0.884	-0.280	0.060	0.090	0.000	-0.150
GENE2292X	-0.600	0.180	0.120	-0.260	-0.830	-0.390	-0.500	-0.280	-0.330	-0.620
GENE2315X	0.370	-0.090	0.320	-0.070	-0.630	-0.290	0.060	-0.510	0.330	-0.770
GENE2424X	0.000	-0.600	0.300	-0.070	-0.120	-0.010	-0.450	-0.060	0.390	-0.180
GENE2360X	-0.540	-0.200	-0.360	-0.380	-0.930	-0.480	0.120	-0.310	-0.130	-0.190
GENE2397X	-0.290	-0.890	0.130	-0.410	-0.640	-0.430	-0.050	-0.630	0.000	-0.190
GENE2337X	0.350	-0.230	0.160	-0.040	-0.150	-0.180	-0.080	-0.370	0.340	0.010
GENE2415X	0.440	-0.330	-0.290	-0.220	-0.760	0.010	0.240	-0.260	-0.300	0.170
GENE2459X	0.310	-0.310	-0.640	-0.280	-0.900	-0.350	-0.080	-0.460	0.090	0.030
GENE2106X	-0.010	-0.190	0.470	0.200	-0.150	-0.280	0.340	0.570	0.020	0.690
GENE2140X	-0.400	-0.070	-0.310	-0.140	0.090	-0.250	0.060	-0.200	0.090	0.090
GENE2281X	-0.010	0.140	0.000	-0.050	-0.510	0.050	-0.250	0.090	-0.010	-0.260
GENE2280X	-0.350	-0.040	-0.020	-0.170	0.180	0.330	0.000	0.060	-0.070	-0.190
GENE2279X	-0.840	-0.350	-0.020	-0.240	0.060	0.040	-0.160	0.050	-0.100	-0.080
GENE2241X	0.000	-0.040	-0.330	-0.260	-0.700	0.280	-0.300	-0.340	-0.270	-0.160
GENE2225X	-0.210	-0.090	0.240	0.120	-0.090	-0.370	0.010	-0.490	0.240	-0.530
GENE2220X	0.290	-0.300	-0.350	-0.140	-0.320	-0.560	-0.590	-0.210	-0.260	-0.170
GENE2902X	0.080	-0.150	-0.150	-0.020	-0.340	-0.010	0.100	0.380	-0.500	-0.590
GENE2231X	-0.200	-0.400	-0.210	-0.260	-0.190	-0.130	-0.200	-0.560	-0.210	-0.290
GENE2190X	0.150	0.090	-0.820	-0.310	-0.310	-0.130	0.000	-0.430	-0.430	-0.890
GENE2185X	0.170	-0.030	-0.170	-0.050	0.240	-0.470	-0.040	-0.110	-0.050	-0.040
GENE2200X	-0.440	-0.440	-0.120	-0.160	-0.760	-0.240	0.110	-0.230	-0.030	-0.440
GENE2179X	-0.860	-0.040	0.230	-0.240	-0.300	-0.800	0.050	-0.040	-0.310	-0.490
GENE2203X	-0.390	-0.420	-0.100	-0.290	-0.160	-0.860	-0.230	0.120	0.080	-0.370
GENE2205X	-0.260	-0.340	0.030	0.040	0.160	-0.660	-0.090	0.000	0.070	-0.290
GENE2204X	-0.050	0.140	-0.120	0.188	-0.590	-0.500	0.000	-0.060	0.590	-0.050
GENE2166X	-0.430	0.010	-0.420	-0.240	-0.430	-0.120	-0.010	-0.140	-0.290	-0.540
GENE2172X	0.260	-0.050	0.540	0.220	-0.530	-0.370	0.280	0.220	0.250	0.000
GENE2177X	-0.320	-0.030	0.010	0.080	-0.300	-0.150	-0.040	0.150	-0.180	-0.060
GENE2209X	-0.670	-0.580	-0.080	-0.570	-0.870	-0.260	0.070	0.040	-1.030	-1.020
GENE2212X	0.250	0.200	-0.730	-0.150	-0.620	0.020	-0.100	0.380	0.240	-0.100
GENE2213X	-0.330	-0.190	0.130	-0.160	-0.210	-0.350	0.170	0.020	-0.780	-0.480
GENE2214X	-0.350	-0.380	-0.380	-0.220	-0.330	0.080	-0.220	-0.060	0.040	-0.430
GENE2222X	-0.560	-0.230	-0.130	-0.330	-0.734	-0.790	0.130	-0.410	-0.550	-0.400
GENE2223X	0.330	-0.260	-0.350	0.100	-0.690	-0.520	0.420	0.050	-0.190	-0.170
GENE2221X	-0.320	-0.190	0.120	0.070	-0.190	0.110	-0.020	0.410	-0.150	-0.220
GENE2230X	-0.530	-0.130	-0.200	-0.140	-0.800	-0.190	0.100	-0.150	-0.220	-0.520
GENE2729X	-0.400	0.390	-0.140	-0.230	0.090	-0.330	0.000	0.080	-0.150	-0.060
GENE2266X	-0.610	-0.250	0.140	-0.150	0.020	-0.370	0.100	-0.200	-0.140	-0.320
GENE2130X	-0.340	-0.250	-0.030	-0.340	-0.670	0.040	0.000	-0.320	-0.340	-0.240
GENE2256X	-0.750	-0.260	-0.500	-0.330	-0.380	-0.060	0.290	0.050	-0.460	-0.570
GENE2129X	0.106	0.110	-0.060	-0.250	-0.710	-0.300	-0.180	-0.230	-0.320	-0.220
GENE2252X	0.040	-0.090	-0.060	-0.040	-0.020	-0.390	-0.090	-0.240	-0.050	0.060
GENE1934X	-0.350	-0.120	-0.190	-0.020	-0.350	0.100	0.120	0.020	0.220	0.030
GENE2434X	-0.840	-0.410	-0.220	-0.240	-0.300	-0.220	0.000	0.080	-0.290	-0.070
GENE2098X	-0.060	-0.440	-0.470	-0.220	-0.240	-0.300	-0.250	-0.340	-0.010	-0.160
GENE1971X	0.140	-0.290	0.250	-0.110	-0.100	-0.350	0.260	0.010	-0.060	0.000
GENE2521X	-0.570	0.290	0.280	0.010	-0.040	0.200	-0.260	0.270	0.280	0.020
GENE3703X	-0.259	-0.200	-0.100	0.120	0.360	0.050	0.570	0.140	0.250	0.200
GENE3705X	-0.130	-0.210	0.020	0.090	0.460	0.130	0.510	0.360	0.080	-0.090
GENE2507X	0.010	0.000	0.080	-0.160	-0.430	0.360	-0.160	-0.160	0.000	-0.070
GENE2586X	0.160	0.460	0.350	0.170	-0.500	-0.400	0.350	0.330	0.019	-0.150
GENE2585X	0.010	0.290	-0.070	0.080	-0.194	-0.580	0.320	0.120	-0.330	-0.290
GENE2042X	0.010	-0.560	0.000	-0.010	-0.390	0.200	0.210	0.400	-0.170	0.030
GENE1962X	-0.510	-0.240	-0.380	-0.270	-0.420	0.290	0.370	0.020	-0.020	-0.080
GENE2607X	0.190	0.390	-0.500	-0.070	-0.080	-0.400	0.410	0.230	0.190	-0.540
GENE2612X	-0.533	-0.560	-0.180	-0.610	-0.524	-0.130	-0.620	-0.340	-0.340	-0.357
GENE2611X	0.180	-0.030	-0.060	-0.220	-0.275	-0.010	-0.320	-0.120	-0.340	-0.060
GENE2692X	0.300	-0.090	-0.210	-0.090	-0.110	-0.280	0.110	-0.350	-0.070	0.037
GENE2958X	-0.290	0.380	-0.250	-0.070	0.000	0.430	-0.070	0.200	-0.310	-0.780
GENE1101X	-0.430	-0.150	0.000	-0.110	-0.740	-0.130	-0.030	-0.040	0.220	-0.140
GENE3984X	0.220	0.280	0.030	0.130	-0.130	-0.470	0.090	0.120	-0.450	-0.310
GENE2609X	-0.040	-0.410	-0.070	-0.380	-0.240	0.210	-0.310	-0.110	0.090	0.180
GENE3151X	0.370	-0.230	0.110	0.040	-0.350	-0.320	-0.050	-0.090	-0.200	0.020
GENE3152X	0.250	-0.320	0.030	-0.050	-0.340	-0.050	0.270	-0.220	-0.080	-0.310
GENE3153X	-0.100	-0.200	0.000	-0.130	-0.320	0.150	-0.430	-0.330	0.100	-0.350
GENE1851X	-0.560	-0.480	-0.530	-0.560	-0.900	-0.410	-0.490	-0.340	-0.170	-0.320
GENE2465X	-0.140	-0.350	0.120	-0.440	-0.230	-0.600	-0.440	-0.350	-0.440	0.120
GENE3066X	-0.220	-0.040	0.040	-0.370	-0.350	-0.480	-0.250	-0.320	-0.440	-0.070
GENE1139X	0.430	-0.420	-0.260	-0.110	-0.250	-0.250	-0.170	-0.110	0.210	0.050
GENE3900X	-0.160	0.020	0.040	-0.110	-0.250	-0.320	0.050	0.100	0.180	-0.060
GENE3901X	0.350	0.070	0.470	0.040	-0.480	0.570	0.200	-0.110	-0.120	0.000
GENE2574X	0.070	0.000	0.110	-0.030	-0.070	-0.580	-0.170	-0.180	-0.430	-0.360
GENE1013X	0.270	-0.310	0.400	0.130	0.040	-0.060	0.240	-0.160	-0.100	0.100
GENE3210X	-0.300	-0.400	0.090	-0.100	-0.030	-0.640	-0.180	-0.050	-0.200	-0.130
GENE3212X	-0.250	-0.250	-0.200	-0.180	0.160	-0.140	-0.560	-0.330	0.040	-0.180
GENE3197X	-0.400	-0.260	0.400	0.190	-0.600	-0.190	0.310	0.620	0.160	0.230
GENE3154X	-0.010	0.000	-0.230	-0.040	-0.130	-0.370	-0.050	-0.270	0.140	0.260
GENE3279X	0.400	0.050	0.030	0.170	-0.040	0.380	0.050	0.280	0.050	-0.050
GENE3300X	-0.210	0.020	0.270	0.080	0.240	-0.250	-0.410	0.000	-0.370	-0.390
GENE3266X	-0.410	-0.210	0.170	0.030	-0.180	0.350	0.150	0.380	-0.180	-0.160
GENE369X	0.070	-0.040	0.200	0.100	0.440	0.160	-0.310	-0.160	-0.110	-0.100
GENE3189X	-0.720	-0.240	0.160	-0.146	0.130	-0.830	-0.330	0.130	-0.170	0.080
GENE3376X	-0.460	0.140	0.430	0.100	0.300	-0.590	-0.080	-0.030	0.020	0.340
GENE3374X	-0.470	0.230	0.650	0.080	-0.060	-0.490	0.540	0.190	-0.150	0.320
GENE3381X	0.000	0.830	0.510	0.440	0.060	0.250	0.220	0.400	0.240	0.140
GENE3382X	0.190	0.850	0.700	0.430	-0.030	0.300	0.240	0.070	0.450	0.190
GENE3150X	-0.690	-0.260	0.400	-0.230	-0.030	0.190	-0.050	-0.050	-0.050	-0.010
GENE1044X	0.430	0.310	0.410	0.180	0.140	0.150	0.210	0.200	0.040	-0.170
GENE1045X	0.270	0.000	0.100	0.200	0.090	0.060	0.160	-0.140	-0.160	-0.180
GENE3205X	0.260	-0.320	-0.010	-0.120	0.070	0.110	-0.040	-0.060	0.120	-0.250
GENE3186X	-0.550	-0.170	0.100	0.020	0.100	-0.510	-0.320	0.070	0.140	-0.340
GENE3386X	-0.110	0.870	-0.040	0.270	-0.420	0.700	0.790	0.720	0.380	0.050
GENE1008X	0.490	-0.040	0.280	0.220	-0.040	0.130	0.190	0.280	-0.140	0.230
GENE58X	0.360	0.250	-0.210	0.020	-0.110	0.000	-0.430	0.240	0.090	-0.200
GENE4000X	0.150	-0.060	0.310	0.120	-0.420	0.200	0.460	0.050	0.060	0.120
GENE3999X	0.310	0.120	0.450	0.030	-0.100	0.040	-0.530	-0.270	-0.060	-0.610
GENE41X	0.090	0.060	-0.050	-0.070	-0.500	-0.140	-0.600	-0.080	0.390	0.210
GENE3207X	-0.410	-0.350	-0.420	-0.320	-0.150	-0.270	-0.330	0.050	-0.150	-0.090
GENE164X	0.560	0.320	0.010	0.270	0.000	0.190	-0.320	0.000	0.030	-0.050
GENE53X	0.630	0.440	0.420	0.080	-0.530	-0.210	-0.210	-0.160	-0.110	-0.250
GENE3907X	0.430	-0.320	-0.250	0.000	0.010	0.290	-0.140	0.080	-0.050	-0.010
GENE3113X	-0.150	0.180	0.000	-0.120	-0.580	0.000	0.110	-0.190	0.060	-0.170
GENE1869X	-0.420	-0.410	-0.340	-0.040	-0.370	-0.030	-0.100	0.040	0.010	0.080
GENE3167X	-0.320	-0.470	-0.570	-0.280	-0.380	-0.190	0.020	-0.020	-0.040	0.220
GENE44X	-0.190	-0.420	0.320	-0.270	-0.270	-0.250	-0.380	0.310	-0.250	-0.080
GENE1449X	-0.540	-0.410	-0.090	-0.260	0.120	0.070	-0.030	0.190	-0.170	-0.450
GENE2605X	-0.270	0.070	0.220	0.070	0.080	0.200	-0.040	0.060	0.000	-0.010
GENE1921X	0.260	0.200	0.210	0.140	-0.080	-0.145	0.000	-0.040	-0.220	-0.410
GENE13X	0.060	0.160	0.160	0.090	0.070	-0.220	0.260	-0.060	0.100	0.250
GENE3017X	0.090	-0.050	-0.440	0.050	-0.690	0.210	0.050	0.310	0.160	-0.050
GENE1070X	0.160	0.410	-0.060	0.370	-0.050	0.320	0.310	0.080	0.250	0.100
GENE3032X	0.520	-0.100	-0.050	0.070	-0.110	0.070	0.050	-0.090	0.060	-0.030
GENE3035X	-0.080	0.870	0.060	0.350	0.340	0.100	0.290	0.250	0.730	0.000
GENE2482X	0.270	0.340	0.020	0.190	0.010	0.260	-0.030	0.230	0.320	0.140
GENE2995X	-0.110	-0.200	-0.070	-0.100	-0.360	-0.460	-0.130	-0.070	-0.250	-0.670
GENE2679X	0.100	-0.040	-0.220	-0.050	-0.450	-0.050	-0.380	0.120	-0.010	-0.150
GENE2920X	-0.460	-0.070	-0.250	-0.030	-0.310	0.310	0.390	0.400	-0.010	0.010
GENE1956X	-0.380	0.460	-0.030	0.044	-0.570	-0.310	0.150	-0.080	0.110	-0.310
GENE1958X	-0.520	-0.130	0.080	-0.310	-0.332	-0.270	-0.120	0.170	-0.160	-0.250
GENE1948X	-0.260	0.130	-0.070	0.000	-0.260	-0.290	-0.270	-0.210	0.090	0.010
GENE1949X	-0.220	0.000	0.020	-0.040	-0.060	-0.260	-0.350	-0.120	0.050	-0.180
GENE2939X	-0.140	0.370	0.060	0.040	-0.340	-0.450	0.130	0.150	0.050	-0.270
GENE282X	-0.430	0.420	0.060	0.080	0.100	0.580	0.580	0.290	0.070	-0.060
GENE2908X	-0.480	0.010	-0.050	-0.230	-0.340	0.050	0.130	0.020	-0.280	-0.450
GENE2666X	0.310	-0.390	-0.270	-0.340	0.140	0.000	-0.080	-0.540	0.070	-0.050
GENE2670X	-0.050	-0.530	0.000	-0.050	-0.660	-0.120	-0.030	-0.340	0.140	0.140
GENE2705X	0.320	0.130	0.030	-0.050	-0.650	0.090	0.540	-0.010	0.000	-0.470
GENE2960X	-0.480	-0.120	-0.140	-0.330	-0.590	0.020	0.090	0.170	-0.330	-0.480
GENE2728X	-0.630	-0.350	-0.410	-0.030	-0.470	-0.370	0.170	0.210	-0.210	-0.320
GENE1961X	-0.240	-0.140	-0.040	-0.070	-0.064	-0.180	0.010	-0.050	-0.140	-0.070
GENE2956X	-0.070	0.130	0.000	-0.100	-0.110	0.330	0.140	-0.090	-0.370	-0.450
GENE2714X	-0.123	-0.120	-0.170	-0.290	-0.030	0.220	-0.160	-0.190	0.040	-0.110
GENE2716X	-0.060	0.140	0.020	-0.230	-0.170	-0.510	-0.030	0.020	0.100	-0.200
GENE2741X	-0.760	-0.160	-0.300	-0.190	-0.540	-0.340	0.050	0.250	-0.240	-0.500
GENE2885X	1.010	0.260	0.180	0.370	0.380	0.110	0.310	0.490	0.090	-0.240
GENE2882X	0.600	-0.050	0.000	-0.070	0.080	-0.140	-0.090	0.110	-0.050	-0.400
GENE2881X	0.580	0.000	0.010	0.080	-0.070	-0.530	0.430	0.170	-0.250	-0.370
GENE2751X	-0.140	0.140	-0.380	-0.050	0.050	0.260	-0.020	-0.110	-0.490	-0.770
GENE296X	0.640	0.590	0.220	0.250	0.000	0.420	0.280	0.560	0.030	-0.060
GENE2857X	-0.450	0.670	-0.340	0.080	-0.170	0.130	0.350	0.480	-0.280	-0.190
GENE2859X	0.330	0.320	0.060	0.000	0.000	-0.440	0.010	0.080	-0.230	-0.460
GENE2861X	-0.540	-0.120	0.030	0.000	-0.300	-0.030	-0.040	0.570	-0.240	-0.020
GENE3002X	0.440	0.280	0.090	0.270	0.540	0.280	0.230	0.400	-0.300	-0.050
GENE2748X	-0.500	-0.180	-0.090	-0.140	-0.130	-0.080	-0.170	0.220	0.220	-0.770
GENE2769X	0.430	0.050	0.160	0.000	0.360	-0.170	0.040	0.190	-0.380	-0.260
GENE2847X	-0.200	0.080	-0.010	0.040	0.070	-0.340	-0.310	0.230	-0.370	-0.680
GENE2846X	-0.200	-0.480	0.000	-0.220	-0.470	-0.850	0.120	0.080	-0.800	-0.560
GENE2814X	-0.650	0.210	-0.120	-0.080	-0.390	-0.770	-0.090	0.060	-0.400	-0.780
GENE2827X	-0.380	0.170	0.080	-0.060	-0.100	-0.690	0.130	0.000	-0.550	-0.440
GENE2832X	-0.730	-0.440	-0.290	-0.290	-1.070	-0.270	0.130	-0.330	-0.580	-0.930
GENE2843X	-0.020	0.550	-0.270	0.000	-0.560	0.280	0.330	0.370	-0.400	-0.330
GENE2810X	-0.570	0.100	-0.030	-0.070	0.000	-0.130	-0.320	0.120	-0.660	-0.470
GENE2753X	0.020	0.570	0.170	0.350	0.080	-0.130	0.180	0.170	-0.070	-0.370
GENE2794X	0.020	0.630	-0.040	0.220	-0.100	-0.480	0.200	0.060	-0.430	0.080
GENE2793X	-0.010	0.470	0.130	0.240	-0.120	-0.360	0.390	-0.140	-0.300	0.120
GENE2788X	-0.560	-0.740	-0.640	-0.310	-0.470	-0.060	-0.120	-0.010	-0.700	-0.760
GENE2783X	0.590	0.110	-0.070	0.170	-0.290	-0.080	0.320	0.300	-0.380	-0.200
GENE2778X	-0.120	-0.380	0.200	0.030	-0.460	0.140	0.120	-0.070	-0.290	-0.340
GENE2762X	0.240	0.210	-0.010	-0.040	-0.820	0.150	-0.090	-0.110	-0.150	-0.600
GENE2865X	0.140	0.110	-0.080	0.050	-0.180	-0.030	-0.220	0.090	0.060	0.080
GENE2866X	0.460	-0.030	0.040	0.002	-0.180	0.010	-0.250	-0.080	-0.200	0.160
GENE2745X	0.090	0.490	-0.310	-0.010	-0.580	-0.510	0.410	0.360	-0.230	-0.320
GENE2883X	0.220	0.230	0.190	0.030	0.010	-0.050	-0.210	0.000	-0.280	-0.350
GENE2896X	-0.100	0.600	0.040	0.050	-0.470	0.510	0.670	0.440	-0.240	0.010
GENE1955X	-0.300	-0.340	-0.070	-0.130	0.000	-0.310	0.030	0.050	0.150	0.100
GENE2914X	0.680	0.260	0.000	0.440	0.240	-0.090	0.610	0.170	0.090	0.430
GENE2915X	0.700	0.580	0.300	0.240	-0.050	-0.160	-0.150	0.320	-0.220	-0.120
GENE2689X	-0.290	0.160	0.070	0.040	-0.570	-0.230	0.550	-0.300	-0.070	-0.480
GENE2910X	-0.480	-0.250	-0.190	-0.250	-0.510	0.190	0.270	0.140	-0.035	-0.130
GENE2128X	-0.060	0.080	0.300	0.050	-0.255	0.500	0.030	0.370	0.140	-0.030
GENE2706X	-0.560	0.490	0.060	0.064	-0.230	-0.170	0.580	0.110	-0.540	0.020
GENE2945X	0.600	0.310	0.340	0.220	-0.190	0.030	0.230	-0.080	-0.340	-0.020
GENE2944X	0.270	0.030	0.250	0.030	-0.110	0.010	-0.320	-0.040	-0.190	-0.140
GENE2943X	0.330	0.200	0.060	0.270	0.240	0.360	0.180	0.200	-0.150	-0.040
GENE2656X	-0.080	-0.440	-0.190	0.050	0.260	0.100	0.160	0.380	0.160	0.100
GENE2655X	-0.100	-0.390	0.080	0.060	-0.280	-0.250	-0.030	0.290	-0.220	0.090
GENE2653X	-0.250	-0.690	-0.520	-0.310	0.010	0.120	-0.190	-0.180	0.220	-0.040
GENE2637X	0.320	0.290	0.010	-0.030	-0.320	-0.580	-0.400	0.250	0.030	0.000
GENE2633X	-0.380	0.000	0.180	0.130	-0.260	-0.070	0.360	-0.080	0.220	-0.160
GENE2999X	-0.060	0.020	-0.040	0.060	-0.110	0.020	0.300	0.570	-0.070	-0.070
GENE2975X	0.240	0.220	-0.440	-0.260	-0.190	0.060	-0.080	-0.210	-0.210	-0.190
GENE2996X	0.240	0.240	-0.020	0.090	0.060	0.090	0.120	0.080	-0.110	-0.080
GENE2621X	0.360	0.260	-0.150	0.080	-0.220	-0.210	0.350	0.060	0.040	0.040
GENE3025X	0.070	0.290	-0.440	-0.010	-0.530	0.290	-0.060	-0.240	0.100	-0.230
GENE2985X	-0.340	-0.160	-0.270	0.000	-0.380	0.120	0.280	0.120	0.070	0.110
GENE3008X	-0.320	0.150	0.050	0.140	0.130	-0.220	0.350	0.220	-0.130	0.040
GENE3012X	0.410	-0.690	-0.300	-0.130	-0.190	-0.420	0.170	-0.270	-0.210	-0.350
GENE2964X	0.220	-0.060	-0.470	0.010	-0.090	0.150	0.330	0.340	-0.130	-0.150
GENE2620X	0.590	-0.200	0.070	0.070	-0.060	0.310	-0.020	0.420	0.300	0.270
GENE1441X	-0.050	0.030	-0.090	-0.170	-0.250	0.020	0.240	-0.080	0.000	-0.210
GENE315X	-0.010	-0.180	0.230	0.090	-0.510	0.020	0.140	-0.250	-0.090	-0.100
GENE1033X	0.050	0.030	0.010	0.000	-0.320	0.570	0.040	0.170	-0.470	-0.360
GENE3022X	-0.510	-0.240	-0.200	0.010	0.380	-0.350	0.020	0.450	0.030	-0.080
GENE352X	0.020	-0.120	0.300	-0.150	0.000	-0.410	0.260	-0.290	0.120	-0.170
GENE154X	0.100	-0.280	-0.220	-0.220	-0.120	-0.340	0.060	-0.380	-0.100	-0.490
GENE2615X	0.460	0.360	-0.220	-0.010	-0.010	0.530	-0.180	-0.120	0.200	-0.190
GENE1977X	0.040	-0.330	-0.410	-0.280	0.040	-0.190	-0.190	0.000	0.180	-0.020
GENE2029X	0.160	-0.400	0.000	-0.140	-0.160	-0.070	-0.150	-0.100	-0.170	0.160
GENE2028X	-0.350	-0.130	0.050	0.060	-0.370	-0.250	-0.040	0.080	-0.250	-0.150
GENE1950X	-0.740	-0.210	-0.020	-0.190	-0.070	0.120	0.220	-0.130	-0.350	-0.160
GENE2018X	-0.670	-0.130	0.000	-0.140	0.080	-0.100	0.050	0.060	-0.220	-0.120
GENE2011X	0.170	-0.240	-0.180	-0.150	-0.450	-0.400	-0.020	-0.260	-0.120	0.380
GENE1981X	-0.360	-0.380	0.220	-0.370	-0.210	-0.510	-0.440	-0.130	0.230	-0.130
GENE1986X	0.090	0.210	0.080	0.060	-0.200	-0.340	-0.340	-0.070	0.270	0.410
GENE1993X	-0.240	0.030	-0.110	-0.070	-0.450	0.200	-0.200	-0.320	-0.110	0.080
GENE1992X	-0.260	-0.240	-0.050	-0.050	-0.480	-0.020	0.070	-0.120	0.080	0.080
GENE2002X	-0.750	-0.120	0.180	-0.140	-0.350	-0.070	0.430	-0.260	0.050	-0.550
GENE1983X	0.040	-0.200	-0.400	-0.250	-0.090	-0.470	-0.400	-0.180	-0.070	-0.210
GENE1980X	-0.520	0.100	-0.130	0.000	-0.020	-0.460	0.110	-0.020	-0.100	0.000
GENE1985X	0.420	-0.090	-0.500	-0.230	0.110	-0.930	-0.420	-0.540	0.200	-0.180
GENE1979X	-0.451	0.140	-0.380	-0.080	-0.340	-0.040	0.360	0.010	-0.230	0.130
GENE2013X	-0.820	-0.120	-0.380	-0.370	-0.024	-0.590	-0.450	-0.310	-0.140	-0.400
GENE1943X	-0.460	-0.010	0.450	0.150	-0.230	-0.120	0.130	0.160	0.170	0.330
GENE1276X	0.040	0.200	-0.140	-0.080	0.210	-0.020	0.200	-0.190	-0.290	0.240
GENE1273X	-0.700	-0.340	-0.330	-0.380	-0.270	-0.020	0.210	-0.180	0.100	-0.140
GENE2035X	0.490	0.060	0.090	0.090	-0.680	-0.080	0.580	-0.230	0.150	0.470
GENE1367X	-0.450	-0.160	-0.200	-0.060	-0.690	-0.680	0.130	0.170	0.150	-0.020
GENE1356X	-0.430	0.190	-0.050	0.040	-0.430	-0.620	0.400	0.200	0.060	0.340
GENE1355X	-0.280	-0.310	-0.100	-0.510	-1.080	-0.970	-0.550	-0.660	-0.180	-0.340
GENE1198X	-0.550	0.460	-0.300	-0.140	0.180	-0.090	0.210	-0.380	-0.270	-0.260
GENE1201X	-0.630	0.040	-0.320	-0.270	-0.140	0.270	-0.180	0.000	-0.060	-0.150
GENE1202X	-0.060	0.100	-0.170	0.030	0.110	0.260	0.130	-0.040	-0.150	0.000
GENE1204X	0.130	-0.040	0.200	-0.070	0.050	0.160	-0.130	-0.290	0.160	0.020
GENE1245X	0.260	0.670	0.530	0.100	-0.690	0.040	0.170	-0.250	-0.140	0.370
GENE1248X	0.000	0.050	-0.010	0.110	0.000	0.090	0.360	-0.090	0.110	0.160
GENE230X	0.420	0.190	0.000	0.190	-0.410	0.380	-0.120	-0.080	0.250	0.060
GENE1285X	-0.370	0.330	-0.020	0.090	0.390	0.000	0.390	-0.120	-0.190	0.290
GENE1148X	-0.220	0.740	0.320	0.280	-0.120	-0.370	0.050	0.620	-0.160	-0.020
GENE1149X	0.340	0.670	0.060	0.330	0.390	0.380	0.470	0.100	0.420	-0.020
GENE54X	0.410	0.280	0.440	0.490	-0.270	0.570	0.400	0.050	0.250	-0.030
GENE93X	-0.040	-0.280	-0.250	0.010	0.430	-0.160	0.180	-0.090	0.410	0.130
GENE1042X	-0.100	0.240	-0.350	0.090	0.000	-0.470	0.620	0.270	-0.170	0.200
GENE3104X	0.380	-0.120	0.080	0.000	-0.160	-0.050	-0.610	-0.160	-0.150	-0.360
GENE1036X	-0.050	0.690	0.600	0.370	-0.140	0.090	0.320	0.390	0.160	0.120
GENE1837X	-0.380	-0.150	-0.440	-0.120	-0.120	0.000	0.290	-0.090	-0.112	0.070
GENE1831X	0.070	0.090	-0.040	-0.120	-0.860	-0.360	0.300	0.050	-0.040	-0.170
GENE1832X	-0.250	-0.230	0.080	0.050	0.050	-0.500	0.010	-0.190	-0.190	-0.040
GENE1065X	0.410	-0.200	0.190	0.130	0.100	-0.230	-0.230	0.190	-0.310	0.150
GENE1022X	0.280	-0.090	0.140	0.150	-0.070	-0.380	0.330	-0.110	0.050	-0.040
GENE37X	-0.020	-0.190	-0.140	-0.350	-0.340	0.190	-0.550	-0.360	-0.080	-0.390
GENE38X	0.390	-0.060	-0.300	-0.060	-0.290	-0.560	-0.140	-0.260	-0.210	-0.340
GENE156X	0.320	0.510	-0.050	-0.080	-0.340	-0.360	-0.380	-0.360	-0.320	-0.440
GENE3932X	0.250	0.030	0.240	-0.060	-0.620	-0.760	0.400	-0.570	0.110	-0.340
GENE91X	-0.450	-0.050	0.170	0.150	0.260	0.250	0.560	0.300	-0.080	-0.180
GENE96X	0.320	-0.160	0.020	0.130	0.000	-0.010	0.300	0.230	0.600	0.450
GENE973X	0.320	0.200	0.310	0.090	0.070	0.480	-0.120	0.270	0.400	-0.250
GENE1034X	0.180	0.400	0.370	0.200	0.010	0.550	0.360	0.310	0.010	-0.240
GENE1035X	0.230	0.340	0.490	0.210	-0.060	0.600	0.190	0.200	-0.080	-0.130
GENE353X	-0.410	0.550	0.360	-0.010	0.410	-0.030	0.020	-0.010	0.080	-0.030
GENE930X	0.150	-0.400	-0.330	0.000	-0.210	0.330	0.250	-0.150	0.260	0.120
GENE208X	0.470	-0.110	0.040	0.010	0.010	0.500	-0.230	-0.270	-0.110	-0.220
GENE328X	0.810	-0.280	-0.210	0.350	0.380	-0.300	-0.210	-0.310	0.300	0.180
GENE336X	0.330	0.170	0.000	0.120	0.280	0.310	-0.040	0.140	0.040	-0.340
GENE355X	0.060	0.780	-0.150	0.390	0.560	0.260	0.160	0.250	0.230	0.460
GENE319X	0.520	0.570	0.270	0.370	0.220	-0.020	-0.040	0.200	0.180	-0.030
GENE1530X	-0.170	0.470	0.030	-0.060	-0.010	0.240	0.330	-0.120	0.140	-0.300
GENE888X	0.730	-0.110	0.140	0.150	-0.050	0.220	-0.010	0.030	0.070	-0.020
GENE423X	0.530	-0.320	0.040	0.330	-0.120	0.140	-0.280	0.230	0.020	-0.260
GENE373X	0.260	0.020	-0.020	0.030	0.330	-0.020	-0.330	-0.220	0.190	-0.010
GENE859X	-0.250	-0.270	-0.080	-0.090	0.190	-0.110	0.040	-0.090	0.250	0.110
GENE858X	0.370	-0.040	0.090	0.150	0.120	0.470	-0.020	-0.030	0.110	0.040
GENE448X	0.830	0.380	0.010	0.360	0.150	0.490	-0.220	-0.100	0.390	0.170
GENE845X	0.320	0.420	0.480	0.328	0.474	-0.330	-0.210	0.240	0.210	0.222
GENE836X	0.570	0.350	0.600	0.350	-0.360	-0.320	-0.080	0.060	0.120	-0.050
GENE838X	0.770	0.070	0.360	0.350	-0.140	0.080	0.260	0.070	-0.010	0.590
GENE834X	0.880	0.400	0.020	0.290	-0.200	-0.280	0.140	0.180	0.860	0.480
GENE833X	0.610	0.020	-0.240	0.165	-0.223	-0.260	0.010	0.770	0.780	0.562
GENE842X	0.390	-0.190	0.090	0.160	-0.150	0.250	0.240	0.200	0.000	0.180
GENE259X	0.190	0.280	0.290	0.150	-0.120	0.500	0.290	0.070	0.000	-0.050
GENE817X	0.570	0.440	0.040	0.370	0.260	0.640	0.040	0.210	0.660	-0.190
GENE819X	0.340	0.640	-0.170	0.130	0.410	0.190	0.110	-0.220	-0.070	-0.240
GENE806X	0.580	0.340	0.190	0.280	0.200	-0.040	-0.030	0.160	0.040	-0.350
GENE268X	0.670	0.280	0.110	0.260	0.470	0.430	-0.140	0.270	0.030	-0.040
GENE284X	0.650	0.250	0.260	0.330	-0.360	-0.210	0.540	0.390	0.430	0.370
GENE537X	0.830	0.410	0.690	0.770	0.200	0.780	0.330	0.470	0.380	0.260
GENE882X	0.390	0.150	0.730	0.460	0.250	0.120	0.480	0.170	0.250	0.390
GENE884X	0.400	0.040	0.500	0.300	0.230	0.220	0.350	0.130	0.230	0.350
GENE531X	1.110	0.020	0.640	0.560	0.200	0.380	0.710	0.280	0.570	0.150
GENE530X	0.250	-0.100	0.530	0.410	0.210	0.670	0.370	-0.030	0.570	0.250
GENE560X	0.070	0.260	-0.150	0.020	0.380	-0.520	0.140	-0.200	-0.470	-0.300
GENE479X	0.180	0.670	-0.040	0.360	-0.260	0.150	0.130	-0.280	0.820	0.430
GENE481X	0.260	-0.200	-0.210	0.190	0.010	-0.460	0.170	0.170	0.300	0.060
GENE592X	0.640	0.580	-0.180	0.470	0.540	0.420	0.100	0.000	0.350	-0.130
GENE562X	0.000	-0.180	0.150	-0.090	-0.060	-0.120	-0.220	0.000	-0.130	-0.360
GENE663X	0.640	0.060	0.150	0.290	-0.090	0.200	-0.070	-0.070	-0.060	-0.020
GENE617X	0.870	-0.250	0.340	0.240	0.130	0.350	-0.110	0.130	0.000	-0.060
GENE646X	0.650	0.430	0.220	0.170	0.470	0.250	0.190	-0.060	-0.110	0.300
GENE645X	0.560	0.250	0.190	0.290	0.540	0.100	0.010	0.000	0.090	0.410
GENE633X	0.490	0.600	0.090	0.270	0.370	0.250	-0.070	-0.110	0.080	0.080
GENE636X	0.790	0.900	0.220	0.360	0.320	0.130	-0.140	0.000	0.580	0.230
GENE654X	0.520	0.920	0.590	0.450	0.490	0.130	0.130	0.120	-0.010	0.550
GENE656X	0.930	1.170	0.670	0.700	0.560	0.250	0.510	0.620	0.040	0.460
GENE620X	0.680	0.680	0.000	0.200	0.580	-0.100	0.040	-0.270	-0.010	-0.080
GENE659X	0.750	0.190	0.000	0.140	0.090	0.670	-0.300	-0.150	0.380	-0.080
GENE735X	0.220	0.200	0.220	0.430	0.900	0.400	0.200	0.340	0.400	0.210
GENE670X	0.860	0.430	0.540	0.310	0.240	0.600	0.130	0.220	0.140	-0.260
GENE609X	0.930	0.250	0.350	0.690	0.531	0.850	0.090	0.580	0.140	0.191
GENE668X	0.410	0.700	0.120	0.510	0.450	0.400	0.050	0.420	0.190	0.180
GENE585X	0.400	0.450	0.310	0.350	0.000	0.250	-0.010	0.150	0.080	0.090
GENE582X	0.940	0.630	0.080	0.350	-0.180	0.490	0.010	-0.280	0.320	-0.070
GENE577X	0.440	0.700	0.010	0.170	0.590	-0.100	-0.440	0.000	0.260	-0.130
GENE567X	0.920	1.020	0.000	0.470	0.070	0.550	0.040	0.050	0.090	0.130
GENE568X	0.780	0.990	0.040	0.430	0.100	0.520	0.000	0.340	-0.040	0.090
GENE566X	1.010	0.690	0.120	0.370	-0.130	0.570	-0.170	-0.050	0.400	0.160
GENE813X	1.170	0.400	0.080	0.560	0.110	0.770	0.100	0.310	0.160	0.110
GENE764X	0.330	-0.080	-0.090	-0.060	-0.050	0.300	-0.250	-0.430	0.090	0.120
GENE790X	0.990	0.400	0.440	0.400	-0.300	0.310	0.260	0.300	0.274	0.170
GENE771X	0.160	0.050	0.240	0.130	0.140	0.020	0.110	0.230	0.210	0.160
GENE782X	0.820	0.340	0.320	0.288	0.030	0.520	0.510	0.350	-0.300	0.090
GENE794X	0.200	0.070	0.010	0.390	-0.050	0.130	0.010	0.230	0.020	-0.080
GENE795X	0.320	0.030	0.020	0.360	-0.120	0.210	0.000	0.240	0.150	-0.010
GENE796X	0.510	0.210	0.180	0.360	0.089	0.370	0.120	0.200	-0.040	-0.090
GENE759X	0.720	0.360	-0.040	0.300	0.450	0.230	-0.210	0.430	0.100	-0.140
GENE757X	1.030	0.710	0.300	0.640	0.560	0.570	0.200	0.650	0.460	0.000
GENE756X	0.680	0.350	0.200	0.490	0.630	0.100	0.070	0.430	0.570	0.160
GENE551X	-0.030	-0.060	0.200	0.250	-0.060	0.000	-0.110	0.190	0.420	-0.230
GENE503X	0.740	-0.010	0.060	0.170	0.180	0.280	0.080	-0.370	0.260	-0.040
GENE474X	0.310	-0.010	-0.210	0.050	-0.250	0.350	-0.260	-0.390	-0.320	-0.130
GENE763X	0.340	0.310	0.190	0.060	0.160	-0.520	-0.010	0.070	-0.110	-0.290
GENE510X	0.390	-0.210	0.120	-0.120	0.290	-0.740	-0.390	0.000	0.190	-0.220
GENE511X	0.340	-0.190	-0.160	-0.180	0.210	-0.680	-0.520	0.060	0.130	0.120
GENE509X	0.620	-0.220	0.000	-0.040	-0.010	-0.230	0.040	-0.130	0.440	0.030
GENE820X	0.540	0.300	0.100	0.160	-0.160	0.480	0.000	0.140	0.020	-0.190
GENE798X	0.170	0.480	0.170	0.510	0.250	0.750	0.170	0.350	0.290	-0.070
GENE805X	0.260	0.050	0.220	0.210	0.550	0.200	0.290	-0.010	0.220	-0.250
GENE847X	0.570	0.310	0.320	0.236	0.080	0.440	-0.090	0.240	0.380	0.090
GENE844X	-0.260	-0.380	0.000	0.100	-0.500	-0.540	0.220	0.220	0.060	0.340
GENE444X	0.610	0.370	0.140	0.370	0.220	0.000	-0.190	0.430	0.270	0.040
GENE445X	-0.100	0.510	0.190	0.210	0.440	0.250	0.570	0.010	-0.090	0.170
GENE874X	0.230	0.270	0.040	0.260	0.173	0.460	0.700	0.010	-0.100	0.300
GENE872X	0.500	0.510	0.390	0.560	0.410	0.580	0.580	0.150	0.440	0.150
GENE440X	0.000	-0.060	0.250	0.020	0.160	0.350	0.070	-0.050	0.360	-0.390
GENE520X	0.720	0.470	0.610	0.500	0.140	-0.170	0.850	-0.010	0.940	0.380
GENE397X	0.170	-0.250	0.230	0.300	-0.100	0.170	0.310	0.110	0.000	0.030
GENE247X	0.430	-0.320	-0.470	-0.140	-0.360	-0.490	0.300	0.120	-0.150	-0.230
GENE250X	0.190	-0.330	-0.080	0.120	-0.180	-0.420	0.000	0.050	-0.050	-0.290
GENE260X	0.500	-0.140	0.140	-0.090	-0.320	0.000	0.000	0.140	-0.270	-0.160
GENE1325X	-0.150	0.390	-0.030	0.000	-0.580	0.050	0.520	0.320	0.140	-0.200
GENE1323X	0.480	-0.350	0.010	0.040	-0.120	-0.030	0.260	0.000	0.100	0.240
GENE264X	0.150	0.860	0.320	0.360	-0.050	0.550	-0.030	-0.090	0.270	-0.240
GENE310X	0.130	-0.220	-0.160	0.090	-0.100	-0.160	0.200	0.440	0.130	0.060
GENE312X	0.350	0.050	-0.300	0.120	-0.400	0.060	0.030	0.280	0.130	0.230
GENE751X	0.790	0.140	0.410	0.500	0.620	0.450	-0.040	0.450	0.030	-0.150
GENE414X	0.650	0.060	0.380	0.240	0.630	0.290	-0.160	0.210	-0.020	-0.170
GENE417X	-0.130	0.280	0.050	0.110	0.070	0.080	-0.150	0.420	0.100	-0.360
GENE269X	-0.090	0.560	0.520	0.150	-0.030	0.440	0.000	0.460	-0.050	-0.220
GENE900X	0.420	0.040	0.090	0.160	0.330	0.010	-0.060	0.140	0.000	-0.140
GENE2971X	-0.060	0.320	0.110	0.010	0.230	-0.250	-0.050	0.070	0.370	-0.170
GENE377X	0.380	0.000	0.110	0.040	-0.730	0.110	0.090	-0.160	0.550	-0.060
GENE372X	0.000	-0.080	0.240	0.270	0.300	0.320	0.210	0.000	0.130	-0.070
GENE371X	0.580	0.120	0.750	0.190	-0.230	0.200	0.300	0.370	0.110	0.590
GENE1062X	-0.140	0.150	0.380	0.300	0.690	0.530	0.460	0.270	0.420	0.230
GENE904X	0.220	0.090	-0.420	-0.130	-0.550	0.000	0.010	-0.110	0.070	-0.120
GENE898X	-0.040	-0.050	0.120	0.030	-0.190	0.100	-0.490	0.230	0.100	-0.230
GENE362X	0.510	-0.140	-0.140	-0.130	0.270	-0.540	0.000	-0.100	0.350	0.150
GENE370X	0.510	0.040	-0.040	0.100	-0.140	0.170	-0.450	-0.140	0.410	0.220
GENE365X	-0.120	0.660	0.290	0.280	-0.010	0.400	0.080	-0.100	0.310	0.470
GENE216X	0.500	0.340	0.420	0.192	-0.300	0.220	0.200	0.180	0.050	0.430
GENE215X	0.430	0.310	0.330	0.160	-0.250	0.170	0.160	0.190	0.030	0.360
GENE179X	0.050	0.040	0.080	0.090	-0.110	-0.040	0.040	0.240	-0.130	0.090
GENE180X	0.240	0.240	-0.140	0.000	-0.170	0.370	0.110	0.100	0.530	0.100
GENE181X	0.130	0.340	0.170	0.142	0.111	0.510	-0.190	0.280	0.410	0.127
GENE969X	0.520	0.350	-0.030	0.060	0.310	0.100	0.170	0.340	0.480	-0.160
GENE956X	-0.160	-0.150	-0.400	-0.120	-0.570	0.010	-0.230	0.460	0.240	0.010
GENE957X	-0.190	-0.180	-0.240	-0.120	-0.050	0.000	0.030	-0.060	0.130	-0.140
GENE958X	-0.320	-0.510	-0.320	-0.250	-0.100	0.000	-0.390	-0.080	-0.370	-0.120
GENE959X	-0.010	-0.440	0.000	-0.080	-0.220	0.020	0.130	0.000	0.230	-0.020
GENE993X	-0.060	0.460	0.200	0.100	-0.280	0.110	-0.390	-0.330	-0.010	0.060
GENE188X	0.090	0.070	0.130	0.090	-0.140	0.570	0.160	0.310	0.180	0.280
GENE1287X	-0.150	0.240	-0.050	0.040	0.080	-0.060	0.390	-0.290	0.360	0.410
GENE3009X	-0.140	0.420	-0.090	0.070	0.000	-0.500	0.360	0.560	-0.040	0.020
GENE979X	-0.580	-0.050	0.110	-0.190	0.140	0.340	0.410	0.190	-0.090	-0.070
GENE978X	-0.570	-0.130	0.170	0.020	0.210	0.330	0.240	0.330	0.110	0.030
GENE64X	0.250	0.060	0.070	0.180	0.430	-0.460	-0.420	0.000	0.340	-0.030
GENE145X	-0.240	-0.460	-0.130	0.120	-0.190	-0.480	0.100	0.040	0.080	0.000
GENE137X	0.250	0.430	0.010	0.110	0.250	-0.090	0.070	0.060	0.060	-0.050
GENE129X	0.160	0.070	-0.030	0.060	0.070	0.130	-0.090	0.100	-0.150	-0.080
GENE109X	0.240	-0.310	-0.200	0.090	0.420	0.130	-0.030	0.030	0.000	-0.150
GENE108X	0.420	-0.170	-0.230	-0.009	0.340	0.090	-0.090	-0.030	-0.320	-0.200
GENE102X	0.470	-0.160	-0.090	0.060	0.250	0.310	0.100	0.000	-0.050	-0.230
GENE99X	-0.230	-0.300	-0.040	0.010	0.330	-0.440	-0.410	0.060	0.000	-0.060
GENE2646X	0.340	-0.220	-0.320	0.270	-0.050	0.360	0.930	-0.030	0.360	-0.060
GENE340X	0.970	0.520	0.230	0.620	-0.080	0.490	0.620	0.460	0.340	0.160
GENE3993X	0.290	0.000	-0.010	-0.070	0.080	-0.440	-0.370	-0.100	-0.160	-0.210
GENE160X	0.310	0.210	-0.070	0.140	0.590	-0.140	0.050	-0.170	-0.140	-0.210
GENE149X	0.190	-0.050	0.020	-0.080	0.100	0.350	-0.480	-0.280	0.280	0.050
GENE1440X	-0.610	0.090	-0.030	-0.040	0.000	0.060	-0.070	0.040	-0.190	-0.010
GENE70X	0.250	-0.410	-0.120	0.000	-0.080	0.160	0.250	0.180	0.040	-0.110
GENE4023X	-0.070	0.140	-0.060	-0.070	-0.100	-0.100	-0.080	-0.260	0.070	0.090
GENE3180X	-0.600	0.480	0.080	-0.140	-0.090	0.300	-0.060	0.070	0.050	-0.100
GENE1867X	-0.440	-0.030	-0.300	-0.090	-0.390	-0.360	0.200	0.300	0.030	-0.050
GENE1866X	-0.500	-0.470	-0.560	-0.206	-0.220	-0.180	0.250	0.110	-0.030	-0.070
GENE1798X	-0.430	-0.490	-0.220	0.050	-0.310	-0.290	0.640	0.340	0.240	0.120
GENE1859X	-0.230	-0.170	0.100	-0.080	-0.250	0.010	0.160	-0.220	0.390	0.310
GENE3469X	-0.190	0.000	-0.040	-0.042	-0.200	-0.240	-0.260	-0.120	0.150	-0.200
GENE1267X	-0.540	0.100	-0.020	-0.010	-0.550	0.210	0.200	0.360	-0.250	-0.280
GENE1264X	-0.390	-0.250	-0.130	-0.240	-0.440	-0.560	0.370	0.170	0.250	-0.040
GENE1454X	-0.780	-0.060	-0.440	-0.240	-0.150	-0.030	-0.360	-0.020	-0.100	-0.170
GENE1431X	-0.590	-0.100	0.000	-0.220	-0.060	-0.380	-0.390	0.100	0.210	-0.120
GENE1423X	-0.700	-0.110	0.450	-0.150	-0.290	0.130	-0.300	-0.100	-0.120	0.110
GENE1412X	-0.880	-0.600	-0.370	-0.550	-0.470	-0.370	-0.310	-0.270	-0.710	-0.430
GENE1416X	-0.550	-0.860	0.030	-0.430	-0.620	-0.130	-0.490	-0.190	-0.600	-0.270
GENE1402X	-0.710	-0.030	-0.180	-0.190	0.040	-0.760	-0.100	0.260	-0.310	0.020
GENE1401X	-0.610	-0.730	0.030	-0.350	-0.760	-0.610	-0.080	-0.120	-0.280	-0.600
GENE1391X	-0.410	-0.120	-0.370	-0.310	-0.070	-0.080	-0.350	-0.350	-0.380	-0.260
GENE3463X	-0.210	0.270	-0.190	-0.020	-0.010	-0.670	0.370	-0.140	-0.070	0.260
GENE3460X	-0.780	0.030	-0.200	-0.200	0.052	-0.080	0.000	-0.540	-0.111	-0.240
GENE3459X	-0.340	0.060	0.000	-0.010	0.320	-0.140	-0.140	-0.330	-0.260	-0.330
GENE1864X	-0.590	-0.130	-0.360	-0.260	0.050	-0.450	0.180	0.120	-0.400	0.060
GENE1871X	-0.470	0.130	0.230	0.000	-0.565	0.030	0.460	-0.390	0.040	-0.360
GENE1436X	-0.230	-0.120	0.160	-0.050	-0.480	0.030	-0.140	-0.160	-0.040	0.040
GENE3410X	-0.080	-0.030	-0.090	-0.150	-0.260	-0.540	-0.180	-0.130	-0.360	-0.060
GENE3161X	-0.090	-0.400	0.000	-0.170	-0.970	-0.450	0.080	-0.120	0.240	-0.280
GENE3159X	-0.130	0.080	0.100	-0.040	-0.560	0.270	-0.300	0.050	-0.420	0.110
GENE3969X	-0.170	0.230	-0.080	0.010	-0.120	-0.160	0.180	0.070	0.310	0.130
GENE3973X	0.400	-0.210	-0.410	0.000	-0.140	-0.030	0.130	-0.440	0.140	-0.030
GENE3977X	0.510	-0.270	-0.270	-0.080	-0.320	0.020	0.000	-0.620	0.200	0.270
GENE1755X	0.110	-0.070	-0.550	0.000	-0.380	-0.270	-0.110	0.410	0.340	0.380
GENE1499X	0.340	0.090	0.020	0.070	0.050	0.250	0.190	0.000	0.170	0.130
GENE3598X	0.110	-0.150	0.300	0.030	0.220	-0.060	-0.030	-0.270	0.050	0.040
GENE3597X	0.070	-0.140	0.230	0.090	0.050	0.220	0.140	-0.030	0.000	-0.110
GENE492X	0.490	-0.060	0.410	0.310	-0.010	0.420	-0.270	0.000	0.060	-0.240
GENE3590X	0.930	0.590	0.530	0.310	0.040	0.310	0.400	0.190	0.750	0.490
GENE3591X	0.510	0.240	0.420	0.180	0.330	0.210	0.010	0.060	0.050	0.310
GENE3582X	-0.140	-0.020	0.280	0.090	-0.280	0.410	0.280	-0.050	-0.090	-0.030
GENE3583X	0.310	-0.150	0.600	0.140	-0.050	0.520	-0.030	0.070	0.340	0.120
GENE3584X	0.290	-0.270	0.230	0.170	-0.090	0.500	0.110	-0.050	0.380	0.170
GENE1716X	-0.470	0.200	0.430	0.130	-0.130	-0.010	0.260	0.480	-0.310	0.470
GENE470X	0.410	0.380	0.160	0.080	-0.190	-0.070	-0.250	-0.200	0.510	0.250
GENE3579X	0.260	0.000	0.270	0.070	-0.470	-0.160	0.250	-0.050	0.580	0.010
GENE3578X	-0.230	0.480	0.350	0.210	-0.590	0.230	0.010	0.160	0.510	0.300
GENE1540X	-0.080	0.320	-0.140	0.160	-0.170	-0.150	0.400	0.290	0.100	-0.120
GENE1690X	-0.120	0.150	0.390	0.350	-0.400	0.050	0.740	0.460	0.440	0.460
GENE1717X	0.180	0.740	0.000	0.380	-0.200	0.710	0.900	0.420	0.560	0.650
GENE1759X	-0.630	-0.140	-0.030	-0.120	0.000	-0.410	0.140	0.350	0.120	0.280
GENE1518X	0.160	0.680	0.270	0.270	0.230	0.070	-0.080	0.200	0.080	-0.210
GENE1515X	-0.020	0.320	-0.050	0.090	0.300	0.100	-0.050	0.200	0.480	0.260
GENE1514X	-0.190	-0.030	0.140	0.080	-0.260	0.100	-0.070	0.090	0.060	0.210
GENE1525X	-0.140	0.080	-0.160	-0.160	0.030	-0.020	0.190	-0.030	0.000	0.260
GENE954X	0.000	0.280	-0.180	-0.030	-0.060	-0.240	0.200	-0.200	-0.190	0.120
GENE962X	-0.260	-0.020	-0.290	-0.130	-0.400	-0.070	0.250	0.000	0.110	-0.040
GENE1783X	-0.060	-0.250	0.480	0.030	-0.280	0.080	0.030	-0.130	0.210	0.240
GENE1347X	-0.310	-0.170	0.020	-0.058	-0.104	0.320	0.350	0.050	0.170	0.331
GENE3092X	0.060	-0.190	0.080	0.060	0.380	-0.360	0.240	0.060	0.270	-0.210
GENE3411X	0.580	-0.480	0.130	0.010	-0.270	0.490	-0.270	-0.160	0.310	0.120
GENE1807X	-0.230	0.030	0.450	0.110	-0.520	-0.410	0.600	-0.090	-0.020	0.040
GENE1494X	-0.040	-0.090	-0.150	-0.070	-0.160	-0.160	0.280	0.060	0.080	0.090
GENE3980X	0.050	0.270	0.140	-0.070	-0.450	-0.080	0.070	-0.020	0.400	0.060
GENE1376X	-0.425	-0.130	0.250	-0.120	0.070	-0.010	0.450	-0.210	-0.360	-0.240
GENE1477X	-0.340	-0.400	-0.110	-0.169	0.220	-0.800	-0.230	0.000	0.090	0.300
GENE2583X	-0.370	0.020	0.200	-0.260	-0.248	-0.060	0.060	-0.180	-0.070	0.160
GENE1894X	-0.150	0.480	-0.330	-0.130	0.080	0.230	0.320	-0.320	-0.340	-0.090
